# Supplementary material for: CTCF loss has limited effects on global genome architecture in Drosophila despite critical regulatory functions
Source: Nat Commun. 2021 Feb 12;12:1011. doi: 10.1038/s41467-021-21366-2 (PMC7880997; doi:10.1038/s41467-021-21366-2)
Supplement: Supplementary file 4 — Supplementary Data 1 [file 41467_2021_21366_MOESM4_ESM.xlsx]

## Sheet: Sheet1
chr	start	end	width	nWindows	logFC.up	logFC.down	PValue	FDR	direction	best.pos	best.logFC
chr2L	47351	47380	30	2	2	0	0.000935355	0.00987529	up	47360	4.17526
chr2L	71931	74670	2740	273	273	0	4.38267e-07	1.54376e-05	up	73190	7.5587
chr2L	122111	122770	660	65	65	0	3.53998e-06	8.47762e-05	up	122470	7.40128
chr2L	395211	395990	780	77	77	0	1.20946e-08	7.78712e-07	up	395570	9.3494
chr2L	414161	415320	1160	115	115	0	1.87041e-05	0.000340883	up	414740	6.91719
chr2L	421211	421950	740	73	73	0	2.9971e-06	7.38001e-05	up	421580	6.98707
chr2L	489811	490820	1010	100	100	0	1.18042e-09	1.09085e-07	up	490280	8.83911
chr2L	492171	492690	520	51	51	0	0.000721011	0.00798432	up	492460	5.56685
chr2L	602101	602940	840	83	83	0	1.33796e-12	1.44636e-09	up	602540	10.8092
chr2L	739901	740650	750	74	74	0	7.13288e-10	7.57145e-08	up	740220	9.45818
chr2L	870861	872140	1280	126	126	0	8.7117e-07	2.67306e-05	up	871770	7.42368
chr2L	1345951	1346300	350	34	34	0	0.000714381	0.0079258	up	1346290	6.12385
chr2L	1362001	1362850	850	84	84	0	5.92684e-09	4.39201e-07	up	1362420	8.63307
chr2L	1491531	1492690	1160	115	115	0	6.10277e-12	3.06685e-09	up	1491980	11.1626
chr2L	1884031	1884930	900	86	86	0	2.84935e-06	7.17361e-05	up	1884450	6.41103
chr2L	2129981	2130710	730	72	72	0	1.39356e-05	0.000266336	up	2130240	6.00766
chr2L	2585201	2585870	670	66	66	0	1.12234e-06	3.31428e-05	up	2585530	6.95873
chr2L	2855591	2856450	860	85	85	0	6.78694e-07	2.17598e-05	up	2856100	7.17773
chr2L	3183121	3183680	560	55	55	0	0.000337944	0.00418699	up	3183430	5.73616
chr2L	3471921	3472880	960	95	95	0	2.9691e-11	7.17788e-09	up	3472430	10.0652
chr2L	3480351	3481010	660	65	65	0	3.93379e-07	1.4507e-05	up	3480660	8.25769
chr2L	3530101	3530930	830	82	82	0	3.22363e-09	2.66544e-07	up	3530540	9.56624
chr2L	3563821	3564240	420	41	41	0	7.35977e-05	0.00113801	up	3564090	8.976
chr2L	3618661	3619090	430	40	40	0	3.60962e-05	0.000598177	up	3618730	9.06968
chr2L	3657161	3658220	1060	105	104	0	7.0188e-09	4.92256e-07	up	3657470	8.19408
chr2L	3785301	3786990	1690	166	166	0	2.41049e-10	3.38115e-08	up	3786420	9.83725
chr2L	3893341	3893740	400	39	39	0	0.000819223	0.00894993	up	3893580	5.78903
chr2L	4196141	4196760	620	61	61	0	0.000587958	0.00670307	up	4196450	5.27706
chr2L	4345451	4346200	750	74	71	0	0.000653142	0.00731873	up	4345790	4.7039
chr2L	4417881	4418470	590	58	58	0	1.03242e-05	0.000207109	up	4418210	6.83076
chr2L	4660761	4661460	700	69	69	0	1.83388e-07	7.95862e-06	up	4661140	7.38293
chr2L	4725981	4726710	730	72	72	0	3.29622e-05	0.000554429	up	4726300	5.81099
chr2L	5036001	5036770	770	76	76	0	8.40284e-08	4.12527e-06	up	5036320	8.17943
chr2L	5278251	5279230	980	97	97	0	4.01771e-07	1.46493e-05	up	5278560	7.53204
chr2L	5329031	5329580	550	54	54	0	8.48045e-05	0.00127858	up	5329190	7.80406
chr2L	5365551	5366680	1130	112	112	0	4.85674e-09	3.74017e-07	up	5366120	8.89325
chr2L	5770971	5771750	780	77	77	0	2.03357e-10	3.1321e-08	up	5771340	9.65444
chr2L	5948181	5949620	1440	143	142	0	1.52521e-06	4.35654e-05	up	5949030	7.29803
chr2L	6221051	6221370	320	31	31	0	0.00056756	0.0065083	up	6221160	5.83828
chr2L	6280301	6280660	360	35	35	0	0.000945969	0.00994724	up	6280510	5.37034
chr2L	6323281	6324240	960	95	95	0	1.48074e-08	9.01643e-07	up	6323630	7.82842
chr2L	6338261	6339140	880	87	87	0	7.45819e-06	0.000156224	up	6338720	6.51941
chr2L	6356501	6357560	1060	105	93	1	0.00091287	0.00966387	up	6357160	4.74094
chr2L	6455581	6456590	1010	100	100	0	7.62049e-05	0.00116912	up	6456240	5.6691
chr2L	6557211	6558000	790	78	78	0	4.11001e-07	1.47416e-05	up	6557520	7.19372
chr2L	6684351	6685170	820	81	81	0	8.40111e-08	4.12527e-06	up	6684830	8.03405
chr2L	6797191	6798050	860	85	85	0	9.03367e-12	3.69922e-09	up	6797630	10.2223
chr2L	7254471	7255040	570	56	56	0	0.00048546	0.00571708	up	7254760	5.67566
chr2L	7257881	7258600	720	71	71	0	1.35944e-11	5.0491e-09	up	7258290	10.3975
chr2L	7281081	7282170	1090	102	102	0	1.10052e-06	3.2621e-05	up	7281620	6.33772
chr2L	7419861	7421320	1460	141	141	0	5.65462e-06	0.000123936	up	7420330	7.30806
chr2L	7534631	7535550	920	91	91	0	2.60585e-11	7.05827e-09	up	7535100	9.77302
chr2L	7856171	7856890	720	71	71	0	4.05419e-08	2.15173e-06	up	7856600	7.76185
chr2L	7890481	7891250	770	76	76	0	1.69547e-08	1.02445e-06	up	7890930	8.36371
chr2L	8485351	8485890	540	53	53	0	1.54696e-06	4.40267e-05	up	8485720	8.28423
chr2L	8888611	8889170	560	55	0	47	6.56645e-05	0.00101936	down	8888970	-5.63455
chr2L	9341821	9342360	540	52	52	0	3.11091e-05	0.000527779	up	9342180	6.51155
chr2L	9539791	9540600	810	80	80	0	3.051e-07	1.22273e-05	up	9540140	7.74108
chr2L	9566891	9567870	980	96	96	0	2.27303e-07	9.54793e-06	up	9567500	7.61222
chr2L	9576491	9577390	900	89	89	0	8.10662e-09	5.44252e-07	up	9576870	9.05003
chr2L	9612401	9612910	510	50	50	0	3.62843e-09	2.90434e-07	up	9612780	9.39039
chr2L	9613001	9613140	140	13	13	0	2.10214e-06	5.59739e-05	up	9613070	9.89141
chr2L	9887521	9888300	780	77	77	0	8.61035e-05	0.00129568	up	9887980	5.12635
chr2L	10053731	10053950	220	15	15	0	0.000179542	0.00245697	up	10053840	6.37298
chr2L	10603431	10603990	560	55	55	0	0.000136288	0.00191853	up	10603670	6.48634
chr2L	10615011	10615540	530	52	52	0	0.000306745	0.00387377	up	10615330	6.58146
chr2L	10625921	10626320	400	39	39	0	0.000908388	0.00964242	up	10626170	5.21034
chr2L	10940361	10940490	130	12	12	0	0.00013389	0.00189156	up	10940480	5.86041
chr2L	10985981	10986490	510	50	50	0	0.000350529	0.00430893	up	10986270	6.0521
chr2L	11171771	11172520	750	74	74	0	5.23705e-06	0.000115553	up	11172150	6.37174
chr2L	11358401	11359230	830	81	78	0	0.00011479	0.00166977	up	11358960	6.19773
chr2L	11623991	11624600	610	60	60	0	0.000382634	0.00462398	up	11624410	5.7331
chr2L	11816231	11816830	600	59	59	0	3.41267e-07	1.31404e-05	up	11816550	8.52729
chr2L	11878651	11879330	680	67	67	0	1.94151e-06	5.24075e-05	up	11879010	7.09997
chr2L	11904001	11904620	620	60	60	0	1.63194e-06	4.56022e-05	up	11904400	7.1779
chr2L	11940651	11941100	450	44	44	0	0.000112992	0.00164973	up	11940700	7.10103
chr2L	12078101	12078620	520	51	51	0	0.000179053	0.00245456	up	12078390	6.66387
chr2L	12216411	12216590	180	17	17	0	0.000777646	0.00854323	up	12216500	5.27025
chr2L	12373461	12374050	590	58	58	0	0.000158535	0.00220406	up	12373750	5.86051
chr2L	12374521	12374920	400	39	39	0	0.000334107	0.00414598	up	12374730	5.61419
chr2L	12424381	12425200	820	81	81	0	1.39055e-10	2.22913e-08	up	12424750	9.54481
chr2L	12578901	12579470	570	56	56	0	4.33612e-05	0.000700827	up	12579220	6.02275
chr2L	12603341	12603880	540	53	53	0	1.93747e-05	0.000349858	up	12603530	7.11157
chr2L	13003501	13004400	900	89	89	0	2.27452e-05	0.000400591	up	13003800	6.65863
chr2L	13325711	13326320	610	59	59	0	0.000121149	0.00173868	up	13325970	6.68842
chr2L	13500101	13501040	940	93	93	0	4.84785e-07	1.68495e-05	up	13500620	7.59671
chr2L	13842171	13842350	180	17	17	0	1.19205e-05	0.000233505	up	13842290	8.52416
chr2L	14094521	14095070	550	51	51	0	1.76631e-05	0.000324167	up	14094760	5.74369
chr2L	14112231	14112450	220	21	21	0	0.000373796	0.00453112	up	14112330	5.4686
chr2L	14160641	14161480	840	83	83	0	3.56806e-10	4.37924e-08	up	14161010	9.64559
chr2L	14588651	14588760	110	10	10	0	0.000353708	0.00433378	up	14588750	5.95223
chr2L	14588791	14588920	130	12	12	0	0.000902011	0.00960521	up	14588830	4.81458
chr2L	14588991	14589200	210	20	20	0	0.00036566	0.00445311	up	14589040	4.86027
chr2L	14705891	14706870	980	97	97	0	9.52311e-11	1.75508e-08	up	14706450	9.39618
chr2L	15112761	15113710	950	92	92	0	4.01173e-06	9.46311e-05	up	15113300	6.43502
chr2L	15422471	15422740	270	26	26	0	0.000507195	0.00593743	up	15422710	5.94161
chr2L	15439021	15439340	320	31	31	0	0.000120196	0.00173556	up	15439040	8.35038
chr2L	15498551	15499470	920	88	88	0	0.000184515	0.00251393	up	15498920	4.97488
chr2L	15504541	15504960	420	41	41	0	0.000633854	0.00712292	up	15504720	5.10208
chr2L	15643571	15644330	760	75	75	0	3.1729e-10	4.01986e-08	up	15643970	9.17787
chr2L	15680261	15680380	120	11	11	0	2.31291e-05	0.00040644	up	15680370	8.17043
chr2L	15682651	15682930	280	27	27	0	0.000221683	0.00293646	up	15682870	6.48058
chr2L	15683091	15683200	110	10	10	0	4.20693e-06	9.54766e-05	up	15683150	8.48594
chr2L	15683321	15683610	290	28	28	0	2.44354e-06	6.35563e-05	up	15683460	9.64496
chr2L	15782951	15783460	510	50	50	0	0.000277187	0.00355189	up	15783130	6.56759
chr2L	15949461	15949910	450	44	44	0	0.000174253	0.00240133	up	15949640	6.13433
chr2L	16223481	16224930	1450	144	144	0	0.000305292	0.00386162	up	16223740	5.54112
chr2L	16275691	16276320	630	62	62	0	0.000115135	0.0016717	up	16276100	6.23717
chr2L	16742811	16743600	790	78	78	0	6.33771e-06	0.000135648	up	16743140	6.51684
chr2L	16815901	16816590	690	68	68	0	4.92703e-08	2.58012e-06	up	16816180	8.60446
chr2L	17130651	17131290	640	63	59	0	2.09749e-05	0.000374449	up	17130980	6.04766
chr2L	17260411	17261100	690	68	68	0	7.65532e-05	0.00117217	up	17260880	5.42172
chr2L	17589501	17590450	950	94	94	0	1.619e-10	2.54345e-08	up	17590000	9.41225
chr2L	17734581	17735110	530	52	52	0	0.000246696	0.00321893	up	17734840	5.57846
chr2L	17784441	17785290	850	83	83	0	8.4163e-15	6.611e-11	up	17784840	15.2155
chr2L	17960151	17960670	520	50	50	0	6.93189e-06	0.000145978	up	17960410	10.1787
chr2L	18067221	18067700	480	47	47	0	0.000408966	0.00492704	up	18067360	5.9752
chr2L	18294281	18294840	560	55	55	0	0.00033965	0.0042015	up	18294490	5.58269
chr2L	18347931	18348340	410	40	40	0	0.000416175	0.00499092	up	18348220	6.72904
chr2L	18441021	18441830	810	80	80	0	9.12228e-08	4.42318e-06	up	18441440	7.89738
chr2L	18665611	18666570	960	95	95	0	5.59892e-11	1.12768e-08	up	18666140	10.1402
chr2L	18776321	18777150	830	82	82	0	1.82769e-05	0.000333873	up	18776710	5.60213
chr2L	18839281	18840190	910	88	88	0	2.38466e-08	1.36726e-06	up	18839820	7.64643
chr2L	19362971	19363940	970	96	96	0	2.28534e-06	5.98378e-05	up	19363800	6.9162
chr2L	19415051	19415740	690	68	68	0	0.000135058	0.00190464	up	19415390	6.38762
chr2L	19425561	19426560	1000	99	99	0	2.50338e-05	0.000436978	up	19426090	6.35579
chr2L	19816951	19817680	730	72	72	0	3.68006e-05	0.000607287	up	19817260	5.49977
chr2L	19887301	19888100	800	79	79	0	0.000546611	0.00635087	up	19887700	4.52765
chr2L	20106371	20107150	780	77	77	0	2.12947e-10	3.21673e-08	up	20106830	9.64858
chr2L	20120511	20121390	880	87	87	0	1.33528e-10	2.18513e-08	up	20120990	8.94404
chr2L	20293721	20294540	820	81	81	0	2.0328e-06	5.44971e-05	up	20294100	6.61488
chr2L	20414701	20415420	720	71	71	0	1.33634e-08	8.35158e-07	up	20415050	8.81639
chr2L	20425711	20426440	730	72	72	0	5.91444e-08	3.03647e-06	up	20426030	8.00622
chr2L	20450051	20450150	100	9	9	0	4.20461e-06	9.54766e-05	up	20450110	8.56439
chr2L	20464131	20464980	850	84	84	0	8.5042e-07	2.62373e-05	up	20464560	7.34005
chr2L	20922531	20923530	1000	99	99	0	1.90374e-05	0.000345992	up	20922970	5.99134
chr2L	21379541	21380230	690	68	68	0	3.23877e-07	1.26413e-05	up	21379940	7.22639
chr2L	21560541	21560750	210	20	20	0	0.000851651	0.00918917	up	21560690	5.25286
chr2L	21904091	21904660	570	56	56	0	0.0001392	0.00195602	up	21904330	6.29088
chr2R	1150811	1151190	380	37	37	0	1.52421e-05	0.000284196	up	1150980	7.0396
chr2R	2954951	2955500	550	54	54	0	2.05586e-05	0.000367854	up	2955240	6.85822
chr2R	2957221	2957610	390	38	38	0	0.000141623	0.00198652	up	2957480	6.20675
chr2R	6037531	6038140	610	60	60	0	0.000190611	0.00258146	up	6037770	5.76247
chr2R	6150881	6151830	950	94	94	0	1.47306e-12	1.44636e-09	up	6151210	11.5456
chr2R	6661681	6662350	670	66	66	0	2.39231e-06	6.24304e-05	up	6662000	6.82216
chr2R	6922861	6923680	820	81	81	0	4.11486e-12	2.48633e-09	up	6923300	10.779
chr2R	7048751	7049090	340	33	33	0	0.000847161	0.0091533	up	7048950	5.23089
chr2R	7123231	7123730	500	49	49	0	0.000208413	0.0027889	up	7123520	6.18645
chr2R	7186421	7187100	680	67	67	0	3.62925e-05	0.000600163	up	7186770	6.40923
chr2R	7940231	7940870	640	62	62	0	8.79993e-05	0.00131664	up	7940570	5.69304
chr2R	8052281	8053010	730	71	71	0	0.000814389	0.0089095	up	8052800	5.24721
chr2R	8251391	8251980	590	58	58	0	4.51055e-12	2.53074e-09	up	8251700	10.8699
chr2R	8287051	8287300	250	24	24	0	0.000781441	0.00857293	up	8287110	5.57004
chr2R	8808361	8809020	660	65	65	0	3.20433e-07	1.26094e-05	up	8808680	7.88675
chr2R	8992141	8992840	700	69	69	0	3.03237e-06	7.40088e-05	up	8992460	6.56203
chr2R	9308431	9309230	800	79	79	0	3.71343e-07	1.40913e-05	up	9308790	7.45743
chr2R	9463441	9463740	300	29	29	0	0.000462804	0.00546666	up	9463470	5.62272
chr2R	9677721	9678470	750	72	72	0	1.52681e-05	0.000284196	up	9678110	7.15486
chr2R	9810481	9811120	640	63	63	0	1.30951e-06	3.78168e-05	up	9810800	6.68435
chr2R	9819891	9820580	690	68	68	0	5.36751e-05	0.000848326	up	9820250	5.47763
chr2R	9868271	9868940	670	66	66	0	0.000124836	0.00177965	up	9868670	6.00489
chr2R	9942591	9943320	730	72	72	0	5.21434e-10	5.93603e-08	up	9943030	9.81109
chr2R	10207731	10208150	420	41	41	0	0.000618601	0.00697147	up	10208000	5.50109
chr2R	10383141	10383760	620	61	61	0	0.00012913	0.0018309	up	10383520	5.7826
chr2R	10395651	10396330	680	67	67	0	4.87265e-06	0.000108427	up	10396010	6.72442
chr2R	10441211	10441780	570	56	56	0	3.02955e-06	7.40088e-05	up	10441470	7.48957
chr2R	10554961	10555630	670	66	66	0	1.47947e-05	0.000277356	up	10555230	6.38808
chr2R	11410521	11411240	720	71	71	0	3.07295e-05	0.000523602	up	11410930	5.82843
chr2R	11451671	11452930	1260	125	121	0	4.04752e-06	9.49052e-05	up	11452490	6.98292
chr2R	11613001	11613640	640	63	63	0	0.000220259	0.00292268	up	11613340	5.82706
chr2R	11627851	11628660	810	80	80	0	4.96841e-09	3.76884e-07	up	11628220	8.87559
chr2R	11824881	11825580	700	69	69	0	2.70361e-07	1.10609e-05	up	11825270	7.12699
chr2R	12097491	12097810	320	31	31	0	0.000272948	0.00350901	up	12097660	6.11259
chr2R	12200621	12201610	990	98	98	0	1.4255e-05	0.000271122	up	12201210	5.96485
chr2R	12274111	12274730	620	61	61	0	9.46103e-09	6.24507e-07	up	12274430	8.55787
chr2R	12335001	12335560	560	55	55	0	1.44993e-05	0.000275102	up	12335270	6.39046
chr2R	12520961	12521840	880	84	84	0	6.98508e-09	4.92256e-07	up	12521400	8.76991
chr2R	12746871	12747310	440	43	43	0	0.000858792	0.00925351	up	12747060	5.14603
chr2R	12847091	12847670	580	57	57	0	0.000353898	0.00433378	up	12847480	6.22336
chr2R	13096691	13097250	560	55	55	0	0.000235343	0.00309133	up	13096880	6.14542
chr2R	13296541	13297880	1340	133	129	0	9.92606e-09	6.47785e-07	up	13297490	9.11191
chr2R	13340111	13340590	480	47	47	0	0.000432197	0.00515943	up	13340360	5.72581
chr2R	13355931	13356330	400	39	39	0	0.000551236	0.00637697	up	13356020	5.6085
chr2R	13453111	13454030	920	87	87	0	1.03361e-05	0.000207109	up	13453590	6.46036
chr2R	13805001	13806220	1220	121	121	0	1.3833e-06	3.98016e-05	up	13805720	7.54492
chr2R	13829001	13829590	590	58	58	0	6.49731e-05	0.00101263	up	13829290	5.79543
chr2R	13967831	13968570	740	73	73	0	7.82599e-07	2.47876e-05	up	13968260	6.77769
chr2R	14004571	14004970	400	39	39	0	0.000825158	0.00898976	up	14004640	5.22473
chr2R	14126251	14126540	290	28	28	0	0.000349927	0.00430827	up	14126330	6.38273
chr2R	14433931	14434600	670	66	66	0	8.57947e-10	8.5306e-08	up	14434420	9.09501
chr2R	14446731	14447410	680	67	67	0	7.55475e-05	0.00116358	up	14446960	6.42156
chr2R	14447581	14448140	560	55	55	0	0.0002358	0.00309216	up	14447970	6.28832
chr2R	14492481	14492950	470	46	46	0	0.000865337	0.00928453	up	14492680	5.11437
chr2R	14546861	14547400	540	53	53	0	3.44967e-06	8.312e-05	up	14547150	7.37178
chr2R	14588391	14588820	430	42	42	0	2.62175e-05	0.00045461	up	14588660	6.81637
chr2R	14624271	14625050	780	77	77	0	9.97339e-06	0.000201391	up	14624610	5.84242
chr2R	14653641	14654220	580	57	57	0	0.000555744	0.00641966	up	14653980	5.53696
chr2R	14870741	14871670	930	92	92	0	1.58093e-06	4.46697e-05	up	14871280	7.01749
chr2R	14934961	14935870	910	90	90	0	3.82684e-08	2.05889e-06	up	14935460	7.92748
chr2R	15244761	15245430	670	66	66	0	8.85446e-07	2.70629e-05	up	15245110	6.8576
chr2R	15339391	15340140	750	74	74	0	5.66431e-06	0.000123936	up	15339830	6.06571
chr2R	15371171	15372190	1020	101	101	0	3.27987e-08	1.80164e-06	up	15371570	8.3258
chr2R	15375161	15376500	1340	133	133	0	6.77416e-10	7.28918e-08	up	15375360	12.8902
chr2R	15485291	15485870	580	57	57	0	1.56584e-07	7.19278e-06	up	15485660	8.58237
chr2R	15818231	15818970	740	73	73	0	7.96382e-11	1.5639e-08	up	15818700	10.4195
chr2R	15820901	15821810	910	90	90	0	2.79797e-06	7.0669e-05	up	15821440	6.46842
chr2R	15851351	15851880	530	52	52	0	3.91776e-07	1.4507e-05	up	15851540	7.48058
chr2R	16135361	16136030	670	66	66	0	1.46681e-05	0.000276898	up	16135700	6.08599
chr2R	16551731	16552320	590	58	58	0	9.77961e-06	0.000198339	up	16552010	6.11212
chr2R	16583671	16584270	600	57	57	0	0.000247514	0.00322426	up	16583970	5.5
chr2R	16594281	16595450	1170	114	114	0	1.06933e-10	1.909e-08	up	16594840	9.66704
chr2R	16638011	16638550	540	53	53	0	7.62023e-06	0.000158772	up	16638290	7.19922
chr2R	16672671	16673520	850	84	84	0	1.54027e-09	1.39067e-07	up	16673060	9.78793
chr2R	16799841	16800690	850	83	83	0	1.72459e-12	1.45786e-09	up	16800250	10.6462
chr2R	17141231	17141860	630	61	61	0	0.000233585	0.00307339	up	17141580	5.92569
chr2R	17338751	17339150	400	39	39	0	0.000837362	0.00908492	up	17338950	5.49236
chr2R	18445661	18446900	1240	123	123	0	2.20558e-06	5.81369e-05	up	18446500	7.13687
chr2R	18473231	18473630	400	39	39	0	0.000735992	0.0081083	up	18473510	5.54263
chr2R	18513781	18514840	1060	105	98	0	1.60201e-06	4.4942e-05	up	18514090	6.93595
chr2R	19468691	19469340	650	64	64	0	2.62037e-06	6.72648e-05	up	19469110	7.65692
chr2R	19543501	19544000	500	49	49	0	0.000581013	0.00664317	up	19543680	5.53249
chr2R	19632631	19633270	640	63	63	0	0.000120738	0.001737	up	19633020	5.66605
chr2R	19691851	19692430	580	57	57	0	5.06748e-07	1.74583e-05	up	19692120	7.49842
chr2R	19826011	19826840	830	82	82	0	5.76698e-08	2.98024e-06	up	19826430	8.10665
chr2R	19997281	19997930	650	63	63	0	2.00049e-07	8.56438e-06	up	19997600	8.21467
chr2R	20305271	20305680	410	40	40	0	0.000301967	0.00383191	up	20305540	6.20111
chr2R	20330531	20331160	630	62	62	0	3.83293e-05	0.000629868	up	20330840	5.77373
chr2R	20603001	20603710	710	68	68	0	0.000949482	0.00997083	up	20603350	4.98732
chr2R	20670291	20671300	1010	97	97	0	0.000490225	0.00576454	up	20670590	6.33086
chr2R	20884141	20884950	810	80	80	0	1.60736e-07	7.3406e-06	up	20884700	6.92596
chr2R	20906331	20907140	810	80	80	0	2.41645e-11	7.04572e-09	up	20906730	9.99379
chr2R	20937841	20938790	950	94	94	0	2.9488e-07	1.18784e-05	up	20938340	6.85733
chr2R	20976621	20977330	710	70	70	0	8.14577e-06	0.000168382	up	20976990	6.29459
chr2R	21238021	21239260	1240	123	123	0	1.19807e-05	0.000234101	up	21238310	6.89059
chr2R	21251401	21252110	710	68	67	0	5.53346e-06	0.000121752	up	21251850	7.82124
chr2R	21312171	21313430	1260	125	125	0	8.1948e-05	0.00124507	up	21312950	6.15756
chr2R	21417051	21418010	960	95	95	0	4.23489e-05	0.000685877	up	21417710	5.80741
chr2R	21535181	21536050	870	86	86	0	4.3216e-08	2.27827e-06	up	21535650	7.45581
chr2R	21700611	21701210	600	59	59	0	4.02801e-06	9.47305e-05	up	21700870	6.97209
chr2R	21969471	21970040	570	56	56	0	1.65873e-05	0.000307171	up	21969730	6.88302
chr2R	22133651	22134460	810	80	80	0	6.26082e-13	1.22947e-09	up	22134120	14.3591
chr2R	22297721	22298350	630	62	62	0	7.51675e-06	0.000157032	up	22297990	6.13452
chr2R	22316981	22317850	870	82	82	0	1.26175e-05	0.000245155	up	22317390	6.25531
chr2R	22806661	22807370	710	70	70	0	2.4351e-05	0.000426007	up	22806990	5.82305
chr2R	23001771	23002440	670	66	66	0	1.32913e-08	8.35158e-07	up	23002080	8.98554
chr2R	23096971	23097420	450	44	44	0	2.24067e-05	0.000396344	up	23097200	6.94954
chr2R	23234961	23235200	240	23	23	0	0.000550145	0.00637373	up	23235080	5.29656
chr2R	23258231	23258780	550	54	54	0	4.21178e-05	0.00068496	up	23258460	6.92268
chr2R	23376841	23377510	670	66	66	0	0.000864135	0.00928453	up	23377160	5.1308
chr2R	23601571	23602320	750	74	74	0	4.21774e-06	9.54766e-05	up	23601920	6.6916
chr2R	23617761	23618370	610	60	60	0	1.52918e-07	7.06569e-06	up	23618110	8.04643
chr2R	23652011	23652810	800	79	79	0	6.66546e-08	3.37532e-06	up	23652390	7.38809
chr2R	23709521	23710200	680	67	67	0	1.08392e-07	5.22343e-06	up	23709870	7.49946
chr2R	24313081	24313520	440	43	43	0	2.20462e-05	0.00039091	up	24313290	6.02424
chr2R	24337421	24337970	550	54	54	0	0.000307594	0.00387825	up	24337740	4.88881
chr2R	24813671	24814820	1150	114	114	0	6.52488e-05	0.00101491	up	24814060	6.71545
chr2R	25011281	25012270	990	97	94	0	3.05023e-06	7.41781e-05	up	25011550	6.94235
chr2R	25085231	25086210	980	97	97	0	3.07412e-07	1.22575e-05	up	25085600	7.12888
chr3L	246511	247370	860	83	83	0	3.10968e-06	7.53905e-05	up	247000	6.5335
chr3L	505561	506700	1140	113	113	0	9.60767e-11	1.75508e-08	up	506090	9.13253
chr3L	520841	521270	430	42	42	0	9.0401e-05	0.00134744	up	521030	6.69736
chr3L	606591	607550	960	93	93	0	9.97861e-09	6.47785e-07	up	607090	8.15246
chr3L	711701	712580	880	87	87	0	1.15637e-10	1.97462e-08	up	712190	9.43253
chr3L	882691	883540	850	84	84	0	4.43359e-06	9.97875e-05	up	883080	6.80456
chr3L	1041351	1041820	470	43	43	0	0.000254535	0.00329929	up	1041630	5.77524
chr3L	1351901	1352740	840	83	83	0	6.70337e-08	3.37532e-06	up	1352380	7.96483
chr3L	1488341	1488910	570	56	56	0	2.75645e-05	0.000474316	up	1488690	6.35367
chr3L	1795051	1795750	700	69	69	0	1.62938e-07	7.39816e-06	up	1795380	8.39311
chr3L	2122311	2122740	430	42	42	0	1.65293e-05	0.000306945	up	2122510	6.79567
chr3L	2228391	2229400	1010	100	100	0	0.000354206	0.00433378	up	2229060	5.23072
chr3L	2236881	2237640	760	75	75	0	1.81509e-07	7.95862e-06	up	2237320	8.15966
chr3L	2299641	2299830	190	18	18	0	0.000414891	0.00498313	up	2299730	5.63212
chr3L	2466361	2467070	710	70	70	0	1.16175e-05	0.000228711	up	2466690	5.87133
chr3L	2485821	2486010	190	18	18	0	7.7786e-06	0.000161642	up	2485910	9.59796
chr3L	2531201	2531900	700	69	69	0	0.000156846	0.00218445	up	2531500	4.87982
chr3L	2554231	2554690	460	45	21	23	5.10845e-07	1.75057e-05	down	2554550	-8.67239
chr3L	2743791	2744150	360	35	35	0	8.69313e-05	0.00130314	up	2743960	7.35184
chr3L	2851541	2852410	870	86	86	0	7.93066e-07	2.49181e-05	up	2852080	6.66127
chr3L	3288081	3289100	1020	98	98	0	4.05596e-11	8.6107e-09	up	3288630	10.7389
chr3L	3517831	3518240	410	40	40	0	0.000401518	0.00484473	up	3518110	6.97387
chr3L	3596401	3596770	370	36	36	0	0.000836069	0.00908343	up	3596470	5.46607
chr3L	3616071	3617060	990	97	97	0	1.64799e-11	5.17799e-09	up	3616610	10.1535
chr3L	3767761	3768340	580	57	57	0	2.00617e-07	8.56438e-06	up	3767980	8.28207
chr3L	4072631	4073510	880	87	85	0	6.58474e-07	2.13235e-05	up	4072920	7.6595
chr3L	4532081	4532530	450	44	44	0	1.31534e-05	0.000252615	up	4532280	7.63647
chr3L	4690611	4691070	460	45	45	0	4.11806e-05	0.000673904	up	4690820	6.29219
chr3L	4800721	4801370	650	64	64	0	9.79702e-06	0.000198339	up	4800980	6.32451
chr3L	4805591	4806570	980	97	97	0	1.67443e-06	4.64759e-05	up	4805980	6.41709
chr3L	5125321	5125590	270	26	26	0	7.9379e-05	0.00121072	up	5125450	7.13603
chr3L	5275471	5276150	680	67	67	0	8.04117e-07	2.50648e-05	up	5275720	7.50442
chr3L	5608021	5608750	730	72	72	0	4.27599e-07	1.51297e-05	up	5608370	7.15312
chr3L	5749561	5750160	600	59	59	0	5.91577e-07	1.93618e-05	up	5749810	6.72514
chr3L	5869491	5870290	800	79	79	0	2.14147e-13	8.41061e-10	up	5869840	12.4655
chr3L	6082381	6083290	910	87	87	0	1.03882e-06	3.09088e-05	up	6082740	6.90128
chr3L	6103511	6104120	610	60	60	0	4.09254e-07	1.47416e-05	up	6103900	7.2493
chr3L	6124551	6125430	880	87	87	0	4.68193e-05	0.000750543	up	6124790	5.84885
chr3L	6264141	6265090	950	94	94	0	3.23343e-11	7.25674e-09	up	6264660	10.0362
chr3L	6688801	6689550	750	74	74	0	7.92453e-07	2.49181e-05	up	6689170	7.07822
chr3L	6708961	6709370	410	40	40	0	8.8508e-05	0.00132173	up	6709190	5.70142
chr3L	6746941	6747600	660	65	65	0	2.25976e-07	9.54323e-06	up	6747350	7.57103
chr3L	6751891	6753040	1150	114	114	0	4.62425e-06	0.000103486	up	6752420	6.81167
chr3L	6845631	6846330	700	69	69	0	4.17653e-05	0.000682051	up	6845960	6.31061
chr3L	6903831	6904520	690	68	68	0	1.41777e-05	0.000270305	up	6904180	6.03289
chr3L	6906501	6907200	700	69	69	0	3.47676e-07	1.33219e-05	up	6906900	7.43163
chr3L	6942031	6942900	870	86	86	0	5.88286e-06	0.000127167	up	6942280	6.72562
chr3L	6994461	6994950	490	48	48	0	3.81141e-06	9.0723e-05	up	6994850	7.07565
chr3L	6995131	6995280	150	14	14	0	4.88052e-05	0.000779196	up	6995190	6.03205
chr3L	6995521	6995760	240	23	23	0	0.00049881	0.0058552	up	6995560	5.36104
chr3L	7013511	7014120	610	60	60	0	1.82093e-05	0.000333413	up	7013810	6.2802
chr3L	7356301	7356960	660	65	65	0	5.38224e-07	1.79838e-05	up	7356460	9.46289
chr3L	7601431	7601930	500	49	49	0	1.58694e-06	4.46788e-05	up	7601620	7.91129
chr3L	7836961	7838100	1140	113	113	0	5.3104e-07	1.78262e-05	up	7837280	7.65375
chr3L	7941601	7941860	260	25	25	0	0.000508813	0.00594751	up	7941700	5.62797
chr3L	7978711	7978930	220	21	21	0	0.00044222	0.00525512	up	7978800	5.31429
chr3L	8449201	8450080	880	87	87	0	4.78151e-06	0.000106701	up	8449420	6.7796
chr3L	8651811	8652430	620	61	61	0	0.000212025	0.00283241	up	8652080	4.981
chr3L	8718291	8719180	890	86	86	0	1.49924e-05	0.000280394	up	8718790	6.02327
chr3L	8748621	8749470	850	84	84	0	2.4942e-11	7.04572e-09	up	8749050	9.92005
chr3L	9054591	9055410	820	81	81	0	0.000704415	0.00782629	up	9054970	5.0099
chr3L	9333581	9334200	620	61	61	0	3.12965e-09	2.61525e-07	up	9333880	9.1994
chr3L	9356051	9356660	610	60	60	0	0.000744057	0.00818567	up	9356380	6.22647
chr3L	9613901	9614730	830	70	70	0	0.000155315	0.00216696	up	9614180	5.81411
chr3L	9751521	9752300	780	77	77	0	1.72716e-06	4.7603e-05	up	9751830	6.74862
chr3L	9974101	9974790	690	66	66	0	4.20373e-05	0.00068496	up	9974300	6.01769
chr3L	10078391	10079080	690	68	68	0	1.25969e-08	8.04463e-07	up	10078770	9.55365
chr3L	10199621	10200070	450	44	44	0	0.000170912	0.00235943	up	10199850	5.8915
chr3L	10225071	10225640	570	56	56	0	0.00027774	0.00355317	up	10225340	5.15588
chr3L	10246241	10246830	590	58	58	0	4.66419e-05	0.000749227	up	10246700	5.61842
chr3L	10271371	10272000	630	62	62	0	5.89289e-06	0.000127167	up	10271750	7.04
chr3L	10281711	10282310	600	59	59	0	5.46587e-07	1.81158e-05	up	10281990	7.94001
chr3L	10284861	10285310	450	44	44	0	2.41473e-08	1.37447e-06	up	10285050	8.14945
chr3L	10320701	10322320	1620	161	161	0	3.85828e-07	1.44318e-05	up	10321020	7.36888
chr3L	10427161	10427880	720	71	71	0	8.68388e-05	0.00130314	up	10427470	5.24316
chr3L	10463181	10463520	340	28	28	0	0.000245464	0.00321354	up	10463200	6.39487
chr3L	10507901	10508410	510	50	50	0	2.58451e-05	0.000449145	up	10508150	5.335
chr3L	10885721	10886330	610	60	60	0	2.90461e-06	7.26616e-05	up	10886090	6.71906
chr3L	10898851	10899770	920	91	91	0	5.01988e-08	2.61133e-06	up	10899410	7.41317
chr3L	11041011	11041560	550	53	53	0	1.30209e-06	3.77414e-05	up	11041360	7.33217
chr3L	11041591	11041620	30	2	2	0	0.000627062	0.00705669	up	11041600	4.12356
chr3L	11047651	11048480	830	82	82	0	3.16981e-11	7.25674e-09	up	11048070	10.1677
chr3L	11122991	11123580	590	58	58	0	7.97611e-05	0.00121419	up	11123220	5.38368
chr3L	11248201	11248790	590	56	56	0	2.52645e-06	6.54204e-05	up	11248510	7.30313
chr3L	11315091	11315630	540	53	53	0	0.000345798	0.00426412	up	11315360	5.52629
chr3L	11358691	11359120	430	42	42	0	0.00012335	0.00176167	up	11358910	6.17011
chr3L	11601281	11601590	310	30	30	0	0.000590078	0.00670776	up	11601440	5.83125
chr3L	11852991	11853260	270	26	26	0	0.000165335	0.00229453	up	11853100	5.64161
chr3L	11875981	11876520	540	53	53	0	1.90725e-05	0.000345992	up	11876320	6.98902
chr3L	11892771	11893210	440	43	43	0	0.000371172	0.00450627	up	11893020	6.19465
chr3L	12002511	12003440	930	92	92	0	2.05705e-06	5.49596e-05	up	12003140	7.04376
chr3L	12021791	12022240	450	44	44	0	0.000643229	0.00721795	up	12022090	5.35318
chr3L	12066581	12067110	530	52	52	0	0.000446122	0.0052855	up	12066930	5.4895
chr3L	12526481	12527330	850	84	84	0	4.06596e-07	1.4718e-05	up	12527030	7.44812
chr3L	12668091	12668450	360	35	35	0	0.000184664	0.00251393	up	12668220	6.46061
chr3L	12861261	12862060	800	78	78	0	0.00026437	0.0034155	up	12861690	4.75149
chr3L	13227361	13228930	1570	156	156	0	5.85854e-06	0.000127124	up	13227680	7.03929
chr3L	13389761	13390320	560	55	55	0	2.75954e-05	0.000474316	up	13390040	5.90037
chr3L	13410901	13411670	770	76	76	0	1.44027e-08	8.83855e-07	up	13411200	8.54915
chr3L	13450491	13450510	20	1	1	0	0.000110248	0.00161567	up	13450500	5.10593
chr3L	13450541	13450560	20	1	1	0	4.06375e-06	9.49078e-05	up	13450550	8.22407
chr3L	13845141	13845850	710	70	70	0	1.8781e-08	1.11061e-06	up	13845470	7.96307
chr3L	14111181	14112150	970	96	96	0	1.85597e-12	1.45786e-09	up	14111600	10.4996
chr3L	14397051	14397540	490	48	48	0	8.37389e-07	2.59988e-05	up	14397170	9.32609
chr3L	14562371	14563050	680	67	67	0	3.22336e-05	0.000545678	up	14562820	5.45842
chr3L	14607541	14608250	710	70	70	0	0.000143782	0.00201321	up	14607920	5.78299
chr3L	14671371	14672170	800	79	79	0	3.66047e-09	2.90434e-07	up	14671760	8.8369
chr3L	14925581	14926050	470	46	46	0	0.000151053	0.00211125	up	14925830	6.36934
chr3L	14942701	14943270	570	56	56	0	8.58745e-06	0.000176003	up	14942980	6.12142
chr3L	14999761	14999840	80	7	7	0	4.18658e-06	9.54766e-05	up	14999770	8.17928
chr3L	15047841	15048760	920	87	87	0	3.77297e-07	1.4193e-05	up	15048340	6.85871
chr3L	15142301	15143010	710	70	70	0	1.6913e-07	7.59151e-06	up	15142710	7.35635
chr3L	15161391	15162110	720	71	71	0	5.40316e-07	1.79838e-05	up	15161750	7.13083
chr3L	15178611	15179040	430	42	42	0	0.000327199	0.00406669	up	15178840	5.80687
chr3L	15494621	15495090	470	46	46	0	0.000829704	0.00902676	up	15494760	5.38746
chr3L	15893491	15893940	450	44	44	0	0.000314498	0.00392747	up	15893740	5.86318
chr3L	15954461	15955290	830	82	82	0	3.96055e-06	9.37051e-05	up	15954870	6.90932
chr3L	16050871	16052590	1720	171	168	0	1.76548e-05	0.000324167	up	16051960	6.69382
chr3L	16252331	16252870	540	53	53	0	0.000378679	0.00458324	up	16252610	5.46972
chr3L	16407531	16409260	1730	167	165	0	2.39021e-05	0.000419088	up	16407850	6.64433
chr3L	16411601	16412930	1330	132	132	0	3.76959e-06	9.00005e-05	up	16412480	6.5494
chr3L	16563181	16563930	750	74	74	0	3.98366e-09	3.09818e-07	up	16563570	9.15624
chr3L	16711351	16712430	1080	105	104	0	2.68789e-06	6.87731e-05	up	16711740	6.82294
chr3L	16769781	16770280	500	49	49	0	1.21805e-05	0.000237415	up	16770060	6.51075
chr3L	16883941	16884730	790	78	78	0	3.28394e-07	1.27071e-05	up	16884250	7.81268
chr3L	16896301	16897000	700	69	69	0	1.19226e-06	3.49448e-05	up	16896610	7.81948
chr3L	16955121	16955700	580	57	57	0	2.97746e-06	7.36756e-05	up	16955380	6.35342
chr3L	17208561	17209080	520	51	51	0	0.000199648	0.00268533	up	17208860	5.90985
chr3L	17211371	17211970	600	59	59	0	8.02223e-07	2.50648e-05	up	17211680	7.52291
chr3L	17579081	17579690	610	60	60	0	0.00020235	0.00271239	up	17579430	5.88375
chr3L	17596751	17597410	660	65	65	0	0.000533202	0.00621093	up	17597160	4.592
chr3L	17987941	17988760	820	81	81	0	1.15392e-05	0.000228312	up	17988320	6.04132
chr3L	18019191	18020320	1130	110	110	0	4.17225e-10	4.89149e-08	up	18019810	9.32941
chr3L	18032521	18033240	720	70	70	0	0.00018922	0.00256706	up	18032890	5.6282
chr3L	18079141	18079920	780	77	77	0	0.000322555	0.00401932	up	18079590	5.50112
chr3L	18083291	18084200	910	90	90	0	0.000128761	0.00182897	up	18083650	6.20856
chr3L	18114101	18114940	840	82	82	0	8.71888e-08	4.25384e-06	up	18114580	8.05426
chr3L	18161201	18161600	400	38	38	0	0.00026913	0.0034656	up	18161400	6.57
chr3L	18235351	18235920	570	56	56	0	4.22502e-05	0.000685693	up	18235590	6.6718
chr3L	18666881	18667710	830	82	82	0	3.6746e-07	1.40116e-05	up	18667320	7.15954
chr3L	18801231	18801810	580	57	57	0	1.84133e-06	4.98748e-05	up	18801600	6.69548
chr3L	18848321	18849050	730	71	71	0	8.00494e-06	0.000165907	up	18848590	5.81195
chr3L	18968491	18968980	490	48	48	0	0.000412938	0.00496727	up	18968770	5.63361
chr3L	19132531	19133090	560	55	55	0	1.16038e-05	0.000228711	up	19132780	7.36017
chr3L	19177791	19178480	690	68	68	0	1.77117e-06	4.83073e-05	up	19178110	7.34266
chr3L	19294071	19295130	1060	103	103	0	9.99643e-05	0.00147598	up	19294500	5.1902
chr3L	19516411	19517050	640	63	63	0	9.11854e-05	0.00135399	up	19516730	5.30482
chr3L	19714121	19714430	310	30	30	0	2.94129e-06	7.33455e-05	up	19714240	9.39165
chr3L	19718311	19718450	140	13	13	0	4.20793e-06	9.54766e-05	up	19718370	8.84417
chr3L	19718551	19718630	80	7	7	0	4.07179e-06	9.49078e-05	up	19718580	8.1915
chr3L	20097111	20097850	740	73	73	0	0.000177096	0.00243198	up	20097520	5.04317
chr3L	20113061	20113420	360	35	35	0	0.000593933	0.00673209	up	20113260	5.80096
chr3L	20319901	20320730	830	81	81	0	1.46856e-05	0.000276898	up	20320240	7.00531
chr3L	20711201	20711950	750	73	73	0	4.1267e-06	9.54766e-05	up	20711610	6.32641
chr3L	20798231	20798910	680	67	67	0	5.62157e-05	0.000886696	up	20798610	5.42138
chr3L	20841381	20841980	600	59	59	0	0.000357317	0.00435827	up	20841680	5.09821
chr3L	21049501	21050360	860	85	85	0	6.02971e-06	0.000129763	up	21049850	6.34388
chr3L	21285271	21286390	1120	110	110	0	3.77638e-07	1.4193e-05	up	21285750	7.62842
chr3L	21604171	21604860	690	68	68	0	3.01553e-11	7.17788e-09	up	21604490	10.029
chr3L	21652571	21653430	860	85	85	0	5.05435e-13	1.22947e-09	up	21653010	11.4371
chr3L	21952861	21953710	850	84	84	0	1.82655e-07	7.95862e-06	up	21953260	8.21564
chr3L	21957771	21958460	690	68	68	0	6.63736e-12	3.06685e-09	up	21958160	13.7324
chr3L	22214601	22215190	590	58	58	0	0.000246633	0.00321893	up	22214940	6.40384
chr3L	22223021	22223670	650	64	64	0	0.000122971	0.00175944	up	22223260	6.34264
chr3L	22267251	22267950	700	69	69	0	8.5175e-07	2.62373e-05	up	22267510	7.60389
chr3L	22634061	22634510	450	44	44	0	0.000117138	0.00169763	up	22634330	5.68389
chr3L	22940061	22940790	730	72	72	0	5.69051e-06	0.000124164	up	22940440	7.00887
chr3L	22958131	22958680	550	54	54	0	6.27839e-05	0.000980453	up	22958390	6.4967
chr3L	23192161	23192310	150	14	14	0	4.09274e-06	9.51137e-05	up	23192240	8.49739
chr3L	24457961	24458090	130	12	12	0	4.1871e-06	9.54766e-05	up	24458010	8.588
chr3L	25857211	25857460	250	24	0	15	1.98578e-06	5.34187e-05	down	25857220	-6.28062
chr3L	25902921	25902960	40	3	0	3	7.96527e-09	5.39373e-07	down	25902930	-8.24698
chr3L	25903061	25903080	20	1	0	1	6.34302e-09	4.57105e-07	down	25903070	-8.27431
chr3R	3674461	3674710	250	24	24	0	1.26633e-06	3.68409e-05	up	3674550	10.1288
chr3R	4186961	4187720	760	75	75	0	0.000267688	0.0034527	up	4187350	5.36078
chr3R	4359341	4359930	590	57	57	0	2.68948e-05	0.000465327	up	4359590	6.78896
chr3R	4684791	4685180	390	38	38	0	0.000841703	0.00911942	up	4684950	5.39678
chr3R	4969151	4969980	830	81	80	0	4.56482e-07	1.59363e-05	up	4969430	7.84216
chr3R	4970351	4971320	970	96	96	0	2.89772e-07	1.17328e-05	up	4970840	6.87045
chr3R	5126711	5127580	870	86	86	0	1.37408e-09	1.25505e-07	up	5127080	8.6235
chr3R	5298911	5299710	800	79	79	0	1.26262e-10	2.11018e-08	up	5299190	10.4327
chr3R	5300411	5301170	760	74	74	0	2.03875e-07	8.6564e-06	up	5300800	7.85338
chr3R	5606361	5607060	700	69	69	0	9.40873e-06	0.000191465	up	5606850	6.87127
chr3R	6082211	6082570	360	35	32	0	3.03384e-06	7.40088e-05	up	6082330	10.2986
chr3R	6429791	6430270	480	44	44	0	0.00025222	0.00327469	up	6429950	6.26793
chr3R	6683201	6684110	910	90	76	0	5.9904e-05	0.000941092	up	6683860	6.30638
chr3R	6759231	6760100	870	86	86	0	8.24366e-10	8.4096e-08	up	6759700	8.77779
chr3R	6911891	6913280	1390	138	138	0	6.65364e-09	4.7513e-07	up	6912340	8.39604
chr3R	6970231	6971250	1020	96	96	0	7.58176e-07	2.42092e-05	up	6970790	7.4119
chr3R	6972941	6973890	950	94	94	0	8.74008e-06	0.00017832	up	6973590	6.30622
chr3R	7304391	7304880	490	48	48	0	5.73032e-06	0.000124686	up	7304620	7.41009
chr3R	7346231	7347030	800	79	79	0	3.01242e-11	7.17788e-09	up	7346700	10.5295
chr3R	7639221	7640000	780	77	77	0	0.000937648	0.00988621	up	7639540	4.40595
chr3R	7809791	7810780	990	98	98	0	9.41877e-12	3.69922e-09	up	7810380	10.062
chr3R	7973191	7973410	220	21	21	0	1.4735e-05	0.000276898	up	7973350	8.61794
chr3R	7981241	7981990	750	74	74	0	5.20949e-07	1.77145e-05	up	7981590	7.34424
chr3R	8065461	8065790	330	32	32	0	0.000533721	0.00621093	up	8065620	6.0407
chr3R	8389641	8390090	450	44	44	0	1.38703e-05	0.000265734	up	8389820	7.22061
chr3R	8979651	8980480	830	82	82	0	1.40968e-08	8.71892e-07	up	8980020	8.73829
chr3R	9573751	9574830	1080	107	107	0	9.149e-07	2.78548e-05	up	9574380	7.23046
chr3R	10076521	10077250	730	72	72	0	6.82109e-06	0.00014442	up	10076900	6.26682
chr3R	10100431	10101140	710	70	70	0	2.28764e-09	1.9966e-07	up	10100740	9.19385
chr3R	10124881	10125100	220	21	21	0	0.000898079	0.0095848	up	10124970	5.14713
chr3R	10203431	10204120	690	68	68	0	6.46828e-07	2.10823e-05	up	10203780	8.2314
chr3R	10415741	10416600	860	85	85	0	8.41362e-10	8.47295e-08	up	10416150	8.75595
chr3R	10436891	10437500	610	60	60	0	2.89429e-06	7.26346e-05	up	10437200	6.73415
chr3R	10538931	10539210	280	27	27	0	0.000866398	0.00928453	up	10539000	5.46139
chr3R	10664781	10665490	710	70	70	0	4.02833e-07	1.46493e-05	up	10665120	7.51887
chr3R	11243751	11244590	840	83	83	0	2.11675e-06	5.61726e-05	up	11244240	6.84014
chr3R	11268811	11269480	670	66	66	0	9.9677e-10	9.54832e-08	up	11269220	9.18716
chr3R	11286911	11287500	590	58	58	0	1.76556e-07	7.82963e-06	up	11287140	7.82898
chr3R	11312211	11312940	730	72	72	0	5.23727e-07	1.77322e-05	up	11312600	7.36145
chr3R	11544101	11544550	450	44	44	0	0.000873599	0.00933622	up	11544340	5.30601
chr3R	11612851	11613780	930	92	92	0	5.63042e-10	6.22915e-08	up	11613320	8.68409
chr3R	11665311	11666010	700	69	69	0	8.60411e-06	0.000176003	up	11665710	6.92998
chr3R	12221811	12222690	880	87	87	0	5.12979e-10	5.92566e-08	up	12222280	9.53584
chr3R	12350401	12351010	610	60	60	0	1.66197e-05	0.000307171	up	12350690	6.02098
chr3R	12723621	12724390	770	76	76	0	2.26969e-10	3.26864e-08	up	12723990	9.61594
chr3R	13077171	13077900	730	72	72	0	6.75617e-05	0.00104674	up	13077450	6.63473
chr3R	13078071	13078810	740	73	73	0	0.000599281	0.00678293	up	13078430	4.45652
chr3R	13471151	13471940	790	78	78	0	3.76731e-10	4.55264e-08	up	13471540	9.70839
chr3R	14088491	14089370	880	87	87	0	5.28411e-11	1.09228e-08	up	14089000	10.3413
chr3R	14098421	14098990	570	56	56	0	1.0362e-05	0.000207109	up	14098770	6.8228
chr3R	14390891	14391810	920	88	88	0	1.20865e-12	1.44636e-09	up	14391480	10.7721
chr3R	15437821	15438570	750	74	74	0	1.44359e-07	6.83097e-06	up	15438220	7.59735
chr3R	15493061	15493940	880	85	85	0	3.21055e-07	1.26094e-05	up	15493430	7.34583
chr3R	15730641	15730960	320	31	31	0	0.000862904	0.00928453	up	15730800	5.01622
chr3R	15803481	15804500	1020	101	101	0	1.18753e-05	0.0002332	up	15804110	6.2563
chr3R	16205051	16206230	1180	117	117	0	2.51152e-11	7.04572e-09	up	16205520	9.76094
chr3R	16244211	16244990	780	73	73	0	1.9163e-05	0.000346833	up	16244630	6.7035
chr3R	16260331	16261430	1100	107	107	0	3.82945e-09	3.00804e-07	up	16261040	8.64849
chr3R	16431441	16432150	710	70	70	0	2.30587e-07	9.63438e-06	up	16431860	7.17037
chr3R	16497061	16498020	960	95	95	0	1.56622e-11	5.17799e-09	up	16497530	10.1132
chr3R	16573561	16574450	890	86	86	0	5.30764e-07	1.78262e-05	up	16574030	6.98014
chr3R	16748421	16749150	730	72	72	0	2.72126e-11	7.12516e-09	up	16748750	10.222
chr3R	16782381	16782800	420	41	41	0	0.00036818	0.00447686	up	16782540	5.93573
chr3R	16783901	16784330	430	42	42	0	0.000684197	0.00762322	up	16784110	5.39188
chr3R	16798121	16799340	1220	121	121	0	3.14242e-10	4.01986e-08	up	16798920	9.24847
chr3R	16834451	16835170	720	71	71	0	6.06296e-10	6.61452e-08	up	16834870	9.83266
chr3R	16856821	16857610	790	77	77	0	8.90057e-10	8.64462e-08	up	16857220	9.40109
chr3R	16868941	16869800	860	85	85	0	1.22156e-07	5.81537e-06	up	16869350	7.61059
chr3R	16882351	16883200	850	84	84	0	7.60591e-08	3.80538e-06	up	16882800	7.63832
chr3R	16918921	16919600	680	67	67	0	6.36724e-12	3.06685e-09	up	16919290	11.1255
chr3R	16934211	16935250	1040	103	103	0	8.58958e-06	0.000176003	up	16934920	7.03534
chr3R	16957531	16958720	1190	118	118	0	5.57795e-09	4.17284e-07	up	16957970	8.24059
chr3R	16969341	16970480	1140	111	106	0	0.000944719	0.00994724	up	16969670	4.73795
chr3R	17108801	17109340	540	53	53	0	1.00742e-05	0.000202904	up	17109090	7.33909
chr3R	17402131	17403070	940	92	92	0	2.80937e-09	2.39865e-07	up	17402650	8.57308
chr3R	17449271	17449980	710	70	70	0	8.31061e-08	4.12527e-06	up	17449620	8.0347
chr3R	17616431	17617670	1240	123	123	0	1.77425e-07	7.82963e-06	up	17617440	7.82133
chr3R	17733431	17733920	490	48	48	0	2.69133e-08	1.52089e-06	up	17733550	8.20155
chr3R	17918731	17919660	930	89	89	0	3.31668e-05	0.000556678	up	17919110	5.7665
chr3R	18020921	18021870	950	94	94	0	1.41413e-11	5.0491e-09	up	18021450	10.8656
chr3R	18917901	18918920	1020	101	101	0	0.00025195	0.00327469	up	18918740	6.06381
chr3R	19490871	19491650	780	77	77	0	4.23555e-06	9.56042e-05	up	19491190	6.53102
chr3R	19648241	19649200	960	95	95	0	5.89018e-07	1.93587e-05	up	19648810	7.7102
chr3R	20058731	20059570	840	83	83	0	7.38805e-09	5.09062e-07	up	20059150	8.96862
chr3R	20066611	20066730	120	11	11	0	0.000589419	0.00670776	up	20066620	4.53592
chr3R	20346951	20347270	320	31	31	0	9.38555e-05	0.00138839	up	20347180	7.45459
chr3R	20416501	20416710	210	20	20	0	0.000513425	0.0059925	up	20416700	5.88635
chr3R	20908571	20909190	620	61	61	0	2.89381e-05	0.000495226	up	20908900	5.74283
chr3R	20947901	20948930	1030	102	102	0	1.10471e-07	5.29117e-06	up	20948140	7.40006
chr3R	21017471	21018000	530	52	52	0	1.08579e-05	0.000215921	up	21017590	6.74706
chr3R	21179631	21180150	520	51	51	0	2.35883e-07	9.80348e-06	up	21179810	7.61045
chr3R	21184511	21185320	810	80	80	0	1.72602e-07	7.70333e-06	up	21184950	7.36275
chr3R	21223271	21224000	730	67	67	0	0.000313916	0.00392645	up	21223600	5.07874
chr3R	21408231	21408860	630	62	62	0	3.5243e-06	8.46586e-05	up	21408560	6.36155
chr3R	21481711	21482440	730	72	72	0	2.18797e-06	5.7867e-05	up	21482090	6.42291
chr3R	21487541	21488370	830	82	82	0	1.83837e-08	1.10232e-06	up	21488010	8.80251
chr3R	21519921	21521080	1160	115	115	0	1.62381e-11	5.17799e-09	up	21520330	10.6476
chr3R	22564721	22564980	260	25	25	0	0.000911445	0.00966181	up	22564960	5.067
chr3R	23159101	23159870	770	76	76	0	1.33965e-08	8.35158e-07	up	23159490	8.17311
chr3R	23331161	23331920	760	75	75	0	2.70862e-05	0.000467609	up	23331500	5.78979
chr3R	23538671	23539430	760	75	75	0	1.97669e-08	1.15872e-06	up	23539090	8.21666
chr3R	23664411	23664930	520	51	51	0	9.75529e-07	2.93593e-05	up	23664660	7.33426
chr3R	23679601	23680430	830	82	82	0	1.63715e-06	4.56022e-05	up	23680000	6.81982
chr3R	23721751	23722600	850	84	84	0	1.70824e-09	1.50766e-07	up	23722160	9.17052
chr3R	24556661	24557380	720	71	71	0	2.26406e-10	3.26864e-08	up	24557090	9.17857
chr3R	25112051	25112960	910	90	90	0	5.10194e-05	0.00081125	up	25112770	6.35348
chr3R	25312531	25313090	560	55	55	0	1.75729e-05	0.000324027	up	25312840	8.01815
chr3R	25591181	25591950	770	76	76	0	6.54584e-08	3.3388e-06	up	25591690	8.02155
chr3R	25593981	25594480	500	49	49	0	0.00056397	0.00650512	up	25594320	5.36927
chr3R	25850931	25851730	800	78	78	0	9.90884e-07	2.97076e-05	up	25851300	7.4402
chr3R	26137101	26137780	680	67	67	0	1.76338e-06	4.82625e-05	up	26137480	6.7797
chr3R	26529471	26530000	530	52	52	0	0.000453023	0.00535918	up	26529730	5.78998
chr3R	26866461	26867690	1230	122	122	0	7.7347e-07	2.45976e-05	up	26866830	7.09502
chr3R	26990091	26990570	480	47	47	0	0.000721689	0.00798432	up	26990290	5.21637
chr3R	27228301	27228810	510	50	50	0	0.000128466	0.00182808	up	27228520	5.77877
chr3R	27547171	27547940	770	75	75	0	6.7172e-07	2.16244e-05	up	27547540	7.51306
chr3R	27960681	27960810	130	12	12	0	4.16887e-06	9.54766e-05	up	27960730	8.58504
chr3R	28034941	28035240	300	29	29	0	0.000276734	0.00355188	up	28035120	5.78155
chr3R	28317181	28317530	350	34	34	0	0.00073132	0.00807949	up	28317310	5.35208
chr3R	28345231	28345910	680	67	67	0	7.60614e-05	0.00116912	up	28345530	5.30764
chr3R	28412531	28412740	210	20	20	0	0.000356378	0.00435357	up	28412660	5.73707
chr3R	28544401	28545640	1240	123	123	0	2.53187e-06	6.54204e-05	up	28544780	7.25241
chr3R	28634931	28636130	1200	119	116	0	6.54732e-06	0.000139375	up	28635890	7.05708
chr3R	28672011	28672830	820	81	81	0	2.39309e-12	1.70888e-09	up	28672410	10.8804
chr3R	28870341	28870790	450	44	44	0	6.12504e-05	0.000960323	up	28870510	6.5275
chr3R	29087261	29088160	900	89	89	0	6.39476e-06	0.000136497	up	29087630	6.927
chr3R	29251581	29251990	410	40	40	0	1.09887e-09	1.02758e-07	up	29251730	8.92081
chr3R	29312821	29313360	540	53	53	0	3.2532e-05	0.000548367	up	29313230	9.43957
chr3R	29715761	29717630	1870	186	186	0	1.70816e-09	1.50766e-07	up	29717140	9.53987
chr3R	29903771	29904430	660	65	65	0	0.000191536	0.00258953	up	29904150	5.13326
chr3R	30022071	30023070	1000	99	99	0	2.2242e-06	5.84316e-05	up	30022730	6.68559
chr3R	30208781	30209660	880	87	87	0	2.57149e-07	1.05754e-05	up	30209400	8.17682
chr3R	30424851	30425670	820	81	81	0	3.16254e-08	1.74942e-06	up	30425300	8.686
chr3R	30455891	30456700	810	80	80	0	3.09706e-05	0.000526568	up	30456330	6.17283
chr3R	30789231	30789770	540	53	53	0	2.70028e-12	1.76756e-09	up	30789440	12.3001
chr3R	30814531	30815160	630	62	62	0	4.96837e-05	0.000791613	up	30814820	6.27088
chr3R	30870321	30871130	810	79	79	0	5.60703e-10	6.22915e-08	up	30870730	10.0815
chr3R	31060681	31061910	1230	121	121	0	3.49825e-10	4.3617e-08	up	31061550	9.09081
chr3R	31133881	31134540	660	65	65	0	4.4168e-07	1.54884e-05	up	31134180	7.68614
chr3R	31181901	31182110	210	20	20	0	0.000567291	0.0065083	up	31181970	5.21665
chr3R	31462801	31463590	790	78	78	0	6.1338e-09	4.46121e-07	up	31463180	9.03524
chr3R	31812121	31812830	710	70	68	0	0.000821016	0.00895705	up	31812440	5.33941
chr4	89681	90450	770	73	72	0	1.71135e-06	4.73333e-05	up	89910	6.92659
chr4	404091	405050	960	92	92	0	1.13532e-06	3.34005e-05	up	404540	7.30345
chr4	406411	407400	990	94	94	0	3.47151e-09	2.84049e-07	up	407010	9.1856
chr4	415541	416940	1400	139	139	0	2.19612e-08	1.26842e-06	up	416510	8.56332
chr4	424351	425370	1020	99	92	0	2.84208e-08	1.5833e-06	up	424820	7.70323
chr4	486291	487150	860	85	85	0	2.72758e-08	1.53037e-06	up	486770	7.88576
chrX	407381	407850	470	46	46	0	1.88047e-08	1.11061e-06	up	407600	12.093
chrX	529671	530540	870	86	86	0	1.29288e-05	0.000249523	up	530120	5.97594
chrX	784351	784790	440	43	43	0	0.000322876	0.00401932	up	784610	5.83384
chrX	843171	844090	920	90	90	0	4.03818e-05	0.000662211	up	843530	6.15486
chrX	1236441	1237140	700	69	69	0	8.18133e-06	0.000168673	up	1236800	6.07813
chrX	1772471	1773120	650	64	64	0	2.18792e-05	0.000388825	up	1772800	5.85553
chrX	1952791	1953610	820	81	81	0	7.58542e-09	5.18117e-07	up	1953090	8.07728
chrX	2005661	2006250	590	58	58	0	2.72163e-07	1.10769e-05	up	2006020	7.88437
chrX	2258581	2259070	490	47	47	0	0.000217457	0.00289512	up	2258790	5.90184
chrX	2339771	2340510	740	72	72	0	3.25086e-07	1.26413e-05	up	2340080	7.34506
chrX	2387871	2388400	530	52	52	0	1.47297e-05	0.000276898	up	2388150	7.85532
chrX	2659391	2659960	570	55	55	0	5.85736e-05	0.000922036	up	2659660	6.31971
chrX	2803851	2804130	280	27	27	0	0.000686562	0.00763873	up	2803990	5.40308
chrX	2814481	2814680	200	19	19	0	0.000442054	0.00525512	up	2814540	6.15208
chrX	2869491	2869680	190	18	18	0	2.00602e-05	0.000361406	up	2869640	8.9716
chrX	2949091	2949520	430	42	42	0	0.000499425	0.0058552	up	2949220	5.50839
chrX	3123531	3124060	530	52	52	0	0.000101148	0.00149066	up	3123760	6.65835
chrX	3134401	3135000	600	59	59	0	0.000683124	0.00762208	up	3134730	4.59703
chrX	3192391	3192570	180	17	17	0	0.000903661	0.00960521	up	3192470	4.91378
chrX	3311301	3311810	510	50	50	0	3.58137e-05	0.000594749	up	3311570	7.13456
chrX	3343751	3344200	450	44	44	0	1.78831e-06	4.86061e-05	up	3343960	6.6281
chrX	3480761	3481340	580	57	57	0	2.54981e-06	6.56682e-05	up	3481160	7.05208
chrX	3674741	3675290	550	54	54	0	0.000918426	0.0097096	up	3675020	4.91252
chrX	3725891	3726520	630	62	62	0	1.26401e-05	0.000245155	up	3726160	6.7853
chrX	3740801	3741630	830	82	82	0	9.69041e-07	2.92762e-05	up	3741250	7.97857
chrX	3991511	3991630	120	11	11	0	4.34867e-05	0.000701412	up	3991580	6.67184
chrX	4293491	4293800	310	30	30	0	0.000600316	0.00678486	up	4293560	5.50239
chrX	4507151	4507540	390	38	38	0	1.98307e-07	8.55881e-06	up	4507320	8.07781
chrX	4529761	4530460	700	69	69	0	1.264e-06	3.68409e-05	up	4530090	7.57433
chrX	4553971	4554450	480	47	47	0	0.000281394	0.00359407	up	4554280	4.98707
chrX	4918421	4919560	1140	113	113	0	1.73783e-06	4.77295e-05	up	4919200	7.55979
chrX	5063631	5064140	510	50	50	0	2.90651e-05	0.000496317	up	5063910	6.70028
chrX	5091241	5091530	290	28	28	0	0.000107155	0.00157327	up	5091390	6.50449
chrX	5153001	5153650	650	63	63	0	0.000295511	0.00375786	up	5153090	5.2983
chrX	5289461	5290190	730	72	72	0	3.42271e-05	0.00057203	up	5289870	5.76667
chrX	5524481	5524890	410	40	40	0	7.86727e-05	0.00120228	up	5524680	5.1597
chrX	5553111	5553480	370	36	36	0	0.000220271	0.00292268	up	5553290	6.91228
chrX	5563231	5564000	770	76	76	0	4.15261e-06	9.54766e-05	up	5563570	6.69827
chrX	5612931	5613530	600	59	55	0	0.000586406	0.00669509	up	5613310	4.72677
chrX	5661951	5662540	590	58	58	0	0.000197416	0.00266444	up	5662220	5.52383
chrX	5883201	5883940	740	73	73	0	7.82995e-10	8.09266e-08	up	5883580	8.88895
chrX	5907801	5908340	540	53	53	0	5.04291e-07	1.74502e-05	up	5908060	7.02448
chrX	6109761	6110390	630	62	62	0	4.37254e-05	0.000703818	up	6110070	5.3832
chrX	6253591	6254170	580	57	57	0	0.000309775	0.00388498	up	6253910	5.99957
chrX	6541291	6541600	310	30	30	0	3.47063e-05	0.000578807	up	6541530	7.02009
chrX	7014951	7015460	510	50	50	0	9.54986e-07	2.8963e-05	up	7015240	7.08894
chrX	7110071	7110720	650	63	63	0	2.24536e-05	0.000396344	up	7110390	6.98655
chrX	7161811	7163050	1240	123	123	0	8.47411e-09	5.64103e-07	up	7162720	8.54749
chrX	7241921	7242480	560	55	55	0	2.0359e-05	0.000365949	up	7242130	6.25653
chrX	7349921	7350380	460	45	45	0	5.18609e-06	0.000114751	up	7350160	7.521
chrX	7593041	7593390	350	34	34	0	0.000166128	0.00230147	up	7593260	7.17972
chrX	7710581	7711330	750	74	74	0	1.13821e-10	1.97462e-08	up	7710960	9.85538
chrX	7743951	7744510	560	55	55	0	0.000469912	0.00554228	up	7744270	5.67092
chrX	8251511	8252140	630	62	62	0	7.03617e-06	0.000147778	up	8251920	6.62835
chrX	8682291	8682760	470	46	46	0	0.000872223	0.00933421	up	8682470	5.41246
chrX	8700761	8700870	110	9	0	9	0.000168539	0.00233077	down	8700790	-4.22118
chrX	8867581	8867830	250	24	24	0	0.00090331	0.00960521	up	8867680	5.19824
chrX	9151951	9152450	500	49	49	0	1.11382e-05	0.000220935	up	9152170	6.42163
chrX	9460941	9461250	310	30	30	0	6.2771e-05	0.000980453	up	9461100	6.84087
chrX	9550761	9551200	440	43	43	0	4.17944e-07	1.49225e-05	up	9550970	7.34011
chrX	9658621	9659340	720	71	71	0	6.0185e-09	4.41826e-07	up	9659040	8.45732
chrX	9687431	9688230	800	79	79	0	1.47627e-07	6.94376e-06	up	9687920	7.04197
chrX	9778291	9779000	710	70	70	0	2.50889e-10	3.45742e-08	up	9778640	9.24282
chrX	10009631	10010640	1010	100	100	0	2.59769e-10	3.51808e-08	up	10010260	10.4573
chrX	10206121	10206430	310	30	30	0	0.000676549	0.00755945	up	10206260	5.88854
chrX	10252681	10253220	540	53	53	0	1.27124e-05	0.00024595	up	10252980	6.14383
chrX	10316391	10316830	440	43	43	0	0.000111039	0.00162423	up	10316560	6.47246
chrX	10329721	10330580	860	85	85	0	4.02792e-07	1.46493e-05	up	10330120	8.22582
chrX	10409941	10410010	70	5	0	5	5.8283e-07	1.92358e-05	down	10409950	-6.22479
chrX	10624601	10625300	700	69	69	0	2.78072e-06	7.0669e-05	up	10624920	6.70551
chrX	10627231	10627740	510	50	50	0	2.88938e-05	0.000495226	up	10627550	6.15071
chrX	10642281	10642600	320	31	31	0	0.000437117	0.00521024	up	10642480	5.45495
chrX	10737871	10738270	400	39	39	0	0.00066415	0.00743148	up	10737960	5.62477
chrX	10832191	10832990	800	79	79	0	3.3363e-11	7.27961e-09	up	10832570	10.1138
chrX	11081831	11082210	380	37	37	0	0.000295654	0.00375786	up	11081990	5.82408
chrX	11153641	11154610	970	96	96	0	1.51574e-07	7.04506e-06	up	11154180	7.34477
chrX	12292531	12292820	290	27	27	0	0.000233024	0.00307114	up	12292680	6.23315
chrX	12306601	12306950	350	34	34	0	0.000847034	0.0091533	up	12306790	5.63097
chrX	12353431	12353820	390	38	38	0	0.00059323	0.00673209	up	12353690	5.56854
chrX	12386161	12386800	640	63	63	0	2.91371e-09	2.46099e-07	up	12386490	9.01875
chrX	12437031	12437590	560	54	54	0	0.000342956	0.00423572	up	12437300	4.78338
chrX	12540801	12541150	350	34	34	0	0.00011997	0.00173548	up	12541010	6.26135
chrX	12568301	12569070	770	76	76	0	4.98993e-09	3.76884e-07	up	12568740	8.72938
chrX	13204691	13205160	470	46	46	0	0.000601892	0.0067929	up	13204900	5.69191
chrX	13329431	13329980	550	54	54	0	5.28951e-05	0.000837684	up	13329720	5.78162
chrX	13401151	13401520	370	36	36	0	3.82373e-05	0.000629674	up	13401410	6.63481
chrX	13401591	13401740	150	14	14	0	9.32607e-05	0.00138219	up	13401690	6.33434
chrX	13563211	13564060	850	84	84	0	7.19362e-09	5.00052e-07	up	13563550	8.3281
chrX	13586921	13587220	300	29	29	0	0.000565918	0.0065083	up	13587080	6.12494
chrX	13908971	13909470	500	49	49	0	0.0002319	0.00306147	up	13909250	5.90649
chrX	14122731	14122980	250	24	24	0	0.000200486	0.00269199	up	14122860	6.36854
chrX	14247021	14247760	740	73	73	0	6.59659e-07	2.13235e-05	up	14247290	7.93067
chrX	14585261	14585580	320	31	31	0	0.000262859	0.00340157	up	14585460	5.73245
chrX	14712541	14712760	220	21	21	0	8.40786e-05	0.00127007	up	14712750	8.21384
chrX	14878991	14879310	320	31	31	0	0.000790599	0.0086613	up	14879190	5.76926
chrX	14910041	14911000	960	95	95	0	0.000431838	0.00515943	up	14910220	5.80501
chrX	14918621	14919160	540	53	53	0	0.000309203	0.00388498	up	14918930	6.31132
chrX	14953731	14954450	720	71	71	0	8.91425e-10	8.64462e-08	up	14954080	8.87317
chrX	14954931	14955580	650	64	64	0	6.81322e-06	0.00014442	up	14955360	6.56292
chrX	15080831	15081600	770	76	76	0	2.14403e-08	1.24751e-06	up	15081200	8.42545
chrX	15139251	15140120	870	85	85	0	6.11114e-06	0.000131156	up	15139830	6.74291
chrX	15353431	15354220	790	78	78	0	1.50508e-07	7.03713e-06	up	15353770	8.70832
chrX	15380141	15380730	590	58	58	0	2.32275e-09	2.00497e-07	up	15380380	9.02392
chrX	15385371	15386180	810	80	80	0	3.43498e-06	8.30209e-05	up	15385780	7.09956
chrX	15490401	15490900	500	49	49	0	0.000132791	0.00187942	up	15490650	6.564
chrX	15594321	15595150	830	82	82	0	3.21e-07	1.26094e-05	up	15594660	8.7163
chrX	15653271	15654080	810	80	80	0	2.28867e-10	3.26864e-08	up	15653680	9.50123
chrX	16104811	16106290	1480	145	143	0	3.73692e-08	2.02438e-06	up	16105930	8.28164
chrX	16244531	16245160	630	62	62	0	4.0061e-08	2.14067e-06	up	16244890	8.52907
chrX	16637201	16637910	710	70	70	0	0.000308354	0.00388161	up	16637450	5.5773
chrX	16746811	16747240	430	42	42	0	0.000184112	0.00251393	up	16747050	6.52383
chrX	16846481	16847090	610	60	60	0	3.25077e-05	0.000548367	up	16846760	6.54491
chrX	16967291	16967960	670	65	65	0	3.31389e-08	1.80768e-06	up	16967590	8.63617
chrX	17077571	17078340	770	74	74	0	3.52292e-05	0.000586283	up	17077990	5.82582
chrX	17091061	17091410	350	34	34	0	0.00041931	0.00502086	up	17091250	5.68492
chrX	17175531	17176350	820	80	80	0	7.82536e-10	8.09266e-08	up	17175940	9.72223
chrX	17229691	17230200	510	50	50	0	0.000175578	0.00241535	up	17230020	5.82765
chrX	17531691	17532910	1220	121	121	0	2.93645e-10	3.90945e-08	up	17531970	9.72382
chrX	17695481	17696260	780	77	77	0	2.56125e-05	0.00044609	up	17695860	5.62664
chrX	17697481	17698160	680	67	67	0	2.12194e-05	0.000377956	up	17697800	7.12361
chrX	17720051	17720760	710	70	70	0	2.78876e-06	7.0669e-05	up	17720470	6.89504
chrX	17751521	17752290	770	76	76	0	1.41231e-12	1.44636e-09	up	17751880	11.287
chrX	17820021	17820910	890	88	88	0	3.61485e-09	2.90434e-07	up	17820400	8.38886
chrX	17888921	17889520	600	58	58	0	4.56568e-06	0.000102467	up	17889070	9.7802
chrX	17968131	17968590	460	45	45	0	9.0594e-05	0.00134776	up	17968360	6.29258
chrX	18052081	18052570	490	48	48	0	7.4646e-05	0.00115195	up	18052320	6.34819
chrX	18063891	18063990	100	9	9	0	0.000733431	0.00809143	up	18063950	5.23624
chrX	18238361	18239890	1530	152	152	0	4.21228e-07	1.49717e-05	up	18239490	7.45899
chrX	18241191	18241710	520	51	51	0	5.19483e-05	0.000824352	up	18241640	8.87432
chrX	18357861	18358280	420	41	41	0	0.000227532	0.00300887	up	18358130	5.93693
chrX	18517281	18517980	700	69	69	0	3.87974e-07	1.44433e-05	up	18517660	8.16576
chrX	18621411	18622340	930	92	92	0	8.28157e-11	1.58663e-08	up	18621860	10.3362
chrX	18635041	18635800	760	75	75	0	3.87524e-10	4.61212e-08	up	18635460	9.28509
chrX	18703891	18704250	360	35	35	0	1.31181e-05	0.000252556	up	18704050	7.90245
chrX	18780201	18780710	510	50	50	0	0.000120653	0.001737	up	18780510	6.35366
chrX	18843271	18843980	710	70	70	0	1.06709e-09	1.00988e-07	up	18843560	8.6974
chrX	19325541	19326300	760	75	75	0	1.68769e-07	7.59151e-06	up	19325910	8.37433
chrX	19521511	19522280	770	76	76	0	8.36734e-05	0.00126639	up	19521770	6.42319
chrX	19545821	19546310	490	48	48	0	0.000547364	0.00635087	up	19546070	5.74926
chrX	19585131	19585530	400	39	39	0	0.000213951	0.00285328	up	19585360	6.25712
chrX	19717811	19718930	1120	111	111	0	1.55274e-06	4.40318e-05	up	19718210	7.41973
chrX	19897581	19897930	350	34	34	0	0.000569726	0.00652361	up	19897750	5.54643
chrX	20104921	20105470	550	54	54	0	0.000113872	0.00165949	up	20105230	6.64002
chrX	20239111	20239410	300	27	27	0	0.000443818	0.00526615	up	20239340	5.86626
chrX	20524821	20525580	760	75	75	0	3.12734e-10	4.01986e-08	up	20525130	9.2377
chrX	20582951	20583900	950	94	94	0	0.000567058	0.0065083	up	20583410	6.00312
chrX	20629331	20629660	330	32	32	0	0.000198983	0.00268097	up	20629650	6.21967
chrX	20631911	20632550	640	63	63	0	1.46212e-06	4.1916e-05	up	20632260	7.61755
chrX	20636681	20637190	510	50	50	0	5.1258e-07	1.75057e-05	up	20636900	7.8633
chrX	20760181	20761010	830	82	82	0	8.05665e-12	3.51583e-09	up	20760540	10.4667
chrX	21058381	21058900	520	51	51	0	0.000185106	0.00251559	up	21058640	6.61428
chrX	21147351	21147670	320	31	31	0	5.12111e-06	0.000113634	up	21147530	9.57967
chrX	21357681	21358350	670	66	66	0	9.9746e-07	2.97911e-05	up	21357990	7.49614
chrX	21362621	21363340	720	71	71	0	2.98267e-06	7.36756e-05	up	21363050	6.84425
chrX	21565491	21565960	470	46	46	0	0.000304949	0.00386162	up	21565780	6.15167
chrX	21605121	21606040	920	91	91	0	8.29457e-05	0.0012578	up	21605800	6.20489
chrX	21611531	21611710	180	17	17	0	2.05036e-05	0.000367707	up	21611680	8.75639
chrX	21823201	21823400	200	19	19	0	2.53707e-07	1.04888e-05	up	21823300	10.7714
chrX	21865521	21865620	100	9	9	0	1.08212e-05	0.000215738	up	21865590	9.0033
chrX	22020201	22020650	450	44	44	0	2.95591e-06	7.34769e-05	up	22020410	8.28037
chrX	22056791	22057140	350	34	34	0	0.000121298	0.00173868	up	22056800	8.1431
chrX	22068671	22068820	150	14	14	0	3.90364e-06	9.26377e-05	up	22068750	9.30511
chrX	22071401	22071580	180	17	17	0	0.000105927	0.00155816	up	22071550	6.55621
chrX	22582931	22583300	370	36	36	0	0.000295431	0.00375786	up	22583110	5.89206
chrX	22824641	22825120	480	47	47	0	3.40547e-05	0.000570362	up	22824900	6.99971
chrX	23037651	23037690	40	3	3	0	0.000310106	0.00388498	up	23037660	5.2158
chrX	23153681	23153750	70	6	6	0	4.83303e-05	0.000773186	up	23153710	6.1574
chrX	23153841	23153860	20	1	1	0	2.79384e-06	7.0669e-05	up	23153850	8.05407
chrY	9181	9220	40	3	0	3	6.91997e-06	0.000145978	down	9200	-4.56017
