# Supplementary material for: CTCF loss has limited effects on global genome architecture in Drosophila despite critical regulatory functions
Source: Nat Commun. 2021 Feb 12;12:1011. doi: 10.1038/s41467-021-21366-2 (PMC7880997; doi:10.1038/s41467-021-21366-2)
Supplement: Supplementary file 5 — Supplementary Data 2 [file 41467_2021_21366_MOESM5_ESM.xlsx]

## Sheet: Sheet1
chr	position	score.wildtype	score.CTCF0
chr2L	2000
chr2L	4000
chr2L	6000	0.63572	0.619417
chr2L	8000	0.58351	0.575703
chr2L	10000	0.523995	0.443045
chr2L	12000	0.373528	0.365407
chr2L	14000	0.218669	0.248811
chr2L	16000	0.0342515	0.0933775
chr2L	18000	-0.0396516	-0.0284142
chr2L	20000	-0.0203535	-0.0268501
chr2L	22000	-0.0510227	-0.0559707
chr2L	24000	0.0386048	0.028076
chr2L	26000	0.112707	0.103974
chr2L	28000	0.173158	0.157107
chr2L	30000	0.195273	0.163513
chr2L	32000	0.218447	0.174156
chr2L	34000	0.224179	0.169672
chr2L	36000	0.22183	0.154512
chr2L	38000	0.215145	0.141547
chr2L	40000	0.200814	0.136962
chr2L	42000	0.174571	0.127485
chr2L	44000	0.139045	0.117784
chr2L	46000	0.125088	0.104435
chr2L	48000	0.103936	0.0901567
chr2L	50000	0.105427	0.089687
chr2L	52000	0.121984	0.100397
chr2L	54000	0.0859478	0.0728775
chr2L	56000	0.0479465	0.0388135
chr2L	58000	-0.0155182	-0.0026825
chr2L	60000	-0.0816372	-0.054384
chr2L	62000	-0.178787	-0.126145
chr2L	64000	-0.299783	-0.21666
chr2L	66000	-0.40897	-0.280133
chr2L	68000	-0.430557	-0.275253
chr2L	70000	-0.456725	-0.2503
chr2L	72000	-0.569245	-0.275178
chr2L	74000	-0.524652	-0.231365
chr2L	76000	-0.360015	-0.159078
chr2L	78000	-0.259986	-0.106104
chr2L	80000	-0.183162	-0.0829098
chr2L	82000	-0.122283	-0.057535
chr2L	84000	-0.0964825	-0.04984
chr2L	86000	-0.101932	-0.070135
chr2L	88000	-0.0946675	-0.0765288
chr2L	90000	-0.0925875	-0.0900805
chr2L	92000	-0.142419	-0.14515
chr2L	94000	-0.193622	-0.213275
chr2L	96000	-0.18026	-0.200457
chr2L	98000	-0.153015	-0.16446
chr2L	100000	-0.16612	-0.158916
chr2L	102000	-0.214189	-0.196304
chr2L	104000	-0.198504	-0.183377
chr2L	106000	-0.207197	-0.206119
chr2L	108000	-0.236873	-0.242198
chr2L	110000	-0.189763	-0.185715
chr2L	112000	-0.120712	-0.129345
chr2L	114000	-0.10042	-0.103947
chr2L	116000	-0.0572901	-0.0711075
chr2L	118000	-0.0018905	-0.0109628
chr2L	120000	0.028487	0.021863
chr2L	122000	0.0360772	0.0471325
chr2L	124000	0.0447475	0.0569325
chr2L	126000	0.0167155	0.0215155
chr2L	128000	-0.01828	-0.0516628
chr2L	130000	-0.0322373	-0.0727069
chr2L	132000	-0.0222485	-0.0959665
chr2L	134000	0.020934	-0.091794
chr2L	136000	0.0324692	-0.0561318
chr2L	138000	0.0241143	-0.043934
chr2L	140000	0.0074143	-0.0447123
chr2L	142000	-0.0504293	-0.0921565
chr2L	144000	-0.0818916	-0.116814
chr2L	146000	-0.0453527	-0.070415
chr2L	148000	-0.0369429	-0.0636047
chr2L	150000	-0.082905	-0.102936
chr2L	152000	-0.191267	-0.203987
chr2L	154000	-0.327757	-0.33896
chr2L	156000	-0.478413	-0.47996
chr2L	158000	-0.493522	-0.468417
chr2L	160000	-0.430903	-0.393628
chr2L	162000	-0.24655	-0.201775
chr2L	164000	-0.0973062	-0.0630155
chr2L	166000	-0.0204325	0.0121882
chr2L	168000	0.00796077	0.0401198
chr2L	170000	0.0734623	0.0709498
chr2L	172000	0.103666	0.0847477
chr2L	174000	0.133084	0.0830162
chr2L	176000	0.12902	0.0853203
chr2L	178000	0.0938367	0.0541027
chr2L	180000	0.0097348	-0.0204765
chr2L	182000	-0.0689183	-0.0970875
chr2L	184000	-0.0518857	-0.0593272
chr2L	186000	0.0240262	0.0069429
chr2L	188000	0.0709354	0.0661765
chr2L	190000	0.11819	0.105787
chr2L	192000	0.147363	0.128867
chr2L	194000	0.160268	0.14016
chr2L	196000	0.146638	0.13108
chr2L	198000	0.119302	0.095688
chr2L	200000	0.073817	0.0512105
chr2L	202000	0.015616	-0.0258855
chr2L	204000	-0.0307203	-0.0957193
chr2L	206000	-0.0368475	-0.0756918
chr2L	208000	-0.011595	-0.0459398
chr2L	210000	0.0355555	0.0227348
chr2L	212000	0.0515398	0.0600297
chr2L	214000	0.0551583	0.06538
chr2L	216000	0.0399033	0.0482334
chr2L	218000	0.0226355	0.021955
chr2L	220000	0.0040005	0.001887
chr2L	222000	0.0310193	0.0234833
chr2L	224000	0.0688297	0.057031
chr2L	226000	0.100554	0.122004
chr2L	228000	0.154422	0.187413
chr2L	230000	0.202015	0.233585
chr2L	232000	0.21143	0.244847
chr2L	234000	0.21407	0.241868
chr2L	236000	0.208432	0.22311
chr2L	238000	0.171958	0.17438
chr2L	240000	0.121669	0.106721
chr2L	242000	0.0212813	0.019805
chr2L	244000	-0.0825735	-0.107413
chr2L	246000	-0.197063	-0.198958
chr2L	248000	-0.288453	-0.281907
chr2L	250000	-0.374935	-0.365107
chr2L	252000	-0.33546	-0.31913
chr2L	254000	-0.190688	-0.170624
chr2L	256000	-0.0787527	-0.0733995
chr2L	258000	0.00072625	0.009916
chr2L	260000	0.038358	0.0451172
chr2L	262000	0.0510709	0.0497245
chr2L	264000	0.0287005	0.015158
chr2L	266000	-0.0147218	-0.0315892
chr2L	268000	-0.0871766	-0.104564
chr2L	270000	-0.125156	-0.125297
chr2L	272000	-0.196005	-0.185356
chr2L	274000	-0.197635	-0.183969
chr2L	276000	-0.163017	-0.162053
chr2L	278000	-0.180166	-0.167588
chr2L	280000	-0.110691	-0.112199
chr2L	282000	-0.11401	-0.123158
chr2L	284000	-0.152539	-0.171531
chr2L	286000	-0.158394	-0.189759
chr2L	288000	-0.13097	-0.150215
chr2L	290000	-0.163618	-0.168149
chr2L	292000	-0.265577	-0.256438
chr2L	294000	-0.392313	-0.364488
chr2L	296000	-0.460342	-0.427787
chr2L	298000	-0.46182	-0.441765
chr2L	300000	-0.35443	-0.319965
chr2L	302000	-0.286988	-0.267737
chr2L	304000	-0.312887	-0.293625
chr2L	306000	-0.38322	-0.35004
chr2L	308000	-0.302403	-0.28964
chr2L	310000	-0.211468	-0.2291
chr2L	312000	-0.108327	-0.125591
chr2L	314000	-0.0274085	-0.0457647
chr2L	316000	0.0396097	0.0211155
chr2L	318000	0.095973	0.0797442
chr2L	320000	0.135146	0.114491
chr2L	322000	0.164786	0.148101
chr2L	324000	0.17452	0.15857
chr2L	326000	0.174406	0.16405
chr2L	328000	0.169416	0.158166
chr2L	330000	0.175988	0.156328
chr2L	332000	0.173139	0.15449
chr2L	334000	0.182462	0.161667
chr2L	336000	0.164507	0.147255
chr2L	338000	0.143022	0.128544
chr2L	340000	0.116821	0.0756633
chr2L	342000	0.095178	0.0482566
chr2L	344000	0.0683549	0.0347548
chr2L	346000	0.0571395	0.0407549
chr2L	348000	0.032988	0.0221108
chr2L	350000	0.0378158	0.022492
chr2L	352000	0.044086	0.0199
chr2L	354000	0.0471987	0.0199103
chr2L	356000	-0.0329155	-0.0427838
chr2L	358000	-0.10699	-0.113704
chr2L	360000	-0.0942812	-0.0829007
chr2L	362000	-0.0201985	-0.046636
chr2L	364000	0.0167505	0.0217498
chr2L	366000	0.0941567	0.0546038
chr2L	368000	0.122405	0.10557
chr2L	370000	0.144757	0.124761
chr2L	372000	0.15584	0.137081
chr2L	374000	0.156998	0.138887
chr2L	376000	0.182929	0.161022
chr2L	378000	0.192177	0.181721
chr2L	380000	0.198823	0.19731
chr2L	382000	0.196369	0.197233
chr2L	384000	0.190837	0.182661
chr2L	386000	0.176127	0.16653
chr2L	388000	0.137024	0.147425
chr2L	390000	0.0921452	0.132325
chr2L	392000	0.0352107	0.107503
chr2L	394000	-0.0298017	0.0660085
chr2L	396000	-0.0750425	0.031932
chr2L	398000	-0.072731	-0.009409
chr2L	400000	-0.0925225	-0.0662375
chr2L	402000	-0.136294	-0.115771
chr2L	404000	-0.164891	-0.148349
chr2L	406000	-0.0951826	-0.081454
chr2L	408000	-0.0396012	-0.035694
chr2L	410000	-0.007813	0.008589
chr2L	412000	-0.0218538	0.010849
chr2L	414000	-0.066474	-0.0242658
chr2L	416000	-0.102646	-0.0444695
chr2L	418000	-0.172415	-0.105542
chr2L	420000	-0.306322	-0.230293
chr2L	422000	-0.288027	-0.212259
chr2L	424000	-0.150974	-0.112922
chr2L	426000	-0.0748853	-0.0621953
chr2L	428000	-0.0202133	-0.0260635
chr2L	430000	0.0114883	-0.013648
chr2L	432000	0.0393737	2.425e-05
chr2L	434000	0.0797053	0.0466468
chr2L	436000	0.114245	0.0696571
chr2L	438000	0.116606	0.0846762
chr2L	440000	0.113959	0.0825722
chr2L	442000	0.081627	0.057227
chr2L	444000	0.0621587	0.0443668
chr2L	446000	0.0204683	0.029562
chr2L	448000	-0.0450759	-0.00517948
chr2L	450000	-0.0609218	-0.0303157
chr2L	452000	-0.111961	-0.0748125
chr2L	454000	-0.115849	-0.0780177
chr2L	456000	-0.070946	-0.0510723
chr2L	458000	0.00658087	-0.0170038
chr2L	460000	0.0503565	0.008277
chr2L	462000	0.0605675	0.0121385
chr2L	464000	0.0518453	-0.00200575
chr2L	466000	0.01334	-0.0394134
chr2L	468000	-0.0441088	-0.082779
chr2L	470000	-0.0931208	-0.139011
chr2L	472000	-0.15799	-0.191945
chr2L	474000	-0.153231	-0.178877
chr2L	476000	-0.155066	-0.172907
chr2L	478000	-0.21333	-0.206762
chr2L	480000	-0.237182	-0.220527
chr2L	482000	-0.212259	-0.189216
chr2L	484000	-0.167839	-0.130062
chr2L	486000	-0.154742	-0.0912623
chr2L	488000	-0.19683	-0.0607452
chr2L	490000	-0.26647	-0.0566579
chr2L	492000	-0.18497	0.0043745
chr2L	494000	-0.0660442	0.0713668
chr2L	496000	0.031842	0.118132
chr2L	498000	0.106246	0.163441
chr2L	500000	0.16003	0.2012
chr2L	502000	0.191752	0.217775
chr2L	504000	0.201667	0.226465
chr2L	506000	0.201375	0.231647
chr2L	508000	0.19267	0.218613
chr2L	510000	0.169799	0.197376
chr2L	512000	0.150543	0.170233
chr2L	514000	0.138239	0.157709
chr2L	516000	0.141711	0.146374
chr2L	518000	0.146455	0.139911
chr2L	520000	0.149682	0.123853
chr2L	522000	0.130719	0.0939205
chr2L	524000	0.110335	0.0526078
chr2L	526000	0.0793734	0.015621
chr2L	528000	0.0581421	-0.00627287
chr2L	530000	0.038903	-0.0395418
chr2L	532000	0.0218139	-0.0591615
chr2L	534000	-0.0220007	-0.0939255
chr2L	536000	-0.100244	-0.163528
chr2L	538000	-0.213135	-0.262723
chr2L	540000	-0.355155	-0.416548
chr2L	542000	-0.40273	-0.473948
chr2L	544000	-0.33494	-0.400103
chr2L	546000	-0.216303	-0.304227
chr2L	548000	-0.136901	-0.219264
chr2L	550000	-0.0765648	-0.150284
chr2L	552000	-0.0252388	-0.103395
chr2L	554000	-0.0018265	-0.064825
chr2L	556000	0.00013125	-0.066125
chr2L	558000	-0.0121305	-0.101072
chr2L	560000	-0.0439063	-0.135184
chr2L	562000	-0.0418277	-0.140459
chr2L	564000	-0.0759023	-0.168062
chr2L	566000	-0.0484812	-0.150356
chr2L	568000	-0.0649707	-0.178323
chr2L	570000	-0.0528088	-0.163902
chr2L	572000	-0.0651913	-0.168192
chr2L	574000	-0.11435	-0.219486
chr2L	576000	-0.128307	-0.2354
chr2L	578000	-0.110394	-0.219842
chr2L	580000	-0.062815	-0.196463
chr2L	582000	-0.0208317	-0.172156
chr2L	584000	-0.010898	-0.150697
chr2L	586000	-0.0077035	-0.123815
chr2L	588000	0.005538	-0.0850308
chr2L	590000	-0.00353325	-0.072693
chr2L	592000	-0.037285	-0.0792387
chr2L	594000	-0.111534	-0.0952257
chr2L	596000	-0.196957	-0.114077
chr2L	598000	-0.262752	-0.108865
chr2L	600000	-0.345332	-0.0939775
chr2L	602000	-0.473278	-0.0805455
chr2L	604000	-0.490592	-0.0617669
chr2L	606000	-0.40251	-0.0474882
chr2L	608000	-0.31738	-0.0390517
chr2L	610000	-0.243395	-0.0106515
chr2L	612000	-0.194648	0.00151975
chr2L	614000	-0.131385	0.0040147
chr2L	616000	-0.0830662	0.0072627
chr2L	618000	-0.0512777	0.0136516
chr2L	620000	-0.0295688	0.0227979
chr2L	622000	-0.0152305	0.0416552
chr2L	624000	-0.00731925	0.0398935
chr2L	626000	-0.00104575	0.0415642
chr2L	628000	0.0089635	0.0308995
chr2L	630000	0.0237597	0.0301503
chr2L	632000	0.0321567	0.0353309
chr2L	634000	0.0384235	0.02713
chr2L	636000	0.0476917	0.0234125
chr2L	638000	0.0537897	0.0193082
chr2L	640000	0.068267	0.0470788
chr2L	642000	0.0805208	0.0602377
chr2L	644000	0.0965058	0.0795475
chr2L	646000	0.0993187	0.0853175
chr2L	648000	0.100583	0.0987745
chr2L	650000	0.102509	0.106265
chr2L	652000	0.102541	0.106954
chr2L	654000	0.106109	0.10736
chr2L	656000	0.110873	0.107524
chr2L	658000	0.110358	0.100558
chr2L	660000	0.111585	0.0959082
chr2L	662000	0.114131	0.0975828
chr2L	664000	0.107043	0.0948843
chr2L	666000	0.110861	0.093788
chr2L	668000	0.116073	0.0899641
chr2L	670000	0.114948	0.0946618
chr2L	672000	0.118179	0.0955481
chr2L	674000	0.11973	0.0867739
chr2L	676000	0.118224	0.0917257
chr2L	678000	0.11945	0.0835802
chr2L	680000	0.11252	0.0693
chr2L	682000	0.102385	0.0686129
chr2L	684000	0.103736	0.0613935
chr2L	686000	0.101228	0.0660518
chr2L	688000	0.100809	0.0871775
chr2L	690000	0.093628	0.0836095
chr2L	692000	0.0874473	0.0834768
chr2L	694000	0.0912211	0.0824447
chr2L	696000	0.0936791	0.0801173
chr2L	698000	0.0895689	0.062844
chr2L	700000	0.0908438	0.0672645
chr2L	702000	0.0823327	0.0724127
chr2L	704000	0.081948	0.0836573
chr2L	706000	0.080551	0.0822927
chr2L	708000	0.069238	0.0744413
chr2L	710000	0.0505831	0.0599015
chr2L	712000	0.0332616	0.0434077
chr2L	714000	0.0120325	0.013014
chr2L	716000	-0.00544125	-0.001045
chr2L	718000	-0.00124375	0.002788
chr2L	720000	0.00482558	0.0055155
chr2L	722000	0.006778	0.0104685
chr2L	724000	0.00311562	0.0134526
chr2L	726000	0.00227875	0.0186811
chr2L	728000	6.4e-05	0.0206973
chr2L	730000	-0.00715888	0.0079258
chr2L	732000	-0.0295567	0.0060825
chr2L	734000	-0.0450289	-0.00899725
chr2L	736000	-0.0821315	-0.0192422
chr2L	738000	-0.114607	-0.0256745
chr2L	740000	-0.154513	-0.0459175
chr2L	742000	-0.12559	-0.0460288
chr2L	744000	-0.0926552	-0.0538037
chr2L	746000	-0.0922623	-0.0555553
chr2L	748000	-0.060512	-0.0301561
chr2L	750000	-0.0482743	-0.0173855
chr2L	752000	-0.0252488	-0.0009656
chr2L	754000	0.00293575	0.00981717
chr2L	756000	0.0228777	0.00723825
chr2L	758000	0.0455773	0.0124788
chr2L	760000	0.0697235	0.0257938
chr2L	762000	0.0814655	0.0462996
chr2L	764000	0.0922395	0.058659
chr2L	766000	0.106611	0.0728783
chr2L	768000	0.113039	0.086136
chr2L	770000	0.124002	0.0902905
chr2L	772000	0.134824	0.104137
chr2L	774000	0.123779	0.0889575
chr2L	776000	0.111381	0.0866322
chr2L	778000	0.111518	0.0804804
chr2L	780000	0.0983215	0.0715809
chr2L	782000	0.0808133	0.0550894
chr2L	784000	0.0585582	0.0377393
chr2L	786000	0.062931	0.0320715
chr2L	788000	0.0520555	0.025075
chr2L	790000	0.0415415	0.00472625
chr2L	792000	0.0391065	0.0032405
chr2L	794000	0.009499	-0.0248373
chr2L	796000	-0.0227079	-0.0572428
chr2L	798000	-0.0488037	-0.073682
chr2L	800000	-0.070584	-0.0996585
chr2L	802000	-0.103528	-0.131087
chr2L	804000	-0.138276	-0.189177
chr2L	806000	-0.204019	-0.246039
chr2L	808000	-0.263697	-0.303743
chr2L	810000	-0.333325	-0.369665
chr2L	812000	-0.354278	-0.38692
chr2L	814000	-0.331657	-0.352339
chr2L	816000	-0.351738	-0.361527
chr2L	818000	-0.366638	-0.345053
chr2L	820000	-0.41952	-0.405143
chr2L	822000	-0.42923	-0.41125
chr2L	824000	-0.378132	-0.35007
chr2L	826000	-0.37984	-0.386385
chr2L	828000	-0.252028	-0.27589
chr2L	830000	-0.118985	-0.147727
chr2L	832000	-0.0133119	-0.0584262
chr2L	834000	0.049873	-0.002944
chr2L	836000	0.08609	0.0459422
chr2L	838000	0.098205	0.05948
chr2L	840000	0.09249	0.0804275
chr2L	842000	0.076505	0.0758575
chr2L	844000	0.04213	0.0342975
chr2L	846000	-0.018988	-0.0104133
chr2L	848000	-0.117348	-0.114377
chr2L	850000	-0.25472	-0.263345
chr2L	852000	-0.397527	-0.409382
chr2L	854000	-0.352953	-0.375312
chr2L	856000	-0.262295	-0.304532
chr2L	858000	-0.125277	-0.150616
chr2L	860000	-0.0573915	-0.0765335
chr2L	862000	-0.0371848	-0.0484878
chr2L	864000	-0.072858	-0.0707668
chr2L	866000	-0.145605	-0.131878
chr2L	868000	-0.247706	-0.207188
chr2L	870000	-0.378493	-0.308812
chr2L	872000	-0.377625	-0.290463
chr2L	874000	-0.270585	-0.203779
chr2L	876000	-0.179934	-0.132475
chr2L	878000	-0.135544	-0.0992575
chr2L	880000	-0.104824	-0.0848258
chr2L	882000	-0.0957906	-0.0852659
chr2L	884000	-0.115427	-0.113075
chr2L	886000	-0.113969	-0.126365
chr2L	888000	-0.0622803	-0.0844412
chr2L	890000	-0.0313302	-0.0422925
chr2L	892000	-0.00479075	-0.0137702
chr2L	894000	0.0112698	0.0052815
chr2L	896000	0.0221999	0.0215438
chr2L	898000	0.0372987	0.0380904
chr2L	900000	0.0489817	0.0406767
chr2L	902000	0.0471425	0.036787
chr2L	904000	0.0664393	0.0411056
chr2L	906000	0.063835	0.0436023
chr2L	908000	0.048719	0.0346944
chr2L	910000	0.0405867	0.0452671
chr2L	912000	0.0292262	0.0241735
chr2L	914000	-0.006189	-0.007666
chr2L	916000	-0.0329147	-0.0350727
chr2L	918000	-0.0833607	-0.0894335
chr2L	920000	-0.106777	-0.107239
chr2L	922000	-0.133958	-0.108397
chr2L	924000	-0.0754128	-0.0523425
chr2L	926000	-0.0024385	0.00826725
chr2L	928000	0.0330217	0.0414186
chr2L	930000	0.0515757	0.0579001
chr2L	932000	0.0679914	0.0731795
chr2L	934000	0.0778858	0.0947775
chr2L	936000	0.0947882	0.0997333
chr2L	938000	0.114926	0.120323
chr2L	940000	0.1352	0.131131
chr2L	942000	0.159726	0.149916
chr2L	944000	0.157832	0.154813
chr2L	946000	0.148711	0.139382
chr2L	948000	0.15419	0.126897
chr2L	950000	0.146996	0.119527
chr2L	952000	0.136814	0.114294
chr2L	954000	0.122514	0.114152
chr2L	956000	0.112221	0.111015
chr2L	958000	0.083267	0.0962217
chr2L	960000	0.0856942	0.100441
chr2L	962000	0.0970768	0.108746
chr2L	964000	0.116257	0.132127
chr2L	966000	0.118164	0.138528
chr2L	968000	0.109387	0.121549
chr2L	970000	0.0988688	0.116333
chr2L	972000	0.0834122	0.102781
chr2L	974000	0.0672013	0.0881285
chr2L	976000	0.0597183	0.0752591
chr2L	978000	0.0677335	0.0598772
chr2L	980000	0.07035	0.063829
chr2L	982000	0.0772608	0.0744143
chr2L	984000	0.0919927	0.0836438
chr2L	986000	0.0775322	0.0529278
chr2L	988000	0.0623975	0.042854
chr2L	990000	0.0201004	0.0278314
chr2L	992000	-0.00498225	-0.00308475
chr2L	994000	-0.0192327	-0.036659
chr2L	996000	-0.0718778	-0.0572725
chr2L	998000	-0.128621	-0.065349
chr2L	1000000	-0.132278	-0.0755158
chr2L	1002000	-0.137355	-0.0872477
chr2L	1004000	-0.150784	-0.101948
chr2L	1006000	-0.287753	-0.230716
chr2L	1008000	-0.335045	-0.281778
chr2L	1010000	-0.221408	-0.1857
chr2L	1012000	-0.122586	-0.0916737
chr2L	1014000	-0.030054	-0.0242153
chr2L	1016000	0.0301298	0.0226968
chr2L	1018000	0.0683902	0.0555298
chr2L	1020000	0.0588826	0.0347203
chr2L	1022000	0.042513	0.0278387
chr2L	1024000	0.0360528	0.0270909
chr2L	1026000	0.06552	0.0501605
chr2L	1028000	0.0907215	0.0892717
chr2L	1030000	0.100394	0.103588
chr2L	1032000	0.102285	0.101495
chr2L	1034000	0.0980422	0.0948489
chr2L	1036000	0.0944736	0.085616
chr2L	1038000	0.0754247	0.0602695
chr2L	1040000	0.035065	0.0113928
chr2L	1042000	-0.0163102	-0.05216
chr2L	1044000	-0.0571588	-0.0863185
chr2L	1046000	-0.0709102	-0.10468
chr2L	1048000	-0.12185	-0.15353
chr2L	1050000	-0.131855	-0.171461
chr2L	1052000	-0.107034	-0.13143
chr2L	1054000	-0.0719967	-0.0957497
chr2L	1056000	-0.0269502	-0.0441833
chr2L	1058000	0.0199887	0.0105617
chr2L	1060000	0.058871	0.0514192
chr2L	1062000	0.0727052	0.0616037
chr2L	1064000	0.083592	0.0585818
chr2L	1066000	0.0807423	0.0564132
chr2L	1068000	0.0659162	0.0485763
chr2L	1070000	0.031418	0.0164917
chr2L	1072000	-0.0182833	-0.0375685
chr2L	1074000	-0.116142	-0.122001
chr2L	1076000	-0.214935	-0.230547
chr2L	1078000	-0.334533	-0.331618
chr2L	1080000	-0.306928	-0.307092
chr2L	1082000	-0.256255	-0.23998
chr2L	1084000	-0.14107	-0.124375
chr2L	1086000	-0.0298724	-0.0202855
chr2L	1088000	0.0489571	0.0671962
chr2L	1090000	0.0949717	0.101353
chr2L	1092000	0.11704	0.129987
chr2L	1094000	0.130463	0.132575
chr2L	1096000	0.138297	0.140445
chr2L	1098000	0.13677	0.153835
chr2L	1100000	0.101778	0.12442
chr2L	1102000	0.0267362	0.0287727
chr2L	1104000	-0.0044159	-0.00534427
chr2L	1106000	-0.0315602	-0.0288455
chr2L	1108000	-0.0588364	-0.0643453
chr2L	1110000	-0.00256225	-0.0105065
chr2L	1112000	0.0557928	0.0540683
chr2L	1114000	0.086605	0.0861943
chr2L	1116000	0.10176	0.100831
chr2L	1118000	0.0998658	0.106957
chr2L	1120000	0.0876128	0.105305
chr2L	1122000	0.0714993	0.0995285
chr2L	1124000	0.0405122	0.073206
chr2L	1126000	0.00237358	0.0322933
chr2L	1128000	-0.069323	-0.0480708
chr2L	1130000	-0.087849	-0.0710962
chr2L	1132000	-0.0603843	-0.041592
chr2L	1134000	-0.048857	-0.0412088
chr2L	1136000	-0.037838	-0.0324502
chr2L	1138000	-0.0247785	-0.0316185
chr2L	1140000	-0.0547928	-0.062154
chr2L	1142000	-0.132839	-0.146098
chr2L	1144000	-0.155921	-0.161315
chr2L	1146000	-0.132775	-0.138694
chr2L	1148000	-0.141283	-0.141362
chr2L	1150000	-0.138766	-0.123547
chr2L	1152000	-0.128337	-0.115475
chr2L	1154000	-0.135011	-0.107577
chr2L	1156000	-0.190994	-0.156328
chr2L	1158000	-0.229722	-0.229505
chr2L	1160000	-0.185821	-0.174886
chr2L	1162000	-0.141733	-0.131674
chr2L	1164000	-0.152961	-0.134207
chr2L	1166000	-0.129425	-0.101999
chr2L	1168000	-0.092775	-0.0610192
chr2L	1170000	-0.095755	-0.0580585
chr2L	1172000	-0.113787	-0.0617575
chr2L	1174000	-0.132862	-0.088045
chr2L	1176000	-0.176732	-0.150538
chr2L	1178000	-0.254408	-0.253399
chr2L	1180000	-0.286139	-0.299792
chr2L	1182000	-0.335815	-0.365957
chr2L	1184000	-0.414475	-0.461845
chr2L	1186000	-0.402033	-0.451217
chr2L	1188000	-0.32726	-0.36533
chr2L	1190000	-0.257083	-0.309737
chr2L	1192000	-0.191031	-0.260068
chr2L	1194000	-0.131754	-0.212318
chr2L	1196000	-0.11187	-0.191951
chr2L	1198000	-0.0911792	-0.171886
chr2L	1200000	-0.0639937	-0.122492
chr2L	1202000	-0.0371602	-0.075604
chr2L	1204000	-0.00437618	-0.0281135
chr2L	1206000	0.0115937	-0.000214
chr2L	1208000	0.0180368	0.0101878
chr2L	1210000	0.0321138	0.0284723
chr2L	1212000	0.0436045	0.0337795
chr2L	1214000	0.0420958	0.0471813
chr2L	1216000	0.0466512	0.0508084
chr2L	1218000	0.0493765	0.0545496
chr2L	1220000	0.0767567	0.0720122
chr2L	1222000	0.0872152	0.0869674
chr2L	1224000	0.077825	0.0865328
chr2L	1226000	0.070063	0.081776
chr2L	1228000	0.0394235	0.0329465
chr2L	1230000	0.012544	-0.00404975
chr2L	1232000	0.0180924	-0.0212167
chr2L	1234000	0.0226007	-0.0321963
chr2L	1236000	0.0344807	-0.0285854
chr2L	1238000	0.0323987	-0.0084925
chr2L	1240000	0.0305856	0.00299672
chr2L	1242000	0.0237727	-0.0071745
chr2L	1244000	0.0006079	-0.0283451
chr2L	1246000	-0.023062	-0.044871
chr2L	1248000	-0.0406842	-0.0454538
chr2L	1250000	-0.0427348	-0.050682
chr2L	1252000	-0.0461252	-0.0591043
chr2L	1254000	-0.0500895	-0.0668135
chr2L	1256000	-0.0616605	-0.0726019
chr2L	1258000	-0.0186713	-0.0450755
chr2L	1260000	0.0199799	-0.0140463
chr2L	1262000	0.0338628	0.0224897
chr2L	1264000	0.0432104	0.0322995
chr2L	1266000	0.056473	0.0388153
chr2L	1268000	0.061684	0.0523515
chr2L	1270000	0.073433	0.0389168
chr2L	1272000	0.0841523	0.0422419
chr2L	1274000	0.0922042	0.0563366
chr2L	1276000	0.0935062	0.0696735
chr2L	1278000	0.100004	0.0780337
chr2L	1280000	0.0926137	0.0717088
chr2L	1282000	0.0971633	0.0631524
chr2L	1284000	0.0908127	0.0612955
chr2L	1286000	0.0981848	0.0567812
chr2L	1288000	0.0938593	0.0619417
chr2L	1290000	0.102525	0.0703578
chr2L	1292000	0.104679	0.0784533
chr2L	1294000	0.105147	0.085651
chr2L	1296000	0.0933728	0.0836262
chr2L	1298000	0.0900449	0.0689915
chr2L	1300000	0.0833437	0.0516395
chr2L	1302000	0.0862952	0.0582624
chr2L	1304000	0.0722591	0.0528215
chr2L	1306000	0.0669382	0.0441679
chr2L	1308000	0.0656545	0.0492843
chr2L	1310000	0.0543792	0.033035
chr2L	1312000	0.048379	0.0188315
chr2L	1314000	0.0461662	0.0179105
chr2L	1316000	0.058592	0.0231428
chr2L	1318000	0.0694313	0.0246537
chr2L	1320000	0.0645142	0.0334467
chr2L	1322000	0.0648732	0.0429729
chr2L	1324000	0.0694378	0.0635773
chr2L	1326000	0.075726	0.0658153
chr2L	1328000	0.0719295	0.0520855
chr2L	1330000	0.0647117	0.0571748
chr2L	1332000	0.0479945	0.0472497
chr2L	1334000	0.0388691	0.0433234
chr2L	1336000	0.0171955	0.030937
chr2L	1338000	-0.00189657	0.0267686
chr2L	1340000	-0.017038	0.0320102
chr2L	1342000	-0.0350093	0.0161674
chr2L	1344000	-0.0662265	-9.125e-05
chr2L	1346000	-0.089664	-0.0165125
chr2L	1348000	-0.105612	-0.019644
chr2L	1350000	-0.115786	-0.00936
chr2L	1352000	-0.115332	-0.00434745
chr2L	1354000	-0.11259	0.0017995
chr2L	1356000	-0.128738	0.00379505
chr2L	1358000	-0.155163	-0.0100214
chr2L	1360000	-0.16422	-0.0195955
chr2L	1362000	-0.190386	-0.0161296
chr2L	1364000	-0.159801	-0.0126672
chr2L	1366000	-0.140731	-0.00420285
chr2L	1368000	-0.122334	-0.00383325
chr2L	1370000	-0.117466	-0.00945793
chr2L	1372000	-0.099639	-0.0143823
chr2L	1374000	-0.0897582	-0.0138961
chr2L	1376000	-0.0665721	-0.0098624
chr2L	1378000	-0.0610815	-0.0169625
chr2L	1380000	-0.0498383	-0.0136769
chr2L	1382000	-0.0415885	-0.00857325
chr2L	1384000	-0.0387943	-0.0189136
chr2L	1386000	-0.0494494	-0.026923
chr2L	1388000	-0.0591293	-0.0393173
chr2L	1390000	-0.0500141	-0.0387648
chr2L	1392000	-0.0273648	-0.0211164
chr2L	1394000	-0.0115289	-0.0148483
chr2L	1396000	-0.00019355	-0.00134719
chr2L	1398000	0.0222093	0.00863925
chr2L	1400000	0.0370613	0.0251742
chr2L	1402000	0.0251685	0.022958
chr2L	1404000	0.0225002	0.0147144
chr2L	1406000	0.030961	0.00179925
chr2L	1408000	0.0415682	-0.00154675
chr2L	1410000	0.0469105	-0.0019762
chr2L	1412000	0.0401852	-0.0068919
chr2L	1414000	0.0180814	-0.0212074
chr2L	1416000	0.0033515	-0.0309716
chr2L	1418000	-0.013684	-0.0591537
chr2L	1420000	-0.0259862	-0.0812074
chr2L	1422000	0.0158637	-0.039193
chr2L	1424000	0.063732	0.0148118
chr2L	1426000	0.0985355	0.046904
chr2L	1428000	0.120267	0.071935
chr2L	1430000	0.136809	0.0877067
chr2L	1432000	0.152952	0.0908678
chr2L	1434000	0.16055	0.0852123
chr2L	1436000	0.160723	0.104618
chr2L	1438000	0.165139	0.111329
chr2L	1440000	0.172375	0.132717
chr2L	1442000	0.177905	0.142755
chr2L	1444000	0.175088	0.139385
chr2L	1446000	0.173616	0.122559
chr2L	1448000	0.164853	0.113031
chr2L	1450000	0.156932	0.101372
chr2L	1452000	0.149783	0.0950918
chr2L	1454000	0.133419	0.0897699
chr2L	1456000	0.113198	0.0715445
chr2L	1458000	0.0790115	0.0504505
chr2L	1460000	0.043319	0.0205903
chr2L	1462000	0.0136934	0.00419107
chr2L	1464000	-0.0183523	-0.0103325
chr2L	1466000	-0.048879	-0.0306095
chr2L	1468000	-0.0603848	-0.0466585
chr2L	1470000	-0.0734163	-0.056325
chr2L	1472000	-0.0922985	-0.0683757
chr2L	1474000	-0.112176	-0.0779028
chr2L	1476000	-0.146021	-0.0790835
chr2L	1478000	-0.163006	-0.078097
chr2L	1480000	-0.159604	-0.0742182
chr2L	1482000	-0.16792	-0.0585927
chr2L	1484000	-0.183256	-0.0552498
chr2L	1486000	-0.219565	-0.0596552
chr2L	1488000	-0.242373	-0.0763893
chr2L	1490000	-0.293852	-0.079361
chr2L	1492000	-0.337562	-0.108948
chr2L	1494000	-0.292007	-0.100186
chr2L	1496000	-0.25634	-0.114224
chr2L	1498000	-0.2481	-0.126719
chr2L	1500000	-0.252708	-0.146825
chr2L	1502000	-0.298303	-0.185379
chr2L	1504000	-0.31452	-0.211255
chr2L	1506000	-0.269058	-0.18357
chr2L	1508000	-0.213398	-0.135701
chr2L	1510000	-0.155015	-0.104404
chr2L	1512000	-0.103642	-0.0791535
chr2L	1514000	-0.0723615	-0.0612844
chr2L	1516000	-0.0503195	-0.047666
chr2L	1518000	-0.030176	-0.0307642
chr2L	1520000	-0.0211884	-0.0200342
chr2L	1522000	0.00099325	-0.00793275
chr2L	1524000	0.0271895	0.007143
chr2L	1526000	0.0509872	0.0130076
chr2L	1528000	0.0590953	0.0245759
chr2L	1530000	0.0668997	0.0399609
chr2L	1532000	0.0722962	0.0476623
chr2L	1534000	0.0937375	0.0534912
chr2L	1536000	0.106301	0.0717128
chr2L	1538000	0.103366	0.0619435
chr2L	1540000	0.107676	0.0619142
chr2L	1542000	0.09648	0.0654165
chr2L	1544000	0.0820618	0.0760775
chr2L	1546000	0.0800985	0.0795007
chr2L	1548000	0.0792301	0.0756882
chr2L	1550000	0.0815258	0.077976
chr2L	1552000	0.0767193	0.0637367
chr2L	1554000	0.071143	0.0623003
chr2L	1556000	0.0858315	0.0616407
chr2L	1558000	0.094265	0.0731695
chr2L	1560000	0.109911	0.0851335
chr2L	1562000	0.116967	0.0899849
chr2L	1564000	0.129961	0.0943209
chr2L	1566000	0.143711	0.109989
chr2L	1568000	0.146972	0.12599
chr2L	1570000	0.159007	0.119056
chr2L	1572000	0.174844	0.123182
chr2L	1574000	0.142439	0.0646483
chr2L	1576000	0.129624	0.057211
chr2L	1578000	0.107059	0.053024
chr2L	1580000	0.0826812	0.0376423
chr2L	1582000	0.061221	0.00663175
chr2L	1584000	0.0481137	-0.0034425
chr2L	1586000	0.0473782	-0.00431063
chr2L	1588000	0.0416275	-0.00165384
chr2L	1590000	0.034172	-0.00658403
chr2L	1592000	0.0237083	-0.0041535
chr2L	1594000	-0.0108392	-0.0145562
chr2L	1596000	-0.0342093	-0.0316997
chr2L	1598000	-0.0574657	-0.0652085
chr2L	1600000	-0.0913463	-0.0977667
chr2L	1602000	-0.117669	-0.130557
chr2L	1604000	-0.150161	-0.151518
chr2L	1606000	-0.189345	-0.182324
chr2L	1608000	-0.263014	-0.245005
chr2L	1610000	-0.35646	-0.322005
chr2L	1612000	-0.412655	-0.383383
chr2L	1614000	-0.477233	-0.45081
chr2L	1616000	-0.416013	-0.379767
chr2L	1618000	-0.305785	-0.30906
chr2L	1620000	-0.204394	-0.202012
chr2L	1622000	-0.12225	-0.119881
chr2L	1624000	-0.0741035	-0.0834513
chr2L	1626000	-0.0340745	-0.0567498
chr2L	1628000	0.005686	-0.0185813
chr2L	1630000	0.044145	0.0320423
chr2L	1632000	0.070307	0.058609
chr2L	1634000	0.0861318	0.0636707
chr2L	1636000	0.082755	0.0580017
chr2L	1638000	0.0672505	0.0453137
chr2L	1640000	0.031737	0.014878
chr2L	1642000	0.00741568	-0.00575852
chr2L	1644000	-0.0353445	-0.0496728
chr2L	1646000	-0.057516	-0.0530738
chr2L	1648000	-0.100365	-0.0767311
chr2L	1650000	-0.107877	-0.0943855
chr2L	1652000	-0.0422853	-0.020347
chr2L	1654000	0.0348687	0.0412838
chr2L	1656000	0.0689369	0.084387
chr2L	1658000	0.0834245	0.0899677
chr2L	1660000	0.111915	0.107631
chr2L	1662000	0.127526	0.108222
chr2L	1664000	0.132644	0.124051
chr2L	1666000	0.136882	0.144652
chr2L	1668000	0.10483	0.134285
chr2L	1670000	0.0819383	0.104572
chr2L	1672000	0.0787985	0.098518
chr2L	1674000	0.07858	0.076101
chr2L	1676000	0.0856268	0.0803728
chr2L	1678000	0.0940518	0.0750112
chr2L	1680000	0.0992123	0.0936282
chr2L	1682000	0.101646	0.096684
chr2L	1684000	0.114512	0.107988
chr2L	1686000	0.123077	0.111648
chr2L	1688000	0.094991	0.093098
chr2L	1690000	0.0706555	0.059313
chr2L	1692000	0.0275332	0.0102462
chr2L	1694000	-0.0152025	-0.0203063
chr2L	1696000	-0.0257275	-0.0258157
chr2L	1698000	-0.0565102	-0.0472433
chr2L	1700000	-0.0831313	-0.0758822
chr2L	1702000	-0.13971	-0.142168
chr2L	1704000	-0.196027	-0.19579
chr2L	1706000	-0.198865	-0.176114
chr2L	1708000	-0.150116	-0.141331
chr2L	1710000	-0.145952	-0.1456
chr2L	1712000	-0.107709	-0.124633
chr2L	1714000	-0.0910875	-0.11181
chr2L	1716000	-0.125532	-0.154563
chr2L	1718000	-0.130527	-0.13661
chr2L	1720000	-0.16402	-0.159519
chr2L	1722000	-0.245783	-0.249523
chr2L	1724000	-0.398035	-0.39747
chr2L	1726000	-0.47129	-0.453445
chr2L	1728000	-0.558933	-0.531532
chr2L	1730000	-0.517493	-0.49946
chr2L	1732000	-0.47482	-0.477222
chr2L	1734000	-0.369335	-0.378384
chr2L	1736000	-0.268935	-0.272049
chr2L	1738000	-0.203634	-0.209464
chr2L	1740000	-0.147126	-0.157907
chr2L	1742000	-0.122809	-0.132318
chr2L	1744000	-0.0956945	-0.113313
chr2L	1746000	-0.0902913	-0.106687
chr2L	1748000	-0.127545	-0.127953
chr2L	1750000	-0.158466	-0.17163
chr2L	1752000	-0.193454	-0.217787
chr2L	1754000	-0.175638	-0.210389
chr2L	1756000	-0.158917	-0.183837
chr2L	1758000	-0.129974	-0.159663
chr2L	1760000	-0.117355	-0.129382
chr2L	1762000	-0.10043	-0.116339
chr2L	1764000	-0.129952	-0.10606
chr2L	1766000	-0.104784	-0.0756885
chr2L	1768000	-0.0694145	-0.050245
chr2L	1770000	-0.0323328	-0.0171313
chr2L	1772000	0.00171125	0.0112443
chr2L	1774000	0.0341267	0.031227
chr2L	1776000	0.0708243	0.064126
chr2L	1778000	0.107128	0.0949268
chr2L	1780000	0.141821	0.124068
chr2L	1782000	0.171341	0.156805
chr2L	1784000	0.164435	0.173476
chr2L	1786000	0.185696	0.193418
chr2L	1788000	0.215033	0.206792
chr2L	1790000	0.23671	0.234338
chr2L	1792000	0.246528	0.232008
chr2L	1794000	0.238615	0.21869
chr2L	1796000	0.214359	0.195173
chr2L	1798000	0.182431	0.176309
chr2L	1800000	0.15364	0.159369
chr2L	1802000	0.141615	0.137293
chr2L	1804000	0.152774	0.138289
chr2L	1806000	0.152226	0.142489
chr2L	1808000	0.128357	0.118017
chr2L	1810000	0.10373	0.108518
chr2L	1812000	0.098679	0.100666
chr2L	1814000	0.0854577	0.0984137
chr2L	1816000	0.0791525	0.0983249
chr2L	1818000	0.05718	0.094493
chr2L	1820000	0.0680955	0.095273
chr2L	1822000	0.0780137	0.104576
chr2L	1824000	0.10808	0.0993545
chr2L	1826000	0.0932695	0.084254
chr2L	1828000	0.0852803	0.0812718
chr2L	1830000	0.0619847	0.064206
chr2L	1832000	0.0240755	0.058561
chr2L	1834000	-0.0241402	0.022455
chr2L	1836000	-0.0221695	0.00988075
chr2L	1838000	0.00034395	0.017448
chr2L	1840000	0.0246682	0.045509
chr2L	1842000	0.0413352	0.0478392
chr2L	1844000	0.07135	0.0652225
chr2L	1846000	0.0702925	0.0651672
chr2L	1848000	0.0634357	0.0530195
chr2L	1850000	0.0407341	0.036651
chr2L	1852000	0.026387	0.0250221
chr2L	1854000	0.0148687	0.0154558
chr2L	1856000	0.0302029	0.0269733
chr2L	1858000	0.0347515	0.0236458
chr2L	1860000	0.0321512	0.0179417
chr2L	1862000	0.0298369	0.012935
chr2L	1864000	0.022545	0.0213633
chr2L	1866000	0.0164628	0.0169676
chr2L	1868000	-0.003401	0.0047265
chr2L	1870000	-0.0316415	-0.0110559
chr2L	1872000	-0.0517943	-0.0334025
chr2L	1874000	-0.083521	-0.0455764
chr2L	1876000	-0.098681	-0.044273
chr2L	1878000	-0.126267	-0.089249
chr2L	1880000	-0.198092	-0.147908
chr2L	1882000	-0.2834	-0.223465
chr2L	1884000	-0.402995	-0.324217
chr2L	1886000	-0.423283	-0.330055
chr2L	1888000	-0.295425	-0.239053
chr2L	1890000	-0.175429	-0.1472
chr2L	1892000	-0.0785675	-0.0770838
chr2L	1894000	-0.016934	-0.030778
chr2L	1896000	-0.0235868	-0.036849
chr2L	1898000	0.00466525	-0.0221403
chr2L	1900000	0.0178857	-0.00451525
chr2L	1902000	0.0170605	0.0223735
chr2L	1904000	0.0142491	0.0222917
chr2L	1906000	-0.0038965	-0.00455475
chr2L	1908000	-0.0336022	-0.0426926
chr2L	1910000	-0.043926	-0.0845443
chr2L	1912000	-0.0105848	-0.064665
chr2L	1914000	0.0138824	-0.028222
chr2L	1916000	0.0356549	-0.009537
chr2L	1918000	0.0537033	0.0238145
chr2L	1920000	0.0764858	0.0444194
chr2L	1922000	0.077817	0.0550932
chr2L	1924000	0.0727282	0.0519894
chr2L	1926000	0.0589678	0.0465317
chr2L	1928000	0.0557677	0.0438738
chr2L	1930000	0.0445948	0.0433777
chr2L	1932000	0.0441565	0.0414913
chr2L	1934000	0.0273092	0.0306755
chr2L	1936000	0.0170875	0.0155218
chr2L	1938000	0.00475875	0.0066145
chr2L	1940000	0.0087885	0.007352
chr2L	1942000	0.00545175	0.001504
chr2L	1944000	-0.00254325	0.0033485
chr2L	1946000	0.008159	0.024388
chr2L	1948000	0.0356153	0.042071
chr2L	1950000	0.0559847	0.058937
chr2L	1952000	0.0623511	0.0635875
chr2L	1954000	0.085036	0.075043
chr2L	1956000	0.120873	0.116776
chr2L	1958000	0.160663	0.149934
chr2L	1960000	0.158115	0.161321
chr2L	1962000	0.159296	0.16185
chr2L	1964000	0.143959	0.137505
chr2L	1966000	0.077095	0.0813288
chr2L	1968000	-0.0011884	0.0162765
chr2L	1970000	-0.108416	-0.0972762
chr2L	1972000	-0.245535	-0.229307
chr2L	1974000	-0.370563	-0.363007
chr2L	1976000	-0.330773	-0.3204
chr2L	1978000	-0.324657	-0.306107
chr2L	1980000	-0.396682	-0.361585
chr2L	1982000	-0.422932	-0.384227
chr2L	1984000	-0.36877	-0.336257
chr2L	1986000	-0.359623	-0.350525
chr2L	1988000	-0.350052	-0.354075
chr2L	1990000	-0.223901	-0.237638
chr2L	1992000	-0.122194	-0.146009
chr2L	1994000	-0.0609745	-0.0664215
chr2L	1996000	-0.0244125	-0.0403575
chr2L	1998000	0.0006925	-0.010695
chr2L	2000000	-0.00257025	-0.015735
chr2L	2002000	-0.0166955	-0.0395687
chr2L	2004000	-0.0502338	-0.0919383
chr2L	2006000	-0.119438	-0.164072
chr2L	2008000	-0.153217	-0.203967
chr2L	2010000	-0.174778	-0.215695
chr2L	2012000	-0.135401	-0.150784
chr2L	2014000	-0.059517	-0.076419
chr2L	2016000	0.0007395	-0.0288753
chr2L	2018000	0.0346446	0.0283287
chr2L	2020000	0.0420941	0.0566097
chr2L	2022000	0.0444203	0.0742039
chr2L	2024000	0.043168	0.0633996
chr2L	2026000	0.0466474	0.0516125
chr2L	2028000	0.0439086	0.0385585
chr2L	2030000	0.0283905	0.0153163
chr2L	2032000	-0.017568	-0.0415696
chr2L	2034000	-0.072981	-0.0863948
chr2L	2036000	-0.139492	-0.155707
chr2L	2038000	-0.224559	-0.240765
chr2L	2040000	-0.157218	-0.180316
chr2L	2042000	-0.0964968	-0.106527
chr2L	2044000	-0.0540023	-0.076842
chr2L	2046000	-0.0391335	-0.0615861
chr2L	2048000	-0.0134083	-0.033041
chr2L	2050000	-0.00547305	-0.026393
chr2L	2052000	0.00479225	-0.0026355
chr2L	2054000	0.00719775	-0.00116573
chr2L	2056000	-0.024782	-0.000673
chr2L	2058000	0.0258655	0.035817
chr2L	2060000	0.0709479	0.0893407
chr2L	2062000	0.093956	0.113213
chr2L	2064000	0.126382	0.136541
chr2L	2066000	0.144989	0.156374
chr2L	2068000	0.142558	0.151283
chr2L	2070000	0.147341	0.152483
chr2L	2072000	0.136729	0.1411
chr2L	2074000	0.116147	0.131051
chr2L	2076000	0.11792	0.121695
chr2L	2078000	0.140348	0.134369
chr2L	2080000	0.137448	0.138628
chr2L	2082000	0.127444	0.1482
chr2L	2084000	0.138607	0.148188
chr2L	2086000	0.1545	0.151962
chr2L	2088000	0.144256	0.151767
chr2L	2090000	0.129431	0.134085
chr2L	2092000	0.107526	0.109617
chr2L	2094000	0.07789	0.087062
chr2L	2096000	0.0425842	0.0504025
chr2L	2098000	0.0337417	0.0518612
chr2L	2100000	0.0367575	0.0650062
chr2L	2102000	0.095127	0.106107
chr2L	2104000	0.0849778	0.101293
chr2L	2106000	0.0798398	0.111055
chr2L	2108000	0.0864183	0.120026
chr2L	2110000	0.0568053	0.0472933
chr2L	2112000	0.036785	0.0704405
chr2L	2114000	0.0993655	0.103432
chr2L	2116000	0.116169	0.120495
chr2L	2118000	0.129417	0.14745
chr2L	2120000	0.0336825	-0.0282163
chr2L	2122000	-0.0167235	-0.085578
chr2L	2124000	-0.122699	-0.165195
chr2L	2126000	-0.277162	-0.286652
chr2L	2128000	-0.406958	-0.392317
chr2L	2130000	-0.505572	-0.47734
chr2L	2132000	-0.406458	-0.393995
chr2L	2134000	-0.240983	-0.260259
chr2L	2136000	-0.143578	-0.16152
chr2L	2138000	-0.082161	-0.115271
chr2L	2140000	-0.0533215	-0.0692013
chr2L	2142000	-0.034795	-0.0474292
chr2L	2144000	-0.0838368	-0.0868175
chr2L	2146000	-0.0990169	-0.112807
chr2L	2148000	-0.0921305	-0.0931135
chr2L	2150000	-0.0646715	-0.0559187
chr2L	2152000	-0.0705932	-0.069539
chr2L	2154000	-0.0322851	-0.0271097
chr2L	2156000	-0.0182117	-0.0138925
chr2L	2158000	-0.0156512	-0.0154985
chr2L	2160000	-0.004248	-0.011616
chr2L	2162000	0.00853852	0.00337756
chr2L	2164000	0.0530438	0.0498173
chr2L	2166000	0.103789	0.0958538
chr2L	2168000	0.146148	0.13475
chr2L	2170000	0.174457	0.162316
chr2L	2172000	0.176784	0.170378
chr2L	2174000	0.166569	0.16425
chr2L	2176000	0.14344	0.147595
chr2L	2178000	0.111547	0.112523
chr2L	2180000	0.102959	0.0894082
chr2L	2182000	0.0871462	0.0761755
chr2L	2184000	0.051611	0.0196345
chr2L	2186000	-0.0085695	-0.0561995
chr2L	2188000	-0.110898	-0.138435
chr2L	2190000	-0.199015	-0.237882
chr2L	2192000	-0.344108	-0.388113
chr2L	2194000	-0.380215	-0.400987
chr2L	2196000	-0.35604	-0.37189
chr2L	2198000	-0.321373	-0.301557
chr2L	2200000	-0.251968	-0.243271
chr2L	2202000	-0.198534	-0.202324
chr2L	2204000	-0.174838	-0.17527
chr2L	2206000	-0.0925745	-0.082237
chr2L	2208000	-0.069085	-0.06788
chr2L	2210000	-0.0925225	-0.0955775
chr2L	2212000	-0.149297	-0.167356
chr2L	2214000	-0.246635	-0.264515
chr2L	2216000	-0.258669	-0.257593
chr2L	2218000	-0.234541	-0.224776
chr2L	2220000	-0.215784	-0.211762
chr2L	2222000	-0.213916	-0.205343
chr2L	2224000	-0.191751	-0.176201
chr2L	2226000	-0.21665	-0.200631
chr2L	2228000	-0.203243	-0.201939
chr2L	2230000	-0.189515	-0.185712
chr2L	2232000	-0.212828	-0.205521
chr2L	2234000	-0.293029	-0.276114
chr2L	2236000	-0.40585	-0.390203
chr2L	2238000	-0.40423	-0.387782
chr2L	2240000	-0.30442	-0.285928
chr2L	2242000	-0.232455	-0.218376
chr2L	2244000	-0.160924	-0.155572
chr2L	2246000	-0.106108	-0.112515
chr2L	2248000	-0.060726	-0.076986
chr2L	2250000	-0.0243287	-0.0372157
chr2L	2252000	-0.00336655	-0.010143
chr2L	2254000	0.019761	0.0233927
chr2L	2256000	0.0384722	0.0376575
chr2L	2258000	0.058749	0.054875
chr2L	2260000	0.07097	0.073413
chr2L	2262000	0.0883868	0.0825898
chr2L	2264000	0.097013	0.100363
chr2L	2266000	0.0930847	0.11041
chr2L	2268000	0.098295	0.11716
chr2L	2270000	0.111967	0.122694
chr2L	2272000	0.11438	0.124706
chr2L	2274000	0.120029	0.124954
chr2L	2276000	0.131992	0.130068
chr2L	2278000	0.141831	0.138828
chr2L	2280000	0.138303	0.125757
chr2L	2282000	0.155082	0.143606
chr2L	2284000	0.169176	0.157854
chr2L	2286000	0.175476	0.173174
chr2L	2288000	0.170554	0.173915
chr2L	2290000	0.170568	0.177774
chr2L	2292000	0.180019	0.184824
chr2L	2294000	0.177455	0.189783
chr2L	2296000	0.181381	0.18836
chr2L	2298000	0.181809	0.198865
chr2L	2300000	0.179207	0.171143
chr2L	2302000	0.158985	0.155473
chr2L	2304000	0.138025	0.145216
chr2L	2306000	0.119289	0.132463
chr2L	2308000	0.0969185	0.105172
chr2L	2310000	0.094703	0.109273
chr2L	2312000	0.103481	0.125626
chr2L	2314000	0.126564	0.140004
chr2L	2316000	0.129438	0.145045
chr2L	2318000	0.112586	0.127745
chr2L	2320000	0.104968	0.11047
chr2L	2322000	0.103522	0.10614
chr2L	2324000	0.101261	0.109292
chr2L	2326000	0.100454	0.100915
chr2L	2328000	0.0971087	0.092365
chr2L	2330000	0.084754	0.079799
chr2L	2332000	0.0762702	0.0674775
chr2L	2334000	0.0712725	0.0628535
chr2L	2336000	0.0584724	0.0403128
chr2L	2338000	0.044647	0.0271517
chr2L	2340000	0.0270902	0.00603405
chr2L	2342000	0.00980775	-0.0170549
chr2L	2344000	-0.0144172	-0.041487
chr2L	2346000	-0.0427	-0.067337
chr2L	2348000	-0.0835682	-0.0923748
chr2L	2350000	-0.118126	-0.136447
chr2L	2352000	-0.173552	-0.17602
chr2L	2354000	-0.236662	-0.213443
chr2L	2356000	-0.30467	-0.289597
chr2L	2358000	-0.36232	-0.346805
chr2L	2360000	-0.35151	-0.334408
chr2L	2362000	-0.367607	-0.366265
chr2L	2364000	-0.405593	-0.413307
chr2L	2366000	-0.367715	-0.355987
chr2L	2368000	-0.23821	-0.218008
chr2L	2370000	-0.183123	-0.18002
chr2L	2372000	-0.205272	-0.211208
chr2L	2374000	-0.305964	-0.313808
chr2L	2376000	-0.370123	-0.387265
chr2L	2378000	-0.31901	-0.333425
chr2L	2380000	-0.309883	-0.315198
chr2L	2382000	-0.313642	-0.332203
chr2L	2384000	-0.256138	-0.2992
chr2L	2386000	-0.171726	-0.206825
chr2L	2388000	-0.119372	-0.148412
chr2L	2390000	-0.0649852	-0.100304
chr2L	2392000	-0.0173458	-0.0456047
chr2L	2394000	0.016976	-0.0062835
chr2L	2396000	0.0252493	0.0214735
chr2L	2398000	0.0311503	0.0249578
chr2L	2400000	0.012977	0.012563
chr2L	2402000	0.011962	0.0162613
chr2L	2404000	0.006476	0.0003954
chr2L	2406000	-0.00716332	-0.00590325
chr2L	2408000	-0.00762803	-0.0044325
chr2L	2410000	-0.00157558	0.000456
chr2L	2412000	-0.0061316	0.00608125
chr2L	2414000	-0.000701375	-0.00767258
chr2L	2416000	-0.00900933	-0.0097286
chr2L	2418000	-0.0355749	-0.0156189
chr2L	2420000	-0.0700862	-0.0428933
chr2L	2422000	-0.0720947	-0.032986
chr2L	2424000	-0.039536	-0.0186982
chr2L	2426000	-0.00912167	-0.0004055
chr2L	2428000	0.0147772	0.01516
chr2L	2430000	0.0263751	0.0288508
chr2L	2432000	0.038084	0.0387892
chr2L	2434000	0.0416807	0.0453675
chr2L	2436000	0.0492609	0.0579019
chr2L	2438000	0.0670505	0.0643495
chr2L	2440000	0.0780897	0.086436
chr2L	2442000	0.0923692	0.0958892
chr2L	2444000	0.0889497	0.0904553
chr2L	2446000	0.0838224	0.0829957
chr2L	2448000	0.0737882	0.0790052
chr2L	2450000	0.0760275	0.0739445
chr2L	2452000	0.0775688	0.0841888
chr2L	2454000	0.082411	0.0872842
chr2L	2456000	0.079662	0.0849891
chr2L	2458000	0.0804139	0.0858462
chr2L	2460000	0.0730318	0.081277
chr2L	2462000	0.0725082	0.0745571
chr2L	2464000	0.0815513	0.0725023
chr2L	2466000	0.081916	0.0723297
chr2L	2468000	0.0749725	0.064074
chr2L	2470000	0.0720065	0.063893
chr2L	2472000	0.0637392	0.0583868
chr2L	2474000	0.050172	0.0513265
chr2L	2476000	0.0324385	0.0356245
chr2L	2478000	0.0110539	0.0150902
chr2L	2480000	-0.0070354	-0.00738577
chr2L	2482000	-0.0180795	-0.025437
chr2L	2484000	-0.0474235	-0.0510307
chr2L	2486000	-0.074666	-0.0741369
chr2L	2488000	-0.0888542	-0.101218
chr2L	2490000	-0.127595	-0.136808
chr2L	2492000	-0.182482	-0.21135
chr2L	2494000	-0.18623	-0.215808
chr2L	2496000	-0.137661	-0.140875
chr2L	2498000	-0.110474	-0.104239
chr2L	2500000	-0.092618	-0.076906
chr2L	2502000	-0.0678075	-0.0682833
chr2L	2504000	-0.0098224	-0.0214472
chr2L	2506000	0.008327	0.00628525
chr2L	2508000	0.0326598	0.0357231
chr2L	2510000	0.0481487	0.0476557
chr2L	2512000	0.0698263	0.0758893
chr2L	2514000	0.0706477	0.0766132
chr2L	2516000	0.0673077	0.068185
chr2L	2518000	0.0730988	0.0701627
chr2L	2520000	0.07305	0.0703237
chr2L	2522000	0.0763382	0.0794477
chr2L	2524000	0.0746123	0.0788715
chr2L	2526000	0.0831418	0.0851153
chr2L	2528000	0.0870637	0.0965325
chr2L	2530000	0.10175	0.114127
chr2L	2532000	0.114081	0.111912
chr2L	2534000	0.103229	0.117535
chr2L	2536000	0.111389	0.107921
chr2L	2538000	0.101865	0.101131
chr2L	2540000	0.0893612	0.0982655
chr2L	2542000	0.0639895	0.0791799
chr2L	2544000	0.0444325	0.0524748
chr2L	2546000	0.03145	0.0318952
chr2L	2548000	0.0303238	0.025118
chr2L	2550000	0.0321418	0.019354
chr2L	2552000	0.0258461	0.0105535
chr2L	2554000	0.0200773	0.014001
chr2L	2556000	0.00495675	-0.0150172
chr2L	2558000	-0.0174444	-0.04401
chr2L	2560000	-0.040089	-0.0731779
chr2L	2562000	-0.074342	-0.106863
chr2L	2564000	-0.0850625	-0.109854
chr2L	2566000	-0.0884492	-0.0907778
chr2L	2568000	-0.0752638	-0.0754742
chr2L	2570000	-0.062301	-0.0605677
chr2L	2572000	-0.123714	-0.14154
chr2L	2574000	-0.198888	-0.208965
chr2L	2576000	-0.228659	-0.232337
chr2L	2578000	-0.208373	-0.207205
chr2L	2580000	-0.219512	-0.212397
chr2L	2582000	-0.215149	-0.210599
chr2L	2584000	-0.282086	-0.266446
chr2L	2586000	-0.341135	-0.349538
chr2L	2588000	-0.287162	-0.282925
chr2L	2590000	-0.260302	-0.253163
chr2L	2592000	-0.199117	-0.196409
chr2L	2594000	-0.159475	-0.158889
chr2L	2596000	-0.134754	-0.123476
chr2L	2598000	-0.0928636	-0.0834674
chr2L	2600000	-0.0522263	-0.039838
chr2L	2602000	-0.024148	-0.0022205
chr2L	2604000	-0.002202	0.018335
chr2L	2606000	0.0136585	0.010056
chr2L	2608000	-0.010208	0.0107252
chr2L	2610000	-0.0298705	-0.0117905
chr2L	2612000	-0.0374008	-0.00935475
chr2L	2614000	-0.0164963	-0.001516
chr2L	2616000	0.00966355	0.0250141
chr2L	2618000	0.0397013	0.0404135
chr2L	2620000	0.0481875	0.0535186
chr2L	2622000	0.0534675	0.0642355
chr2L	2624000	0.0565093	0.0852617
chr2L	2626000	0.0688434	0.099516
chr2L	2628000	0.0849977	0.104767
chr2L	2630000	0.091195	0.103448
chr2L	2632000	0.0965004	0.107691
chr2L	2634000	0.0860137	0.101134
chr2L	2636000	0.079098	0.0912312
chr2L	2638000	0.0993625	0.11386
chr2L	2640000	0.133401	0.140917
chr2L	2642000	0.1535	0.151569
chr2L	2644000	0.182639	0.164996
chr2L	2646000	0.183505	0.175033
chr2L	2648000	0.174533	0.168477
chr2L	2650000	0.159194	0.16544
chr2L	2652000	0.167592	0.16067
chr2L	2654000	0.169967	0.158273
chr2L	2656000	0.17981	0.154626
chr2L	2658000	0.181514	0.15345
chr2L	2660000	0.177246	0.16136
chr2L	2662000	0.17523	0.168008
chr2L	2664000	0.14672	0.141495
chr2L	2666000	0.128073	0.124296
chr2L	2668000	0.106377	0.101126
chr2L	2670000	0.0959172	0.0761204
chr2L	2672000	0.0649928	0.0471125
chr2L	2674000	0.008109	0.00866725
chr2L	2676000	-0.0443984	-0.0484785
chr2L	2678000	-0.0738923	-0.079299
chr2L	2680000	-0.0568707	-0.056108
chr2L	2682000	-0.00347475	-0.0469185
chr2L	2684000	0.0217858	-0.0073595
chr2L	2686000	0.034385	0.0172091
chr2L	2688000	0.0505357	0.034057
chr2L	2690000	0.0414868	0.055402
chr2L	2692000	0.0439792	0.0623075
chr2L	2694000	0.05344	0.0524743
chr2L	2696000	0.0477722	0.0488872
chr2L	2698000	0.056243	0.0614707
chr2L	2700000	0.0559853	0.0682668
chr2L	2702000	0.0471025	0.0598055
chr2L	2704000	0.0444432	0.0644582
chr2L	2706000	0.0363515	0.0552511
chr2L	2708000	0.0301252	0.0407073
chr2L	2710000	0.0209343	0.0272452
chr2L	2712000	0.0064312	0.00979043
chr2L	2714000	-0.0123728	-1.1825e-05
chr2L	2716000	-0.0402428	-0.020911
chr2L	2718000	-0.0623937	-0.0559253
chr2L	2720000	-0.103683	-0.100894
chr2L	2722000	-0.159816	-0.15458
chr2L	2724000	-0.248697	-0.259845
chr2L	2726000	-0.234952	-0.257163
chr2L	2728000	-0.194293	-0.213023
chr2L	2730000	-0.172064	-0.1846
chr2L	2732000	-0.177975	-0.192277
chr2L	2734000	-0.217028	-0.21608
chr2L	2736000	-0.244786	-0.254863
chr2L	2738000	-0.309768	-0.322264
chr2L	2740000	-0.426005	-0.456452
chr2L	2742000	-0.319012	-0.352582
chr2L	2744000	-0.280946	-0.306201
chr2L	2746000	-0.270728	-0.27163
chr2L	2748000	-0.314833	-0.329987
chr2L	2750000	-0.329484	-0.350392
chr2L	2752000	-0.346232	-0.34052
chr2L	2754000	-0.33435	-0.316318
chr2L	2756000	-0.316356	-0.296981
chr2L	2758000	-0.264879	-0.261649
chr2L	2760000	-0.235215	-0.216957
chr2L	2762000	-0.177311	-0.134897
chr2L	2764000	-0.194725	-0.166833
chr2L	2766000	-0.269788	-0.246122
chr2L	2768000	-0.309175	-0.298542
chr2L	2770000	-0.271615	-0.273047
chr2L	2772000	-0.139759	-0.119678
chr2L	2774000	-0.0299002	-0.030537
chr2L	2776000	-0.0397962	-0.0409163
chr2L	2778000	-0.0500005	-0.0505505
chr2L	2780000	-0.0162102	-0.0141736
chr2L	2782000	0.00645225	0.00557975
chr2L	2784000	0.0503492	0.04421
chr2L	2786000	0.0719007	0.0752913
chr2L	2788000	0.096852	0.106245
chr2L	2790000	0.111662	0.112884
chr2L	2792000	0.108369	0.1225
chr2L	2794000	0.0855165	0.107661
chr2L	2796000	0.053152	0.0628672
chr2L	2798000	0.0115685	0.0212162
chr2L	2800000	-0.00980825	-0.0229733
chr2L	2802000	0.0166005	-0.004385
chr2L	2804000	0.0479355	0.0223425
chr2L	2806000	0.0774805	0.0610062
chr2L	2808000	0.121779	0.0960135
chr2L	2810000	0.141619	0.118716
chr2L	2812000	0.156816	0.13512
chr2L	2814000	0.160427	0.131682
chr2L	2816000	0.146874	0.129341
chr2L	2818000	0.161986	0.15291
chr2L	2820000	0.181315	0.170841
chr2L	2822000	0.184483	0.174621
chr2L	2824000	0.180459	0.16352
chr2L	2826000	0.174233	0.151447
chr2L	2828000	0.16535	0.131388
chr2L	2830000	0.159846	0.126739
chr2L	2832000	0.159381	0.137756
chr2L	2834000	0.16453	0.147133
chr2L	2836000	0.166983	0.167742
chr2L	2838000	0.159243	0.149853
chr2L	2840000	0.129953	0.135395
chr2L	2842000	0.0933357	0.105475
chr2L	2844000	0.061441	0.0830608
chr2L	2846000	0.0152167	0.0446815
chr2L	2848000	-0.0563695	-0.0227675
chr2L	2850000	-0.156681	-0.118355
chr2L	2852000	-0.275083	-0.251572
chr2L	2854000	-0.490092	-0.429017
chr2L	2856000	-0.701647	-0.61007
chr2L	2858000	-0.590172	-0.507267
chr2L	2860000	-0.362463	-0.328807
chr2L	2862000	-0.253884	-0.241274
chr2L	2864000	-0.157032	-0.157404
chr2L	2866000	-0.093125	-0.0991425
chr2L	2868000	-0.08179	-0.0843025
chr2L	2870000	-0.126378	-0.124533
chr2L	2872000	-0.237632	-0.210857
chr2L	2874000	-0.378802	-0.320951
chr2L	2876000	-0.385765	-0.332027
chr2L	2878000	-0.418857	-0.380995
chr2L	2880000	-0.372057	-0.359005
chr2L	2882000	-0.382447	-0.350994
chr2L	2884000	-0.46476	-0.438437
chr2L	2886000	-0.527622	-0.511188
chr2L	2888000	-0.403815	-0.378213
chr2L	2890000	-0.23975	-0.216308
chr2L	2892000	-0.103344	-0.0971805
chr2L	2894000	-0.0312607	-0.0123917
chr2L	2896000	0.0344282	0.0459147
chr2L	2898000	0.0734382	0.0951223
chr2L	2900000	0.117666	0.127816
chr2L	2902000	0.149993	0.15644
chr2L	2904000	0.177398	0.182225
chr2L	2906000	0.198492	0.206152
chr2L	2908000	0.213528	0.210243
chr2L	2910000	0.201753	0.213636
chr2L	2912000	0.209517	0.221207
chr2L	2914000	0.208362	0.23324
chr2L	2916000	0.205254	0.206146
chr2L	2918000	0.190134	0.199603
chr2L	2920000	0.20531	0.21483
chr2L	2922000	0.211648	0.222605
chr2L	2924000	0.211932	0.195101
chr2L	2926000	0.210924	0.186532
chr2L	2928000	0.202676	0.171743
chr2L	2930000	0.194945	0.156075
chr2L	2932000	0.185627	0.148895
chr2L	2934000	0.156625	0.148229
chr2L	2936000	0.148921	0.142674
chr2L	2938000	0.132693	0.113185
chr2L	2940000	0.117921	0.099464
chr2L	2942000	0.0924592	0.0717691
chr2L	2944000	0.0693265	0.0400265
chr2L	2946000	0.046865	0.0115218
chr2L	2948000	0.0318995	0.012591
chr2L	2950000	0.025174	0.0125743
chr2L	2952000	-0.00264225	-0.0100248
chr2L	2954000	-0.0539184	-0.0517615
chr2L	2956000	-0.113326	-0.1011
chr2L	2958000	-0.112495	-0.101795
chr2L	2960000	-0.0979233	-0.0848633
chr2L	2962000	-0.0967175	-0.087242
chr2L	2964000	-0.110035	-0.102293
chr2L	2966000	-0.140437	-0.130397
chr2L	2968000	-0.202914	-0.187272
chr2L	2970000	-0.236405	-0.231513
chr2L	2972000	-0.225575	-0.216578
chr2L	2974000	-0.183449	-0.17752
chr2L	2976000	-0.183347	-0.178939
chr2L	2978000	-0.191446	-0.185567
chr2L	2980000	-0.157665	-0.17562
chr2L	2982000	-0.0729122	-0.0992533
chr2L	2984000	-0.0407493	-0.0651785
chr2L	2986000	-0.0673625	-0.0732523
chr2L	2988000	-0.117783	-0.112681
chr2L	2990000	-0.111946	-0.10755
chr2L	2992000	-0.15495	-0.16552
chr2L	2994000	-0.16918	-0.192865
chr2L	2996000	-0.107709	-0.129986
chr2L	2998000	-0.0782097	-0.0886765
chr2L	3000000	-0.0452685	-0.0414686
chr2L	3002000	0.0401917	0.0579631
chr2L	3004000	0.108212	0.125336
chr2L	3006000	0.139229	0.168731
chr2L	3008000	0.167155	0.19865
chr2L	3010000	0.188125	0.204217
chr2L	3012000	0.174237	0.192805
chr2L	3014000	0.161923	0.175916
chr2L	3016000	0.140767	0.140774
chr2L	3018000	0.0923495	0.091412
chr2L	3020000	0.0380288	0.038309
chr2L	3022000	-0.0118034	-0.021816
chr2L	3024000	-0.0580795	-0.051688
chr2L	3026000	-0.064224	-0.052012
chr2L	3028000	-0.102838	-0.0778415
chr2L	3030000	-0.120259	-0.098628
chr2L	3032000	-0.0694035	-0.0436978
chr2L	3034000	-0.067281	-0.040266
chr2L	3036000	-0.082199	-0.0641375
chr2L	3038000	-0.10741	-0.108856
chr2L	3040000	-0.143871	-0.151166
chr2L	3042000	-0.106636	-0.116183
chr2L	3044000	-0.0593658	-0.0708699
chr2L	3046000	-0.029278	-0.0330353
chr2L	3048000	-0.0188388	-0.005527
chr2L	3050000	-0.0345085	-0.0115117
chr2L	3052000	-0.0783512	-0.0597835
chr2L	3054000	-0.157622	-0.134454
chr2L	3056000	-0.250225	-0.2405
chr2L	3058000	-0.222645	-0.22191
chr2L	3060000	-0.1948	-0.195398
chr2L	3062000	-0.10922	-0.090089
chr2L	3064000	-0.0479572	-0.038139
chr2L	3066000	-0.00492885	0.004963
chr2L	3068000	0.0167585	0.01841
chr2L	3070000	0.0275674	0.0158618
chr2L	3072000	0.0449053	0.0330304
chr2L	3074000	0.053832	0.0503492
chr2L	3076000	0.0504205	0.046504
chr2L	3078000	0.0517808	0.0434781
chr2L	3080000	0.0437295	0.00899443
chr2L	3082000	0.0216852	-0.008292
chr2L	3084000	0.0189042	-0.015515
chr2L	3086000	0.00579875	-0.0211465
chr2L	3088000	-0.00447525	-0.0204195
chr2L	3090000	0.0109835	-0.0102442
chr2L	3092000	0.0236582	0.00880225
chr2L	3094000	0.0550578	0.0427048
chr2L	3096000	0.096246	0.0727591
chr2L	3098000	0.131434	0.101966
chr2L	3100000	0.155907	0.146348
chr2L	3102000	0.157532	0.164181
chr2L	3104000	0.153945	0.15168
chr2L	3106000	0.138933	0.127595
chr2L	3108000	0.1256	0.0844508
chr2L	3110000	0.128809	0.095067
chr2L	3112000	0.139243	0.123378
chr2L	3114000	0.129428	0.128882
chr2L	3116000	0.122787	0.127872
chr2L	3118000	0.127227	0.125546
chr2L	3120000	0.121075	0.127525
chr2L	3122000	0.109917	0.121901
chr2L	3124000	0.108005	0.111522
chr2L	3126000	0.095627	0.0938757
chr2L	3128000	0.063924	0.0640755
chr2L	3130000	0.0227942	0.0346047
chr2L	3132000	-0.0107417	0.0101604
chr2L	3134000	-0.0152415	0.00280425
chr2L	3136000	-0.041211	-0.0124925
chr2L	3138000	-0.0756437	-0.0587514
chr2L	3140000	-0.1187	-0.139887
chr2L	3142000	-0.20676	-0.22153
chr2L	3144000	-0.333452	-0.335975
chr2L	3146000	-0.332933	-0.312015
chr2L	3148000	-0.223597	-0.213124
chr2L	3150000	-0.163158	-0.14206
chr2L	3152000	-0.143113	-0.1523
chr2L	3154000	-0.14339	-0.149925
chr2L	3156000	-0.178826	-0.187119
chr2L	3158000	-0.262408	-0.264904
chr2L	3160000	-0.311235	-0.319152
chr2L	3162000	-0.262902	-0.290357
chr2L	3164000	-0.261885	-0.298933
chr2L	3166000	-0.246408	-0.285283
chr2L	3168000	-0.26722	-0.293727
chr2L	3170000	-0.320268	-0.336255
chr2L	3172000	-0.380395	-0.39687
chr2L	3174000	-0.355538	-0.37992
chr2L	3176000	-0.288154	-0.313723
chr2L	3178000	-0.235753	-0.23616
chr2L	3180000	-0.18724	-0.168303
chr2L	3182000	-0.157224	-0.137115
chr2L	3184000	-0.119672	-0.118986
chr2L	3186000	-0.070008	-0.076017
chr2L	3188000	-0.0310665	-0.0413632
chr2L	3190000	-0.0349392	-0.0126008
chr2L	3192000	-0.0451122	-0.00139575
chr2L	3194000	-0.027203	-0.00493995
chr2L	3196000	-0.0240865	-0.00446088
chr2L	3198000	-0.0182809	0.00987075
chr2L	3200000	-0.002985	0.00240425
chr2L	3202000	0.0317192	0.061518
chr2L	3204000	0.0852015	0.103482
chr2L	3206000	0.085171	0.0861538
chr2L	3208000	0.085575	0.082206
chr2L	3210000	0.0698157	0.089588
chr2L	3212000	0.0889627	0.114613
chr2L	3214000	0.126307	0.141382
chr2L	3216000	0.149349	0.154732
chr2L	3218000	0.155875	0.134566
chr2L	3220000	0.143029	0.134844
chr2L	3222000	0.133445	0.12673
chr2L	3224000	0.127342	0.133193
chr2L	3226000	0.124855	0.131049
chr2L	3228000	0.124782	0.133178
chr2L	3230000	0.148941	0.119707
chr2L	3232000	0.12941	0.117861
chr2L	3234000	0.13269	0.13443
chr2L	3236000	0.136186	0.138637
chr2L	3238000	0.142111	0.143942
chr2L	3240000	0.145205	0.151488
chr2L	3242000	0.138904	0.143485
chr2L	3244000	0.14266	0.133585
chr2L	3246000	0.135012	0.13695
chr2L	3248000	0.125529	0.132666
chr2L	3250000	0.141035	0.117842
chr2L	3252000	0.129845	0.122256
chr2L	3254000	0.124344	0.116395
chr2L	3256000	0.122742	0.116162
chr2L	3258000	0.125463	0.117506
chr2L	3260000	0.087594	0.0887177
chr2L	3262000	0.0534613	0.0692098
chr2L	3264000	0.0207577	0.040237
chr2L	3266000	-0.0055605	0.014576
chr2L	3268000	-0.0157046	0.010453
chr2L	3270000	-0.006762	0.0153504
chr2L	3272000	-0.0020185	0.015753
chr2L	3274000	-0.0117208	0.00537
chr2L	3276000	-0.0122955	-0.00824325
chr2L	3278000	-0.024424	-0.0160559
chr2L	3280000	-0.0355745	-0.0240619
chr2L	3282000	-0.0361353	-0.0251064
chr2L	3284000	-0.0534732	-0.0296341
chr2L	3286000	-0.0687511	-0.0418745
chr2L	3288000	-0.0828948	-0.0756379
chr2L	3290000	-0.103294	-0.112192
chr2L	3292000	-0.101398	-0.121792
chr2L	3294000	-0.113982	-0.127374
chr2L	3296000	-0.103911	-0.128396
chr2L	3298000	-0.128635	-0.15619
chr2L	3300000	-0.159697	-0.201444
chr2L	3302000	-0.227837	-0.270388
chr2L	3304000	-0.260672	-0.29686
chr2L	3306000	-0.176093	-0.204785
chr2L	3308000	-0.110458	-0.130336
chr2L	3310000	-0.069027	-0.0734
chr2L	3312000	-0.0322762	-0.0363557
chr2L	3314000	-0.0120242	-0.0173789
chr2L	3316000	0.002208	-0.0016215
chr2L	3318000	0.00825852	0.0102848
chr2L	3320000	0.00253965	0.00722847
chr2L	3322000	0.0282933	0.0371735
chr2L	3324000	0.05168	0.0638232
chr2L	3326000	0.0619157	0.0718017
chr2L	3328000	0.071341	0.0724247
chr2L	3330000	0.0893173	0.0886037
chr2L	3332000	0.0937412	0.090967
chr2L	3334000	0.0934288	0.093707
chr2L	3336000	0.085144	0.086154
chr2L	3338000	0.0794263	0.0692983
chr2L	3340000	0.0770379	0.0612782
chr2L	3342000	0.0774197	0.0508948
chr2L	3344000	0.0750925	0.046949
chr2L	3346000	0.0575	0.0322545
chr2L	3348000	0.0397306	0.0281554
chr2L	3350000	0.0249419	0.0139938
chr2L	3352000	0.0164557	-0.00196862
chr2L	3354000	-0.00845967	-0.0142194
chr2L	3356000	-0.0174305	-0.0260568
chr2L	3358000	-0.0163231	-0.0202839
chr2L	3360000	-0.00443168	-0.00524207
chr2L	3362000	0.00695823	-0.001644
chr2L	3364000	0.00795467	-0.0129752
chr2L	3366000	-0.0178	-0.034508
chr2L	3368000	-0.0530873	-0.0683908
chr2L	3370000	-0.101047	-0.12311
chr2L	3372000	-0.169039	-0.168245
chr2L	3374000	-0.22099	-0.215353
chr2L	3376000	-0.206914	-0.20832
chr2L	3378000	-0.173194	-0.182347
chr2L	3380000	-0.119798	-0.144362
chr2L	3382000	-0.0792415	-0.0946957
chr2L	3384000	-0.0355044	-0.0622775
chr2L	3386000	-0.0033885	-0.0155309
chr2L	3388000	0.018411	0.00438914
chr2L	3390000	0.0406618	0.0289288
chr2L	3392000	0.0501375	0.0432247
chr2L	3394000	0.060746	0.0715515
chr2L	3396000	0.076964	0.069164
chr2L	3398000	0.080409	0.08951
chr2L	3400000	0.0903667	0.0956855
chr2L	3402000	0.107615	0.0989565
chr2L	3404000	0.105287	0.107458
chr2L	3406000	0.103224	0.106161
chr2L	3408000	0.096975	0.105373
chr2L	3410000	0.093884	0.105795
chr2L	3412000	0.072844	0.0911601
chr2L	3414000	0.0546343	0.0658447
chr2L	3416000	0.0354335	0.0384855
chr2L	3418000	0.0119843	0.0039925
chr2L	3420000	-0.0192565	-0.0256925
chr2L	3422000	-0.0309612	-0.0406878
chr2L	3424000	-0.0060393	-0.0184603
chr2L	3426000	0.0241804	0.0133113
chr2L	3428000	0.0610938	0.0508955
chr2L	3430000	0.087725	0.0731075
chr2L	3432000	0.103143	0.07703
chr2L	3434000	0.075502	0.064712
chr2L	3436000	0.0498297	0.0567095
chr2L	3438000	0.0232772	0.0317375
chr2L	3440000	-0.0248322	-0.0230088
chr2L	3442000	-0.0923248	-0.094053
chr2L	3444000	-0.161949	-0.156515
chr2L	3446000	-0.24075	-0.260263
chr2L	3448000	-0.335	-0.35773
chr2L	3450000	-0.38841	-0.410175
chr2L	3452000	-0.340357	-0.342175
chr2L	3454000	-0.239718	-0.229117
chr2L	3456000	-0.170007	-0.138917
chr2L	3458000	-0.116373	-0.109905
chr2L	3460000	-0.0830864	-0.0789475
chr2L	3462000	-0.0935087	-0.090342
chr2L	3464000	-0.121761	-0.130748
chr2L	3466000	-0.20784	-0.196773
chr2L	3468000	-0.233617	-0.214225
chr2L	3470000	-0.282558	-0.221625
chr2L	3472000	-0.27732	-0.153905
chr2L	3474000	-0.230453	-0.1214
chr2L	3476000	-0.189317	-0.0998977
chr2L	3478000	-0.152436	-0.0731752
chr2L	3480000	-0.110103	-0.0312005
chr2L	3482000	-0.0438878	0.0153145
chr2L	3484000	0.0275313	0.0539907
chr2L	3486000	0.07066	0.0818747
chr2L	3488000	0.100273	0.0984373
chr2L	3490000	0.107552	0.108733
chr2L	3492000	0.104394	0.1015
chr2L	3494000	0.102026	0.102206
chr2L	3496000	0.0873385	0.0844457
chr2L	3498000	0.0691368	0.0724391
chr2L	3500000	0.0571578	0.0561733
chr2L	3502000	0.0294053	0.0378418
chr2L	3504000	-0.00015675	0.0111958
chr2L	3506000	-0.018056	-0.0226315
chr2L	3508000	-0.0172992	-0.0340333
chr2L	3510000	-0.0144281	-0.0318933
chr2L	3512000	-0.0162503	-0.033297
chr2L	3514000	-0.0213438	-0.0422602
chr2L	3516000	-0.0201118	-0.052612
chr2L	3518000	-0.0243993	-0.0525896
chr2L	3520000	-0.0457393	-0.0556631
chr2L	3522000	-0.0769503	-0.0812418
chr2L	3524000	-0.124332	-0.113565
chr2L	3526000	-0.188731	-0.144022
chr2L	3528000	-0.268795	-0.187627
chr2L	3530000	-0.349762	-0.245188
chr2L	3532000	-0.348867	-0.243935
chr2L	3534000	-0.313333	-0.22499
chr2L	3536000	-0.26367	-0.195733
chr2L	3538000	-0.234815	-0.178179
chr2L	3540000	-0.18684	-0.142098
chr2L	3542000	-0.115743	-0.0860623
chr2L	3544000	-0.0560797	-0.0365417
chr2L	3546000	-0.0140536	0.00031815
chr2L	3548000	0.0296957	0.0292432
chr2L	3550000	0.0585592	0.0566715
chr2L	3552000	0.085028	0.0786395
chr2L	3554000	0.0932863	0.0950958
chr2L	3556000	0.106901	0.104297
chr2L	3558000	0.119273	0.10823
chr2L	3560000	0.124547	0.111812
chr2L	3562000	0.124747	0.113984
chr2L	3564000	0.128331	0.116015
chr2L	3566000	0.134106	0.1116
chr2L	3568000	0.144009	0.112125
chr2L	3570000	0.156036	0.114579
chr2L	3572000	0.163486	0.120227
chr2L	3574000	0.17276	0.133541
chr2L	3576000	0.169227	0.14658
chr2L	3578000	0.168973	0.146367
chr2L	3580000	0.161664	0.136789
chr2L	3582000	0.147829	0.124163
chr2L	3584000	0.144455	0.121426
chr2L	3586000	0.137885	0.107228
chr2L	3588000	0.132195	0.102191
chr2L	3590000	0.133874	0.101889
chr2L	3592000	0.131922	0.111058
chr2L	3594000	0.130764	0.117104
chr2L	3596000	0.130258	0.105532
chr2L	3598000	0.116619	0.108674
chr2L	3600000	0.10319	0.10216
chr2L	3602000	0.0846543	0.0775572
chr2L	3604000	0.0623242	0.0551183
chr2L	3606000	0.030771	0.0313828
chr2L	3608000	0.0135823	0.002723
chr2L	3610000	-0.003677	-0.00829925
chr2L	3612000	-0.0109375	-0.0245339
chr2L	3614000	-0.0151039	-0.0299932
chr2L	3616000	-0.0419653	-0.053746
chr2L	3618000	-0.0778043	-0.0752577
chr2L	3620000	-0.0838374	-0.0584325
chr2L	3622000	-0.0371548	-0.0240738
chr2L	3624000	-0.0101487	-0.00538075
chr2L	3626000	0.00690545	0.00944125
chr2L	3628000	0.007742	0.0159994
chr2L	3630000	-0.01085	-0.0106215
chr2L	3632000	-0.0182089	-0.0242915
chr2L	3634000	0.000292	-0.00547425
chr2L	3636000	0.0199475	0.0215303
chr2L	3638000	0.0365738	0.0314893
chr2L	3640000	0.0279698	0.0235328
chr2L	3642000	0.00085975	0.005802
chr2L	3644000	-0.037481	-0.0173423
chr2L	3646000	-0.105802	-0.075208
chr2L	3648000	-0.160417	-0.129625
chr2L	3650000	-0.181775	-0.101488
chr2L	3652000	-0.18188	-0.097732
chr2L	3654000	-0.185875	-0.101641
chr2L	3656000	-0.263613	-0.135495
chr2L	3658000	-0.314053	-0.148707
chr2L	3660000	-0.210597	-0.092223
chr2L	3662000	-0.126322	-0.0654113
chr2L	3664000	-0.0740767	-0.0230657
chr2L	3666000	0.00404525	0.0244092
chr2L	3668000	0.0517096	0.069788
chr2L	3670000	0.0823958	0.0858493
chr2L	3672000	0.0788235	0.0671235
chr2L	3674000	0.0704063	0.054769
chr2L	3676000	0.081736	0.0509911
chr2L	3678000	0.079322	0.043173
chr2L	3680000	0.0567687	0.0461432
chr2L	3682000	0.0301697	0.0231608
chr2L	3684000	0.01409	0.0029355
chr2L	3686000	-0.003709	-0.00414272
chr2L	3688000	-0.0139146	-0.000334925
chr2L	3690000	-0.0158268	-0.008687
chr2L	3692000	-0.0250661	0.00112725
chr2L	3694000	-0.037449	-0.00542727
chr2L	3696000	-0.0387368	-0.0179239
chr2L	3698000	-0.0290788	-0.0191573
chr2L	3700000	-0.0320153	-0.0463452
chr2L	3702000	-0.0398172	-0.0594618
chr2L	3704000	-0.0624545	-0.0806002
chr2L	3706000	-0.0896914	-0.109202
chr2L	3708000	-0.117138	-0.136161
chr2L	3710000	-0.164737	-0.179435
chr2L	3712000	-0.217625	-0.245355
chr2L	3714000	-0.209368	-0.237465
chr2L	3716000	-0.165377	-0.191831
chr2L	3718000	-0.124835	-0.1776
chr2L	3720000	-0.0831043	-0.124898
chr2L	3722000	-0.0341298	-0.0780905
chr2L	3724000	-0.00013145	-0.0456693
chr2L	3726000	0.00800685	-0.0220445
chr2L	3728000	0.0169445	-0.00869
chr2L	3730000	0.0211102	0.00918297
chr2L	3732000	0.0629815	0.0505693
chr2L	3734000	0.0882662	0.105405
chr2L	3736000	0.104623	0.126075
chr2L	3738000	0.116002	0.136965
chr2L	3740000	0.134701	0.146327
chr2L	3742000	0.148191	0.138289
chr2L	3744000	0.160276	0.143112
chr2L	3746000	0.160911	0.13616
chr2L	3748000	0.164864	0.135726
chr2L	3750000	0.147462	0.130639
chr2L	3752000	0.137049	0.128303
chr2L	3754000	0.12062	0.110892
chr2L	3756000	0.0924497	0.0709842
chr2L	3758000	0.0686875	0.0487132
chr2L	3760000	0.0752478	0.0592965
chr2L	3762000	0.0847079	0.0622485
chr2L	3764000	0.0826658	0.0633328
chr2L	3766000	0.0671268	0.0577341
chr2L	3768000	0.0527404	0.037468
chr2L	3770000	0.0314562	0.012393
chr2L	3772000	0.0113685	0.0001345
chr2L	3774000	0.0278586	0.0153355
chr2L	3776000	0.0341827	0.040237
chr2L	3778000	0.0324532	0.056763
chr2L	3780000	0.0349715	0.0612585
chr2L	3782000	0.0199877	0.059458
chr2L	3784000	-0.008711	0.0556943
chr2L	3786000	-0.0424244	0.0465969
chr2L	3788000	-0.045575	0.036465
chr2L	3790000	-0.040732	0.0187732
chr2L	3792000	-0.0243527	0.0012095
chr2L	3794000	-0.0383742	-0.014722
chr2L	3796000	-0.0794273	-0.0652504
chr2L	3798000	-0.143476	-0.121257
chr2L	3800000	-0.243714	-0.214547
chr2L	3802000	-0.376422	-0.362847
chr2L	3804000	-0.47409	-0.464562
chr2L	3806000	-0.40444	-0.394182
chr2L	3808000	-0.336618	-0.333205
chr2L	3810000	-0.308906	-0.302833
chr2L	3812000	-0.323585	-0.32456
chr2L	3814000	-0.360173	-0.37877
chr2L	3816000	-0.2559	-0.265927
chr2L	3818000	-0.1282	-0.174196
chr2L	3820000	-0.0561585	-0.0887162
chr2L	3822000	-0.0082955	-0.018297
chr2L	3824000	0.0171184	0.0169555
chr2L	3826000	0.0629607	0.0643573
chr2L	3828000	0.119855	0.119432
chr2L	3830000	0.146032	0.140738
chr2L	3832000	0.156256	0.15056
chr2L	3834000	0.155342	0.147378
chr2L	3836000	0.129296	0.127031
chr2L	3838000	0.123751	0.125427
chr2L	3840000	0.130863	0.127454
chr2L	3842000	0.132091	0.126148
chr2L	3844000	0.123218	0.117148
chr2L	3846000	0.10166	0.103598
chr2L	3848000	0.0883277	0.0867995
chr2L	3850000	0.0768505	0.0684457
chr2L	3852000	0.064388	0.044164
chr2L	3854000	0.014939	-0.00101475
chr2L	3856000	-0.0467495	-0.0586088
chr2L	3858000	-0.132138	-0.126649
chr2L	3860000	-0.235375	-0.247713
chr2L	3862000	-0.358162	-0.377315
chr2L	3864000	-0.359218	-0.382327
chr2L	3866000	-0.391628	-0.403015
chr2L	3868000	-0.458962	-0.46392
chr2L	3870000	-0.44212	-0.434443
chr2L	3872000	-0.470977	-0.470315
chr2L	3874000	-0.38582	-0.386617
chr2L	3876000	-0.310594	-0.312631
chr2L	3878000	-0.240126	-0.256219
chr2L	3880000	-0.200666	-0.221742
chr2L	3882000	-0.177819	-0.178853
chr2L	3884000	-0.172862	-0.167856
chr2L	3886000	-0.161383	-0.172539
chr2L	3888000	-0.154213	-0.191607
chr2L	3890000	-0.140151	-0.20936
chr2L	3892000	-0.108463	-0.167119
chr2L	3894000	-0.0774828	-0.119556
chr2L	3896000	-0.0609891	-0.0849667
chr2L	3898000	-0.0410623	-0.0625477
chr2L	3900000	-0.0274956	-0.0412411
chr2L	3902000	-0.00945675	-0.0197322
chr2L	3904000	0.0026057	-0.00615425
chr2L	3906000	0.0105465	0.00965962
chr2L	3908000	0.0279528	0.0296204
chr2L	3910000	0.0420135	0.0384115
chr2L	3912000	0.0610195	0.0441165
chr2L	3914000	0.0660193	0.0465472
chr2L	3916000	0.058928	0.0565293
chr2L	3918000	0.05737	0.050422
chr2L	3920000	0.0493399	0.0456215
chr2L	3922000	0.0298571	0.0545838
chr2L	3924000	0.0184248	0.0547965
chr2L	3926000	0.0286725	0.0770604
chr2L	3928000	0.0389652	0.0895725
chr2L	3930000	0.0524518	0.0857156
chr2L	3932000	0.0653821	0.0883658
chr2L	3934000	0.0786289	0.0939183
chr2L	3936000	0.089747	0.101962
chr2L	3938000	0.0979605	0.112684
chr2L	3940000	0.0968935	0.112479
chr2L	3942000	0.110159	0.105267
chr2L	3944000	0.106844	0.0943152
chr2L	3946000	0.101692	0.0913526
chr2L	3948000	0.101504	0.094679
chr2L	3950000	0.103801	0.0904333
chr2L	3952000	0.108997	0.0901742
chr2L	3954000	0.104086	0.0901872
chr2L	3956000	0.0893705	0.0824383
chr2L	3958000	0.0895723	0.0844939
chr2L	3960000	0.0791734	0.0783218
chr2L	3962000	0.0659146	0.0764907
chr2L	3964000	0.0520315	0.0659615
chr2L	3966000	0.0537818	0.0639742
chr2L	3968000	0.050637	0.0445199
chr2L	3970000	0.0374837	0.0368407
chr2L	3972000	0.0198456	0.0291242
chr2L	3974000	0.0071158	0.0148302
chr2L	3976000	-0.00757025	0.0129793
chr2L	3978000	-0.00751725	0.015485
chr2L	3980000	-0.00407741	0.0105266
chr2L	3982000	-0.0104722	-0.00020975
chr2L	3984000	-0.02002	-0.015157
chr2L	3986000	-0.0177907	-0.0247745
chr2L	3988000	-0.0214117	-0.0322111
chr2L	3990000	-0.0220731	-0.0452097
chr2L	3992000	-0.0414525	-0.0516998
chr2L	3994000	-0.0436175	-0.034237
chr2L	3996000	-0.0237883	-0.0283718
chr2L	3998000	-0.0082608	-0.0267938
[truncated: 64,944 more rows]
