# Supplementary material for: CTCF loss has limited effects on global genome architecture in Drosophila despite critical regulatory functions
Source: Nat Commun. 2021 Feb 12;12:1011. doi: 10.1038/s41467-021-21366-2 (PMC7880997; doi:10.1038/s41467-021-21366-2)
Supplement: Supplementary file 6 — Supplementary Data 3 [file 41467_2021_21366_MOESM6_ESM.xlsx]

## Sheet: Sheet1
chr	position	score.wildtype	score.CTCF0	exist.wildtype	exist.CTCF0
chr2L	22000	-0.0510227	-0.0559707	TRUE	TRUE
chr2L	66000	-0.40897	-0.280133	FALSE	TRUE
chr2L	72000	-0.569245	-0.275178	TRUE	TRUE
chr2L	94000	-0.193622	-0.213275	TRUE	TRUE
chr2L	108000	-0.236873	-0.242198	TRUE	TRUE
chr2L	132000	-0.0222485	-0.0959665	TRUE	TRUE
chr2L	144000	-0.0818916	-0.116814	TRUE	TRUE
chr2L	182000	-0.0689183	-0.0970875	TRUE	TRUE
chr2L	204000	-0.0307203	-0.0957193	TRUE	TRUE
chr2L	220000	0.0040005	0.001887	TRUE	TRUE
chr2L	250000	-0.374935	-0.365107	TRUE	TRUE
chr2L	274000	-0.197635	-0.183969	TRUE	TRUE
chr2L	278000	-0.180166	-0.167588	TRUE	TRUE
chr2L	286000	-0.158394	-0.189759	FALSE	TRUE
chr2L	298000	-0.46182	-0.441765	TRUE	TRUE
chr2L	306000	-0.38322	-0.35004	TRUE	TRUE
chr2L	404000	-0.164891	-0.148349	TRUE	TRUE
chr2L	420000	-0.306322	-0.230293	TRUE	TRUE
chr2L	454000	-0.115849	-0.0780177	TRUE	TRUE
chr2L	490000	-0.26647	-0.0566579	TRUE	FALSE
chr2L	542000	-0.40273	-0.473948	TRUE	TRUE
chr2L	560000	-0.0439063	-0.135184	TRUE	FALSE
chr2L	564000	-0.0759023	-0.168062	TRUE	TRUE
chr2L	568000	-0.0649707	-0.178323	TRUE	TRUE
chr2L	576000	-0.128307	-0.2354	TRUE	TRUE
chr2L	596000	-0.196957	-0.114077	FALSE	TRUE
chr2L	604000	-0.490592	-0.0617669	TRUE	FALSE
chr2L	740000	-0.154513	-0.0459175	TRUE	FALSE
chr2L	746000	-0.0922623	-0.0555553	TRUE	FALSE
chr2L	812000	-0.354278	-0.38692	TRUE	TRUE
chr2L	822000	-0.42923	-0.41125	TRUE	TRUE
chr2L	826000	-0.37984	-0.386385	FALSE	TRUE
chr2L	852000	-0.397527	-0.409382	TRUE	TRUE
chr2L	870000	-0.378493	-0.308812	TRUE	TRUE
chr2L	886000	-0.113969	-0.126365	TRUE	TRUE
chr2L	922000	-0.133958	-0.108397	TRUE	TRUE
chr2L	1008000	-0.335045	-0.281778	TRUE	TRUE
chr2L	1050000	-0.131855	-0.171461	TRUE	TRUE
chr2L	1078000	-0.334533	-0.331618	TRUE	TRUE
chr2L	1108000	-0.0588364	-0.0643453	TRUE	TRUE
chr2L	1130000	-0.087849	-0.0710962	TRUE	TRUE
chr2L	1144000	-0.155921	-0.161315	TRUE	TRUE
chr2L	1158000	-0.229722	-0.229505	TRUE	TRUE
chr2L	1164000	-0.152961	-0.134207	TRUE	FALSE
chr2L	1178000	-0.254408	-0.253399	TRUE	FALSE
chr2L	1184000	-0.414475	-0.461845	TRUE	TRUE
chr2L	1362000	-0.190386	-0.0161296	TRUE	FALSE
chr2L	1492000	-0.337562	-0.108948	TRUE	FALSE
chr2L	1504000	-0.31452	-0.211255	TRUE	TRUE
chr2L	1614000	-0.477233	-0.45081	TRUE	TRUE
chr2L	1650000	-0.107877	-0.0943855	TRUE	TRUE
chr2L	1674000	0.07858	0.076101	FALSE	TRUE
chr2L	1694000	-0.0152025	-0.0203063	FALSE	TRUE
chr2L	1704000	-0.196027	-0.19579	TRUE	TRUE
chr2L	1716000	-0.125532	-0.154563	FALSE	TRUE
chr2L	1728000	-0.558933	-0.531532	TRUE	TRUE
chr2L	1752000	-0.193454	-0.217787	TRUE	TRUE
chr2L	1756000	-0.158917	-0.183837	FALSE	TRUE
chr2L	1886000	-0.423283	-0.330055	TRUE	TRUE
chr2L	1910000	-0.043926	-0.0845443	TRUE	TRUE
chr2L	1944000	-0.00254325	0.0033485	TRUE	TRUE
chr2L	1954000	0.085036	0.075043	TRUE	TRUE
chr2L	1974000	-0.370563	-0.363007	TRUE	TRUE
chr2L	1982000	-0.422932	-0.384227	TRUE	TRUE
chr2L	1988000	-0.350052	-0.354075	FALSE	TRUE
chr2L	2010000	-0.174778	-0.215695	TRUE	TRUE
chr2L	2038000	-0.224559	-0.240765	TRUE	TRUE
chr2L	2046000	-0.0391335	-0.0615861	TRUE	TRUE
chr2L	2056000	-0.024782	-0.000673	TRUE	TRUE
chr2L	2130000	-0.505572	-0.47734	TRUE	TRUE
chr2L	2146000	-0.0990169	-0.112807	TRUE	TRUE
chr2L	2152000	-0.0705932	-0.069539	TRUE	FALSE
chr2L	2158000	-0.0156512	-0.0154985	TRUE	TRUE
chr2L	2216000	-0.258669	-0.257593	TRUE	TRUE
chr2L	2236000	-0.40585	-0.390203	TRUE	TRUE
chr2L	2358000	-0.36232	-0.346805	TRUE	TRUE
chr2L	2364000	-0.405593	-0.413307	TRUE	TRUE
chr2L	2376000	-0.370123	-0.387265	TRUE	TRUE
chr2L	2382000	-0.313642	-0.332203	TRUE	TRUE
chr2L	2420000	-0.0700862	-0.0428933	TRUE	TRUE
chr2L	2494000	-0.18623	-0.215808	TRUE	TRUE
chr2L	2576000	-0.228659	-0.232337	TRUE	TRUE
chr2L	2580000	-0.219512	-0.212397	FALSE	TRUE
chr2L	2586000	-0.341135	-0.349538	TRUE	TRUE
chr2L	2678000	-0.0738923	-0.079299	TRUE	TRUE
chr2L	2724000	-0.248697	-0.259845	TRUE	TRUE
chr2L	2740000	-0.426005	-0.456452	TRUE	TRUE
chr2L	2768000	-0.309175	-0.298542	TRUE	TRUE
chr2L	2800000	-0.00980825	-0.0229733	TRUE	TRUE
chr2L	2804000	0.0479355	0.0223425	FALSE	TRUE
chr2L	2856000	-0.701647	-0.61007	TRUE	TRUE
chr2L	2874000	-0.378802	-0.320951	TRUE	TRUE
chr2L	2878000	-0.418857	-0.380995	TRUE	TRUE
chr2L	2886000	-0.527622	-0.511188	TRUE	TRUE
chr2L	2956000	-0.113326	-0.1011	TRUE	TRUE
chr2L	2970000	-0.236405	-0.231513	TRUE	TRUE
chr2L	2978000	-0.191446	-0.185567	TRUE	TRUE
chr2L	2988000	-0.117783	-0.112681	TRUE	TRUE
chr2L	2994000	-0.16918	-0.192865	TRUE	TRUE
chr2L	3024000	-0.0580795	-0.051688	TRUE	TRUE
chr2L	3030000	-0.120259	-0.098628	TRUE	TRUE
chr2L	3040000	-0.143871	-0.151166	TRUE	TRUE
chr2L	3056000	-0.250225	-0.2405	TRUE	TRUE
chr2L	3144000	-0.333452	-0.335975	TRUE	TRUE
chr2L	3160000	-0.311235	-0.319152	TRUE	TRUE
chr2L	3172000	-0.380395	-0.39687	TRUE	TRUE
chr2L	3200000	-0.002985	0.00240425	TRUE	FALSE
chr2L	3266000	-0.0055605	0.014576	TRUE	FALSE
chr2L	3294000	-0.113982	-0.127374	TRUE	FALSE
chr2L	3304000	-0.260672	-0.29686	TRUE	TRUE
chr2L	3356000	-0.0174305	-0.0260568	FALSE	TRUE
chr2L	3374000	-0.22099	-0.215353	TRUE	TRUE
chr2L	3424000	-0.0060393	-0.0184603	FALSE	TRUE
chr2L	3450000	-0.38841	-0.410175	TRUE	TRUE
chr2L	3466000	-0.20784	-0.196773	TRUE	TRUE
chr2L	3470000	-0.282558	-0.221625	TRUE	TRUE
chr2L	3516000	-0.0201118	-0.052612	FALSE	TRUE
chr2L	3530000	-0.349762	-0.245188	TRUE	TRUE
chr2L	3618000	-0.0778043	-0.0752577	TRUE	TRUE
chr2L	3648000	-0.160417	-0.129625	FALSE	TRUE
chr2L	3658000	-0.314053	-0.148707	TRUE	TRUE
chr2L	3712000	-0.217625	-0.245355	TRUE	TRUE
chr2L	3804000	-0.47409	-0.464562	TRUE	TRUE
chr2L	3814000	-0.360173	-0.37877	TRUE	TRUE
chr2L	3868000	-0.458962	-0.46392	TRUE	TRUE
chr2L	3872000	-0.470977	-0.470315	TRUE	TRUE
chr2L	3884000	-0.172862	-0.167856	TRUE	FALSE
chr2L	3890000	-0.140151	-0.20936	FALSE	TRUE
chr2L	4018000	-0.0423796	-0.0648115	FALSE	TRUE
chr2L	4024000	-0.0701735	-0.0968835	FALSE	TRUE
chr2L	4030000	-0.112074	-0.0961501	TRUE	TRUE
chr2L	4182000	-0.231034	-0.265653	TRUE	FALSE
chr2L	4188000	-0.289415	-0.292825	TRUE	TRUE
chr2L	4198000	-0.284895	-0.281017	TRUE	TRUE
chr2L	4228000	-0.347975	-0.336735	TRUE	TRUE
chr2L	4334000	-0.367403	-0.378927	TRUE	TRUE
chr2L	4346000	-0.40225	-0.363415	TRUE	TRUE
chr2L	4382000	-0.159807	-0.174485	TRUE	TRUE
chr2L	4394000	0.023693	0.0177712	FALSE	TRUE
chr2L	4404000	-0.070351	-0.0497615	TRUE	TRUE
chr2L	4442000	-0.334357	-0.364305	TRUE	TRUE
chr2L	4460000	-0.563063	-0.561105	TRUE	TRUE
chr2L	4464000	-0.606575	-0.600248	TRUE	TRUE
chr2L	4546000	0.0784418	0.0160253	FALSE	TRUE
chr2L	4726000	-0.099344	-0.0355831	TRUE	FALSE
chr2L	4794000	-0.392527	-0.46265	TRUE	TRUE
chr2L	4812000	-0.539282	-0.55944	TRUE	TRUE
chr2L	4818000	-0.37535	-0.37202	TRUE	TRUE
chr2L	4830000	-0.101979	-0.0951287	FALSE	TRUE
chr2L	4838000	-0.113137	-0.125111	TRUE	TRUE
chr2L	4850000	-0.237178	-0.265385	TRUE	TRUE
chr2L	4884000	-0.135821	-0.0910642	TRUE	TRUE
chr2L	4892000	-0.0700817	-0.0667125	FALSE	TRUE
chr2L	4938000	-0.0112235	0.0226287	TRUE	FALSE
chr2L	4946000	-0.044388	-0.0599058	FALSE	TRUE
chr2L	4972000	-0.30728	-0.295885	TRUE	TRUE
chr2L	5006000	-0.192174	-0.211707	TRUE	FALSE
chr2L	5010000	-0.300355	-0.334732	TRUE	TRUE
chr2L	5038000	-0.176311	-0.17299	TRUE	FALSE
chr2L	5042000	-0.180698	-0.181054	TRUE	TRUE
chr2L	5056000	-0.225845	-0.191289	TRUE	TRUE
chr2L	5060000	-0.249455	-0.184296	TRUE	FALSE
chr2L	5064000	-0.229355	-0.141711	TRUE	FALSE
chr2L	5070000	-0.200386	-0.165514	TRUE	TRUE
chr2L	5096000	-0.457498	-0.473995	TRUE	TRUE
chr2L	5108000	-0.303042	-0.285867	TRUE	TRUE
chr2L	5216000	0.0195319	-0.0212892	FALSE	TRUE
chr2L	5224000	-0.00284475	-0.000707	TRUE	FALSE
chr2L	5272000	-0.313982	-0.306295	TRUE	TRUE
chr2L	5278000	-0.207528	-0.153283	TRUE	FALSE
chr2L	5308000	-0.100665	-0.139637	TRUE	TRUE
chr2L	5314000	-0.102704	-0.125283	TRUE	FALSE
chr2L	5326000	-0.515493	-0.551715	TRUE	TRUE
chr2L	5362000	-0.165949	-0.0149215	TRUE	FALSE
chr2L	5366000	-0.256445	-0.00504875	TRUE	FALSE
chr2L	5404000	-0.0562498	-0.00491872	TRUE	FALSE
chr2L	5520000	-0.60174	-0.570412	TRUE	TRUE
chr2L	5524000	-0.527388	-0.493485	TRUE	TRUE
chr2L	5542000	-0.533837	-0.554163	TRUE	TRUE
chr2L	5620000	-0.10233	-0.0961815	FALSE	TRUE
chr2L	5624000	-0.1364	-0.110285	TRUE	TRUE
chr2L	5724000	-0.377273	-0.360915	TRUE	TRUE
chr2L	5772000	-0.0912519	0.0430722	TRUE	FALSE
chr2L	5800000	-0.38197	-0.39478	TRUE	TRUE
chr2L	5906000	-0.377655	-0.406772	TRUE	TRUE
chr2L	5924000	-0.0987548	-0.101216	TRUE	TRUE
chr2L	5944000	-0.292445	-0.24581	TRUE	TRUE
chr2L	5948000	-0.232038	-0.161646	TRUE	FALSE
chr2L	6000000	-0.056262	-0.0545475	TRUE	TRUE
chr2L	6012000	0.0471965	0.0430082	TRUE	TRUE
chr2L	6026000	0.0417578	0.102083	TRUE	TRUE
chr2L	6038000	-0.0221853	-0.0590669	TRUE	TRUE
chr2L	6048000	-0.208978	-0.245597	TRUE	TRUE
chr2L	6070000	-0.249435	-0.321008	TRUE	TRUE
chr2L	6100000	-0.408222	-0.383783	TRUE	TRUE
chr2L	6126000	-0.340498	-0.323155	TRUE	TRUE
chr2L	6178000	-0.10501	-0.0950678	TRUE	TRUE
chr2L	6254000	-0.06317	-0.0555638	FALSE	TRUE
chr2L	6324000	-0.581105	-0.433993	TRUE	TRUE
chr2L	6340000	-0.4208	-0.32294	TRUE	TRUE
chr2L	6358000	-0.271435	-0.156067	TRUE	TRUE
chr2L	6412000	-0.157566	-0.206924	TRUE	TRUE
chr2L	6418000	-0.088001	-0.104743	FALSE	TRUE
chr2L	6424000	-0.276458	-0.27179	TRUE	TRUE
chr2L	6456000	-0.261057	-0.252197	TRUE	TRUE
chr2L	6466000	-0.148246	-0.277856	TRUE	TRUE
chr2L	6480000	-0.348782	-0.34052	TRUE	TRUE
chr2L	6490000	-0.187781	-0.218548	TRUE	TRUE
chr2L	6498000	-0.215018	-0.300183	TRUE	TRUE
chr2L	6528000	-0.186894	0.0451108	TRUE	TRUE
chr2L	6558000	-0.262775	-0.212637	TRUE	TRUE
chr2L	6562000	-0.248834	-0.222198	TRUE	TRUE
chr2L	6566000	-0.217363	-0.265166	FALSE	TRUE
chr2L	6612000	-0.38448	-0.40657	TRUE	TRUE
chr2L	6622000	-0.155095	-0.177715	TRUE	TRUE
chr2L	6648000	-0.131541	-0.16093	TRUE	TRUE
chr2L	6656000	-0.0638728	-0.085188	TRUE	TRUE
chr2L	6674000	-0.141843	-0.080777	TRUE	TRUE
chr2L	6678000	-0.124892	-0.0884168	TRUE	TRUE
chr2L	6684000	-0.246085	-0.16996	TRUE	TRUE
chr2L	6718000	-0.15147	-0.18251	TRUE	TRUE
chr2L	6724000	-0.145118	-0.184432	TRUE	TRUE
chr2L	6740000	-0.0188861	-0.029069	TRUE	FALSE
chr2L	6774000	-0.0144616	-0.0624618	FALSE	TRUE
chr2L	6786000	-0.144734	-0.092372	FALSE	TRUE
chr2L	6796000	-0.326777	-0.0336788	TRUE	FALSE
chr2L	6852000	-0.443575	-0.41572	TRUE	TRUE
chr2L	6908000	-0.248743	-0.281847	TRUE	TRUE
chr2L	6914000	-0.207589	-0.24769	FALSE	TRUE
chr2L	6920000	-0.30404	-0.334703	TRUE	TRUE
chr2L	6948000	-0.196247	-0.171283	TRUE	TRUE
chr2L	6968000	-0.423422	-0.39615	TRUE	TRUE
chr2L	6972000	-0.496393	-0.486982	TRUE	TRUE
chr2L	7028000	-0.298978	-0.37776	TRUE	TRUE
chr2L	7032000	-0.263145	-0.283317	TRUE	TRUE
chr2L	7038000	-0.216367	-0.230925	FALSE	TRUE
chr2L	7042000	-0.252391	-0.239941	TRUE	TRUE
chr2L	7050000	-0.258901	-0.253735	TRUE	TRUE
chr2L	7056000	-0.320701	-0.317348	TRUE	TRUE
chr2L	7064000	-0.442905	-0.44033	TRUE	TRUE
chr2L	7182000	-0.319717	-0.382613	TRUE	TRUE
chr2L	7204000	-0.230985	-0.274328	TRUE	TRUE
chr2L	7220000	-0.222133	-0.323335	TRUE	TRUE
chr2L	7258000	-0.174363	0.0700481	TRUE	FALSE
chr2L	7282000	-0.21568	-0.050522	TRUE	FALSE
chr2L	7360000	0.0121895	-0.0219027	FALSE	TRUE
chr2L	7388000	-0.209402	-0.220232	TRUE	TRUE
chr2L	7412000	-0.242035	-0.238685	TRUE	TRUE
chr2L	7426000	-0.322945	-0.33324	TRUE	TRUE
chr2L	7436000	-0.153766	-0.175405	TRUE	TRUE
chr2L	7448000	0.0700665	0.00920375	FALSE	TRUE
chr2L	7496000	-0.476367	-0.556065	TRUE	TRUE
chr2L	7534000	-0.354345	-0.006355	TRUE	FALSE
chr2L	7642000	-0.33322	-0.135282	TRUE	TRUE
chr2L	7676000	-0.023795	-0.048596	FALSE	TRUE
chr2L	7762000	-0.0833143	0.0033035	TRUE	FALSE
chr2L	7782000	-0.337345	-0.35164	TRUE	TRUE
chr2L	7800000	-0.0491219	-0.0793563	TRUE	TRUE
chr2L	7810000	-0.202229	-0.268005	TRUE	TRUE
chr2L	7828000	-0.512698	-0.576435	TRUE	TRUE
chr2L	7856000	-0.0415068	0.0169277	TRUE	FALSE
chr2L	7872000	-0.0883048	-0.092202	TRUE	TRUE
chr2L	7886000	-0.27976	-0.179341	TRUE	TRUE
chr2L	7994000	-0.190691	-0.228015	FALSE	TRUE
chr2L	8000000	-0.294023	-0.301804	TRUE	TRUE
chr2L	8004000	-0.269165	-0.30334	FALSE	TRUE
chr2L	8030000	-0.516745	-0.560415	TRUE	TRUE
chr2L	8042000	-0.416148	-0.463527	TRUE	TRUE
chr2L	8072000	-0.142477	-0.103492	TRUE	TRUE
chr2L	8082000	-0.329185	-0.289741	TRUE	TRUE
chr2L	8102000	0.127418	0.120556	TRUE	TRUE
chr2L	8128000	-0.099751	-0.109051	TRUE	TRUE
chr2L	8134000	-0.0706155	-0.0769435	TRUE	FALSE
chr2L	8144000	0.100509	0.101725	FALSE	TRUE
chr2L	8162000	-0.193181	-0.189671	TRUE	TRUE
chr2L	8198000	-0.1581	-0.137807	TRUE	TRUE
chr2L	8212000	-0.101141	-0.0686825	TRUE	TRUE
chr2L	8220000	-0.131028	-0.12439	TRUE	TRUE
chr2L	8240000	0.0162905	-0.0120722	TRUE	TRUE
chr2L	8252000	0.0751027	0.0588658	TRUE	FALSE
chr2L	8258000	0.0553085	0.0685272	TRUE	FALSE
chr2L	8302000	-0.33725	-0.328292	TRUE	TRUE
chr2L	8320000	-0.131751	-0.118633	TRUE	FALSE
chr2L	8326000	-0.19182	-0.233832	TRUE	TRUE
chr2L	8364000	-0.336187	-0.284865	TRUE	TRUE
chr2L	8384000	-0.0661343	-0.0544158	TRUE	TRUE
chr2L	8404000	-0.21165	-0.204207	TRUE	TRUE
chr2L	8416000	-0.15201	-0.163716	TRUE	TRUE
chr2L	8426000	0.0232704	0.0336269	TRUE	TRUE
chr2L	8464000	-0.23368	-0.230153	TRUE	TRUE
chr2L	8478000	-0.0937318	-0.0988653	TRUE	TRUE
chr2L	8488000	0.0324489	0.021822	TRUE	TRUE
chr2L	8512000	-0.187865	-0.193534	TRUE	TRUE
chr2L	8530000	-0.257362	-0.294314	TRUE	TRUE
chr2L	8542000	-0.583867	-0.58071	TRUE	TRUE
chr2L	8686000	-0.173533	-0.196985	TRUE	TRUE
chr2L	8742000	-0.734385	-0.651425	TRUE	TRUE
chr2L	8888000	-0.36318	-0.285152	TRUE	TRUE
chr2L	8944000	-0.125519	-0.160853	TRUE	TRUE
chr2L	8950000	-0.119484	-0.145828	TRUE	TRUE
chr2L	8958000	-0.119449	-0.0902354	TRUE	TRUE
chr2L	8968000	-0.0487682	-0.0361469	TRUE	FALSE
chr2L	8998000	-0.180755	-0.241413	TRUE	TRUE
chr2L	9084000	-0.280268	-0.255755	TRUE	TRUE
chr2L	9090000	-0.251818	-0.282093	TRUE	TRUE
chr2L	9124000	-0.005846	-0.0154492	TRUE	TRUE
chr2L	9138000	0.0508785	0.0603358	FALSE	TRUE
chr2L	9166000	-0.437028	-0.449358	TRUE	TRUE
chr2L	9232000	-0.0513188	-0.0536196	TRUE	FALSE
chr2L	9240000	-0.10391	-0.100784	TRUE	TRUE
chr2L	9254000	-0.27699	-0.289077	TRUE	TRUE
chr2L	9272000	-0.098091	-0.0774846	TRUE	TRUE
chr2L	9330000	-0.240171	-0.244038	TRUE	TRUE
chr2L	9342000	-0.10491	-0.0220326	TRUE	FALSE
chr2L	9438000	-0.266	-0.23157	TRUE	TRUE
chr2L	9448000	-0.0243112	-0.0104725	FALSE	TRUE
chr2L	9456000	-0.055257	-0.003749	TRUE	FALSE
chr2L	9464000	-0.272222	-0.236065	TRUE	TRUE
chr2L	9494000	-0.379373	-0.38434	TRUE	TRUE
chr2L	9522000	-0.137587	-0.20924	TRUE	TRUE
chr2L	9540000	0.0628718	0.11194	TRUE	FALSE
chr2L	9554000	0.118055	0.0917435	FALSE	TRUE
chr2L	9568000	-0.3971	-0.197406	TRUE	TRUE
chr2L	9576000	-0.301818	-0.0867432	TRUE	FALSE
chr2L	9614000	-0.50571	-0.166672	TRUE	TRUE
chr2L	9658000	-0.0623341	-0.158454	TRUE	TRUE
chr2L	9700000	-0.374022	-0.393335	TRUE	TRUE
chr2L	9712000	-0.228557	-0.255213	TRUE	TRUE
chr2L	9758000	-0.287832	-0.324402	TRUE	TRUE
chr2L	9790000	-0.202972	-0.20893	TRUE	TRUE
chr2L	9888000	-0.635563	-0.598102	TRUE	TRUE
chr2L	9908000	-0.0881642	-0.0822112	TRUE	FALSE
chr2L	9912000	-0.12147	-0.086496	TRUE	TRUE
chr2L	9918000	-0.160046	-0.112019	TRUE	TRUE
chr2L	9934000	0.122401	0.0756742	TRUE	TRUE
chr2L	9938000	0.114337	0.0781814	FALSE	TRUE
chr2L	9954000	-0.0879514	-0.108748	TRUE	TRUE
chr2L	9968000	-0.270112	-0.287782	TRUE	TRUE
chr2L	10004000	-0.424472	-0.399228	TRUE	TRUE
chr2L	10010000	-0.437572	-0.400448	TRUE	TRUE
chr2L	10182000	-0.211934	-0.210896	TRUE	TRUE
chr2L	10200000	-0.789637	-0.752815	TRUE	TRUE
chr2L	10222000	-0.312804	-0.31352	TRUE	TRUE
chr2L	10226000	-0.266728	-0.247969	TRUE	FALSE
chr2L	10232000	-0.168937	-0.203113	FALSE	TRUE
chr2L	10240000	-0.0890989	-0.0817432	TRUE	TRUE
chr2L	10250000	-0.0868317	-0.090107	TRUE	TRUE
chr2L	10264000	-0.151296	-0.149312	TRUE	TRUE
chr2L	10278000	0.0215419	0.0128886	TRUE	TRUE
chr2L	10304000	0.00243625	-0.00978032	FALSE	TRUE
chr2L	10312000	-0.0543833	-0.0342568	TRUE	TRUE
chr2L	10334000	-0.0757315	-0.0821167	TRUE	TRUE
chr2L	10356000	0.0354939	0.00966413	TRUE	TRUE
chr2L	10364000	-0.0217873	-0.0350178	TRUE	TRUE
chr2L	10376000	-0.00629125	-0.0183932	TRUE	TRUE
chr2L	10380000	0.0004025	-0.0116595	FALSE	TRUE
chr2L	10386000	-0.112057	-0.096941	TRUE	TRUE
chr2L	10396000	-0.0102272	-0.00240228	TRUE	TRUE
chr2L	10408000	-0.132194	-0.140218	TRUE	TRUE
chr2L	10414000	-0.093186	-0.0817028	TRUE	FALSE
chr2L	10426000	-0.311057	-0.285417	FALSE	TRUE
chr2L	10430000	-0.340691	-0.286579	TRUE	TRUE
chr2L	10438000	-0.382088	-0.362762	TRUE	TRUE
chr2L	10480000	-0.110373	-0.113051	TRUE	TRUE
chr2L	10490000	-0.10102	-0.0751486	TRUE	FALSE
chr2L	10506000	-0.347498	-0.251066	TRUE	TRUE
chr2L	10518000	-0.42297	-0.452655	TRUE	TRUE
chr2L	10544000	-0.0878565	-0.095293	TRUE	TRUE
chr2L	10728000	-0.337873	-0.372432	TRUE	TRUE
chr2L	10744000	-0.120422	-0.162836	TRUE	TRUE
chr2L	10762000	-0.125419	-0.122016	TRUE	TRUE
chr2L	10770000	-0.302142	-0.276508	TRUE	TRUE
chr2L	10838000	-0.283098	-0.294957	TRUE	TRUE
chr2L	10842000	-0.22141	-0.233415	TRUE	TRUE
chr2L	10852000	-0.183807	-0.210808	TRUE	TRUE
chr2L	10858000	-0.33303	-0.3553	TRUE	TRUE
chr2L	10866000	-0.162417	-0.169052	FALSE	TRUE
chr2L	10964000	-0.564573	-0.607058	TRUE	TRUE
chr2L	10976000	-0.258247	-0.26726	TRUE	TRUE
chr2L	10988000	-0.0565315	-0.0424078	TRUE	TRUE
chr2L	11004000	-0.24447	-0.244418	TRUE	TRUE
chr2L	11012000	-0.355083	-0.37215	TRUE	TRUE
chr2L	11088000	-0.307573	-0.358538	TRUE	TRUE
chr2L	11092000	-0.27358	-0.277923	TRUE	TRUE
chr2L	11130000	-0.267058	-0.295183	TRUE	TRUE
chr2L	11172000	-0.143702	-0.07098	TRUE	TRUE
chr2L	11204000	0.00596375	-0.0119232	TRUE	TRUE
chr2L	11270000	-0.328165	-0.319663	TRUE	TRUE
chr2L	11280000	-0.51874	-0.45993	TRUE	TRUE
chr2L	11446000	-0.0977585	-0.107418	TRUE	TRUE
chr2L	11490000	-0.200161	-0.26169	TRUE	TRUE
chr2L	11498000	-0.32272	-0.305637	TRUE	TRUE
chr2L	11518000	-0.483655	-0.461485	TRUE	TRUE
chr2L	11582000	-0.124009	-0.11698	TRUE	TRUE
chr2L	11790000	-0.118952	-0.120998	TRUE	FALSE
chr2L	11794000	-0.0962635	-0.10719	FALSE	TRUE
chr2L	11810000	-0.404355	-0.368208	TRUE	TRUE
chr2L	11814000	-0.498673	-0.356965	TRUE	TRUE
chr2L	11830000	-0.0351265	-0.0731155	FALSE	TRUE
chr2L	11874000	-0.0528672	-0.0302723	TRUE	FALSE
chr2L	11878000	-0.0796007	-0.0183913	TRUE	FALSE
chr2L	11904000	0.0190323	0.0668862	TRUE	FALSE
chr2L	11950000	-0.012978	-0.0125495	TRUE	FALSE
chr2L	11988000	-0.401965	-0.409672	TRUE	TRUE
chr2L	12046000	-0.060482	-0.0753427	TRUE	TRUE
chr2L	12056000	-0.0739766	-0.0774535	TRUE	TRUE
chr2L	12064000	-0.0405225	-0.0572068	TRUE	TRUE
chr2L	12094000	-0.154509	-0.160149	TRUE	TRUE
chr2L	12098000	-0.13025	-0.121995	TRUE	TRUE
chr2L	12104000	-0.14531	-0.133304	FALSE	TRUE
chr2L	12110000	-0.232753	-0.258575	TRUE	TRUE
chr2L	12134000	-0.0675972	-0.125936	TRUE	TRUE
chr2L	12142000	-0.0249185	0.0115176	TRUE	FALSE
chr2L	12172000	-0.177132	-0.150865	TRUE	TRUE
chr2L	12426000	-0.533077	-0.410895	TRUE	TRUE
chr2L	12434000	-0.520485	-0.496227	TRUE	TRUE
chr2L	12458000	-0.181138	-0.253267	TRUE	TRUE
chr2L	12484000	0.0988462	0.104077	TRUE	TRUE
chr2L	12520000	-0.508465	-0.462975	TRUE	TRUE
chr2L	12546000	-0.704943	-0.66809	TRUE	TRUE
chr2L	12692000	-0.549623	-0.50281	TRUE	TRUE
chr2L	12708000	-0.377492	-0.343374	TRUE	TRUE
chr2L	12722000	-0.334795	-0.294658	TRUE	TRUE
chr2L	12824000	-0.0691672	-0.06622	TRUE	TRUE
chr2L	12986000	-0.106202	-0.190716	FALSE	TRUE
chr2L	13000000	-0.330583	-0.334585	TRUE	TRUE
chr2L	13004000	-0.313167	-0.290766	TRUE	TRUE
chr2L	13022000	-0.455607	-0.423205	TRUE	TRUE
chr2L	13032000	-0.208619	-0.260593	FALSE	TRUE
chr2L	13166000	-0.54447	-0.538103	TRUE	TRUE
chr2L	13176000	-0.199162	-0.187384	TRUE	TRUE
chr2L	13192000	-0.00783075	-0.0254833	TRUE	TRUE
chr2L	13204000	-0.27167	-0.30059	TRUE	TRUE
chr2L	13216000	-0.316912	-0.297918	TRUE	FALSE
chr2L	13222000	-0.407307	-0.401875	TRUE	TRUE
chr2L	13286000	-0.067258	-0.0670235	TRUE	TRUE
chr2L	13290000	-0.051862	-0.0602205	TRUE	TRUE
chr2L	13296000	-0.0384105	-0.0210975	TRUE	FALSE
chr2L	13332000	-0.18286	-0.152679	TRUE	TRUE
chr2L	13368000	-0.413822	-0.392597	TRUE	TRUE
chr2L	13386000	-0.0693332	-0.061305	FALSE	TRUE
chr2L	13396000	-0.23315	-0.229302	TRUE	TRUE
chr2L	13446000	-0.189498	-0.194967	TRUE	TRUE
chr2L	13460000	-0.158145	-0.190787	TRUE	TRUE
chr2L	13500000	-0.0834577	0.0305806	TRUE	FALSE
chr2L	13514000	-0.06354	-0.0201573	TRUE	TRUE
chr2L	13550000	-0.415465	-0.394235	TRUE	TRUE
chr2L	13632000	-0.212823	-0.218589	TRUE	TRUE
chr2L	13642000	-0.419915	-0.41317	TRUE	TRUE
chr2L	13770000	-0.436333	-0.425007	TRUE	TRUE
chr2L	13780000	-0.44319	-0.422913	TRUE	TRUE
chr2L	13814000	-0.109116	-0.0995874	TRUE	TRUE
chr2L	13834000	-0.53944	-0.556858	TRUE	TRUE
chr2L	13878000	0.0152973	0.0588165	TRUE	FALSE
chr2L	13904000	-0.450325	-0.434493	TRUE	TRUE
chr2L	14012000	-0.277555	-0.29216	TRUE	TRUE
chr2L	14022000	-0.173927	-0.227855	TRUE	TRUE
chr2L	14040000	-0.050975	-0.0756518	FALSE	TRUE
chr2L	14094000	-0.276985	-0.136373	TRUE	TRUE
chr2L	14160000	-0.210358	-0.0547627	TRUE	FALSE
chr2L	14234000	-0.0240998	-0.0429205	FALSE	TRUE
chr2L	14246000	-0.0385315	-0.0364761	TRUE	FALSE
chr2L	14252000	-0.0783849	-0.0747045	TRUE	TRUE
chr2L	14262000	0.0190821	0.0169699	FALSE	TRUE
chr2L	14288000	-0.0708187	-0.089128	TRUE	TRUE
chr2L	14334000	-0.158624	-0.142272	TRUE	TRUE
chr2L	14356000	-0.481245	-0.427492	TRUE	TRUE
chr2L	14362000	-0.402625	-0.392995	FALSE	TRUE
chr2L	14490000	-0.0737025	-0.0907768	FALSE	TRUE
chr2L	14588000	-0.474675	-0.366582	TRUE	TRUE
chr2L	14598000	-0.295083	-0.261909	TRUE	TRUE
chr2L	14690000	-0.14706	-0.0994908	TRUE	FALSE
chr2L	14706000	-0.311912	-0.043918	TRUE	FALSE
chr2L	14968000	-0.219235	-0.18898	TRUE	FALSE
chr2L	14974000	-0.27575	-0.274255	TRUE	TRUE
chr2L	14996000	-0.201742	-0.18716	TRUE	FALSE
chr2L	15008000	-0.393952	-0.39475	TRUE	TRUE
chr2L	15038000	-0.025226	-0.053683	TRUE	TRUE
chr2L	15060000	-0.330145	-0.316808	TRUE	TRUE
chr2L	15068000	-0.290982	-0.299573	TRUE	TRUE
chr2L	15114000	-0.225605	-0.209533	TRUE	TRUE
chr2L	15118000	-0.198838	-0.201283	FALSE	TRUE
chr2L	15248000	-0.32953	-0.344068	TRUE	TRUE
chr2L	15256000	-0.238738	-0.205474	TRUE	FALSE
chr2L	15272000	-0.442968	-0.441397	TRUE	TRUE
chr2L	15492000	-0.406137	-0.398525	FALSE	TRUE
chr2L	15500000	-0.673593	-0.546535	TRUE	TRUE
chr2L	15748000	-0.195186	-0.182737	TRUE	FALSE
chr2L	15752000	-0.176425	-0.171279	TRUE	TRUE
chr2L	15764000	-0.243891	-0.255905	TRUE	TRUE
chr2L	15768000	-0.294527	-0.299227	TRUE	TRUE
chr2L	15772000	-0.335552	-0.329675	TRUE	TRUE
chr2L	16000000	-0.0972922	-0.112209	FALSE	TRUE
chr2L	16042000	-0.21272	-0.216218	TRUE	TRUE
chr2L	16048000	-0.172775	-0.195392	TRUE	TRUE
chr2L	16138000	0.0669054	0.0213997	FALSE	TRUE
chr2L	16168000	0.00547578	-0.0140298	FALSE	TRUE
chr2L	16198000	-0.175372	-0.065863	TRUE	FALSE
chr2L	16224000	-0.406432	-0.291575	TRUE	TRUE
chr2L	16258000	-0.338813	-0.34757	TRUE	TRUE
chr2L	16300000	-0.120953	-0.115796	TRUE	TRUE
chr2L	16310000	-0.116615	-0.124815	FALSE	TRUE
chr2L	16326000	-0.269292	-0.298105	TRUE	TRUE
chr2L	16352000	-0.617525	-0.59455	TRUE	TRUE
chr2L	16488000	-0.687815	-0.672538	TRUE	TRUE
chr2L	16508000	-0.264622	-0.236235	TRUE	TRUE
chr2L	16536000	-0.29833	-0.316575	TRUE	TRUE
chr2L	16544000	-0.396665	-0.356328	TRUE	TRUE
chr2L	16656000	-0.20108	-0.188695	TRUE	TRUE
chr2L	16680000	-0.40608	-0.388275	TRUE	TRUE
chr2L	16684000	-0.26755	-0.307152	FALSE	TRUE
chr2L	16704000	0.11158	-0.089757	TRUE	TRUE
chr2L	16720000	-0.382547	-0.34484	TRUE	TRUE
chr2L	16728000	-0.367793	-0.309932	TRUE	TRUE
chr2L	16732000	-0.31055	-0.267035	TRUE	FALSE
chr2L	16744000	-0.366105	-0.257123	TRUE	TRUE
chr2L	16816000	-0.0249583	0.0377755	TRUE	TRUE
chr2L	16842000	0.00214192	-0.0206887	TRUE	TRUE
chr2L	16856000	0.00466175	-0.0357865	FALSE	TRUE
chr2L	16860000	-0.00449725	-0.0307977	FALSE	TRUE
chr2L	16880000	-0.259495	-0.30787	TRUE	TRUE
chr2L	16888000	-0.223468	-0.243482	TRUE	TRUE
chr2L	16918000	-0.197153	-0.218922	TRUE	TRUE
chr2L	16922000	-0.181443	-0.192507	TRUE	TRUE
chr2L	16974000	-0.0976763	-0.126488	FALSE	TRUE
chr2L	17130000	-0.126251	-0.125005	TRUE	TRUE
chr2L	17162000	-0.102533	-0.0490126	TRUE	FALSE
chr2L	17368000	-0.225605	-0.214448	TRUE	TRUE
chr2L	17384000	-0.505572	-0.478063	TRUE	TRUE
chr2L	17410000	0.0172397	0.014026	FALSE	TRUE
chr2L	17422000	0.034945	0.039217	TRUE	FALSE
chr2L	17430000	0.064059	0.0328785	FALSE	TRUE
chr2L	17474000	-0.288293	-0.268597	TRUE	TRUE
chr2L	17478000	-0.257725	-0.219611	TRUE	FALSE
chr2L	17502000	-0.21545	-0.239462	TRUE	TRUE
chr2L	17558000	-0.091397	-0.0995858	TRUE	TRUE
chr2L	17590000	-0.377428	-0.151847	TRUE	FALSE
chr2L	17594000	-0.3109	-0.194078	TRUE	FALSE
chr2L	17604000	-0.291165	-0.349637	TRUE	TRUE
chr2L	17622000	-0.137905	-0.142822	TRUE	FALSE
chr2L	17684000	-0.20507	-0.175723	TRUE	TRUE
chr2L	17704000	-0.0412545	-0.0055926	TRUE	TRUE
chr2L	17716000	-0.164515	-0.138376	TRUE	TRUE
chr2L	17784000	-0.152338	0.0828625	TRUE	FALSE
chr2L	17862000	-0.209157	-0.277228	TRUE	TRUE
chr2L	17958000	-0.163851	-0.150849	FALSE	TRUE
chr2L	17964000	-0.269685	-0.263398	TRUE	TRUE
chr2L	18120000	-0.258348	-0.290775	TRUE	TRUE
chr2L	18138000	-0.151218	-0.209651	TRUE	TRUE
chr2L	18152000	-0.47947	-0.448665	TRUE	TRUE
chr2L	18158000	-0.344605	-0.350455	TRUE	TRUE
chr2L	18272000	-0.162288	-0.107816	TRUE	FALSE
chr2L	18276000	-0.170133	-0.153886	FALSE	TRUE
chr2L	18442000	-0.499965	-0.416307	TRUE	TRUE
chr2L	18454000	-0.31135	-0.321887	TRUE	TRUE
chr2L	18470000	-0.0845007	-0.058509	TRUE	FALSE
chr2L	18484000	-0.21255	-0.205935	TRUE	TRUE
chr2L	18562000	-0.039163	-0.041188	TRUE	TRUE
chr2L	18590000	-0.301835	-0.312123	TRUE	TRUE
chr2L	18606000	-0.0714792	-0.090586	FALSE	TRUE
chr2L	18612000	-0.175313	-0.202853	TRUE	TRUE
chr2L	18666000	-0.13807	0.0276433	TRUE	FALSE
chr2L	18678000	-0.2135	-0.22689	TRUE	TRUE
chr2L	18682000	-0.188759	-0.23413	TRUE	TRUE
chr2L	18694000	-0.179638	-0.122072	TRUE	FALSE
chr2L	18710000	-0.410285	-0.41354	TRUE	TRUE
chr2L	18778000	-0.104361	-0.0435704	TRUE	TRUE
chr2L	18832000	-0.230912	-0.219028	TRUE	TRUE
chr2L	18840000	-0.24025	-0.146681	TRUE	TRUE
chr2L	18860000	-0.455865	-0.436045	TRUE	TRUE
chr2L	18948000	-0.623437	-0.58931	TRUE	FALSE
chr2L	18974000	-0.0149418	-0.00448025	TRUE	TRUE
chr2L	18988000	-0.0634553	-0.0793718	TRUE	TRUE
chr2L	19010000	-0.299799	-0.299158	TRUE	TRUE
chr2L	19034000	-0.00710082	-0.0337828	TRUE	TRUE
chr2L	19054000	-0.27056	-0.279077	TRUE	TRUE
chr2L	19064000	-0.123567	-0.102501	TRUE	TRUE
chr2L	19078000	0.0005265	-0.0183292	TRUE	TRUE
chr2L	19114000	-0.181465	-0.165517	TRUE	TRUE
chr2L	19128000	-0.313694	-0.303604	TRUE	TRUE
chr2L	19134000	-0.52496	-0.522508	TRUE	TRUE
chr2L	19166000	-0.18245	-0.209164	TRUE	TRUE
chr2L	19182000	-0.377018	-0.374339	TRUE	FALSE
chr2L	19186000	-0.51236	-0.542417	TRUE	TRUE
chr2L	19190000	-0.56693	-0.589665	TRUE	TRUE
chr2L	19364000	-0.2115	-0.145945	TRUE	TRUE
chr2L	19372000	-0.175698	-0.076581	TRUE	FALSE
chr2L	19378000	-0.137542	-0.0895	TRUE	FALSE
chr2L	19394000	-0.190427	-0.200988	TRUE	TRUE
chr2L	19426000	-0.398527	-0.396015	TRUE	TRUE
chr2L	19430000	-0.357695	-0.38659	TRUE	TRUE
chr2L	19444000	-0.148041	-0.219761	TRUE	TRUE
chr2L	19454000	-0.347127	-0.312798	TRUE	TRUE
chr2L	19490000	-0.0565672	-0.060123	TRUE	TRUE
chr2L	19494000	-0.0591494	-0.0569619	TRUE	TRUE
chr2L	19508000	-0.0345185	-0.0381936	TRUE	TRUE
chr2L	19518000	0.00876962	0.0294456	TRUE	TRUE
chr2L	19528000	-0.0117147	-0.00704675	TRUE	TRUE
chr2L	19542000	-0.130342	-0.142061	TRUE	TRUE
chr2L	19576000	-0.717352	-0.699322	TRUE	TRUE
chr2L	19588000	-0.67017	-0.732905	TRUE	TRUE
chr2L	19732000	-0.0980687	-0.104539	TRUE	FALSE
chr2L	19736000	-0.10689	-0.13981	TRUE	TRUE
chr2L	19756000	-0.219163	-0.201432	TRUE	TRUE
chr2L	19792000	-0.447625	-0.456715	TRUE	TRUE
chr2L	19796000	-0.446767	-0.462543	TRUE	TRUE
chr2L	19810000	-0.163879	-0.151042	TRUE	FALSE
chr2L	19818000	-0.27858	-0.151181	TRUE	TRUE
chr2L	19888000	-0.330128	-0.226351	TRUE	TRUE
chr2L	19916000	-0.250723	-0.235765	TRUE	TRUE
chr2L	19958000	-0.155793	-0.167716	TRUE	TRUE
chr2L	20024000	-0.0337512	-0.108369	TRUE	TRUE
chr2L	20028000	-0.0321554	-0.0615985	TRUE	FALSE
chr2L	20066000	-0.298193	-0.29151	TRUE	TRUE
chr2L	20076000	-0.180404	-0.260252	TRUE	TRUE
chr2L	20094000	-0.314385	-0.33736	TRUE	TRUE
chr2L	20098000	-0.32048	-0.390302	TRUE	TRUE
chr2L	20104000	-0.182139	-0.25042	TRUE	FALSE
chr2L	20122000	-0.36766	-0.028221	TRUE	TRUE
chr2L	20148000	0.00208	0.0131205	TRUE	TRUE
chr2L	20224000	-0.4275	-0.451877	TRUE	TRUE
chr2L	20230000	-0.35753	-0.426447	TRUE	TRUE
chr2L	20238000	-0.184613	-0.220182	FALSE	TRUE
chr2L	20242000	-0.193057	-0.197305	TRUE	TRUE
chr2L	20288000	-0.070976	-0.0501685	TRUE	TRUE
chr2L	20294000	-0.132882	0.0126405	TRUE	FALSE
chr2L	20328000	0.0643052	0.0201503	TRUE	FALSE
chr2L	20342000	-0.184555	-0.23457	TRUE	TRUE
chr2L	20350000	-0.183592	-0.210663	TRUE	TRUE
chr2L	20416000	-0.266665	-0.16204	TRUE	TRUE
chr2L	20428000	-0.183122	-0.184	TRUE	TRUE
chr2L	20464000	-0.538545	-0.410133	TRUE	TRUE
chr2L	20640000	-0.316473	-0.300552	TRUE	TRUE
chr2L	20646000	-0.393455	-0.380835	TRUE	TRUE
chr2L	20682000	-0.151158	-0.161621	TRUE	TRUE
chr2L	20722000	0.0074555	0.00968	TRUE	TRUE
chr2L	20734000	-0.225953	-0.198781	TRUE	TRUE
chr2L	20758000	-0.246542	-0.234265	TRUE	TRUE
chr2L	20770000	-0.00223225	-0.008051	TRUE	TRUE
chr2L	20788000	-0.372518	-0.331037	TRUE	TRUE
chr2L	20798000	-0.366152	-0.386377	TRUE	TRUE
chr2L	20824000	-0.0850932	-0.128835	TRUE	TRUE
chr2L	20852000	0.0298412	0.00370875	TRUE	TRUE
chr2L	20856000	0.0328125	0.0215875	TRUE	TRUE
chr2L	20918000	-0.408747	-0.39495	TRUE	TRUE
chr2L	20928000	-0.356605	-0.319738	FALSE	TRUE
chr2L	21052000	-0.27368	-0.34578	TRUE	TRUE
chr2L	21072000	-0.10427	-0.118502	TRUE	TRUE
chr2L	21078000	-0.0540552	-0.0550685	TRUE	FALSE
chr2L	21098000	-0.124068	-0.136677	FALSE	TRUE
chr2L	21104000	-0.182028	-0.162286	TRUE	TRUE
chr2L	21142000	-0.293575	-0.277435	TRUE	TRUE
chr2L	21154000	-0.152362	-0.155559	TRUE	TRUE
chr2L	21166000	-0.0251165	-0.0422889	FALSE	TRUE
chr2L	21180000	-0.18844	-0.183058	TRUE	TRUE
chr2L	21220000	-0.285255	-0.308632	TRUE	TRUE
chr2L	21236000	-0.230217	-0.25073	FALSE	TRUE
chr2L	21252000	-0.0498245	-0.0626708	FALSE	TRUE
chr2L	21264000	-0.300467	-0.23616	TRUE	TRUE
chr2L	21310000	-0.199522	-0.212042	TRUE	TRUE
chr2L	21338000	0.0197698	-0.0061885	FALSE	TRUE
chr2L	21344000	-0.0771045	-0.119281	TRUE	TRUE
chr2L	21378000	0.0703135	0.102335	TRUE	TRUE
chr2L	21396000	-0.0570218	-0.0532463	TRUE	TRUE
chr2L	21574000	0.053744	0.0587915	FALSE	TRUE
chr2L	21630000	-0.32398	-0.30919	TRUE	TRUE
chr2L	21634000	-0.176534	-0.204857	FALSE	TRUE
chr2L	21684000	-0.639443	-0.652375	TRUE	TRUE
chr2L	21758000	-0.517132	-0.45199	TRUE	TRUE
chr2L	21900000	-0.277495	-0.251601	TRUE	TRUE
chr2L	22026000	-0.167745	-0.159867	TRUE	TRUE
chr2L	22120000	-0.389355	-0.4114	TRUE	TRUE
chr2L	22130000	-0.196048	-0.195593	TRUE	TRUE
chr2L	22146000	-0.0692705	-0.0688708	TRUE	TRUE
chr2L	22154000	-0.0593733	-0.0831033	FALSE	TRUE
chr2L	22170000	-0.440968	-0.448115	TRUE	TRUE
chr2L	22198000	0.0674882	0.0570445	FALSE	TRUE
chr2L	22238000	-0.134001	-0.0535103	TRUE	TRUE
chr2L	22364000	-0.0357745	-0.0360789	TRUE	TRUE
chr2L	22376000	0.0822598	0.0283975	FALSE	TRUE
chr2L	22534000	-0.050344	-0.0742353	TRUE	TRUE
chr2L	22592000	-0.110962	-0.135195	TRUE	TRUE
chr2L	22598000	-0.142781	-0.152954	FALSE	TRUE
chr2L	22656000	-0.0374603	0.0042565	FALSE	TRUE
chr2L	22680000	-0.0225765	-0.0145375	TRUE	FALSE
chr2L	22934000	-0.00965375	0.010744	TRUE	FALSE
chr2L	22980000	-0.0662448	-0.0167298	TRUE	FALSE
chr2L	23068000	-0.0464906	-0.0509093	TRUE	TRUE
chr2L	23136000	-0.206293	-0.152175	FALSE	TRUE
chr2L	23174000	0.0117842	-0.010105	TRUE	TRUE
chr2L	23178000	-0.0142475	-0.040784	TRUE	TRUE
chr2L	23194000	-0.131767	-0.103221	TRUE	TRUE
chr2L	23296000	0.0836672	-0.0478922	FALSE	TRUE
chr2L	23314000	-0.142765	-0.13701	FALSE	TRUE
chr2L	23418000	-0.0321972	-0.0404853	TRUE	FALSE
chr2L	23422000	-0.0802883	-0.118279	TRUE	TRUE
chr2L	23468000	-0.0912962	-0.0188855	FALSE	TRUE
chr2L	23486000	-0.00540225	-0.115636	FALSE	TRUE
chr2R	22000	-0.118664	-0.321579	TRUE	TRUE
chr2R	42000	-0.0648905	-0.114129	FALSE	TRUE
chr2R	318000	0.134787	-0.01875	FALSE	TRUE
chr2R	394000	4.55e-05	-0.0108912	TRUE	FALSE
chr2R	504000	-0.0509796	-0.0501819	TRUE	TRUE
chr2R	544000	-0.173346	-0.0959012	TRUE	TRUE
chr2R	634000	-0.0050395	-0.0090085	FALSE	TRUE
chr2R	692000	-0.115302	-0.14061	TRUE	TRUE
chr2R	726000	-0.0451293	-0.022219	TRUE	FALSE
chr2R	900000	0.0035845	-0.0161725	TRUE	TRUE
chr2R	1050000	-0.0942575	-0.0367702	TRUE	FALSE
chr2R	1064000	-0.182742	-0.191782	TRUE	TRUE
chr2R	1072000	-0.26276	-0.2603	TRUE	TRUE
chr2R	1194000	0.0290575	0.011289	TRUE	FALSE
chr2R	1264000	-0.151888	-0.154001	TRUE	TRUE
chr2R	1712000	-0.125916	0.0272935	TRUE	FALSE
chr2R	1786000	-0.210494	-0.18632	TRUE	TRUE
chr2R	2022000	-0.214176	-0.127152	FALSE	TRUE
chr2R	2178000	-0.0192211	0.022325	TRUE	FALSE
chr2R	2270000	-0.043768	0.0113283	TRUE	TRUE
chr2R	2296000	-0.130185	0.138273	TRUE	FALSE
chr2R	2300000	-0.084734	-0.175416	FALSE	TRUE
chr2R	2382000	-0.0995407	-0.318569	FALSE	TRUE
chr2R	2512000	0.0154325	-0.0318145	TRUE	FALSE
chr2R	2552000	-0.005111	-0.136572	FALSE	TRUE
chr2R	2564000	-0.108779	-0.0591655	TRUE	FALSE
chr2R	2572000	-0.179552	-0.112231	TRUE	TRUE
chr2R	2580000	-0.0488437	-0.13982	FALSE	TRUE
chr2R	2584000	-0.0276725	-0.102455	FALSE	TRUE
chr2R	2588000	-0.0715883	-0.0113507	TRUE	TRUE
chr2R	2700000	-0.00728948	-0.137784	FALSE	TRUE
chr2R	2710000	-0.0117174	0.0166466	TRUE	TRUE
chr2R	2806000	-0.051177	0.010422	TRUE	TRUE
chr2R	2816000	0.0125489	-0.0270682	FALSE	TRUE
chr2R	3064000	-0.212723	-0.209902	TRUE	TRUE
chr2R	3194000	-0.0552565	-0.0804978	FALSE	TRUE
chr2R	3370000	-0.0081943	0.048892	TRUE	FALSE
chr2R	3382000	-0.343133	-0.344807	TRUE	TRUE
chr2R	3540000	0.0646773	-0.0104157	FALSE	TRUE
chr2R	3544000	0.0207316	-0.0463942	TRUE	TRUE
chr2R	3594000	-0.103298	-0.0848818	TRUE	FALSE
chr2R	3652000	-0.0528428	-0.13887	FALSE	TRUE
chr2R	3658000	0.0190248	-0.0223262	TRUE	FALSE
chr2R	3670000	-0.006865	0.12881	TRUE	FALSE
chr2R	3824000	-0.0889985	-0.0401315	TRUE	TRUE
chr2R	3830000	-0.113151	0.132695	TRUE	TRUE
chr2R	3868000	0.022773	0.00081125	FALSE	TRUE
chr2R	3896000	-0.14578	-0.0977289	TRUE	TRUE
chr2R	4014000	-0.155367	-0.178387	TRUE	TRUE
chr2R	4034000	0.0324245	0.0148743	FALSE	TRUE
chr2R	4130000	-0.116041	-0.0253026	TRUE	TRUE
chr2R	4188000	-0.091719	-0.0391865	TRUE	FALSE
chr2R	4224000	-0.0662158	-0.128012	TRUE	TRUE
chr2R	4320000	-0.298208	-0.275232	FALSE	TRUE
chr2R	4466000	-0.0800175	-0.272157	FALSE	TRUE
chr2R	4470000	-0.248175	-0.234035	TRUE	FALSE
chr2R	4592000	-0.194325	-0.213844	FALSE	TRUE
chr2R	4620000	0.005976	-0.0076244	TRUE	TRUE
chr2R	4672000	-0.306245	-0.310285	TRUE	TRUE
chr2R	4728000	-0.109855	-0.0838538	TRUE	TRUE
chr2R	4978000	0.0197182	-0.0506093	FALSE	TRUE
chr2R	4988000	0.0547975	0.012292	FALSE	TRUE
chr2R	5046000	-0.0585758	0.00653225	TRUE	FALSE
chr2R	5090000	-0.19566	-0.181155	TRUE	FALSE
chr2R	5146000	-0.10674	-0.115814	FALSE	TRUE
chr2R	5250000	-0.231588	-0.255667	TRUE	TRUE
chr2R	5262000	-0.125881	-0.0590365	TRUE	FALSE
chr2R	5294000	-0.175122	-0.111986	TRUE	FALSE
chr2R	5300000	-0.106409	-0.0301895	TRUE	FALSE
chr2R	5308000	-0.0990285	-0.0984792	FALSE	TRUE
chr2R	5340000	-0.116928	-0.126566	TRUE	TRUE
chr2R	5364000	-0.228505	-0.205745	TRUE	TRUE
chr2R	5372000	-0.122337	-0.0327805	TRUE	FALSE
chr2R	5606000	-0.084991	-0.169125	FALSE	TRUE
chr2R	5652000	-0.229245	-0.277377	TRUE	TRUE
chr2R	5664000	-0.222905	-0.260228	TRUE	TRUE
chr2R	5668000	-0.179562	-0.199852	TRUE	FALSE
chr2R	5672000	-0.173786	-0.215792	TRUE	TRUE
chr2R	5698000	-0.417727	-0.420963	TRUE	FALSE
chr2R	5702000	-0.423733	-0.458015	TRUE	TRUE
chr2R	5754000	-0.5672	-0.552025	TRUE	TRUE
chr2R	5782000	-0.158776	-0.181375	FALSE	TRUE
chr2R	5968000	-0.228394	-0.243583	TRUE	TRUE
chr2R	5982000	-0.359875	-0.32913	TRUE	TRUE
chr2R	6016000	-0.258725	-0.327402	TRUE	TRUE
chr2R	6036000	-0.19082	-0.16471	TRUE	TRUE
chr2R	6042000	-0.207898	-0.231667	TRUE	TRUE
chr2R	6076000	-0.164943	-0.197368	TRUE	TRUE
chr2R	6086000	-0.190578	-0.240517	TRUE	TRUE
chr2R	6132000	-0.025797	-0.03867	FALSE	TRUE
chr2R	6152000	-0.410395	0.0557972	TRUE	TRUE
chr2R	6170000	-0.0536683	-0.0620957	TRUE	TRUE
chr2R	6194000	0.0220153	-0.0333225	TRUE	FALSE
chr2R	6198000	0.000844	-0.0608409	FALSE	TRUE
chr2R	6214000	-0.270767	-0.331832	TRUE	TRUE
chr2R	6236000	-0.202094	-0.224913	TRUE	TRUE
chr2R	6242000	-0.213083	-0.223475	TRUE	TRUE
chr2R	6320000	0.0414027	-0.00807712	FALSE	TRUE
chr2R	6494000	-0.421972	-0.480715	TRUE	TRUE
chr2R	6576000	0.0681893	0.0884053	TRUE	FALSE
chr2R	6614000	-0.460587	-0.469782	TRUE	TRUE
chr2R	6632000	-0.515892	-0.489185	TRUE	TRUE
chr2R	6658000	-0.363692	-0.326282	TRUE	FALSE
chr2R	6662000	-0.452775	-0.429005	TRUE	TRUE
chr2R	6674000	-0.20854	-0.23489	FALSE	TRUE
chr2R	6698000	-0.00057425	0.00704275	TRUE	TRUE
chr2R	6712000	0.00449568	0.0285448	TRUE	FALSE
chr2R	6716000	-0.0619108	-0.0361537	TRUE	TRUE
chr2R	6742000	-0.100403	-0.119893	TRUE	TRUE
chr2R	6750000	-0.0523617	-0.0558135	TRUE	TRUE
chr2R	6758000	-0.181285	-0.181182	TRUE	TRUE
chr2R	6810000	-0.281095	-0.285475	TRUE	TRUE
chr2R	6872000	-0.164539	-0.179951	TRUE	TRUE
chr2R	6886000	0.00632192	-0.0154102	TRUE	FALSE
chr2R	6916000	-0.00333625	0.0894314	TRUE	FALSE
chr2R	6924000	-0.105214	0.0857365	TRUE	FALSE
chr2R	6972000	-0.374802	-0.42795	TRUE	TRUE
chr2R	6986000	-0.36101	-0.363835	TRUE	TRUE
chr2R	7012000	-0.229557	-0.242115	TRUE	TRUE
chr2R	7020000	-0.0403104	-0.0777719	TRUE	TRUE
chr2R	7040000	0.0110015	0.0298908	TRUE	FALSE
chr2R	7050000	-0.0455699	-0.0346615	FALSE	TRUE
chr2R	7062000	-0.218952	-0.217265	TRUE	TRUE
chr2R	7070000	-0.256628	-0.237985	TRUE	TRUE
chr2R	7278000	-0.0959462	-0.0911795	TRUE	TRUE
chr2R	7352000	-0.0390311	-0.0494984	TRUE	TRUE
chr2R	7382000	-0.284938	-0.30645	TRUE	TRUE
chr2R	7388000	-0.243545	-0.217327	TRUE	TRUE
chr2R	7396000	-0.149159	-0.141195	TRUE	TRUE
chr2R	7408000	-0.291048	-0.250852	TRUE	TRUE
chr2R	7418000	0.0242128	0.0331562	FALSE	TRUE
chr2R	7442000	-0.156506	-0.133543	TRUE	FALSE
chr2R	7446000	-0.107858	-0.100566	TRUE	FALSE
chr2R	7466000	-0.167035	-0.155858	TRUE	TRUE
chr2R	7474000	-0.088894	-0.0789033	TRUE	TRUE
chr2R	7490000	-0.184463	-0.153253	TRUE	TRUE
chr2R	7532000	-0.378968	-0.373742	TRUE	TRUE
chr2R	7540000	-0.236565	-0.247308	FALSE	TRUE
chr2R	7566000	-0.0547212	-0.0366835	TRUE	TRUE
chr2R	7590000	-0.162575	-0.16576	TRUE	TRUE
chr2R	7622000	-0.0141485	0.00850475	TRUE	TRUE
chr2R	7636000	0.0242363	0.045201	TRUE	TRUE
chr2R	7654000	-0.0504315	-0.0550565	TRUE	TRUE
chr2R	7676000	-0.156137	-0.162591	TRUE	TRUE
chr2R	7688000	0.0536322	0.0505525	TRUE	FALSE
chr2R	7698000	-0.12576	-0.113613	TRUE	TRUE
chr2R	7712000	0.0227807	0.0391232	TRUE	TRUE
chr2R	7724000	-0.093222	-0.0878717	TRUE	FALSE
chr2R	7728000	-0.0758947	-0.112368	FALSE	TRUE
chr2R	7736000	-0.243631	-0.255325	TRUE	TRUE
chr2R	7786000	-0.309717	-0.331832	TRUE	TRUE
chr2R	7792000	-0.256157	-0.266753	TRUE	TRUE
chr2R	7806000	-0.0778632	-0.119375	TRUE	TRUE
chr2R	7832000	-0.227242	-0.257505	TRUE	TRUE
chr2R	7842000	-0.0644235	-0.058999	TRUE	TRUE
chr2R	7916000	-0.53312	-0.437717	TRUE	TRUE
chr2R	7940000	-0.141657	-0.0772895	TRUE	TRUE
chr2R	7956000	-0.223507	-0.241652	TRUE	TRUE
chr2R	7972000	-0.0301522	-0.021445	TRUE	TRUE
chr2R	7990000	-0.254777	-0.234487	TRUE	TRUE
chr2R	8000000	-0.0800595	0.0119644	TRUE	FALSE
chr2R	8014000	-0.276541	-0.342675	TRUE	TRUE
chr2R	8062000	-0.350885	-0.264152	TRUE	FALSE
chr2R	8068000	-0.526685	-0.53684	TRUE	TRUE
chr2R	8080000	-0.174441	-0.199937	TRUE	TRUE
chr2R	8098000	-0.041322	-0.010875	TRUE	TRUE
chr2R	8132000	-0.207765	-0.239322	TRUE	TRUE
chr2R	8164000	-0.212012	-0.245498	TRUE	FALSE
chr2R	8174000	-0.457552	-0.49629	TRUE	TRUE
chr2R	8192000	0.122487	0.0834982	FALSE	TRUE
chr2R	8206000	0.0798703	-0.00389125	TRUE	TRUE
chr2R	8228000	-0.0449958	-0.0866993	FALSE	TRUE
chr2R	8238000	-0.256993	-0.226103	TRUE	TRUE
chr2R	8252000	-0.39696	-0.0057648	TRUE	FALSE
chr2R	8396000	-0.405562	-0.425695	TRUE	TRUE
chr2R	8408000	-0.253629	-0.230718	TRUE	FALSE
chr2R	8414000	-0.349768	-0.228119	TRUE	TRUE
chr2R	8420000	-0.227295	-0.236322	TRUE	TRUE
chr2R	8518000	-0.076895	-0.091895	TRUE	TRUE
chr2R	8572000	-0.181525	-0.209085	TRUE	TRUE
chr2R	8600000	-0.481305	-0.436318	TRUE	TRUE
chr2R	8614000	-0.203179	-0.19788	TRUE	TRUE
chr2R	8632000	-0.266565	-0.260518	TRUE	TRUE
chr2R	8648000	-0.0161853	0.0384175	TRUE	TRUE
chr2R	8666000	-0.365663	-0.370935	TRUE	TRUE
chr2R	8716000	-0.146057	-0.207187	FALSE	TRUE
chr2R	8724000	-0.283583	-0.277353	TRUE	TRUE
chr2R	8734000	-0.347195	-0.35664	TRUE	TRUE
chr2R	8760000	-0.0961827	-0.0928102	TRUE	TRUE
chr2R	8764000	-0.0980397	-0.024312	TRUE	TRUE
chr2R	8798000	-0.0345073	-0.0415335	TRUE	TRUE
chr2R	8892000	-0.445773	-0.487405	TRUE	TRUE
chr2R	8900000	-0.283635	-0.26253	TRUE	FALSE
chr2R	8914000	-0.179491	-0.147799	TRUE	TRUE
chr2R	8922000	-0.0272105	-0.03005	TRUE	TRUE
chr2R	8926000	-0.0292345	-0.046178	TRUE	TRUE
chr2R	8952000	-0.480847	-0.483945	TRUE	TRUE
chr2R	9060000	-0.0614805	-0.078074	TRUE	TRUE
chr2R	9094000	-0.477762	-0.48803	TRUE	TRUE
chr2R	9118000	-0.02144	0.0219183	TRUE	FALSE
chr2R	9122000	-0.0101251	0.0206962	TRUE	TRUE
chr2R	9132000	-0.181827	-0.179315	TRUE	TRUE
chr2R	9138000	-0.182011	-0.205083	TRUE	TRUE
chr2R	9166000	-0.0719993	-0.0446162	TRUE	TRUE
chr2R	9178000	-0.201448	-0.182989	TRUE	TRUE
chr2R	9192000	-0.360608	-0.35733	TRUE	TRUE
chr2R	9208000	-0.281757	-0.218125	TRUE	TRUE
chr2R	9252000	-0.123723	-0.123817	TRUE	TRUE
chr2R	9286000	-0.232377	-0.21475	TRUE	TRUE
chr2R	9292000	-0.278878	-0.273203	TRUE	TRUE
chr2R	9308000	-0.164959	-0.040328	TRUE	FALSE
chr2R	9370000	-0.0259787	-0.0369032	TRUE	TRUE
chr2R	9400000	-0.281615	-0.26609	TRUE	TRUE
chr2R	9410000	0.0245925	-0.0266298	FALSE	TRUE
chr2R	9426000	-0.240498	-0.223488	TRUE	TRUE
chr2R	9446000	-0.253082	-0.242975	TRUE	TRUE
chr2R	9542000	-0.291335	-0.28722	TRUE	TRUE
chr2R	9552000	-0.162471	-0.155162	TRUE	TRUE
chr2R	9566000	-0.149716	-0.194284	TRUE	TRUE
chr2R	9578000	-0.320647	-0.351077	TRUE	TRUE
chr2R	9588000	-0.351885	-0.304824	TRUE	TRUE
chr2R	9594000	-0.367598	-0.337877	TRUE	TRUE
chr2R	9606000	-0.0873341	-0.101338	TRUE	TRUE
chr2R	9660000	-0.0317814	-0.0617435	TRUE	TRUE
chr2R	9694000	-0.4882	-0.531238	TRUE	TRUE
chr2R	9810000	-0.296598	-0.142793	TRUE	TRUE
chr2R	9820000	-0.385097	-0.234877	TRUE	TRUE
chr2R	9838000	-0.179467	-0.216676	TRUE	TRUE
chr2R	9846000	-0.208432	-0.242037	TRUE	TRUE
chr2R	9864000	-0.113356	-0.162032	TRUE	TRUE
chr2R	9874000	-0.00469075	-0.0233105	TRUE	TRUE
chr2R	9882000	0.02245	0.0293027	TRUE	FALSE
chr2R	9892000	0.00757425	-0.010877	TRUE	TRUE
chr2R	9910000	-0.0663258	-0.116121	TRUE	TRUE
chr2R	9958000	-0.350102	-0.342133	TRUE	TRUE
chr2R	9970000	-0.241537	-0.230835	TRUE	TRUE
chr2R	9990000	-0.229692	-0.230133	TRUE	TRUE
chr2R	10026000	-0.213021	-0.219927	TRUE	TRUE
chr2R	10034000	-0.0181397	0.00847222	TRUE	FALSE
chr2R	10050000	-0.211877	-0.21209	TRUE	TRUE
chr2R	10068000	-0.0466505	-0.0501424	FALSE	TRUE
chr2R	10076000	-0.266288	-0.132204	TRUE	TRUE
chr2R	10100000	-0.294662	-0.27494	TRUE	TRUE
chr2R	10112000	-0.0908649	-0.0664727	TRUE	TRUE
chr2R	10118000	-0.130129	-0.155199	TRUE	FALSE
chr2R	10124000	-0.20821	-0.259795	TRUE	TRUE
chr2R	10142000	-0.136891	-0.131728	TRUE	TRUE
chr2R	10160000	-0.165722	-0.19272	TRUE	TRUE
chr2R	10242000	-0.0404308	-0.0722093	FALSE	TRUE
chr2R	10252000	-0.148874	-0.169125	TRUE	TRUE
chr2R	10430000	-0.626145	-0.622835	TRUE	TRUE
chr2R	10438000	-0.473405	-0.489953	FALSE	TRUE
chr2R	10468000	-0.141424	-0.129416	TRUE	TRUE
chr2R	10478000	-0.244725	-0.243783	TRUE	TRUE
chr2R	10534000	-0.161226	-0.260305	TRUE	TRUE
chr2R	10558000	-0.49881	-0.501367	TRUE	TRUE
chr2R	10564000	-0.431632	-0.394195	FALSE	TRUE
chr2R	10618000	-0.20017	-0.145948	TRUE	TRUE
chr2R	10646000	-0.147273	-0.134207	TRUE	TRUE
chr2R	10730000	-0.211395	-0.225214	TRUE	TRUE
chr2R	10740000	-0.211662	-0.238193	TRUE	TRUE
chr2R	10810000	-0.436252	-0.432825	TRUE	TRUE
chr2R	10820000	-0.196185	-0.185684	TRUE	TRUE
chr2R	10838000	-0.0914385	-0.080968	TRUE	TRUE
chr2R	10876000	-0.289275	-0.336852	TRUE	TRUE
chr2R	10886000	-0.180565	-0.173554	TRUE	TRUE
chr2R	10900000	-0.56483	-0.655772	TRUE	TRUE
chr2R	11134000	-0.383887	-0.0816935	TRUE	FALSE
chr2R	11150000	-0.097757	-0.0546771	TRUE	FALSE
chr2R	11172000	-0.10248	-0.184545	TRUE	TRUE
chr2R	11204000	-0.016523	-0.096749	FALSE	TRUE
chr2R	11220000	-0.242393	-0.258205	TRUE	TRUE
chr2R	11232000	-0.209347	-0.225233	TRUE	TRUE
chr2R	11278000	-0.160438	-0.164231	TRUE	TRUE
chr2R	11288000	0.0154768	-0.009285	TRUE	TRUE
chr2R	11308000	-0.224932	-0.207527	TRUE	TRUE
chr2R	11360000	-0.290027	-0.253642	FALSE	TRUE
chr2R	11364000	-0.343898	-0.206816	TRUE	FALSE
chr2R	11368000	-0.28235	-0.24637	TRUE	TRUE
chr2R	11372000	-0.207443	-0.21446	FALSE	TRUE
chr2R	11384000	-0.0108465	-0.0391198	TRUE	TRUE
chr2R	11388000	-0.059176	-0.0822345	TRUE	TRUE
chr2R	11406000	-0.0655933	9.825e-05	TRUE	TRUE
chr2R	11452000	-0.577065	-0.570237	TRUE	TRUE
chr2R	11476000	-0.129279	-0.138911	TRUE	TRUE
chr2R	11578000	-0.278368	-0.264181	TRUE	FALSE
chr2R	11582000	-0.287544	-0.273707	TRUE	TRUE
chr2R	11592000	-0.285008	-0.30674	TRUE	TRUE
chr2R	11618000	-0.234197	-0.288218	TRUE	TRUE
chr2R	11626000	-0.148086	-0.181385	FALSE	TRUE
chr2R	11642000	-0.232074	-0.218663	TRUE	TRUE
chr2R	11652000	-0.456845	-0.4258	TRUE	TRUE
chr2R	11680000	-0.198551	-0.199647	TRUE	TRUE
chr2R	11690000	-0.16081	-0.14212	TRUE	TRUE
chr2R	11694000	-0.161431	-0.113486	TRUE	FALSE
chr2R	11710000	-0.13331	-0.130368	TRUE	TRUE
chr2R	11826000	-0.273882	-0.151177	TRUE	FALSE
chr2R	11844000	-0.271311	-0.293803	TRUE	TRUE
chr2R	11892000	-0.366337	-0.307603	TRUE	TRUE
chr2R	11900000	-0.226841	-0.218345	TRUE	TRUE
chr2R	11970000	-0.293108	-0.277463	TRUE	TRUE
chr2R	11988000	-0.33103	-0.287925	TRUE	TRUE
chr2R	12020000	-0.0393333	-0.072786	TRUE	FALSE
chr2R	12028000	-0.253238	-0.281728	TRUE	TRUE
chr2R	12038000	-0.380288	-0.380525	TRUE	TRUE
chr2R	12044000	-0.412175	-0.352303	TRUE	FALSE
chr2R	12066000	-0.0442592	-0.0498595	TRUE	TRUE
chr2R	12140000	-0.462665	-0.49501	TRUE	TRUE
chr2R	12146000	-0.299478	-0.308578	FALSE	TRUE
chr2R	12150000	-0.212001	-0.208109	TRUE	FALSE
chr2R	12174000	-0.243655	-0.23943	TRUE	TRUE
chr2R	12180000	-0.230082	-0.204157	TRUE	FALSE
chr2R	12202000	-0.552752	-0.474928	TRUE	TRUE
chr2R	12252000	-0.00309575	0.0294897	TRUE	TRUE
chr2R	12262000	0.0101351	0.0373297	TRUE	FALSE
chr2R	12280000	-0.0665753	-0.064559	TRUE	TRUE
chr2R	12320000	-0.242262	-0.2169	TRUE	TRUE
chr2R	12338000	-0.12085	-0.119101	TRUE	TRUE
chr2R	12344000	-0.193853	-0.209537	TRUE	TRUE
chr2R	12424000	-0.313945	-0.34013	TRUE	TRUE
chr2R	12436000	-0.506238	-0.51882	TRUE	TRUE
chr2R	12452000	-0.238492	-0.231185	TRUE	TRUE
chr2R	12468000	-0.119202	-0.133062	TRUE	TRUE
chr2R	12508000	-0.16591	-0.123149	TRUE	TRUE
chr2R	12520000	-0.233295	-0.132886	TRUE	TRUE
chr2R	12528000	-0.155187	-0.111018	FALSE	TRUE
chr2R	12570000	-0.113124	-0.153594	TRUE	TRUE
chr2R	12612000	-0.328298	-0.331355	TRUE	TRUE
chr2R	12636000	-0.197782	-0.17299	TRUE	TRUE
chr2R	12652000	0.0808627	0.0739147	TRUE	FALSE
chr2R	12668000	-0.0658052	-0.0689435	TRUE	TRUE
chr2R	12680000	-0.087721	-0.0728971	TRUE	TRUE
chr2R	12688000	-0.221035	-0.196807	TRUE	TRUE
chr2R	12692000	-0.246255	-0.215333	TRUE	TRUE
chr2R	12702000	-0.103218	-0.0612624	TRUE	TRUE
chr2R	12744000	-0.145217	-0.115678	TRUE	FALSE
chr2R	12758000	-0.451895	-0.443742	TRUE	TRUE
chr2R	12780000	-0.0192182	-0.0172879	FALSE	TRUE
chr2R	12870000	-0.561605	-0.565348	TRUE	TRUE
chr2R	12880000	-0.30888	-0.29067	TRUE	TRUE
chr2R	12916000	-0.424895	-0.415363	TRUE	TRUE
chr2R	12936000	-0.258178	-0.259545	TRUE	TRUE
chr2R	12956000	-0.259185	-0.296625	TRUE	TRUE
chr2R	13044000	-0.819015	-0.762455	TRUE	TRUE
chr2R	13130000	-0.41289	-0.423283	TRUE	TRUE
chr2R	13152000	-0.165314	-0.161252	FALSE	TRUE
chr2R	13158000	-0.24646	-0.197405	TRUE	TRUE
chr2R	13168000	-0.161071	-0.150238	TRUE	TRUE
chr2R	13198000	-0.143351	-0.137279	TRUE	TRUE
chr2R	13206000	-0.123522	-0.130871	TRUE	TRUE
chr2R	13224000	-0.300435	-0.34419	TRUE	TRUE
chr2R	13230000	-0.294456	-0.319656	TRUE	TRUE
chr2R	13240000	-0.379962	-0.417098	TRUE	TRUE
chr2R	13296000	-0.191559	-0.104494	TRUE	TRUE
chr2R	13344000	0.00939925	0.0193982	TRUE	TRUE
chr2R	13414000	-0.222934	-0.261015	TRUE	TRUE
chr2R	13430000	-0.315155	-0.298893	TRUE	TRUE
chr2R	13438000	-0.206048	-0.220757	TRUE	TRUE
chr2R	13450000	-0.309692	-0.27751	TRUE	TRUE
chr2R	13484000	-0.237912	-0.21264	TRUE	TRUE
chr2R	13496000	-0.148895	-0.148537	TRUE	TRUE
chr2R	13508000	-0.336735	-0.336153	TRUE	TRUE
chr2R	13554000	-0.289087	-0.27528	TRUE	FALSE
chr2R	13558000	-0.283815	-0.340685	FALSE	TRUE
chr2R	13578000	-0.0862472	-0.129679	FALSE	TRUE
chr2R	13594000	-0.321232	-0.303507	TRUE	TRUE
chr2R	13622000	-0.121552	-0.0966267	TRUE	TRUE
chr2R	13726000	0.0672264	0.0168015	FALSE	TRUE
chr2R	13806000	-0.33366	-0.225585	TRUE	TRUE
chr2R	13824000	-0.448808	-0.469448	TRUE	TRUE
chr2R	13846000	-0.0790825	-0.123131	TRUE	TRUE
chr2R	13854000	-0.18055	-0.184138	TRUE	TRUE
chr2R	13858000	-0.193675	-0.194195	TRUE	TRUE
chr2R	13942000	-0.461865	-0.437792	TRUE	TRUE
chr2R	13958000	-0.508432	-0.527907	TRUE	TRUE
chr2R	13992000	-0.470665	-0.520255	TRUE	TRUE
chr2R	14054000	-0.052856	-0.0598205	TRUE	TRUE
chr2R	14142000	-0.437713	-0.420583	TRUE	TRUE
chr2R	14148000	-0.313677	-0.341809	TRUE	TRUE
chr2R	14152000	-0.280087	-0.278449	TRUE	TRUE
chr2R	14174000	-0.482335	-0.507005	TRUE	TRUE
chr2R	14216000	-0.257773	-0.229928	TRUE	TRUE
chr2R	14236000	0.015516	0.0120283	FALSE	TRUE
chr2R	14270000	-0.264458	-0.264885	TRUE	TRUE
chr2R	14302000	-0.15277	-0.148406	TRUE	TRUE
chr2R	14332000	-0.027886	0.0188287	TRUE	TRUE
chr2R	14352000	-0.0611185	-0.0828258	TRUE	TRUE
chr2R	14356000	-0.0288904	-0.0418885	TRUE	FALSE
chr2R	14362000	-0.107299	-0.152151	TRUE	TRUE
chr2R	14412000	-0.052349	-0.055702	TRUE	TRUE
chr2R	14428000	-0.358208	-0.253547	FALSE	TRUE
chr2R	14432000	-0.461882	-0.252475	TRUE	TRUE
chr2R	14480000	-0.38155	-0.394693	TRUE	TRUE
chr2R	14496000	-0.0116203	-0.0334581	TRUE	TRUE
chr2R	14504000	-0.164009	-0.16944	TRUE	TRUE
chr2R	14514000	-0.342853	-0.325012	TRUE	TRUE
chr2R	14526000	-0.189025	-0.16443	TRUE	TRUE
chr2R	14602000	-0.165976	-0.171327	TRUE	TRUE
chr2R	14622000	-0.543435	-0.472272	TRUE	TRUE
chr2R	14752000	-0.467178	-0.415928	TRUE	TRUE
chr2R	14756000	-0.457345	-0.404356	TRUE	TRUE
chr2R	14770000	-0.62071	-0.57961	TRUE	TRUE
chr2R	14852000	-0.312868	-0.30372	TRUE	TRUE
chr2R	14856000	-0.289726	-0.270896	TRUE	TRUE
chr2R	14870000	-0.357388	-0.326883	TRUE	TRUE
chr2R	14904000	0.0725443	0.040549	TRUE	FALSE
chr2R	14934000	-0.254205	-0.180754	TRUE	TRUE
chr2R	14964000	-0.430685	-0.422752	TRUE	TRUE
chr2R	14982000	-0.253962	-0.27118	TRUE	TRUE
chr2R	14994000	-0.471838	-0.497368	TRUE	TRUE
chr2R	15010000	-0.235808	-0.176716	TRUE	TRUE
chr2R	15114000	-0.537318	-0.532385	TRUE	TRUE
chr2R	15132000	-0.100017	-0.136586	FALSE	TRUE
chr2R	15148000	-0.412313	-0.39367	TRUE	TRUE
chr2R	15164000	-0.00644575	0.0039995	TRUE	TRUE
chr2R	15182000	0.18109	0.191689	FALSE	TRUE
chr2R	15200000	-0.13433	-0.209262	TRUE	TRUE
chr2R	15218000	-0.279342	-0.289268	TRUE	TRUE
chr2R	15246000	-0.208963	0.051213	TRUE	FALSE
chr2R	15310000	-0.350123	-0.36964	TRUE	TRUE
chr2R	15322000	-0.312098	-0.315773	TRUE	TRUE
chr2R	15330000	-0.1173	-0.138606	TRUE	FALSE
chr2R	15340000	-0.366705	-0.23663	TRUE	TRUE
chr2R	15382000	-0.463902	-0.381055	TRUE	TRUE
chr2R	15424000	0.00637675	-0.0551638	FALSE	TRUE
chr2R	15512000	-0.27603	-0.31464	TRUE	TRUE
chr2R	15532000	-0.21325	-0.263495	TRUE	TRUE
chr2R	15538000	-0.17885	-0.204318	TRUE	TRUE
chr2R	15572000	-0.340135	-0.364235	TRUE	TRUE
chr2R	15658000	-0.146719	-0.17729	TRUE	TRUE
chr2R	15680000	-0.15451	-0.132195	TRUE	TRUE
chr2R	15698000	-0.223405	-0.225282	TRUE	TRUE
chr2R	15822000	-0.370115	-0.065355	TRUE	FALSE
chr2R	15848000	-0.474605	-0.509768	TRUE	TRUE
chr2R	15862000	-0.112105	-0.166452	TRUE	TRUE
chr2R	15870000	-0.14694	-0.177164	TRUE	TRUE
chr2R	15922000	-0.385728	-0.39272	TRUE	TRUE
chr2R	15934000	-0.473482	-0.44255	TRUE	TRUE
chr2R	15954000	-0.00203845	-0.0313703	TRUE	FALSE
chr2R	15992000	-0.17747	-0.151018	TRUE	TRUE
chr2R	16002000	-0.181778	-0.157265	TRUE	TRUE
chr2R	16016000	-0.17067	-0.19328	TRUE	TRUE
chr2R	16028000	-0.128644	-0.200325	TRUE	TRUE
chr2R	16048000	-0.0265662	-0.00693975	TRUE	TRUE
chr2R	16102000	-0.32889	-0.33125	TRUE	TRUE
chr2R	16110000	-0.222722	-0.212748	TRUE	FALSE
chr2R	16124000	-0.0973925	-0.113492	TRUE	TRUE
chr2R	16142000	-0.18599	-0.153567	TRUE	TRUE
chr2R	16150000	-0.148545	-0.154193	TRUE	TRUE
chr2R	16180000	-0.17109	-0.17662	TRUE	TRUE
chr2R	16186000	-0.104245	-0.124697	TRUE	TRUE
chr2R	16198000	-0.0905133	-0.0661422	TRUE	TRUE
chr2R	16204000	-0.094543	-0.0729315	TRUE	TRUE
chr2R	16222000	-0.339385	-0.340348	TRUE	TRUE
chr2R	16264000	0.0627516	0.0391875	FALSE	TRUE
chr2R	16272000	-0.0153952	-0.0130942	TRUE	TRUE
chr2R	16280000	0.0185995	0.0760533	TRUE	FALSE
chr2R	16284000	0.0117975	0.0463307	TRUE	FALSE
chr2R	16294000	-0.0046565	-0.0210247	TRUE	TRUE
chr2R	16322000	-0.145492	-0.140696	TRUE	TRUE
chr2R	16338000	-0.377688	-0.362162	TRUE	TRUE
chr2R	16344000	-0.403335	-0.419175	TRUE	TRUE
chr2R	16348000	-0.391033	-0.43274	FALSE	TRUE
chr2R	16552000	-0.321462	-0.183172	TRUE	TRUE
chr2R	16572000	-0.334022	-0.376597	TRUE	TRUE
chr2R	16586000	-0.346838	-0.382543	TRUE	TRUE
chr2R	16594000	-0.192489	-0.130337	TRUE	FALSE
chr2R	16608000	-0.183798	-0.24971	TRUE	TRUE
chr2R	16636000	0.00736925	-0.0463146	FALSE	TRUE
chr2R	16642000	-0.0442645	-0.0795955	TRUE	TRUE
chr2R	16660000	-0.00994265	0.0184421	TRUE	FALSE
chr2R	16674000	-0.0518207	0.0572223	TRUE	FALSE
chr2R	16772000	-0.2619	-0.270465	TRUE	TRUE
chr2R	16784000	-0.171745	-0.19968	TRUE	TRUE
chr2R	16800000	-0.259377	0.0372577	TRUE	FALSE
chr2R	16850000	-0.287722	-0.282725	TRUE	TRUE
chr2R	16856000	-0.23173	-0.21932	TRUE	TRUE
chr2R	16868000	-0.361563	-0.36633	TRUE	TRUE
chr2R	16958000	-0.0448325	-0.064582	TRUE	TRUE
chr2R	17004000	-0.303252	-0.275225	TRUE	TRUE
chr2R	17016000	-0.270238	-0.249378	TRUE	TRUE
chr2R	17056000	-0.14706	-0.113711	TRUE	FALSE
chr2R	17062000	-0.158586	-0.163061	TRUE	TRUE
chr2R	17098000	-0.480957	-0.456325	TRUE	TRUE
chr2R	17144000	-0.0498595	-0.0330653	TRUE	TRUE
chr2R	17262000	-0.124822	-0.11147	TRUE	TRUE
chr2R	17392000	-0.29269	-0.294315	TRUE	TRUE
chr2R	17412000	-0.360475	-0.389377	TRUE	TRUE
chr2R	17420000	-0.330755	-0.295538	TRUE	TRUE
chr2R	17428000	-0.154173	-0.136663	TRUE	TRUE
chr2R	17440000	-0.151741	-0.155526	FALSE	TRUE
chr2R	17444000	-0.20305	-0.219395	TRUE	TRUE
chr2R	17458000	-0.28426	-0.276998	TRUE	TRUE
chr2R	17470000	-0.122874	-0.120334	TRUE	TRUE
chr2R	17476000	-0.0817067	-0.0757036	TRUE	TRUE
chr2R	17514000	-0.158628	-0.166511	TRUE	TRUE
chr2R	17536000	-0.164492	-0.158338	TRUE	TRUE
chr2R	17546000	-0.200327	-0.17279	TRUE	TRUE
chr2R	17564000	0.008382	0.0045275	TRUE	TRUE
chr2R	17568000	0.014772	0.0197675	TRUE	TRUE
chr2R	17592000	-0.41165	-0.392437	TRUE	TRUE
chr2R	17604000	-0.14298	-0.183458	TRUE	TRUE
chr2R	17616000	0.030196	0.033806	TRUE	FALSE
chr2R	17666000	-0.31866	-0.329043	TRUE	TRUE
chr2R	17670000	-0.2493	-0.245762	TRUE	TRUE
chr2R	17684000	-0.139682	-0.159002	TRUE	TRUE
chr2R	17698000	-0.145001	-0.14208	TRUE	TRUE
chr2R	17726000	-0.0896813	-0.117831	TRUE	TRUE
chr2R	17734000	-0.133469	-0.131357	TRUE	TRUE
chr2R	17738000	-0.14333	-0.14666	TRUE	TRUE
chr2R	17748000	-0.0177462	-0.0125597	FALSE	TRUE
chr2R	17768000	-0.0100667	-0.0525928	TRUE	TRUE
chr2R	17792000	-0.266195	-0.244253	TRUE	TRUE
chr2R	17832000	0.0822947	0.137173	TRUE	FALSE
chr2R	17850000	-0.145854	-0.140505	TRUE	TRUE
chr2R	17872000	-0.581155	-0.52106	TRUE	TRUE
chr2R	17928000	-0.154187	-0.238443	TRUE	TRUE
chr2R	18088000	-0.143539	-0.213482	FALSE	TRUE
chr2R	18094000	-0.236148	-0.27254	TRUE	TRUE
chr2R	18126000	-0.444232	-0.463285	TRUE	TRUE
chr2R	18134000	-0.204592	-0.202646	TRUE	TRUE
chr2R	18140000	-0.132774	-0.132049	TRUE	TRUE
chr2R	18160000	-0.175706	-0.15865	TRUE	TRUE
chr2R	18174000	-0.295736	-0.280032	TRUE	TRUE
chr2R	18180000	-0.410615	-0.410428	TRUE	TRUE
chr2R	18184000	-0.491435	-0.490915	TRUE	TRUE
chr2R	18278000	-0.30732	-0.305887	TRUE	TRUE
chr2R	18288000	-0.189975	-0.210728	TRUE	TRUE
chr2R	18398000	-0.164081	-0.22688	TRUE	TRUE
chr2R	18412000	-0.383615	-0.38306	TRUE	TRUE
chr2R	18422000	-0.0892648	-0.059289	TRUE	TRUE
chr2R	18426000	-0.0645088	-0.0604477	FALSE	TRUE
chr2R	18442000	-0.281772	-0.236185	TRUE	TRUE
chr2R	18446000	-0.311765	-0.224233	TRUE	FALSE
chr2R	18514000	-0.211166	-0.109582	TRUE	TRUE
chr2R	18530000	0.0396738	-0.00924785	FALSE	TRUE
chr2R	18554000	-0.204063	-0.225197	TRUE	TRUE
chr2R	18612000	-0.197258	-0.232308	TRUE	TRUE
chr2R	18620000	-0.0689053	-0.0343663	TRUE	TRUE
chr2R	18624000	-0.0523311	-0.00295325	TRUE	FALSE
chr2R	18640000	-0.279168	-0.268547	TRUE	TRUE
chr2R	18660000	-0.13501	-0.134474	TRUE	TRUE
chr2R	18672000	0.087616	0.0725003	FALSE	TRUE
chr2R	18688000	-0.232075	-0.222702	TRUE	TRUE
chr2R	18706000	-0.138655	-0.134117	FALSE	TRUE
chr2R	18712000	-0.224738	-0.212517	TRUE	TRUE
chr2R	18756000	0.001734	-0.0114473	TRUE	TRUE
chr2R	18762000	-0.00043925	-0.012094	TRUE	TRUE
chr2R	18766000	0.00183575	-0.0140065	TRUE	TRUE
chr2R	18812000	-0.100232	-0.100181	FALSE	TRUE
chr2R	18820000	-0.199495	-0.194915	TRUE	TRUE
chr2R	18830000	-0.0666778	-0.0729788	TRUE	TRUE
chr2R	18834000	-0.0511983	-0.071392	TRUE	TRUE
chr2R	18856000	-0.268465	-0.248795	TRUE	TRUE
chr2R	18972000	-0.129268	-0.149705	TRUE	TRUE
chr2R	18978000	-0.07428	-0.096862	FALSE	TRUE
chr2R	19130000	-0.392493	-0.363355	TRUE	TRUE
chr2R	19138000	-0.373337	-0.333875	TRUE	TRUE
chr2R	19142000	-0.405253	-0.35727	TRUE	TRUE
chr2R	19164000	-0.116076	-0.146753	TRUE	TRUE
chr2R	19178000	-0.210413	-0.202302	TRUE	TRUE
chr2R	19230000	-0.300755	-0.288863	TRUE	TRUE
chr2R	19244000	-0.00507885	-0.0164785	FALSE	TRUE
chr2R	19284000	-0.242468	-0.23048	TRUE	TRUE
chr2R	19290000	-0.331037	-0.321472	TRUE	TRUE
chr2R	19304000	-0.0849043	-0.09731	TRUE	FALSE
chr2R	19310000	-0.146705	-0.139369	TRUE	TRUE
chr2R	19358000	0.050214	0.0331637	FALSE	TRUE
chr2R	19390000	-0.192905	-0.22052	TRUE	TRUE
chr2R	19396000	-0.222055	-0.21454	TRUE	TRUE
chr2R	19414000	-0.103985	-0.110406	TRUE	TRUE
chr2R	19424000	-0.257047	-0.241915	TRUE	TRUE
chr2R	19446000	-0.268055	-0.254922	FALSE	TRUE
chr2R	19452000	-0.384437	-0.376912	TRUE	TRUE
chr2R	19498000	-0.444138	-0.447735	TRUE	TRUE
chr2R	19502000	-0.383628	-0.394533	TRUE	TRUE
chr2R	19632000	-0.222735	-0.186744	TRUE	TRUE
chr2R	19670000	-0.267072	-0.26531	TRUE	TRUE
chr2R	19676000	-0.166344	-0.130072	TRUE	FALSE
chr2R	19692000	-0.182667	-0.0448384	TRUE	TRUE
chr2R	19826000	-0.182773	-0.0368945	TRUE	FALSE
chr2R	19832000	-0.13927	-0.00641945	TRUE	FALSE
chr2R	20232000	-0.147824	-0.221921	FALSE	TRUE
chr2R	20244000	-0.3026	-0.261713	TRUE	TRUE
chr2R	20258000	-0.235221	-0.196688	TRUE	TRUE
chr2R	20264000	-0.216758	-0.174393	TRUE	TRUE
chr2R	20274000	-0.115699	-0.0981465	TRUE	TRUE
chr2R	20278000	-0.129465	-0.104314	TRUE	TRUE
chr2R	20286000	-0.120083	-0.13301	TRUE	TRUE
chr2R	20308000	-0.169265	-0.123601	TRUE	FALSE
chr2R	20316000	-0.15556	-0.241792	FALSE	TRUE
chr2R	20320000	-0.230927	-0.290013	TRUE	TRUE
chr2R	20328000	-0.448547	-0.415822	TRUE	TRUE
chr2R	20332000	-0.445427	-0.38272	TRUE	FALSE
chr2R	20552000	-0.331335	-0.3332	TRUE	TRUE
chr2R	20562000	-0.24718	-0.25215	TRUE	TRUE
chr2R	20588000	-0.223875	-0.190681	TRUE	TRUE
chr2R	20604000	0.0274149	0.0393333	TRUE	FALSE
chr2R	20618000	-0.113141	-0.129231	TRUE	TRUE
chr2R	20622000	-0.0733218	-0.0965019	FALSE	TRUE
chr2R	20644000	-0.154086	-0.140661	TRUE	TRUE
chr2R	20668000	-0.505103	-0.498323	TRUE	TRUE
chr2R	20672000	-0.485158	-0.475235	FALSE	TRUE
chr2R	20698000	-0.152053	-0.136739	TRUE	TRUE
chr2R	20876000	-0.21221	-0.119491	FALSE	TRUE
chr2R	20884000	-0.545972	-0.157287	TRUE	TRUE
chr2R	20906000	-0.144275	0.0301055	TRUE	FALSE
chr2R	20914000	-0.0354944	0.0317033	TRUE	FALSE
chr2R	20938000	0.102095	0.109625	TRUE	FALSE
chr2R	20976000	-0.311383	-0.225797	TRUE	TRUE
chr2R	20996000	-0.507657	-0.556495	TRUE	TRUE
chr2R	21010000	-0.108596	-0.150397	TRUE	TRUE
chr2R	21018000	-0.223968	-0.243968	TRUE	TRUE
chr2R	21024000	-0.171973	-0.184647	TRUE	TRUE
chr2R	21058000	-0.188734	-0.216759	TRUE	TRUE
chr2R	21074000	0.0244217	0.0232488	TRUE	FALSE
chr2R	21078000	0.0542482	0.0218209	FALSE	TRUE
chr2R	21092000	-0.0432425	-0.043939	FALSE	TRUE
chr2R	21098000	-0.11585	-0.094212	TRUE	TRUE
chr2R	21128000	-0.097265	-0.131415	TRUE	TRUE
chr2R	21144000	-0.252605	-0.299187	TRUE	TRUE
chr2R	21160000	-0.183221	-0.206364	TRUE	TRUE
chr2R	21170000	-0.214345	-0.196122	TRUE	TRUE
chr2R	21184000	-0.265707	-0.279045	TRUE	TRUE
chr2R	21200000	-0.125737	-0.145231	TRUE	TRUE
chr2R	21252000	-0.133144	-0.0180737	TRUE	TRUE
chr2R	21264000	-0.00657902	0.0819585	TRUE	FALSE
chr2R	21282000	-0.234398	-0.286573	TRUE	TRUE
chr2R	21294000	-0.324315	-0.337348	TRUE	TRUE
chr2R	21312000	0.00500233	0.0141633	TRUE	TRUE
chr2R	21324000	0.0301845	0.051062	TRUE	TRUE
chr2R	21344000	-0.00109425	-0.009707	TRUE	TRUE
chr2R	21350000	0.0356346	-0.00293375	FALSE	TRUE
chr2R	21384000	-0.21443	-0.24028	TRUE	TRUE
chr2R	21418000	-0.152743	-0.0657196	TRUE	TRUE
chr2R	21482000	-0.31692	-0.34073	TRUE	TRUE
chr2R	21498000	-0.145303	-0.168274	TRUE	TRUE
chr2R	21502000	-0.145013	-0.173473	TRUE	TRUE
chr2R	21522000	-0.251318	-0.378182	TRUE	TRUE
chr2R	21536000	-0.174047	0.0251012	TRUE	FALSE
chr2R	21560000	0.028181	0.045419	FALSE	TRUE
chr2R	21564000	-0.00783125	0.0600127	TRUE	FALSE
chr2R	21608000	-0.167891	-0.21006	TRUE	TRUE
chr2R	21616000	-0.210195	-0.237925	TRUE	TRUE
chr2R	21624000	-0.146414	-0.133579	TRUE	TRUE
chr2R	21634000	-0.0901253	-0.097525	TRUE	TRUE
chr2R	21646000	-0.0165203	0.0141434	TRUE	TRUE
chr2R	21658000	-0.138024	-0.131329	TRUE	TRUE
chr2R	21670000	0.0289505	0.0074073	TRUE	TRUE
chr2R	21688000	-0.33406	-0.351782	TRUE	TRUE
chr2R	21700000	-0.257697	-0.24881	TRUE	TRUE
chr2R	21716000	-0.47806	-0.433855	TRUE	TRUE
chr2R	21720000	-0.65515	-0.635992	TRUE	TRUE
chr2R	21732000	-0.225035	-0.21029	TRUE	FALSE
chr2R	21972000	-0.276235	-0.285635	TRUE	TRUE
chr2R	21978000	-0.2411	-0.282295	TRUE	TRUE
chr2R	22062000	-0.50991	-0.482548	TRUE	TRUE
chr2R	22076000	-0.370937	-0.352417	TRUE	TRUE
chr2R	22104000	-0.0326795	-0.04024	TRUE	TRUE
chr2R	22110000	0.020052	-0.00671277	TRUE	FALSE
chr2R	22122000	-0.165675	-0.177334	TRUE	TRUE
chr2R	22128000	-0.183452	-0.151532	TRUE	FALSE
chr2R	22134000	-0.221875	-0.0046665	TRUE	FALSE
chr2R	22174000	-0.039167	-0.0792568	TRUE	TRUE
chr2R	22186000	-0.158167	-0.189507	TRUE	TRUE
chr2R	22214000	-0.49784	-0.489545	TRUE	TRUE
chr2R	22242000	0.0223075	-0.0105973	TRUE	TRUE
chr2R	22298000	-0.237703	-0.0834175	TRUE	TRUE
chr2R	22318000	-0.204805	-0.156825	TRUE	TRUE
chr2R	22374000	-0.323028	-0.366982	TRUE	TRUE
chr2R	22412000	-0.283867	-0.280485	TRUE	TRUE
chr2R	22416000	-0.276871	-0.246846	TRUE	FALSE
chr2R	22420000	-0.244069	-0.245865	FALSE	TRUE
chr2R	22484000	-0.0090029	-0.027648	TRUE	TRUE
chr2R	22492000	-0.0441925	-0.0553655	FALSE	TRUE
chr2R	22500000	-0.0678352	-0.0585375	TRUE	TRUE
chr2R	22534000	-0.0165815	-0.0323042	TRUE	TRUE
chr2R	22562000	-0.30993	-0.342075	TRUE	TRUE
chr2R	22596000	-0.230522	-0.272875	TRUE	TRUE
chr2R	22606000	-0.349838	-0.335838	TRUE	TRUE
chr2R	22640000	-0.2922	-0.249845	TRUE	TRUE
chr2R	22670000	-0.258295	-0.249812	TRUE	TRUE
chr2R	22690000	-0.130818	-0.113036	TRUE	TRUE
chr2R	22702000	-0.403238	-0.37364	TRUE	TRUE
chr2R	22798000	-0.273145	-0.295177	TRUE	TRUE
chr2R	22806000	-0.272993	-0.255698	TRUE	TRUE
chr2R	22854000	-0.351425	-0.306542	TRUE	TRUE
chr2R	22874000	-0.0722055	-0.0793917	TRUE	TRUE
chr2R	22882000	-0.118088	-0.0966073	TRUE	FALSE
chr2R	22888000	-0.169166	-0.167285	TRUE	TRUE
chr2R	22926000	-0.103529	-0.122464	FALSE	TRUE
chr2R	22938000	-0.436635	-0.433893	TRUE	TRUE
chr2R	22968000	0.0228973	0.0376218	TRUE	FALSE
chr2R	23002000	-0.0228252	0.0697855	TRUE	FALSE
chr2R	23062000	-0.30161	-0.296608	TRUE	TRUE
chr2R	23068000	-0.314729	-0.285054	TRUE	TRUE
chr2R	23080000	-0.340282	-0.370005	TRUE	TRUE
chr2R	23328000	-0.172205	-0.154835	TRUE	FALSE
chr2R	23356000	-0.49808	-0.522962	TRUE	TRUE
chr2R	23384000	-0.291197	-0.284575	TRUE	TRUE
chr2R	23396000	-0.282775	-0.30712	TRUE	TRUE
chr2R	23522000	-0.245158	-0.231255	TRUE	FALSE
chr2R	23548000	-0.397257	-0.415475	TRUE	TRUE
chr2R	23554000	-0.448018	-0.469152	TRUE	TRUE
chr2R	23564000	-0.26053	-0.284737	FALSE	TRUE
chr2R	23618000	-0.110186	0.00356625	TRUE	TRUE
chr2R	23658000	-0.205407	-0.0902052	TRUE	TRUE
chr2R	23688000	-0.114935	-0.134484	FALSE	TRUE
chr2R	23694000	-0.163476	-0.165964	TRUE	TRUE
chr2R	23702000	-0.178792	-0.172927	TRUE	TRUE
chr2R	23710000	-0.326817	-0.2852	TRUE	TRUE
chr2R	23746000	-0.131797	-0.151133	TRUE	TRUE
chr2R	23754000	-0.0339187	-0.0369768	TRUE	TRUE
chr2R	23812000	-0.00589175	-0.0223052	TRUE	FALSE
chr2R	23818000	-0.011971	-0.0535717	FALSE	TRUE
chr2R	23822000	0.0136848	-0.0188428	FALSE	TRUE
chr2R	23844000	-0.439733	-0.46109	TRUE	TRUE
chr2R	23858000	-0.184251	-0.194716	TRUE	TRUE
chr2R	23862000	-0.214111	-0.222644	TRUE	TRUE
chr2R	23878000	-0.150051	-0.101497	TRUE	TRUE
chr2R	23882000	-0.136197	-0.107287	TRUE	TRUE
chr2R	23890000	-0.0315738	-0.0143067	TRUE	TRUE
chr2R	23898000	-0.0335885	-0.0188003	TRUE	TRUE
chr2R	23908000	-0.125866	-0.116148	TRUE	TRUE
chr2R	23934000	-0.00652575	-0.0145913	TRUE	FALSE
chr2R	23942000	-0.140915	-0.132676	TRUE	TRUE
chr2R	23958000	-0.00785237	-0.0152078	TRUE	TRUE
chr2R	23970000	-0.118716	-0.0978143	TRUE	TRUE
chr2R	23978000	-0.151363	-0.141456	TRUE	TRUE
chr2R	23988000	-0.0526698	-0.0440518	TRUE	TRUE
chr2R	24024000	-0.204824	-0.19853	TRUE	TRUE
chr2R	24028000	-0.216017	-0.201639	TRUE	TRUE
chr2R	24046000	-0.0729932	-0.0612379	TRUE	TRUE
chr2R	24062000	-0.21694	-0.192285	TRUE	TRUE
chr2R	24086000	-0.072084	-0.0658478	TRUE	TRUE
chr2R	24098000	0.0381991	0.033198	TRUE	TRUE
chr2R	24114000	-0.140417	-0.143417	TRUE	TRUE
chr2R	24138000	-0.19301	-0.18283	TRUE	TRUE
chr2R	24160000	-0.0768023	-0.0887572	TRUE	TRUE
chr2R	24174000	-0.105565	-0.0995914	TRUE	TRUE
chr2R	24198000	-0.279325	-0.2677	TRUE	TRUE
chr2R	24202000	-0.233033	-0.2584	TRUE	TRUE
chr2R	24230000	0.0523803	0.0542752	TRUE	FALSE
chr2R	24234000	0.0906388	0.0826542	TRUE	TRUE
chr2R	24266000	-0.22754	-0.211008	TRUE	TRUE
chr2R	24294000	0.0107118	-0.0251005	TRUE	TRUE
chr2R	24308000	-0.0400057	-0.0255625	FALSE	TRUE
chr2R	24314000	-0.14303	-0.0837175	TRUE	TRUE
chr2R	24338000	-0.1979	-0.131064	TRUE	TRUE
chr2R	24344000	-0.130868	-0.105038	TRUE	TRUE
chr2R	24390000	-0.13792	-0.13299	TRUE	TRUE
chr2R	24402000	-0.190317	-0.178621	TRUE	TRUE
chr2R	24412000	-0.196595	-0.20509	TRUE	TRUE
chr2R	24428000	-0.0872847	-0.0111643	TRUE	FALSE
chr2R	24514000	-0.229068	-0.244413	TRUE	TRUE
chr2R	24526000	-0.215591	-0.23765	TRUE	TRUE
chr2R	24532000	-0.169458	-0.182445	TRUE	TRUE
chr2R	24562000	-0.166947	-0.162548	TRUE	TRUE
chr2R	24574000	-0.0584615	-0.0832363	TRUE	TRUE
chr2R	24600000	-0.217677	-0.224598	TRUE	TRUE
chr2R	24608000	-0.198107	-0.198666	TRUE	TRUE
chr2R	24612000	-0.256952	-0.184342	TRUE	FALSE
chr2R	24616000	-0.253025	-0.0768588	TRUE	FALSE
chr2R	24664000	-0.0695455	-0.11392	TRUE	TRUE
chr2R	24670000	-0.0868068	-0.0946585	TRUE	TRUE
chr2R	24688000	0.0801377	0.0135023	FALSE	TRUE
chr2R	24694000	0.0550025	0.00772625	FALSE	TRUE
chr2R	24744000	-0.435217	-0.410542	TRUE	TRUE
chr2R	24754000	-0.0706035	-0.0939245	FALSE	TRUE
chr2R	24762000	-0.0296497	-0.0469933	FALSE	TRUE
chr2R	24768000	-0.0436472	-0.0402173	FALSE	TRUE
chr2R	24780000	-0.242151	-0.240518	TRUE	TRUE
chr2R	24788000	-0.315605	-0.315997	TRUE	TRUE
chr2R	24798000	-0.199942	-0.218262	TRUE	TRUE
chr2R	24870000	-0.358115	-0.348645	FALSE	TRUE
chr2R	24876000	-0.558048	-0.354715	TRUE	TRUE
chr2R	24892000	-0.000873	0.00497725	TRUE	FALSE
chr2R	24904000	-0.126526	-0.129141	TRUE	TRUE
chr2R	24940000	-0.217842	-0.252402	TRUE	TRUE
chr2R	24948000	-0.133965	-0.149775	FALSE	TRUE
chr2R	24968000	-0.251677	-0.273207	TRUE	TRUE
chr2R	24990000	0.165917	0.143675	FALSE	TRUE
chr2R	25012000	-0.4605	-0.43253	TRUE	TRUE
chr2R	25034000	-0.0723198	-0.083219	TRUE	TRUE
chr2R	25076000	-0.382167	-0.31062	TRUE	TRUE
chr2R	25086000	-0.54466	-0.25869	TRUE	TRUE
chr2R	25184000	-0.326745	-0.20569	TRUE	TRUE
chr2R	25190000	-0.37567	-0.295108	TRUE	TRUE
chr3L	42000	0.0121195	-0.0431697	TRUE	FALSE
chr3L	130000	-0.33732	-0.299916	TRUE	TRUE
chr3L	138000	-0.277506	-0.326559	FALSE	TRUE
chr3L	146000	-0.355046	-0.336525	TRUE	TRUE
chr3L	176000	-0.382735	-0.426708	TRUE	TRUE
chr3L	184000	-0.223069	-0.226427	TRUE	FALSE
chr3L	200000	-0.231925	-0.214065	TRUE	TRUE
chr3L	212000	-0.0589035	-0.0433902	TRUE	TRUE
chr3L	224000	-0.19406	-0.147453	TRUE	TRUE
chr3L	248000	-0.0212156	0.103068	TRUE	FALSE
chr3L	264000	-0.25163	-0.276853	TRUE	TRUE
chr3L	282000	0.0825795	0.07166	TRUE	FALSE
chr3L	292000	-0.116274	-0.086532	TRUE	TRUE
chr3L	320000	-0.226183	-0.21665	TRUE	FALSE
chr3L	324000	-0.239448	-0.216185	TRUE	FALSE
chr3L	328000	-0.263207	-0.24049	TRUE	TRUE
chr3L	346000	-0.246172	-0.240287	TRUE	TRUE
chr3L	362000	-0.241028	-0.232841	TRUE	TRUE
chr3L	366000	-0.160698	-0.190921	FALSE	TRUE
chr3L	372000	-0.0966851	-0.201588	TRUE	TRUE
chr3L	434000	-0.208146	-0.247097	TRUE	TRUE
chr3L	442000	-0.29428	-0.363007	TRUE	TRUE
chr3L	492000	-0.0221785	0.0481152	TRUE	FALSE
chr3L	506000	-0.124119	0.0890075	TRUE	FALSE
chr3L	542000	-0.547077	-0.589342	TRUE	TRUE
chr3L	594000	-0.182537	-0.201722	TRUE	TRUE
chr3L	604000	-0.411353	-0.360165	TRUE	TRUE
chr3L	648000	-0.309793	-0.334317	TRUE	TRUE
chr3L	654000	-0.257217	-0.277612	TRUE	FALSE
chr3L	682000	-0.117593	-0.131898	TRUE	TRUE
chr3L	692000	-0.0435267	-0.060126	TRUE	TRUE
chr3L	712000	-0.274718	-0.0839468	TRUE	TRUE
chr3L	748000	-0.116558	-0.132331	TRUE	TRUE
chr3L	834000	-0.538207	-0.507478	TRUE	TRUE
chr3L	872000	-0.30032	-0.322172	TRUE	TRUE
chr3L	882000	-0.217501	-0.188001	TRUE	FALSE
chr3L	886000	-0.138658	-0.145762	FALSE	TRUE
chr3L	906000	-0.165381	-0.148535	TRUE	TRUE
chr3L	910000	-0.173957	-0.155682	TRUE	FALSE
chr3L	914000	-0.202305	-0.209352	TRUE	TRUE
chr3L	996000	-0.139653	-0.116159	TRUE	TRUE
chr3L	1034000	-0.462913	-0.395235	TRUE	TRUE
chr3L	1180000	-0.263091	-0.257029	FALSE	TRUE
chr3L	1188000	-0.330722	-0.30986	TRUE	TRUE
chr3L	1196000	-0.358202	-0.322777	TRUE	TRUE
chr3L	1248000	-0.0389048	-0.0260955	TRUE	TRUE
chr3L	1298000	-0.346687	-0.30955	TRUE	TRUE
chr3L	1318000	-0.081416	-0.0482756	TRUE	TRUE
chr3L	1334000	-0.36927	-0.37437	TRUE	TRUE
chr3L	1350000	-0.597387	-0.50798	TRUE	TRUE
chr3L	1360000	-0.271717	-0.235737	TRUE	FALSE
chr3L	1366000	-0.247957	-0.251623	FALSE	TRUE
chr3L	1464000	-0.19422	-0.17698	TRUE	TRUE
chr3L	1490000	-0.551355	-0.552582	TRUE	TRUE
chr3L	1496000	-0.367265	-0.378303	TRUE	TRUE
chr3L	1502000	-0.32332	-0.307503	TRUE	TRUE
chr3L	1516000	-0.213001	-0.19979	TRUE	TRUE
chr3L	1536000	-0.062634	-0.035976	TRUE	TRUE
chr3L	1546000	-0.0524272	-0.0380273	TRUE	TRUE
chr3L	1570000	-0.261657	-0.230948	TRUE	TRUE
chr3L	1576000	-0.28168	-0.272228	TRUE	TRUE
chr3L	1602000	0.0335742	0.0418265	TRUE	TRUE
chr3L	1628000	-0.108984	-0.114021	TRUE	TRUE
chr3L	1638000	-0.08529	-0.0982377	TRUE	TRUE
chr3L	1648000	-0.123381	-0.124396	TRUE	TRUE
chr3L	1668000	-0.480227	-0.49775	TRUE	TRUE
chr3L	1730000	-0.199367	-0.149743	TRUE	TRUE
chr3L	1738000	-0.158808	-0.155282	TRUE	TRUE
chr3L	1748000	-0.084578	-0.101856	TRUE	TRUE
chr3L	1798000	-0.247018	-0.221896	TRUE	TRUE
chr3L	1858000	-0.266742	-0.24956	TRUE	TRUE
chr3L	1862000	-0.229075	-0.217197	TRUE	TRUE
chr3L	1866000	-0.108257	-0.10985	TRUE	TRUE
chr3L	1878000	-0.117029	-0.143175	TRUE	TRUE
chr3L	1884000	-0.25934	-0.255312	TRUE	TRUE
chr3L	1940000	-0.218433	-0.23464	TRUE	TRUE
chr3L	1970000	-0.420913	-0.451195	TRUE	TRUE
chr3L	2172000	-0.058933	-0.0479325	TRUE	TRUE
chr3L	2230000	-0.31297	-0.31298	TRUE	TRUE
chr3L	2236000	-0.218907	-0.156403	TRUE	FALSE
chr3L	2244000	-0.133794	-0.155496	TRUE	TRUE
chr3L	2258000	-0.190193	-0.178101	TRUE	TRUE
chr3L	2266000	-0.382742	-0.29021	TRUE	TRUE
chr3L	2374000	-0.23724	-0.288205	TRUE	TRUE
chr3L	2378000	-0.227335	-0.268203	TRUE	TRUE
chr3L	2410000	-0.249842	-0.185993	TRUE	TRUE
chr3L	2466000	-0.264968	-0.27483	TRUE	TRUE
chr3L	2480000	-0.0307075	-0.0370189	TRUE	TRUE
chr3L	2486000	-0.0277121	-0.0541471	TRUE	TRUE
chr3L	2496000	0.0704435	0.0479422	TRUE	FALSE
chr3L	2532000	-0.171333	-0.0917023	TRUE	TRUE
chr3L	2554000	-0.338093	-0.363528	TRUE	TRUE
chr3L	2588000	-0.544373	-0.538435	TRUE	TRUE
chr3L	2600000	-0.162973	-0.19365	FALSE	TRUE
chr3L	2632000	-0.172253	-0.175456	TRUE	TRUE
chr3L	2636000	-0.164075	-0.158032	TRUE	TRUE
chr3L	2652000	-0.0247292	-0.0305652	FALSE	TRUE
chr3L	2766000	-0.54313	-0.547072	TRUE	TRUE
chr3L	2774000	-0.336888	-0.328487	TRUE	TRUE
chr3L	2794000	-0.0585688	-0.0974862	TRUE	TRUE
chr3L	2820000	0.0266867	0.0300802	TRUE	TRUE
chr3L	2852000	-0.399475	-0.1716	TRUE	TRUE
chr3L	2886000	-0.331197	-0.275512	TRUE	TRUE
chr3L	2894000	-0.170912	-0.17084	FALSE	TRUE
chr3L	3036000	-0.555802	-0.51275	TRUE	TRUE
chr3L	3052000	-0.237955	-0.231952	TRUE	TRUE
chr3L	3090000	-0.139383	-0.156599	TRUE	TRUE
chr3L	3128000	-0.111235	-0.10855	TRUE	TRUE
chr3L	3144000	-0.254145	-0.261972	TRUE	TRUE
chr3L	3148000	-0.277037	-0.24905	TRUE	TRUE
chr3L	3160000	-0.0168092	-0.000774575	TRUE	TRUE
chr3L	3194000	-0.260997	-0.248638	TRUE	TRUE
chr3L	3198000	-0.262452	-0.206315	TRUE	FALSE
chr3L	3226000	-0.310553	-0.329363	TRUE	TRUE
chr3L	3240000	-0.508783	-0.528575	TRUE	TRUE
chr3L	3304000	-0.206038	-0.168666	TRUE	TRUE
chr3L	3320000	-0.0787897	-0.0714835	TRUE	TRUE
chr3L	3326000	-0.112294	-0.0835132	TRUE	TRUE
chr3L	3336000	-0.202153	-0.200373	TRUE	TRUE
chr3L	3374000	-0.128904	-0.114675	TRUE	TRUE
chr3L	3378000	-0.114766	-0.0983145	TRUE	TRUE
chr3L	3420000	0.0359823	0.0377852	TRUE	TRUE
chr3L	3462000	-0.25507	-0.254203	TRUE	TRUE
chr3L	3472000	-0.456912	-0.490355	TRUE	TRUE
chr3L	3502000	0.0075058	-0.0571394	FALSE	TRUE
chr3L	3516000	-0.280147	-0.34677	TRUE	TRUE
chr3L	3542000	-0.0016905	-0.04595	TRUE	TRUE
chr3L	3616000	-0.288055	-0.00228325	TRUE	FALSE
chr3L	3626000	-0.149737	0.0033915	TRUE	FALSE
chr3L	3748000	-0.109155	-0.139655	FALSE	TRUE
chr3L	3752000	-0.185145	-0.143497	TRUE	TRUE
chr3L	3758000	-0.119755	-0.12193	FALSE	TRUE
chr3L	3766000	-0.1996	-0.100025	TRUE	TRUE
chr3L	3788000	-0.189873	-0.201938	TRUE	TRUE
chr3L	3810000	-0.378418	-0.385848	TRUE	TRUE
chr3L	3818000	-0.261309	-0.282548	FALSE	TRUE
chr3L	3844000	-0.0567322	-0.053547	TRUE	TRUE
chr3L	3896000	-0.459945	-0.456663	FALSE	TRUE
chr3L	3910000	-0.40752	-0.37858	TRUE	FALSE
chr3L	3938000	-0.128954	-0.131235	FALSE	TRUE
chr3L	3942000	-0.131953	-0.145693	TRUE	TRUE
chr3L	4004000	0.0267693	-0.00263893	TRUE	TRUE
chr3L	4022000	-0.104548	-0.132465	TRUE	TRUE
chr3L	4040000	0.0500558	0.047079	FALSE	TRUE
chr3L	4044000	0.0514295	0.0697754	TRUE	FALSE
chr3L	4072000	-0.198458	-0.171502	TRUE	TRUE
chr3L	4094000	-0.150058	-0.135596	TRUE	TRUE
chr3L	4104000	-0.269395	-0.23557	TRUE	TRUE
chr3L	4108000	-0.236492	-0.227585	FALSE	TRUE
chr3L	4122000	0.0102203	-0.0692813	FALSE	TRUE
chr3L	4136000	-0.310372	-0.283035	TRUE	TRUE
chr3L	4170000	-0.205429	-0.138631	TRUE	TRUE
chr3L	4188000	-0.040307	-0.0301123	TRUE	TRUE
chr3L	4194000	-0.0467335	-0.060248	TRUE	TRUE
chr3L	4242000	-0.221732	-0.236187	TRUE	TRUE
chr3L	4254000	-0.0938543	-0.0929563	TRUE	TRUE
chr3L	4262000	-0.111055	-0.09971	TRUE	TRUE
chr3L	4284000	-0.0582995	-0.0708827	TRUE	TRUE
chr3L	4292000	-0.104809	-0.123171	TRUE	TRUE
chr3L	4314000	-0.107326	-0.117681	TRUE	TRUE
chr3L	4320000	-0.111684	-0.102527	TRUE	TRUE
chr3L	4324000	-0.113368	-0.053006	TRUE	FALSE
chr3L	4364000	-0.306582	-0.288268	TRUE	TRUE
chr3L	4376000	-0.0391955	-0.0559249	TRUE	TRUE
chr3L	4380000	-0.0412288	-0.0519691	FALSE	TRUE
chr3L	4406000	-0.32149	-0.315425	TRUE	TRUE
chr3L	4444000	0.0616159	0.0213655	FALSE	TRUE
chr3L	4510000	-0.0401692	-0.0417898	TRUE	TRUE
chr3L	4542000	-0.36871	-0.37242	TRUE	TRUE
chr3L	4554000	-0.264462	-0.220488	TRUE	TRUE
chr3L	4574000	0.0167953	0.0327948	FALSE	TRUE
chr3L	4626000	-0.383833	-0.420042	TRUE	TRUE
chr3L	4802000	-0.40832	-0.225375	TRUE	TRUE
chr3L	4806000	-0.454047	-0.155446	TRUE	FALSE
chr3L	4826000	-0.326615	-0.256752	TRUE	TRUE
chr3L	4832000	-0.218768	-0.202675	FALSE	TRUE
chr3L	4840000	-0.239817	-0.246287	TRUE	TRUE
chr3L	5134000	-0.577028	-0.574935	TRUE	TRUE
chr3L	5140000	-0.309875	-0.278276	TRUE	FALSE
chr3L	5152000	-0.279724	-0.280275	TRUE	TRUE
chr3L	5164000	-0.139012	-0.140111	FALSE	TRUE
chr3L	5184000	-0.0351205	-0.0589216	TRUE	TRUE
chr3L	5274000	-0.0479308	-0.022846	TRUE	FALSE
chr3L	5278000	-0.0683105	-0.062929	TRUE	TRUE
chr3L	5360000	-0.395678	-0.373145	TRUE	TRUE
chr3L	5366000	-0.426183	-0.44	TRUE	TRUE
chr3L	5454000	0.0546548	0.0795764	TRUE	FALSE
chr3L	5512000	-0.262587	-0.292753	TRUE	TRUE
chr3L	5536000	-0.009304	-0.006619	FALSE	TRUE
chr3L	5564000	-0.224137	-0.23477	TRUE	TRUE
chr3L	5584000	-0.0810315	-0.0677195	TRUE	TRUE
chr3L	5604000	-0.192697	-0.146077	FALSE	TRUE
chr3L	5608000	-0.258153	-0.180416	TRUE	TRUE
chr3L	5634000	0.0346648	0.0320355	TRUE	FALSE
chr3L	5662000	-0.205857	-0.201269	TRUE	TRUE
chr3L	5752000	-0.674057	-0.56054	TRUE	TRUE
chr3L	5770000	-0.254617	-0.273149	TRUE	TRUE
chr3L	5780000	-0.100493	-0.133067	TRUE	TRUE
chr3L	5794000	-0.17388	-0.228834	TRUE	TRUE
chr3L	5812000	-0.465782	-0.49878	TRUE	TRUE
chr3L	5870000	-0.3136	0.0941515	TRUE	FALSE
chr3L	5898000	-0.223507	-0.266935	TRUE	TRUE
chr3L	5928000	-0.304438	-0.338392	TRUE	TRUE
chr3L	5932000	-0.320825	-0.371465	TRUE	TRUE
chr3L	6056000	-0.209505	-0.19489	TRUE	TRUE
chr3L	6076000	-0.337483	-0.287888	TRUE	TRUE
chr3L	6082000	-0.241905	-0.0984017	TRUE	FALSE
chr3L	6096000	-0.220128	-0.225018	TRUE	TRUE
chr3L	6126000	-0.246053	-0.081236	TRUE	TRUE
chr3L	6166000	-0.0710015	-0.13094	TRUE	TRUE
chr3L	6182000	-0.0152362	-0.0884387	TRUE	TRUE
chr3L	6186000	-0.0553391	-0.11937	TRUE	TRUE
chr3L	6194000	-0.131754	-0.193164	TRUE	TRUE
chr3L	6218000	-0.0501308	-0.100361	TRUE	TRUE
chr3L	6264000	-0.174802	-0.043518	TRUE	FALSE
chr3L	6402000	-0.10521	-0.0411287	FALSE	TRUE
chr3L	6478000	-0.246335	-0.110778	TRUE	FALSE
chr3L	6488000	-0.333135	-0.289684	TRUE	TRUE
chr3L	6496000	-0.443685	-0.399693	TRUE	TRUE
chr3L	6550000	-0.434142	-0.407517	TRUE	TRUE
chr3L	6606000	-0.184669	-0.19011	TRUE	TRUE
chr3L	6620000	-0.076122	-0.089891	TRUE	TRUE
chr3L	6624000	-0.056674	-0.074744	FALSE	TRUE
chr3L	6688000	-0.128255	0.0452395	TRUE	FALSE
chr3L	6704000	-0.095843	-0.0356612	TRUE	FALSE
chr3L	6710000	-0.145705	-0.0460725	TRUE	FALSE
chr3L	6742000	-0.332165	-0.31254	TRUE	TRUE
chr3L	6756000	-0.464938	-0.493175	TRUE	TRUE
chr3L	6764000	-0.376987	-0.409988	TRUE	FALSE
chr3L	6790000	-0.106158	-0.116102	TRUE	TRUE
chr3L	6904000	-0.136065	-0.0372663	TRUE	TRUE
chr3L	6942000	-0.640907	-0.516555	TRUE	TRUE
chr3L	6956000	-0.315866	-0.327732	TRUE	TRUE
chr3L	6964000	-0.324421	-0.383082	TRUE	TRUE
chr3L	6970000	-0.232401	-0.262149	TRUE	FALSE
chr3L	6980000	-0.30706	-0.354783	TRUE	TRUE
chr3L	6996000	-0.402172	-0.129818	TRUE	TRUE
chr3L	7014000	-0.0980885	0.0140005	TRUE	FALSE
chr3L	7094000	-0.223276	-0.226525	TRUE	TRUE
chr3L	7126000	-0.146104	-0.126136	TRUE	TRUE
chr3L	7134000	-0.0559883	-0.068089	FALSE	TRUE
chr3L	7158000	-0.275772	-0.298262	TRUE	TRUE
chr3L	7242000	-0.29597	-0.300428	TRUE	TRUE
chr3L	7250000	-0.348695	-0.34452	TRUE	TRUE
chr3L	7318000	-0.330317	-0.218957	TRUE	FALSE
chr3L	7324000	-0.337605	-0.328565	TRUE	TRUE
chr3L	7328000	-0.244246	-0.2643	FALSE	TRUE
chr3L	7340000	-0.126109	-0.147815	TRUE	TRUE
chr3L	7348000	-0.0694405	-0.0755265	TRUE	TRUE
chr3L	7360000	-0.113164	-0.122455	TRUE	TRUE
chr3L	7370000	-0.225864	-0.21711	TRUE	TRUE
chr3L	7510000	-0.363515	-0.339357	TRUE	TRUE
chr3L	7528000	-0.169987	-0.153296	TRUE	TRUE
chr3L	7628000	-0.011268	-0.0780295	FALSE	TRUE
chr3L	7642000	-0.264418	-0.332788	TRUE	TRUE
chr3L	7654000	-0.190645	-0.212771	TRUE	FALSE
chr3L	7718000	-0.297422	-0.34214	TRUE	TRUE
chr3L	7778000	-0.168999	-0.0625	TRUE	TRUE
chr3L	7782000	-0.135736	-0.082859	FALSE	TRUE
chr3L	7810000	-0.0341467	-0.040956	TRUE	TRUE
chr3L	7838000	-0.0811877	0.0066115	TRUE	TRUE
chr3L	7856000	-0.0322677	-0.0205883	TRUE	FALSE
chr3L	7864000	-0.0265723	-0.0625093	TRUE	TRUE
chr3L	7868000	-0.0824575	-0.0839114	TRUE	TRUE
chr3L	7912000	-0.506555	-0.47182	TRUE	TRUE
chr3L	7936000	-0.18782	-0.19434	TRUE	TRUE
chr3L	7978000	-0.572168	-0.559045	TRUE	TRUE
chr3L	8040000	0.0631344	-0.094128	FALSE	TRUE
chr3L	8058000	-0.315345	-0.337877	TRUE	TRUE
chr3L	8082000	-0.090104	-0.071297	TRUE	TRUE
chr3L	8092000	-0.020768	-0.00833805	TRUE	TRUE
chr3L	8110000	-0.162725	-0.179583	TRUE	TRUE
chr3L	8114000	-0.139343	-0.121024	TRUE	FALSE
chr3L	8128000	-0.0610769	-0.0587456	TRUE	TRUE
chr3L	8138000	-0.156738	-0.137696	TRUE	TRUE
chr3L	8178000	-0.264398	-0.263638	TRUE	TRUE
chr3L	8186000	-0.235144	-0.240808	TRUE	TRUE
chr3L	8198000	-0.303117	-0.327485	TRUE	TRUE
chr3L	8242000	0.140455	0.14116	TRUE	FALSE
chr3L	8290000	-0.197602	-0.21742	TRUE	TRUE
chr3L	8298000	-0.213968	-0.229215	TRUE	TRUE
chr3L	8316000	-0.317865	-0.30289	TRUE	TRUE
chr3L	8340000	-0.112887	-0.144704	TRUE	TRUE
chr3L	8360000	-0.116592	-0.12792	TRUE	TRUE
chr3L	8396000	-0.186287	-0.276565	TRUE	TRUE
chr3L	8404000	-0.179812	-0.171291	TRUE	TRUE
chr3L	8412000	-0.0441592	-0.0249072	TRUE	FALSE
chr3L	8424000	-0.140226	-0.13479	TRUE	TRUE
chr3L	8442000	-0.245685	-0.233148	TRUE	TRUE
chr3L	8450000	-0.367565	-0.263653	TRUE	TRUE
chr3L	8512000	-0.216922	-0.254165	TRUE	TRUE
chr3L	8526000	-0.15949	-0.140751	TRUE	TRUE
chr3L	8534000	-0.182223	-0.138396	TRUE	TRUE
chr3L	8544000	-0.060293	-0.077169	TRUE	TRUE
chr3L	8560000	-0.0318083	-0.056096	TRUE	TRUE
chr3L	8576000	-0.0722413	-0.0952974	TRUE	TRUE
chr3L	8602000	-0.334562	-0.324097	TRUE	TRUE
chr3L	8620000	-0.0283578	-0.063872	TRUE	FALSE
chr3L	8624000	-0.0883	-0.138527	TRUE	TRUE
chr3L	8628000	-0.098253	-0.12084	TRUE	FALSE
chr3L	8634000	-0.072212	-0.0881005	TRUE	TRUE
chr3L	8652000	-0.14487	-0.058148	TRUE	TRUE
chr3L	8720000	-0.203403	-0.0625487	TRUE	TRUE
chr3L	8748000	-0.0641297	0.038055	TRUE	FALSE
chr3L	8764000	-0.0505245	0.0204194	TRUE	FALSE
chr3L	8800000	0.0549255	0.00620817	FALSE	TRUE
chr3L	8828000	-0.037043	-0.061077	TRUE	FALSE
chr3L	8892000	-0.211925	-0.234102	TRUE	TRUE
chr3L	8912000	-0.0967075	-0.136091	TRUE	TRUE
chr3L	8918000	-0.0311925	-0.0226457	TRUE	FALSE
chr3L	8932000	-0.012826	-0.00522275	FALSE	TRUE
chr3L	8954000	-0.28692	-0.344803	TRUE	TRUE
chr3L	8966000	-0.11193	-0.121657	FALSE	TRUE
chr3L	8974000	-0.0435432	-0.0136945	TRUE	TRUE
chr3L	8978000	-0.0427585	0.0041645	TRUE	FALSE
chr3L	8986000	-0.11621	-0.118828	TRUE	TRUE
chr3L	8998000	-0.450472	-0.488248	TRUE	TRUE
chr3L	9056000	-0.370422	-0.291428	TRUE	TRUE
chr3L	9072000	-0.144778	-0.130713	TRUE	TRUE
chr3L	9138000	-0.204063	-0.220605	TRUE	TRUE
chr3L	9196000	-0.193115	-0.203848	TRUE	TRUE
chr3L	9332000	-0.453005	-0.170435	TRUE	TRUE
chr3L	9358000	-0.483237	-0.452748	TRUE	TRUE
chr3L	9368000	-0.379975	-0.376352	TRUE	TRUE
chr3L	9372000	-0.34929	-0.380632	FALSE	TRUE
chr3L	9384000	-0.0950577	-0.0885337	TRUE	FALSE
chr3L	9402000	-0.201079	-0.227275	TRUE	TRUE
chr3L	9410000	-0.0196267	-0.0545615	TRUE	TRUE
chr3L	9430000	-0.209627	-0.21189	TRUE	TRUE
chr3L	9448000	-0.0397518	-0.0487514	TRUE	TRUE
chr3L	9456000	-0.122068	-0.13657	TRUE	TRUE
chr3L	9462000	-0.166785	-0.198343	TRUE	TRUE
chr3L	9478000	-0.0394098	-0.0288743	TRUE	TRUE
chr3L	9488000	-0.150836	-0.186065	TRUE	TRUE
chr3L	9494000	-0.04431	-0.0424602	FALSE	TRUE
chr3L	9512000	-0.716228	-0.663563	TRUE	TRUE
chr3L	9614000	-0.221972	-0.148366	TRUE	TRUE
chr3L	9624000	-0.163608	-0.177076	TRUE	TRUE
chr3L	9630000	-0.145959	-0.132394	TRUE	TRUE
chr3L	9680000	-0.112827	-0.101816	TRUE	TRUE
chr3L	9698000	-0.284322	-0.294465	TRUE	TRUE
chr3L	9704000	-0.0985554	-0.0766605	TRUE	FALSE
chr3L	9714000	-0.100145	-0.0991542	TRUE	TRUE
chr3L	9730000	-0.227955	-0.270632	TRUE	TRUE
chr3L	9740000	-0.0638953	-0.097602	TRUE	FALSE
chr3L	9744000	-0.094378	-0.0896327	TRUE	FALSE
chr3L	9752000	-0.183595	-0.0964125	TRUE	TRUE
chr3L	9762000	-0.0545947	-0.00935575	TRUE	TRUE
chr3L	9824000	-0.156137	-0.005796	TRUE	FALSE
chr3L	9836000	-0.223078	-0.381605	TRUE	TRUE
chr3L	9854000	-0.337685	-0.359847	TRUE	TRUE
chr3L	9864000	-0.217975	-0.185757	TRUE	FALSE
chr3L	9890000	-0.0534222	-0.0761343	FALSE	TRUE
chr3L	9900000	-0.296772	-0.310862	TRUE	TRUE
chr3L	9968000	-0.217375	-0.22357	TRUE	TRUE
chr3L	9974000	-0.2696	-0.256373	TRUE	TRUE
chr3L	10086000	-0.157308	-0.0727095	TRUE	FALSE
chr3L	10226000	-0.766885	-0.687998	TRUE	TRUE
chr3L	10246000	-0.313862	-0.218197	TRUE	TRUE
chr3L	10322000	-0.345523	-0.197087	TRUE	FALSE
chr3L	10326000	-0.320443	-0.228301	TRUE	TRUE
chr3L	10364000	-0.0737195	-0.0626541	TRUE	TRUE
chr3L	10428000	-0.392622	-0.29408	TRUE	TRUE
chr3L	10458000	-0.0967665	-0.0809494	TRUE	FALSE
chr3L	10464000	-0.136551	-0.177132	TRUE	TRUE
chr3L	10508000	-0.38129	-0.231393	TRUE	TRUE
chr3L	10516000	-0.33994	-0.290067	TRUE	TRUE
chr3L	10630000	-0.284732	-0.304943	TRUE	TRUE
chr3L	10664000	-0.559048	-0.578775	TRUE	TRUE
chr3L	10678000	-0.215913	-0.0829012	TRUE	FALSE
chr3L	10684000	-0.299684	-0.230493	TRUE	FALSE
chr3L	10694000	-0.47286	-0.4846	TRUE	TRUE
chr3L	10740000	-0.0431013	-0.053488	TRUE	TRUE
chr3L	10862000	-0.285595	-0.257307	TRUE	FALSE
chr3L	10866000	-0.327153	-0.3416	FALSE	TRUE
chr3L	10886000	-0.39876	-0.307772	TRUE	TRUE
chr3L	10894000	-0.402825	-0.461845	FALSE	TRUE
chr3L	10898000	-0.656188	-0.466955	TRUE	TRUE
chr3L	11048000	-0.178559	-0.0932927	TRUE	FALSE
chr3L	11062000	-0.396175	-0.41493	TRUE	TRUE
chr3L	11094000	-0.13649	-0.155062	TRUE	TRUE
chr3L	11124000	-0.397285	-0.39461	TRUE	TRUE
chr3L	11164000	0.120619	0.0909723	FALSE	TRUE
chr3L	11170000	0.0843905	0.0511675	TRUE	TRUE
chr3L	11206000	-0.39337	-0.376755	TRUE	TRUE
chr3L	11214000	-0.477385	-0.481807	TRUE	TRUE
chr3L	11238000	-0.200213	-0.204041	FALSE	TRUE
chr3L	11246000	-0.442855	-0.346052	TRUE	TRUE
chr3L	11252000	-0.351233	-0.290278	FALSE	TRUE
chr3L	11488000	-0.445763	-0.40299	TRUE	TRUE
chr3L	11492000	-0.407593	-0.407658	TRUE	TRUE
chr3L	11512000	-0.235274	-0.241115	TRUE	TRUE
chr3L	11524000	-0.124782	-0.142084	TRUE	TRUE
chr3L	11562000	-0.215397	-0.232127	TRUE	TRUE
chr3L	11582000	0.00109295	0.0199887	TRUE	FALSE
chr3L	11592000	0.00829375	0.00365325	FALSE	TRUE
chr3L	11610000	-0.16528	-0.14048	TRUE	TRUE
chr3L	11614000	-0.105065	-0.0820775	FALSE	TRUE
chr3L	11624000	-0.121211	-0.15383	TRUE	TRUE
chr3L	11628000	-0.135615	-0.143184	TRUE	FALSE
chr3L	11648000	0.118532	0.063709	FALSE	TRUE
chr3L	11682000	-0.32463	-0.32088	TRUE	TRUE
chr3L	11692000	-0.129902	-0.12082	FALSE	TRUE
chr3L	11696000	-0.16939	-0.144273	TRUE	TRUE
chr3L	11710000	-0.224515	-0.23356	TRUE	TRUE
chr3L	11766000	-0.115643	-0.114333	TRUE	TRUE
chr3L	11790000	-0.193513	-0.160882	TRUE	TRUE
chr3L	11794000	-0.130763	-0.101626	TRUE	FALSE
chr3L	11822000	-0.428665	-0.376255	TRUE	TRUE
chr3L	11834000	-0.495735	-0.491325	TRUE	TRUE
chr3L	11992000	-0.136142	-0.146365	TRUE	TRUE
chr3L	12004000	-0.196958	-0.129464	TRUE	TRUE
chr3L	12116000	-0.490737	-0.484995	TRUE	TRUE
chr3L	12124000	-0.377443	-0.391798	TRUE	TRUE
chr3L	12132000	-0.167854	-0.186857	TRUE	TRUE
chr3L	12138000	-0.202272	-0.209524	TRUE	TRUE
chr3L	12146000	-0.261497	-0.252235	TRUE	TRUE
chr3L	12156000	-0.0499838	-0.0652755	TRUE	TRUE
chr3L	12194000	-0.0580318	-0.0871543	TRUE	TRUE
chr3L	12206000	-0.100349	-0.147797	TRUE	TRUE
chr3L	12268000	-0.461442	-0.445667	TRUE	TRUE
chr3L	12278000	-0.330543	-0.312013	TRUE	TRUE
chr3L	12336000	-0.343924	-0.2844	TRUE	TRUE
chr3L	12392000	-0.0928178	-0.121762	TRUE	TRUE
chr3L	12400000	-0.10973	-0.113592	TRUE	TRUE
chr3L	12418000	-0.376227	-0.355712	TRUE	TRUE
chr3L	12472000	-0.309746	-0.244612	TRUE	TRUE
chr3L	12502000	-0.25461	-0.257645	TRUE	TRUE
chr3L	12516000	-0.092376	-0.119757	TRUE	TRUE
chr3L	12530000	-0.294208	-0.230506	TRUE	FALSE
chr3L	12534000	-0.397568	-0.369642	TRUE	TRUE
chr3L	12572000	-0.103182	-0.103275	TRUE	TRUE
chr3L	12576000	-0.0886692	-0.104183	TRUE	TRUE
chr3L	12654000	0.015044	0.038017	TRUE	FALSE
chr3L	12734000	-0.807458	-0.777585	TRUE	TRUE
chr3L	12750000	-0.287274	-0.283918	TRUE	TRUE
chr3L	12774000	0.0247995	0.037101	TRUE	TRUE
chr3L	12794000	-0.0461638	-0.0382897	TRUE	FALSE
chr3L	12806000	-0.206797	-0.209155	TRUE	TRUE
chr3L	12814000	-0.164263	-0.201585	TRUE	TRUE
chr3L	12834000	-0.185085	-0.177552	TRUE	TRUE
chr3L	12844000	-0.229351	-0.252003	TRUE	TRUE
chr3L	12850000	-0.304339	-0.27071	TRUE	TRUE
chr3L	12858000	-0.339118	-0.347073	TRUE	TRUE
chr3L	12868000	-0.27919	-0.219307	TRUE	TRUE
chr3L	12878000	-0.0788141	-0.020894	TRUE	FALSE
chr3L	13006000	-0.516945	-0.536855	TRUE	TRUE
chr3L	13016000	-0.455933	-0.426547	TRUE	TRUE
chr3L	13022000	-0.406673	-0.377193	TRUE	TRUE
chr3L	13042000	-0.818845	-0.734505	TRUE	TRUE
chr3L	13114000	-0.0788995	-0.106383	FALSE	TRUE
chr3L	13228000	-0.241931	-0.165397	TRUE	TRUE
chr3L	13390000	-0.431822	-0.37455	TRUE	TRUE
chr3L	13412000	-0.157771	-0.00842775	TRUE	FALSE
chr3L	13436000	-0.0585068	-0.0562442	TRUE	TRUE
chr3L	13442000	-0.0687958	-0.0559892	TRUE	TRUE
chr3L	13450000	-0.099877	-0.101046	TRUE	TRUE
chr3L	13460000	0.116252	0.076371	FALSE	TRUE
chr3L	13486000	-0.277768	-0.289975	TRUE	TRUE
chr3L	13502000	-0.186525	-0.195085	TRUE	TRUE
chr3L	13508000	-0.0851222	-0.0754495	TRUE	FALSE
chr3L	13514000	-0.190964	-0.144457	TRUE	TRUE
chr3L	13764000	-0.232263	-0.17449	TRUE	TRUE
chr3L	13844000	-0.175534	-0.0544662	TRUE	TRUE
chr3L	13866000	-0.0299888	-0.0636402	TRUE	TRUE
chr3L	13904000	-0.116031	-0.123492	TRUE	TRUE
chr3L	13920000	-0.173703	-0.207305	TRUE	TRUE
chr3L	13930000	-0.126395	-0.108354	TRUE	TRUE
chr3L	13964000	0.0811578	0.0594698	TRUE	TRUE
chr3L	13994000	-0.485913	-0.42653	TRUE	TRUE
chr3L	14002000	-0.548305	-0.487063	TRUE	TRUE
chr3L	14030000	-0.0884785	-0.139038	FALSE	TRUE
chr3L	14038000	-0.141699	-0.149546	TRUE	TRUE
chr3L	14052000	-0.50441	-0.598375	TRUE	TRUE
chr3L	14072000	-0.164358	-0.263825	TRUE	TRUE
chr3L	14112000	-0.249047	0.137447	TRUE	FALSE
chr3L	14190000	-0.67148	-0.726485	TRUE	TRUE
chr3L	14212000	-0.259518	-0.252713	TRUE	TRUE
chr3L	14410000	-0.146745	-0.176315	TRUE	TRUE
chr3L	14514000	-0.101518	-0.114694	FALSE	TRUE
chr3L	14538000	-0.29659	-0.266062	TRUE	TRUE
chr3L	14560000	-0.36335	-0.31844	TRUE	TRUE
chr3L	14606000	-0.0258908	-0.0258151	TRUE	FALSE
chr3L	14622000	-0.257735	-0.325537	TRUE	TRUE
chr3L	14632000	-0.43235	-0.350287	TRUE	TRUE
chr3L	14662000	-0.044659	0.00638408	FALSE	TRUE
chr3L	14674000	-0.224078	-0.0536397	TRUE	TRUE
chr3L	14756000	-0.351498	-0.34672	TRUE	FALSE
chr3L	14760000	-0.351753	-0.40284	TRUE	TRUE
chr3L	14776000	-0.067087	-0.0664408	TRUE	TRUE
chr3L	14786000	-0.22381	-0.22185	TRUE	TRUE
chr3L	14790000	-0.177248	-0.189302	TRUE	TRUE
chr3L	14804000	-0.488255	-0.496635	TRUE	TRUE
chr3L	14982000	-0.30013	-0.330955	TRUE	TRUE
chr3L	15000000	-0.107775	-0.157475	TRUE	TRUE
chr3L	15014000	-0.168144	-0.235698	TRUE	TRUE
chr3L	15038000	-0.0347973	-0.0482093	TRUE	TRUE
chr3L	15072000	-0.01548	-0.021806	TRUE	TRUE
chr3L	15094000	-0.201395	-0.254117	FALSE	TRUE
chr3L	15098000	-0.209935	-0.238113	TRUE	TRUE
chr3L	15108000	-0.100313	-0.104691	TRUE	TRUE
chr3L	15116000	-0.094782	-0.0916606	TRUE	TRUE
chr3L	15144000	-0.446512	-0.37759	TRUE	TRUE
chr3L	15164000	-0.605877	-0.551212	TRUE	TRUE
chr3L	15268000	-0.112562	-0.0715028	TRUE	FALSE
chr3L	15498000	-0.498042	-0.507208	TRUE	TRUE
chr3L	15508000	-0.42567	-0.394192	TRUE	TRUE
chr3L	15524000	-0.160186	-0.179873	TRUE	TRUE
chr3L	15554000	-0.18602	-0.191906	TRUE	TRUE
chr3L	15564000	-0.170748	-0.162687	TRUE	TRUE
chr3L	15588000	-0.450025	-0.44646	TRUE	TRUE
chr3L	15610000	-0.332012	-0.329455	TRUE	TRUE
chr3L	15620000	-0.233319	-0.206718	TRUE	TRUE
[truncated: 1,971 more rows]
