# Supplementary material for: CTCF loss has limited effects on global genome architecture in Drosophila despite critical regulatory functions
Source: Nat Commun. 2021 Feb 12;12:1011. doi: 10.1038/s41467-021-21366-2 (PMC7880997; doi:10.1038/s41467-021-21366-2)
Supplement: Supplementary file 7 — Supplementary Data 4 [file 41467_2021_21366_MOESM7_ESM.xlsx]

## Sheet: Sheet1
FlyBaseID	Symbol	Chromosome	Start	End	Strand	baseMean	log2FoldChange	pvalue	padj	ctcf0r1	ctcf0r2	ctcf0r3	w1118r1	w1118r2	w1118r3
FBgn0035880	Culd	chr3L	8352355	8356296	-	2644.78	5.7379	3.60433e-119	3.14189e-115	5760.5	3971.68	5846.03	119.278	87.0949	84.0936
FBgn0003996	w	chrX	2790599	2796466	-	802.303	8.52931	5.18724e-78	2.26086e-74	1716.78	1702.3	1381.81	3.26789	2.48843	7.17872
FBgn0035638	Tektin-C	chr3L	5794405	5796543	-	611.33	-7.89617	9.20475e-71	2.67459e-67	7.81144	4.13932	3.01705	1024.48	1587.62	1040.91
FBgn0039686	CG15506	chr3R	29718663	29722388	+	305.414	5.60391	8.02179e-68	1.74815e-64	588.462	550.53	656.711	12.2546	11.1979	13.3319
FBgn0031829	IFT52	chr2L	6555717	6557502	-	332.581	4.79284	4.82071e-67	8.40442e-64	701.294	647.804	576.256	19.6073	24.8843	25.6383
FBgn0035769	CTCF	chr3L	7353578	7356713	-	310.509	-4.19911	4.50471e-58	6.54459e-55	32.9816	23.8011	39.2216	566.162	600.955	599.936
FBgn0001217	Hsc70-2	chr3R	13044759	13047388	+	560.602	-7.12153	1.82322e-57	2.27043e-54	9.54731	6.20898	8.04546	544.103	1231.77	1563.94
FBgn0033927	CR10102	chr2R	14360433	14361780	-	11111.6	2.85286	4.34267e-57	4.73188e-54	19871.4	21191.3	17500.9	2672.32	2564.32	2869.44
FBgn0267408	AOX1	chr3R	15532137	15537292	-	3066.17	3.76419	1.27364e-53	1.23359e-50	4780.6	7573.93	4782.02	481.196	419.3	359.962
FBgn0033926	Arc1	chr2R	14357927	14360297	-	29472.3	2.72264	1.62004e-49	1.41219e-46	53314.8	53766.7	46485.7	6832.34	8016.47	8417.56
FBgn0031270	CG13689	chr2L	602813	604430	+	154.438	-5.49328	1.36617e-42	1.08263e-39	9.54731	7.24382	3.01705	298.195	288.657	319.966
FBgn0030593	CG9512	chrX	14901844	14905549	-	363.365	4.20856	6.11873e-42	4.44475e-39	603.217	805.098	657.716	22.0582	57.2338	34.8681
FBgn0033117	CG3358	chr2R	6923366	6924929	+	318.013	-2.91547	1.06203e-38	7.12132e-36	84.19	69.3337	69.3921	573.514	542.477	569.17
FBgn0037065	CG12974	chr3L	21281752	21285962	-	217.489	3.45267	2.76361e-33	1.72074e-30	387.968	485.336	321.818	29.411	37.3264	43.0723
FBgn0016047	nompA	chr2R	11310335	11318676	-	115.854	5.33213	1.72565e-32	1.00283e-29	269.929	230.767	178.006	6.53578	3.73264	6.15319
FBgn0031850	Tsp	chr2L	6686791	6709086	-	283.019	3.06558	9.72941e-31	5.3007e-28	439.176	435.664	642.631	67.8087	58.478	54.3532
FBgn0058469	lncRNA:CR40469	chrX	122493	122706	+	7710.46	3.18507	1.14452e-26	5.86871e-24	16986.4	17033.3	7659.28	1379.87	1873.79	1330.11
FBgn0030151	CG1354	chrX	9778742	9782094	+	4289.77	-2.27646	3.83535e-26	1.85737e-23	1538.85	1739.55	1125.36	7581.5	6558.25	7195.13
FBgn0052699	LPCAT	chrX	9571537	9579987	-	1217.04	2.31485	1.69304e-25	7.76749e-23	1896.44	2470.14	1714.69	468.125	385.706	367.14
FBgn0085419	Rgk2	chr2R	18539585	18548969	+	520.338	-2.92131	2.07133e-25	9.02791e-23	121.511	73.473	168.955	986.902	910.764	860.421
FBgn0035901	Pus7	chr3L	8510003	8513007	+	439.563	-2.06251	7.55851e-25	3.1375e-22	170.116	160.399	179.011	732.824	666.898	728.127
FBgn0010041	GstD5	chr3R	12375733	12376572	+	115.616	7.1135	5.24592e-24	2.07099e-21	185.739	263.882	239.352	2.45092	1.24421	1.02553
FBgn0083974	CG34138	chr3R	19634949	19635879	+	143.99	7.75635	5.46437e-24	2.07099e-21	313.326	244.22	302.71	1.63394	0	2.05106
FBgn0038020	GstD9	chr3R	12366163	12367564	-	154.898	2.95851	1.98403e-23	7.20615e-21	216.984	344.599	261.477	31.8619	38.5706	35.8936
FBgn0024997	CG2681	chrX	2708684	2711668	+	82.9064	3.59333	5.24792e-22	1.82985e-19	190.946	133.493	134.761	11.4376	12.4421	14.3574
FBgn0052318	CG32318	chr3L	1246073	1246923	-	115.305	-2.7591	6.66177e-22	2.23349e-19	26.9061	35.1842	27.1534	200.975	207.784	193.825
FBgn0038113	CG11668	chr3R	13038375	13040184	+	194.313	2.92473	1.57941e-21	5.09914e-19	301.174	328.041	399.256	35.1298	68.4317	33.8425
FBgn0038290	CG6912	chr3R	15135138	15137004	-	145.469	4.09368	3.6275e-21	1.12932e-18	277.74	153.155	392.216	9.80366	28.6169	11.2808
FBgn0038053	CG18549	chr3R	12449296	12456355	+	639.364	2.61581	6.39663e-21	1.92274e-18	1104.88	1323.55	869.915	148.689	136.863	252.281
FBgn0034761	CG4250	chr2R	22663692	22664474	+	168.161	-2.42821	8.64206e-21	2.5111e-18	61.6236	52.7764	43.2444	280.221	308.565	262.536
FBgn0038564	CG7785	chr3R	18021600	18023689	+	145.66	-2.36064	1.5848e-20	4.45634e-18	49.4724	48.637	44.25	247.543	245.11	238.949
FBgn0029812	Prosbeta2R1	chrX	5808954	5810158	+	88.6522	7.04312	8.83933e-20	2.40789e-17	164.04	167.643	196.108	1.63394	2.48843	0
FBgn0039226	Ude	chr3R	24797460	24799668	-	87.0866	3.33144	9.78032e-19	2.5075e-16	138.87	150.05	186.051	17.9734	22.3958	7.17872
FBgn0052368	CG32368	chr3L	7915437	7915846	+	91.8444	3.05031	9.54778e-19	2.5075e-16	151.889	129.354	210.188	17.9734	21.1516	20.5106
FBgn0033697	Cyp6t3	chr2R	12190682	12192436	+	60.5434	4.03044	1.7218e-18	4.28827e-16	131.927	77.6123	132.75	7.35275	7.46528	6.15319
FBgn0037487	thw	chr3R	7224414	7241138	+	51.4174	-4.68604	2.66786e-18	6.45992e-16	5.20763	3.10449	3.01705	87.416	125.666	84.0936
FBgn0040070	Trx-2	chr2L	9613166	9616404	+	2476.58	-1.55972	2.96332e-18	6.98142e-16	1183.87	1373.22	1206.82	3499.09	3905.59	3690.89
FBgn0036080	Or67d	chr3L	10273204	10274624	+	78.9172	3.66474	1.90936e-17	4.37998e-15	131.927	94.1696	212.199	9.80366	16.1748	9.22978
FBgn0039048	CG17111	chr3R	23062713	23067259	-	105.454	2.50639	4.51701e-17	9.8437e-15	182.267	155.225	201.137	36.7637	28.6169	28.7149
FBgn0039098	GILT3	chr3R	23677358	23678421	+	158.23	-2.42801	4.46686e-17	9.8437e-15	42.5289	69.3337	37.2103	244.275	281.192	274.842
FBgn0031451	CG9961	chr2L	2743375	2744934	-	82.8615	-2.77081	3.72716e-16	7.9243e-14	22.5664	27.9404	13.0739	147.872	131.887	153.83
FBgn0033875	CG6357	chr2R	13840053	13841743	+	413.617	2.34818	4.13793e-16	8.58818e-14	739.483	543.286	789.461	97.2197	195.341	116.911
FBgn0040602	CG14545	chr3R	25850410	25851291	-	105.375	2.267	1.93948e-15	3.93172e-13	176.191	155.225	192.085	37.5807	37.3264	33.8425
FBgn0033205	CG2064	chr2R	7665828	7667343	+	682.132	-1.6228	3.71349e-15	7.35692e-13	325.477	394.271	283.602	997.523	1037.67	1054.25
FBgn0039024	Nepl15	chr3R	22763960	22766172	-	771.05	2.00455	1.77651e-14	3.4413e-12	1207.3	1594.67	901.092	324.338	355.845	243.051
FBgn0037850	CG14695	chr3R	10878204	10879319	-	146.138	2.37399	4.38434e-14	8.30832e-12	210.909	342.529	182.029	49.8353	42.3032	49.2255
FBgn0051157	CG31157	chr3R	13047731	13049294	+	95.1708	-8.20316	6.8484e-14	1.27016e-11	0.867938	1.03483	0	87.416	255.064	226.642
FBgn0032598	ChLD3	chr2L	16738850	16742610	+	65.7065	2.68942	1.51213e-13	2.74609e-11	106.756	131.424	102.58	12.2546	18.6632	22.5617
FBgn0035040	CG4741	chr2R	24610801	24615158	-	52.4312	-3.29986	1.69145e-13	3.00906e-11	8.67938	5.17415	15.0852	90.6839	123.177	71.7872
FBgn0037130	Syn1	chr3L	21745359	21770534	-	1057.18	1.57934	1.78981e-13	3.12036e-11	1695.08	1283.19	1775.03	598.023	513.86	477.898
FBgn0026315	Ugt35A1	chr3R	11170817	11172664	-	38.1272	4.5908	3.98051e-13	6.80356e-11	60.7556	57.9505	100.568	3.26789	6.22107	0
FBgn0010423	TpnC47D	chr2R	11273845	11275286	-	64.0136	2.80973	5.19866e-13	8.71476e-11	87.6617	134.528	114.648	22.0582	14.9306	10.2553
FBgn0052364	tut	chr3L	8209577	8210743	-	32.2419	-5.02991	6.71515e-13	1.10445e-10	2.60381	1.03483	2.01137	71.8935	58.478	57.4298
FBgn0262904	asRNA:CR43259	chr3R	25902846	25906766	-	80.3787	2.46448	7.78255e-13	1.25631e-10	144.078	167.643	96.5455	24.5092	24.8843	24.6128
FBgn0063493	GstE7	chr2R	18406924	18407688	+	59.3299	3.10326	1.09623e-12	1.73743e-10	90.2655	101.413	127.722	18.7904	13.6863	4.10213
FBgn0260874	Ir76a	chr3L	19799278	19803427	+	523.861	1.59762	1.55997e-12	2.42826e-10	816.729	723.347	820.637	216.498	325.984	239.974
FBgn0033395	Cyp4p2	chr2R	9237512	9239831	+	68.1047	8.54727	2.17866e-12	3.33182e-10	152.757	113.831	140.796	0	1.24421	0
FBgn0029507	Tsp42Ed	chr2R	7009498	7011739	-	31.2786	4.30775	2.75214e-12	4.13627e-10	50.3404	55.8809	72.4091	2.45092	2.48843	4.10213
FBgn0265533	CR44383	chrX	15796477	15796897	+	56.7795	7.40135	6.49725e-12	9.59941e-10	126.719	132.458	79.4489	0	0	2.05106
FBgn0037114	Cpr78E	chr3L	21666452	21666980	-	157.604	-1.85142	1.96442e-11	2.85397e-09	65.0953	69.3337	70.3978	196.073	316.03	228.694
FBgn0011660	Pms2	chr2R	15368074	15371520	-	75.3901	-2.3249	2.14812e-11	3.06969e-09	31.2458	17.5921	26.1477	149.506	129.398	98.451
FBgn0010038	GstD2	chr3R	12371971	12372704	+	49.6938	2.87488	2.53735e-11	3.56743e-09	65.0953	121.075	76.4319	13.8885	12.4421	9.22978
FBgn0029811	Cpr5C	chrX	5804677	5805344	+	33.3492	3.79226	4.62891e-11	6.4048e-09	48.6045	52.7764	84.4773	2.45092	8.70949	3.07659
FBgn0063494	GstE6	chr2R	18406011	18406761	+	228.405	2.05654	4.72691e-11	6.4382e-09	306.382	378.748	418.364	78.4293	133.131	55.3787
FBgn0011569	can	chr3L	10263909	10267111	-	74.9847	3.01608	5.90435e-11	7.91819e-09	125.851	61.055	213.205	16.3394	21.1516	12.3064
FBgn0052702	Cubn	chrX	9558665	9571308	-	733.431	-1.21055	6.06324e-11	8.00808e-09	460.007	444.977	422.387	992.621	1089.93	990.663
FBgn0037974	CG12224	chr3R	11980704	11982622	-	28.8372	4.57419	8.0924e-11	1.05286e-08	67.6991	63.1247	35.1989	3.26789	3.73264	0
FBgn0036648	CG4098	chr3L	16608138	16609347	-	1022.79	1.52819	9.48442e-11	1.21582e-08	1497.19	1779.91	1278.22	398.682	608.42	574.298
FBgn0034605	Ugt49C1	chr2R	21215435	21217779	-	72.8961	2.97309	9.82414e-11	1.24112e-08	102.417	120.04	163.926	8.16972	33.5938	9.22978
FBgn0267160	asRNA:CR45600	chr3R	15136985	15140121	-	25.7022	4.89418	1.20634e-10	1.50224e-08	51.2083	46.5674	51.2898	1.63394	2.48843	1.02553
FBgn0031975	Tg	chr2L	8011405	8026898	+	123.168	2.55294	1.37015e-10	1.68219e-08	179.663	212.14	238.347	31.0449	63.4549	14.3574
FBgn0033302	Cyp6a14	chr2R	8564187	8567202	-	165.017	1.63281	1.68747e-10	2.04302e-08	270.797	208.001	270.529	89.8669	70.9202	79.9915
FBgn0002645	Map205	chr3R	32055279	32068441	-	1348.45	-1.57511	1.72616e-10	2.06122e-08	811.522	552.6	667.773	1532.64	2529.49	1996.71
FBgn0267635	lncRNA:CR45973	chr3L	20404270	20407558	+	60.2869	-3.22849	2.29918e-10	2.70837e-08	9.54731	3.10449	22.125	70.2596	159.259	97.4255
FBgn0051220	CG31220	chr3R	19648487	19650586	+	114.325	2.24682	2.39189e-10	2.78001e-08	205.701	159.364	200.131	33.4959	64.6991	22.5617
FBgn0040524	CG11052	chr3R	8008249	8009297	-	37.8674	2.81044	2.6858e-10	3.08055e-08	78.1144	56.9157	63.358	8.16972	12.4421	8.20425
FBgn0037229	CG9766	chr3R	4269221	4277928	-	27.678	-3.48961	2.80721e-10	3.17799e-08	3.47175	5.17415	5.02841	53.9201	58.478	39.9957
FBgn0029766	CG15784	chrX	5429571	5432526	+	820.163	1.26892	7.15197e-10	7.99278e-08	1123.98	1009.99	1344.6	508.157	431.742	502.51
FBgn0263236	SP1029	chr3R	29244961	29250451	-	1515.89	1.19976	8.02854e-10	8.85883e-08	2076.97	2237.3	2023.43	944.42	776.389	1036.81
FBgn0053494	CG33494	chr3R	25493481	25495161	-	57.9898	2.27019	1.716e-09	1.8698e-07	98.9449	77.6123	110.625	14.7055	28.6169	17.434
FBgn0032945	CG8665	chr2L	21371227	21377995	+	25.8793	3.53111	1.75968e-09	1.89372e-07	48.6045	41.3932	52.2955	1.63394	6.22107	5.12766
FBgn0037295	dpr16	chr3R	5150908	5170121	+	433.873	1.32563	2.33355e-09	2.48068e-07	550.273	726.451	585.307	278.587	216.493	246.128
FBgn0038034	Cyp9f3	chr3R	12396007	12398929	-	408.155	-1.23326	3.98659e-09	4.18688e-07	223.928	238.011	269.523	636.421	520.081	560.966
FBgn0283432	SdicA	chrX	20197319	20201933	-	113.001	-2.71775	5.9782e-09	6.2038e-07	13.887	13.4528	62.3523	166.662	240.133	181.519
FBgn0038349	AOX3	chr3R	15542748	15548188	-	1013.37	1.38355	6.40241e-09	6.56586e-07	1202.96	1857.52	1335.55	633.97	589.757	460.464
FBgn0052823	Sdic3	chrX	20189440	20194227	-	112.488	-2.71016	6.85504e-09	6.93648e-07	13.887	13.4528	62.3523	166.662	240.133	178.442
FBgn0003515	st	chr3L	16497651	16500460	+	38.9084	-2.92562	6.92295e-09	6.93648e-07	6.9435	14.4876	6.0341	82.5142	37.3264	86.1446
FBgn0036910	Cyp305a1	chr3L	19810403	19813339	-	74.4554	2.15993	7.23908e-09	7.1708e-07	101.549	143.841	119.676	33.4959	34.838	13.3319
FBgn0063497	GstE3	chr2R	18400713	18401467	+	153.191	1.56951	9.19036e-09	9.00139e-07	252.57	265.952	168.955	77.6123	77.1412	76.9149
FBgn0053126	NLaz	chr2L	1359837	1361821	-	859.545	-2.11002	1.08722e-08	1.05303e-06	322.873	383.922	263.489	1481.17	568.605	2137.21
FBgn0051956	Pgant4	chr2L	3472603	3475338	+	42.9248	2.36326	1.37804e-08	1.32004e-06	82.4541	50.7067	82.466	13.0716	12.4421	16.4085
FBgn0033775	Cyp9h1	chr2R	12840813	12842558	-	237.565	1.52826	1.60264e-08	1.5185e-06	305.514	342.529	409.313	112.742	162.992	92.2978
FBgn0038465	Irc	chr3R	17002875	17007208	+	586.233	1.51666	1.96071e-08	1.83779e-06	891.372	740.939	972.495	263.065	428.009	221.515
FBgn0032869	CG17470	chr2L	20642306	20643244	-	27.126	2.84773	2.11486e-08	1.96119e-06	45.1328	47.6022	50.2841	8.16972	7.46528	4.10213
FBgn0266227	lncRNA:CR44922	chr3R	4375084	4377600	+	106.831	-2.38204	2.3023e-08	2.11248e-06	32.9816	17.5921	52.2955	130.716	287.413	119.987
FBgn0030234	CG15211	chrX	10772541	10778981	+	128.843	1.55337	2.32647e-08	2.11248e-06	178.795	219.384	178.006	66.9917	79.6296	50.251
FBgn0261393	alpha-Est5	chr3R	7533496	7536390	-	34.9613	-2.49355	2.40948e-08	2.1653e-06	12.1511	7.24382	12.0682	63.7238	68.4317	46.1489
FBgn0030904	upd2	chrX	18240654	18243284	-	24.5562	3.51114	2.43876e-08	2.16926e-06	32.1137	33.1146	70.3978	4.90183	3.73264	3.07659
FBgn0035673	CG6602	chr3L	6072139	6073539	+	42.6715	-2.15561	3.09598e-08	2.72603e-06	18.2267	16.5573	12.0682	71.0766	62.2107	75.8893
FBgn0033928	Arc2	chr2R	14361924	14362825	+	292.25	1.32913	3.51555e-08	3.0645e-06	378.421	522.59	352.995	160.127	180.411	158.957
FBgn0035545	CG12607	chr3L	4446573	4448072	+	13.5541	7.18488	3.70398e-08	3.19679e-06	29.5099	18.627	33.1875	0	0	0
FBgn0029813	AgmNAT	chrX	5814864	5815820	-	40.4254	2.37209	3.88311e-08	3.31854e-06	62.4915	86.9258	54.3069	17.1564	12.4421	9.22978
FBgn0052237	CG32237	chr3L	4849438	4852461	-	12.5451	-7.13908	4.67298e-08	3.9548e-06	0	0	0	26.1431	28.6169	20.5106
FBgn0031939	CG13796	chr2L	7727157	7732670	-	134.694	1.47721	4.94922e-08	4.1483e-06	216.116	162.468	215.216	66.1747	84.6065	63.583
FBgn0051313	CG31313	chr3R	14566432	14567429	-	31.2473	2.54033	5.11753e-08	4.24853e-06	57.2839	57.9505	44.25	7.35275	12.4421	8.20425
FBgn0029878	Pat1	chrX	6590776	6596954	+	1409.29	-1.08161	5.73011e-08	4.71221e-06	887.032	832.004	993.614	1640.48	2167.42	1935.18
FBgn0037870	CG18577	chr3R	11196092	11197285	+	21.8079	-6.07034	7.45495e-08	6.00102e-06	0.867938	0	1.00568	37.5807	29.8611	61.5319
FBgn0029955	CG15478	chrX	7712783	7717932	-	1878.26	-1.13589	7.50385e-08	6.00102e-06	1143.07	1437.38	944.336	2677.22	2517.04	2550.5
FBgn0036569	IleRS-m	chr3L	16100280	16103482	+	487.089	-1.25352	7.47088e-08	6.00102e-06	280.344	261.812	320.813	605.376	863.484	590.706
FBgn0031689	Cyp28d1	chr2L	5210460	5212445	+	749.147	1.20012	8.61837e-08	6.82967e-06	952.996	1116.58	1061	419.924	571.094	373.293
FBgn0035575	CG7509	chr3L	4803077	4805274	-	19.9613	3.83085	8.71963e-08	6.84766e-06	25.1702	53.8112	33.1875	4.08486	2.48843	1.02553
FBgn0040259	Ugt302C1	chr3R	11157098	11159744	+	79.3836	1.83401	1.00593e-07	7.82917e-06	104.153	111.762	155.881	38.3977	43.5475	22.5617
FBgn0031080	CG12655	chrX	19958393	19959403	-	47.7038	2.13944	1.07033e-07	8.25672e-06	98.077	83.8213	51.2898	17.1564	17.419	18.4596
FBgn0010397	LamC	chr2R	14570810	14575771	-	246.406	1.22919	1.32645e-07	1.01427e-05	295.967	379.783	360.034	138.068	169.213	135.37
FBgn0038681	Cyp12a4	chr3R	19135158	19137136	+	129.95	1.6677	1.54254e-07	1.16924e-05	151.889	216.28	225.273	77.6123	69.6759	38.9702
FBgn0052205	hpRNA:CR32205	chr3L	19420390	19424183	-	244.481	1.64607	1.63393e-07	1.22784e-05	336.76	541.216	233.318	100.488	126.91	128.191
FBgn0015568	alpha-Est1	chr3R	7545733	7549124	-	27.2081	3.42715	1.71701e-07	1.27924e-05	37.3213	90.0303	22.125	5.7188	4.97685	3.07659
FBgn0004552	Akh	chr3L	4141467	4142070	+	248.151	1.13251	1.77185e-07	1.30892e-05	354.987	349.773	317.796	150.323	146.817	169.213
FBgn0038830	CG17272	chr3R	20823313	20824239	-	1251.74	-0.979998	1.93301e-07	1.41597e-05	834.956	932.383	759.29	1558.78	1649.83	1775.2
FBgn0029728	CG2861	chrX	4797231	4804862	-	22.3225	6.05874	2.35874e-07	1.69927e-05	32.9816	19.6618	79.4489	0.816972	0	1.02553
FBgn0266935	lncRNA:CR45386	chr3L	19090583	19090975	+	21.2206	5.9449	2.35377e-07	1.69927e-05	52.0763	55.8809	17.0966	0	1.24421	1.02553
FBgn0015037	Cyp4p1	chr2R	9240041	9242139	+	17.6648	6.59237	2.41715e-07	1.72707e-05	32.9816	27.9404	44.25	0.816972	0	0
FBgn0036208	CG10361	chr3L	11798948	11800861	-	876.343	1.55865	3.07956e-07	2.18248e-05	934.769	1500.5	1489.42	441.982	619.618	271.766
FBgn0035558	CG11357	chr3L	4542051	4553457	+	553.674	1.07962	3.33178e-07	2.34219e-05	811.522	614.689	828.682	366.003	365.799	335.349
FBgn0263765	lncRNA:CR43682	chr2L	15277797	15279497	+	10.1719	6.77154	3.57554e-07	2.49344e-05	24.3023	18.627	18.1023	0	0	0
FBgn0024293	Spn43Ab	chr2R	7151662	7153642	-	349.897	1.58581	3.69251e-07	2.55458e-05	402.723	579.505	591.341	156.042	260.041	109.732
FBgn0005660	Ets21C	chr2L	544925	552923	-	115.457	1.5353	3.98732e-07	2.73681e-05	127.587	181.095	207.171	71.8935	54.7454	50.251
FBgn0037935	CG6834	chr3R	11684672	11688133	-	23.3326	3.35687	4.23557e-07	2.88449e-05	34.7175	26.9056	65.3694	3.26789	8.70949	1.02553
FBgn0052027	lncRNA:CR32027	chr3L	18841579	18842786	+	104.87	1.51245	4.42062e-07	2.98717e-05	154.493	116.936	194.097	49.8353	58.478	55.3787
FBgn0002773	Mlc2	chr3R	30171438	30174551	-	214.151	1.47563	4.46176e-07	2.99178e-05	278.608	331.146	333.887	94.7687	165.48	81.017
FBgn0000094	Anp	chr3R	30209948	30210382	+	10.0133	6.74532	4.95544e-07	3.29745e-05	19.0946	26.9056	14.0796	0	0	0
FBgn0000826	png	chrX	1356488	1357601	-	24.8276	-2.59502	5.27062e-07	3.48061e-05	7.81144	4.13932	9.05114	40.0316	51.0127	36.9191
FBgn0039758	CG9737	chr3R	30241268	30243312	-	73.221	2.29	5.45126e-07	3.57283e-05	100.681	206.966	57.3239	22.8752	18.6632	32.817
FBgn0014469	Cyp4e2	chr2R	8444560	8447164	+	20.6227	-2.91329	6.07088e-07	3.94924e-05	3.47175	6.20898	5.02841	46.5674	28.6169	33.8425
FBgn0265732	lncRNA:CR44539	chr3L	10246790	10247771	+	9.5961	6.68243	6.14427e-07	3.96738e-05	14.7549	20.6966	22.125	0	0	0
FBgn0038540	CG14321	chr3R	17733598	17734381	+	1623.81	-1.00823	6.58189e-07	4.2187e-05	1196.89	1106.23	931.262	1859.43	2376.45	2272.58
FBgn0053880	His2B:CG33880	chr2L	21507843	21508437	-	312.653	-1.35957	8.34477e-07	5.30959e-05	192.682	175.921	156.886	303.097	456.626	590.706
FBgn0036652	CG13032	chr3L	16673964	16676264	+	30.013	-2.23443	8.95226e-07	5.65484e-05	12.1511	11.3831	8.04546	57.188	41.059	50.251
FBgn0017561	Ork1	chrX	10878054	10891250	-	43.128	1.9157	1.00113e-06	6.27833e-05	54.6801	69.3337	80.4546	18.7904	21.1516	14.3574
FBgn0043853	scaRNA:MeU5-C46	chr3R	7472907	7473222	-	54.3946	-1.68156	1.04303e-06	6.49435e-05	23.4343	25.8708	28.1591	69.4426	93.316	86.1446
FBgn0039848	Loxl1	chr3R	31458380	31459869	-	81.932	-1.69004	1.56958e-06	9.70356e-05	36.4534	57.9505	22.125	125.814	116.956	132.294
FBgn0052195	CG32195	chr3L	18112959	18119150	+	260.749	1.23235	1.72653e-06	0.000105987	347.175	294.927	454.569	147.872	186.632	133.319
FBgn0034909	CG4797	chr2R	23812185	23818327	-	61.3431	2.03603	1.88581e-06	0.000114956	65.9633	155.225	74.4205	23.6922	32.3495	16.4085
FBgn0051217	modSP	chr3R	16652446	16655662	-	77.2284	1.46172	2.0395e-06	0.00012346	126.719	120.04	93.5285	46.5674	38.5706	37.9447
FBgn0030257	SmydA-4	chrX	11044756	11049540	+	394.494	1.01267	2.15616e-06	0.000129623	522.498	547.425	511.892	256.529	306.076	222.54
FBgn0040350	CG3690	chrX	948585	951900	-	13.444	4.6886	2.28201e-06	0.000134407	27.774	18.627	31.1762	0.816972	1.24421	1.02553
FBgn0014141	cher	chr3R	17091533	17125389	-	901.191	0.961629	2.25526e-06	0.000134407	1080.58	1098.99	1393.88	670.734	583.536	579.425
FBgn0283678	Osi21	chr2L	11284327	11285706	-	13.4365	4.31181	2.27716e-06	0.000134407	31.2458	22.7663	23.1307	2.45092	0	1.02553
FBgn0039490	CG5882	chr3R	27118646	27121590	+	26.4697	-2.28336	2.31468e-06	0.000135417	9.54731	9.31348	8.04546	34.3128	53.5012	44.0979
FBgn0000158	bam	chr3R	25243039	25245109	-	31.4051	-2.06659	2.4166e-06	0.000140437	14.7549	8.27865	13.0739	48.2013	49.7685	54.3532
FBgn0043841	vir-1	chr2L	12403270	12423439	-	1152.46	1.20777	2.75468e-06	0.000159023	1564.89	1240.76	2018.4	562.894	897.078	630.702
FBgn0040323	GNBP1	chr3L	18675800	18677876	+	256.72	1.0172	3.35451e-06	0.000192377	346.307	374.609	309.75	157.676	170.457	181.519
FBgn0263131	CG43373	chr3L	16491838	16543370	-	107.333	-1.27154	3.3828e-06	0.000192731	71.1709	62.0898	55.3125	170.747	149.306	135.37
FBgn0039459	IntS12	chr3R	26863376	26864559	+	628.261	0.924031	3.6065e-06	0.000202566	806.314	908.581	753.256	392.147	435.475	473.796
FBgn0063498	GstE2	chr2R	18399486	18400375	+	155.16	1.75187	3.59161e-06	0.000202566	187.475	147.981	382.159	77.6123	89.5833	46.1489
FBgn0032076	Argl	chr2L	8939725	8942105	-	175.95	-1.13678	3.62513e-06	0.000202566	106.756	95.2044	127.722	215.681	266.262	244.077
FBgn0004583	ex	chr2L	431227	448701	+	52.7755	1.91062	3.85828e-06	0.00021422	85.9258	57.9505	106.602	30.228	23.6401	12.3064
FBgn0010620	CG10939	chr2R	17394593	17405171	+	82.6166	1.5857	4.01809e-06	0.000221682	129.323	88.9954	152.864	40.0316	54.7454	29.7404
FBgn0264272	mwh	chr3L	1200786	1232700	+	44.2602	-1.76439	4.20479e-06	0.000230523	14.7549	18.627	27.1534	62.9068	73.4086	68.7106
FBgn0038327	Trax	chr3R	15361692	15362850	+	1191.74	-0.96638	4.53427e-06	0.000243983	852.315	841.317	726.103	1276.93	1825.26	1628.54
FBgn0034705	CG11170	chr2R	22177419	22182879	-	745.051	-1.20161	4.51469e-06	0.000243983	424.422	618.829	311.762	1023.67	954.312	1137.31
FBgn0051683	CG31683	chr2L	20447734	20449964	-	1059.08	0.813529	4.50828e-06	0.000243983	1377.42	1351.49	1321.47	774.489	726.62	802.991
FBgn0036713	Mip	chr3L	17344947	17349666	-	424.758	0.932574	4.78569e-06	0.000255932	501.668	603.306	567.205	290.842	314.786	270.74
FBgn0265651	lncRNA:CR44458	chr2R	15371695	15372595	+	13.3857	-5.3392	4.85046e-06	0.000257814	0	0	2.01137	33.4959	27.3727	17.434
FBgn0039849	CG11334	chr3R	31459822	31463037	-	983.566	-1.11442	5.37873e-06	0.00028416	571.971	819.586	473.676	1498.33	1170.8	1367.03
FBgn0040256	Ugt35C1	chr3R	11126597	11128328	-	16.6578	-2.93764	6.05555e-06	0.000310507	3.47175	3.10449	5.02841	39.2147	28.6169	20.5106
FBgn0033134	Tsp42El	chr2R	7045769	7048538	+	324.965	1.05455	6.03582e-06	0.000310507	350.647	484.301	480.716	195.256	238.889	199.979
FBgn0264986	asRNA:CR44137	chr3R	11637177	11638553	+	46.2896	1.68984	5.93141e-06	0.000310507	88.5296	62.0898	61.3466	22.0582	21.1516	22.5617
FBgn0267798	lncRNA:CR46123	chr3R	1366234	1366601	-	21.7562	-2.53956	5.95035e-06	0.000310507	6.07556	5.17415	8.04546	53.1032	27.3727	30.7659
FBgn0031470	CG18557	chr2L	2844601	2845734	-	13.2296	4.59327	6.01384e-06	0.000310507	26.9061	16.5573	32.1818	0	3.73264	0
FBgn0040571	CG17193	chr3R	20036421	20056097	-	45.0544	1.71468	6.25616e-06	0.000318918	77.2465	52.7764	77.4376	23.6922	18.6632	20.5106
FBgn0034756	Cyp6d2	chr2R	22652573	22654530	-	28.2627	2.25164	6.63637e-06	0.000336333	65.0953	43.4629	31.1762	8.16972	12.4421	9.22978
FBgn0000299	Col4a1	chr2L	5029609	5037279	+	936.811	1.19875	6.99452e-06	0.000352435	1141.34	1431.17	1342.59	654.395	695.515	355.859
FBgn0013773	Cyp6a22	chr2R	14871366	14873705	+	12.2762	4.52154	7.06219e-06	0.000353799	18.2267	30.0101	22.125	0	1.24421	2.05106
FBgn0037238	CG1090	chr3R	4359883	4366855	+	105.625	1.83076	7.11634e-06	0.000354475	137.134	92.0999	265.5	55.5541	54.7454	28.7149
FBgn0034335	GstE1	chr2R	18398393	18399223	+	747.515	1.04925	7.62406e-06	0.000375474	866.202	1237.66	919.194	448.518	591.001	422.519
FBgn0030028	Corp	chrX	8269898	8271409	-	104.811	1.17161	7.6089e-06	0.000375474	144.946	145.911	144.818	64.5408	60.9664	67.6851
FBgn0033874	CG6347	chr2R	13836419	13839363	+	12.5048	3.81221	7.68615e-06	0.000376406	18.2267	20.6966	31.1762	1.63394	1.24421	2.05106
FBgn0016715	Reg-2	chr3L	605165	606569	-	23.8017	2.54918	7.97143e-06	0.000388195	42.5289	50.7067	28.1591	2.45092	8.70949	10.2553
FBgn0286075	DNAlig3	chr3R	12399011	12401839	-	481.68	-0.922588	8.48415e-06	0.000410868	289.891	332.181	376.125	609.461	685.561	596.859
FBgn0031042	CG14221	chrX	19618819	19621245	-	46.4094	-1.59224	9.25736e-06	0.000445836	23.4343	26.9056	19.108	75.1614	67.1875	66.6595
FBgn0261857	CR42786	chr3R	20734748	20735323	+	20.4946	2.57352	1.11252e-05	0.000532849	38.1893	37.2539	29.1648	4.08486	11.1979	3.07659
FBgn0039651	Cyt-c1L	chr3R	29202660	29204133	-	20.4091	-2.56288	1.12572e-05	0.000536224	2.60381	7.24382	8.04546	31.8619	46.0359	26.6638
FBgn0051414	Gba1b	chr3R	23704804	23708512	+	84.6503	1.35745	1.1462e-05	0.000543012	110.228	142.807	111.631	43.2995	60.9664	38.9702
FBgn0265048	cv-d	chr3R	15844466	15853581	-	2000.37	0.872191	1.22185e-05	0.000575721	2658.49	2906.84	2197.42	1574.3	1300.2	1364.98
FBgn0005561	sv	chr4	1088798	1113317	+	76.8855	-1.62618	1.3578e-05	0.000632939	38.1893	26.9056	47.2671	78.4293	167.969	102.553
FBgn0034880	ItgaPS5	chr2R	23556672	23560263	+	64.6815	-1.51265	1.35115e-05	0.000632939	33.8496	26.9056	40.2273	124.997	82.1181	79.9915
FBgn0086408	stl	chr2R	22807860	22815993	+	142.562	-1.59407	1.38468e-05	0.000642036	72.9068	94.1696	46.2614	289.208	116.956	235.872
FBgn0262871	lute	chr3R	17379944	17390265	+	951.207	-0.979176	1.4157e-05	0.000652946	655.293	520.52	744.205	1030.2	1408.45	1348.57
FBgn0040319	Gclc	chrX	8102181	8116147	-	188.284	1.23055	1.43706e-05	0.000659306	270.797	194.548	325.841	101.305	141.84	95.3744
FBgn0040968	CG14933	chr2L	11842828	11844012	+	12.3287	3.52271	1.50777e-05	0.000688126	17.3588	20.6966	30.1705	2.45092	1.24421	2.05106
FBgn0085308	CG34279	chr3R	17402362	17403288	-	12.346	3.54517	1.6001e-05	0.000726461	16.4908	26.9056	25.1421	3.26789	1.24421	1.02553
FBgn0035392	CG1271	chr3L	3052514	3054906	+	515.371	-0.949715	1.63981e-05	0.000740631	303.778	436.699	314.779	655.212	673.119	708.642
FBgn0052850	CG32850	chr4	314923	331387	+	850.862	-1.08345	1.73434e-05	0.000779291	581.518	470.848	583.296	838.213	1521.67	1109.63
FBgn0037144	CG7458	chr3L	21955110	21958041	+	18.6698	-2.51709	1.75579e-05	0.000784883	3.47175	6.20898	7.03978	23.6922	39.8148	31.7915
FBgn0030634	CG9164	chrX	15380371	15385441	-	164.293	-1.27501	1.80558e-05	0.000803024	97.209	62.0898	128.727	241.007	258.796	197.928
FBgn0031974	CG12560	chr2L	8008302	8009477	-	63.3745	1.50064	1.92064e-05	0.000849861	85.0579	99.3438	95.5398	26.1431	48.5243	25.6383
FBgn0035264	Oseg4	chr3L	1730993	1735767	-	188.607	1.21723	1.94514e-05	0.000856354	230.003	354.947	207.171	123.363	92.0718	124.089
FBgn0001149	GstD1	chr3R	12367817	12369268	-	6606.69	0.999386	2.09546e-05	0.000913308	7543.25	11870.5	7009.61	4428.8	4283.83	4504.13
FBgn0035670	CG10472	chr3L	6061372	6062910	-	41.2941	-1.65722	2.08784e-05	0.000913308	22.5664	17.5921	19.108	49.0183	75.897	63.583
FBgn0039739	RpS28a	chr3R	30022345	30022648	-	14.2285	2.89067	2.36422e-05	0.00102532	19.9626	28.9753	26.1477	2.45092	3.73264	4.10213
FBgn0031707	CG14020	chr2L	5517737	5518949	+	21.0493	2.24548	2.3829e-05	0.0010283	34.7175	42.4281	27.1534	7.35275	7.46528	7.17872
FBgn0035550	CG11349	chr3L	4473068	4475095	+	17.4522	3.02576	2.45286e-05	0.00105328	52.9442	16.5573	24.1364	6.53578	2.48843	2.05106
FBgn0052581	CG32581	chrX	15796908	15799162	-	447.545	0.945417	2.49392e-05	0.00106566	611.028	545.356	612.461	377.441	260.041	278.945
FBgn0023540	CG3630	chrX	2162196	2172281	+	176.78	-0.95634	2.51654e-05	0.00107008	119.775	121.075	119.676	224.667	248.843	226.642
FBgn0283462	IMPPP	chr2R	13407011	13408358	+	27.7497	1.89742	2.52904e-05	0.00107018	43.3969	44.4977	43.2444	9.80366	11.1979	14.3574
FBgn0038878	CG3301	chr3R	21274243	21276249	-	61.8789	1.52155	2.55789e-05	0.00107715	79.8503	90.0303	104.591	26.9601	47.2801	22.5617
FBgn0051028	CG31028	chr3R	30166631	30171207	-	114.934	1.07341	2.66321e-05	0.00111611	156.229	165.573	145.824	75.9784	72.1644	73.8383
FBgn0033153	Gadd45	chr2R	7249161	7250655	+	91.2086	1.27668	2.83728e-05	0.00118338	131.927	96.2393	158.898	50.6523	57.2338	52.3021
FBgn0053470	CG33470	chr2R	13411739	13413085	+	27.605	1.88762	2.86631e-05	0.00118415	42.5289	44.4977	43.2444	9.80366	11.1979	14.3574
FBgn0263738	Ada2a	chr3R	18252843	18255487	-	450.105	0.799065	2.8599e-05	0.00118415	578.914	569.157	567.205	343.945	323.495	317.915
FBgn0034194	CG15611	chr2R	17108844	17114360	+	232.043	1.46545	3.01463e-05	0.00123955	311.59	286.648	422.387	94.7687	204.051	72.8127
FBgn0013949	Elal	chr3R	24865350	24867651	+	202.374	1.05129	3.36118e-05	0.00137556	235.211	307.345	275.557	116.01	164.236	115.885
FBgn0032013	Scgalpha	chr2L	8303429	8305376	+	1003.63	-0.816638	3.63797e-05	0.00148188	763.785	620.898	795.495	1235.26	1397.25	1209.1
FBgn0004513	Mdr65	chr3L	6240500	6245746	-	2411.13	0.794316	4.09293e-05	0.00165945	2880.69	3063.1	3231.26	1729.53	2039.27	1522.91
FBgn0037354	CG12171	chr3R	5633627	5634640	+	1481.27	1.00202	4.14582e-05	0.00167311	1485.04	2681.25	1761.96	986.902	976.707	995.791
FBgn0029834	CG5937	chrX	6040005	6050381	+	756.114	-0.882827	4.27505e-05	0.0017024	512.951	480.161	601.398	802.266	1112.33	1027.58
FBgn0038721	subdued	chr3R	19633418	19642722	-	183.945	1.03358	4.2455e-05	0.0017024	249.966	195.583	295.671	114.376	121.933	126.14
FBgn0033943	CG12869	chr2R	14591203	14595617	+	68.1983	1.37496	4.277e-05	0.0017024	89.3976	79.682	125.71	33.4959	46.0359	34.8681
FBgn0033827	CG17047	chr2R	13298995	13301547	+	21.359	2.9796	4.41776e-05	0.00175044	47.7366	19.6618	47.2671	11.4376	0	2.05106
FBgn0038407	CG6126	chr3R	16198000	16203083	-	250.139	1.13521	5.24814e-05	0.00206072	277.74	424.281	328.858	160.127	199.074	110.757
FBgn0001263	inaD	chr2R	22855688	22858794	-	105.455	-1.24232	5.24152e-05	0.00206072	78.1144	70.3685	39.2216	149.506	146.817	148.702
FBgn0039798	CG11313	chr3R	30729837	30731165	-	25.0419	2.0306	5.31758e-05	0.00207862	47.7366	25.8708	47.2671	11.4376	8.70949	9.22978
FBgn0028482	bdl	chr2L	4324554	4331830	+	850.731	0.987736	5.46819e-05	0.00212796	986.845	1445.66	961.433	668.283	584.78	457.387
FBgn0035737	Cpr65Ec	chr3L	7093204	7093841	+	48.655	-1.39644	5.51161e-05	0.00213532	25.1702	28.9753	26.1477	64.5408	78.3854	68.7106
FBgn0033518	Prx2540-2	chr2R	10418718	10419761	+	31.0777	-1.85669	5.56168e-05	0.00214519	6.9435	18.627	15.0852	49.0183	54.7454	42.0468
FBgn0050345	CG30345	chr2R	9148689	9151892	+	25.9741	1.98465	5.90753e-05	0.00226855	34.7175	33.1146	56.3182	9.80366	13.6863	8.20425
FBgn0051323	CG31323	chr3R	26170847	26187307	+	211.483	-0.93845	5.96422e-05	0.00228027	159.701	141.772	133.756	291.659	236.401	305.608
FBgn0051072	Lerp	chr3R	26842462	26863130	-	1018.41	0.765314	6.12451e-05	0.00233133	1328.81	1118.65	1399.91	792.463	735.33	735.306
FBgn0034741	CG4269	chr2R	22597245	22600695	+	11.5429	3.34327	6.1679e-05	0.00233763	20.8305	20.6966	21.1193	1.63394	4.97685	0
FBgn0016013	Faa	chr3L	4072032	4073954	-	50.5554	1.51595	6.28271e-05	0.00237084	72.0388	93.1348	60.341	35.1298	21.1516	21.5362
FBgn0032651	Oli	chr2L	17589184	17591267	+	2329.21	-0.934528	6.34132e-05	0.00238264	1494.59	2093.46	1212.85	3166.58	2836.81	3170.94
FBgn0052944	CG32944	chr3R	4407227	4419578	-	1499.37	-0.700956	7.10404e-05	0.00265777	1161.3	1197.3	1068.03	1942.76	1800.38	1826.47
FBgn0053198	pen-2	chr2R	18277439	18278762	+	510.928	-0.8625	7.24282e-05	0.00269811	400.119	357.017	329.864	542.469	690.538	745.561
FBgn0032336	AstC	chr2L	11076165	11081399	-	183.244	1.7145	7.97515e-05	0.00295827	250.834	124.18	466.637	59.639	135.619	62.5574
FBgn0015663	Ugt36A1	chr2L	3619097	3621573	+	26.4383	1.91335	8.07249e-05	0.00298169	46.8686	27.9404	50.2841	10.6206	13.6863	9.22978
FBgn0260768	CG42566	chr2R	22661934	22663241	+	47.9809	-1.62125	8.26536e-05	0.00304005	27.774	10.3483	32.1818	65.3578	78.3854	73.8383
FBgn0031327	CG5397	chr2L	1240036	1243018	+	72.9463	1.24836	8.30784e-05	0.00304283	116.304	110.727	80.4546	36.7637	47.2801	46.1489
FBgn0051352	Unc-115a	chr3R	9694386	9705417	-	2826.4	-0.82685	8.81194e-05	0.00321396	2115.16	1589.5	2408.61	3456.61	3830.93	3557.57
FBgn0038446	CG14903	chr3R	16573179	16573752	-	409.431	-0.919505	9.4314e-05	0.00342556	326.345	307.345	215.216	470.576	582.292	554.813
FBgn0050285	CG30285	chr2R	21687903	21688545	-	108.2	1.22678	9.7762e-05	0.00353606	134.53	132.458	187.057	59.639	88.3391	47.1745
FBgn0264753	Rgk1	chr2R	19311148	19356525	-	598.586	-0.956215	9.9131e-05	0.00355532	390.572	339.424	490.773	640.506	992.882	737.357
FBgn0036040	CG6749	chr3L	9731238	9733807	-	36.1938	-1.55821	9.95179e-05	0.00355532	18.2267	15.5225	21.1193	44.1165	59.7222	58.4553
FBgn0031313	CG5080	chr2L	1160290	1163886	-	2742.04	0.895072	9.90776e-05	0.00355532	3129.78	4589.47	2979.84	1987.69	2116.41	1649.05
FBgn0035085	CG3770	chr2R	24945139	24946636	+	386.979	-1.01227	0.00011153	0.0039682	230.003	332.181	208.176	566.979	396.904	587.63
FBgn0030993	Mec2	chrX	19188035	19190193	+	42.6966	2.22307	0.000112513	0.00398691	94.6052	87.9606	29.1648	20.4243	2.48843	21.5362
FBgn0266758	Esyt2	chr3R	24544719	24556549	+	245.744	1.34503	0.000114724	0.00404879	302.91	243.185	510.887	120.912	205.295	91.2723
FBgn0259711	CG42365	chr2R	21666687	21667594	+	99.4949	1.10361	0.00011566	0.00406536	142.342	112.797	152.864	71.0766	52.257	65.634
FBgn0263986	cd	chr3R	22694959	22697990	+	21.6808	2.01256	0.000116155	0.00406635	30.3778	33.1146	40.2273	5.7188	12.4421	8.20425
FBgn0040364	CG11378	chrX	1170828	1173797	+	22.0617	2.07343	0.000118671	0.00413782	28.6419	43.4629	35.1989	12.2546	8.70949	4.10213
FBgn0266777	lncRNA:CR45242	chr3L	10269482	10270353	+	190.248	-1.22162	0.000123129	0.00427615	105.02	69.3337	167.949	222.216	301.1	275.868
FBgn0030137	CG15317	chrX	9555607	9556544	-	171.429	-0.956139	0.000126487	0.00437535	132.794	104.518	112.636	265.516	209.028	204.081
FBgn0029167	Hml	chr3L	13846054	13860001	+	30.6736	2.88716	0.000127274	0.00438516	115.436	21.7314	24.1364	3.26789	17.419	2.05106
FBgn0063923	Kaz1-ORFB	chr3L	216625	218058	+	52.0461	1.51199	0.000127938	0.00439069	72.0388	56.9157	101.574	23.6922	38.5706	19.4851
FBgn0016075	vkg	chr2L	5012144	5028191	-	518.208	1.18114	0.000129385	0.00441405	604.085	701.615	851.813	370.905	410.59	170.238
FBgn0020626	Osbp	chr3R	24934869	24938222	-	1201.8	-0.812669	0.000129632	0.00441405	799.371	1013.1	804.546	1747.5	1280.3	1565.99
FBgn0038921	CG6332	chr3R	22014697	22016212	+	28.923	-1.6745	0.000135013	0.00456165	14.7549	16.5573	10.0568	41.6656	42.3032	48.2
FBgn0261575	tobi	chr3R	25344761	25346921	-	19.0594	-2.15396	0.000134842	0.00456165	9.54731	4.13932	7.03978	30.228	39.8148	23.5872
FBgn0085271	CG34242	chr3L	12533996	12534403	+	130.797	0.960352	0.000135862	0.00457264	182.267	186.27	149.847	89.8669	88.3391	88.1957
FBgn0033250	CG14762	chr2R	8009119	8013755	-	1650.7	0.762879	0.000137899	0.00462335	2021.43	1998.26	2211.5	1254.87	1405.96	1012.2
FBgn0261113	Xrp1	chr3R	18914968	18926989	+	1071.17	1.13766	0.00014265	0.00476428	1455.53	878.571	2083.77	585.769	822.425	600.961
FBgn0036117	CG6321	chr3L	11059437	11061224	-	58.3437	1.23663	0.000144113	0.00479477	77.2465	77.6123	90.5114	30.228	38.5706	35.8936
FBgn0030493	CG15756	chrX	13534400	13536202	+	48.4756	-1.51837	0.000148778	0.00493116	18.2267	27.9404	29.1648	48.2013	70.9202	96.4
FBgn0265413	CG44325	chrX	9070318	9078499	-	1095.62	0.828852	0.000152131	0.0050232	1168.24	1522.24	1514.56	723.02	949.335	696.336
FBgn0032422	atilla	chr2L	12175451	12177886	-	26.1034	2.30486	0.000152922	0.00503027	33.8496	42.4281	53.3012	7.35275	18.6632	1.02553
FBgn0069913	CG4681	chr2R	24578247	24579827	-	21.4767	-2.01521	0.000169435	0.00555248	13.0191	4.13932	8.04546	29.411	37.3264	36.9191
FBgn0033866	CG6280	chr2R	13753964	13758971	+	22.4413	-1.94341	0.000182867	0.00597025	9.54731	5.17415	13.0739	43.2995	34.838	28.7149
FBgn0039332	alrm	chr3R	25381065	25382781	-	3005.67	0.839808	0.000184059	0.00598673	3685.26	4187.96	3694.88	1790.8	2793.26	1881.85
FBgn0266689	lncRNA:CR45179	chr3L	16689268	16697897	+	12.112	-2.9365	0.000190319	0.00616733	6.07556	0	2.01137	21.2413	24.8843	18.4596
FBgn0034094	Tsf3	chr2R	16226501	16229869	+	44.9353	1.36483	0.000192961	0.00620679	57.2839	75.5426	61.3466	22.0582	23.6401	29.7404
FBgn0026061	Mipp1	chr3L	16563448	16573334	-	36.8761	1.6615	0.000192382	0.00620679	56.416	57.9505	54.3069	26.9601	17.419	8.20425
FBgn0039081	Irk2	chr3R	23513617	23519445	-	338.79	0.969459	0.000194002	0.00621732	410.535	582.61	352.995	226.301	191.609	268.689
FBgn0036787	CG4306	chr3L	18461957	18463163	-	29.3691	1.7418	0.000206104	0.00658099	56.416	47.6022	32.1818	17.9734	8.70949	13.3319
FBgn0024366	CG11409	chrX	1329518	1341587	-	20.5742	2.02205	0.000229783	0.00731028	30.3778	23.8011	45.2557	9.80366	4.97685	9.22978
FBgn0034126	jtb	chr2R	16432244	16433183	+	219.118	0.854293	0.000233144	0.00736346	260.381	260.777	324.835	147.872	174.19	146.651
FBgn0030435	CG4645	chrX	12909953	12912070	+	605.634	0.675078	0.000233045	0.00736346	725.596	766.81	742.194	473.844	462.847	462.515
FBgn0263390	Nha2	chr3R	22981459	22998528	-	28.6375	1.62124	0.000237454	0.0074725	34.7175	50.7067	44.25	13.8885	14.9306	13.3319
FBgn0051472	sgll	chr3R	7810532	7811912	+	616.18	-0.79443	0.00024441	0.00765994	465.215	531.903	355.006	786.744	772.656	785.557
FBgn0026176	SkpB	chr2R	12139295	12140229	-	104.549	1.12837	0.000245167	0.00765994	140.606	176.956	113.642	71.8935	47.2801	76.9149
FBgn0035431	CG14968	chr3L	3299336	3303112	-	74.9718	1.17303	0.000264398	0.00823127	83.322	107.622	120.682	49.8353	53.5012	34.8681
FBgn0069354	Porin2	chr2L	10845788	10847044	-	10.4377	-2.82953	0.000279858	0.00868158	2.60381	4.13932	1.00568	17.9734	17.419	19.4851
FBgn0036046	Ilp2	chr3L	9799698	9800440	+	3528.19	0.841966	0.000291608	0.009014	4043.72	4152.78	5390.46	2090.63	3220.02	2271.55
FBgn0051191	CG31191	chr3R	20909213	20945530	-	58.3191	1.35303	0.000296492	0.00913259	63.3595	70.3685	117.665	34.3128	38.5706	25.6383
FBgn0038260	CG14855	chr3R	14796305	14798474	+	468.135	0.947748	0.000312049	0.00957793	531.178	753.357	565.194	354.566	381.973	222.54
FBgn0027083	MetRS-m	chr3R	14249043	14259991	-	465.462	0.859367	0.000314496	0.00961917	566.763	760.601	473.676	365.186	314.786	311.762
FBgn0069973	CG40485	chrX	22960609	22962360	-	335.427	1.18071	0.000315872	0.00962746	466.083	667.466	263.489	206.694	155.527	253.306
FBgn0027889	ball	chr3R	26864605	26866807	-	3035.01	0.76055	0.000316978	0.00962752	3610.62	4641.22	3200.08	2505.65	2051.71	2200.79
FBgn0044050	Ilp3	chr3L	9801298	9802120	-	1367.65	0.742283	0.000318389	0.00963678	1682.06	2029.3	1425.05	1083.3	949.335	1036.81
FBgn0261584	CG42694	chr2R	22941877	22945147	+	137.114	1.13661	0.000324139	0.0097769	216.116	125.215	223.262	78.4293	111.979	67.6851
FBgn0062442	Cisd2	chr3R	29222217	29223428	-	2517.67	-0.785142	0.000338131	0.0101637	1785.35	2306.64	1455.22	3031.78	3095.6	3431.43
FBgn0038742	Arc42	chr3R	19877737	19879309	+	1287.98	-0.881695	0.000361886	0.0108404	887.032	1172.46	659.728	1804.69	1407.21	1796.73
FBgn0029810	CG12239	chrX	5792140	5794543	+	2836.95	0.8935	0.000364623	0.010885	3324.2	3055.86	4684.47	1983.61	2466.03	1507.53
FBgn0036145	CG7607	chr3L	11199620	11200587	+	762.776	1.06346	0.000368318	0.0109578	1060.62	812.342	1220.9	390.513	741.551	350.732
FBgn0023479	teq	chr3L	9074643	9092131	+	393.381	0.776106	0.000384203	0.0113915	532.046	441.873	514.909	249.176	337.182	285.098
FBgn0038799	MFS9	chr3R	20507392	20512468	-	2705.27	1.23502	0.000387134	0.0114395	2422.41	4653.63	4315.38	1691.95	2339.12	809.144
FBgn0033830	CG10814	chr2R	13375975	13377731	-	186.323	-1.29195	0.000407827	0.0120102	82.4541	177.991	64.3637	291.659	186.632	314.838
FBgn0000276	CecA1	chr3R	30210874	30211273	+	26.2426	1.73954	0.000414585	0.0121681	40.7931	48.637	31.1762	6.53578	14.9306	15.383
FBgn0039109	CG10365	chr3R	23723331	23731499	+	328.064	0.928326	0.000421763	0.0123373	353.251	506.032	430.432	220.582	289.902	168.187
FBgn0267228	lncRNA:CR45668	chrX	5882480	5899989	-	44.9555	1.26088	0.000423186	0.0123375	72.0388	61.055	57.3239	26.9601	23.6401	28.7149
FBgn0039265	CG11790	chr3R	25047706	25049455	+	1571.72	0.722361	0.000435852	0.0126644	1873.01	2207.29	1790.11	986.902	1330.06	1242.94
FBgn0030349	CG10353	chrX	11877737	11887162	-	529.746	0.942995	0.00044329	0.0128377	715.181	452.221	923.217	354.566	379.485	353.808
FBgn0015801	Reg-5	chr2R	24788008	24793410	-	168.417	0.884269	0.000445228	0.0128512	207.437	199.722	247.398	106.206	143.085	106.655
FBgn0031663	CG8891	chr2L	4978484	4979379	-	1302.07	-0.754644	0.000448594	0.0129056	946.92	1186.95	773.37	1545.71	1673.47	1685.97
FBgn0035770	pst	chr3L	7357275	7360263	-	521.272	0.69974	0.000452363	0.0129712	616.236	712.998	607.432	431.361	365.799	393.804
FBgn0264439	lncRNA:CR43857	chr2L	7423820	7425932	+	299.88	-0.975119	0.000458808	0.0131129	246.494	181.095	178.006	267.967	476.534	449.183
FBgn0012051	CalpA	chr2R	19425113	19430564	+	709.56	0.710919	0.000462165	0.0131657	864.466	774.053	1003.67	520.411	592.245	502.51
FBgn0266243	lncRNA:CR44938	chr3R	10385494	10387385	-	25.6143	1.65195	0.000465784	0.0132255	44.2648	28.9753	43.2444	10.6206	11.1979	15.383
FBgn0042175	CG18858	chr2L	20456847	20459075	-	1240.62	0.61857	0.000473106	0.0133898	1528.44	1527.41	1452.21	981.183	920.718	1033.74
FBgn0034103	prim	chr2R	16280015	16280470	+	1038.21	-0.99294	0.000483621	0.0136431	736.011	946.87	400.262	1333.3	1428.36	1384.47
FBgn0263487	scaRNA:PsiU5-44	chr2R	14602986	14603124	-	22.9089	-1.66466	0.000487504	0.0137083	9.54731	12.418	11.0625	31.8619	33.5938	38.9702
FBgn0013755	Bro	chr3L	1647869	1648612	+	32.6709	-1.59322	0.000493571	0.0138343	12.1511	26.9056	10.0568	53.9201	44.7917	48.2
FBgn0039788	Rpt6R	chr3R	30582198	30583697	-	41.0726	1.34206	0.000496348	0.0138675	55.548	71.4033	50.2841	26.1431	17.419	25.6383
FBgn0029798	CG4078	chrX	5747747	5752077	+	921.188	-0.803123	0.000516147	0.0143746	641.406	855.805	516.921	1269.57	1106.11	1137.31
FBgn0035159	CG13896	chr3L	710820	711850	-	194.959	-0.808663	0.000545467	0.0151428	145.814	120.04	158.898	237.739	266.262	241
FBgn0003944	Ubx	chr3R	16656623	16734426	-	175.683	-1.10821	0.000550244	0.0151885	116.304	94.1696	122.693	142.97	335.938	242.025
FBgn0000277	CecA2	chr3R	30212156	30212568	+	12.6751	2.29453	0.000550898	0.0151885	17.3588	24.8359	21.1193	4.90183	3.73264	4.10213
FBgn0035206	CG9186	chr3L	1311719	1313377	-	1431.2	-0.756405	0.000552339	0.0151885	972.958	1330.79	890.029	1849.62	1613.74	1930.05
FBgn0035207	Herc4	chr3L	1313696	1318330	+	2660.94	-0.652292	0.000562627	0.0154227	2202.83	1764.39	2240.66	3293.21	3405.41	3059.16
FBgn0010352	Nc73EF	chr3L	16954822	16968724	+	1361.49	0.753368	0.000594139	0.0162355	1654.29	1379.43	2093.83	1102.1	1032.7	906.57
FBgn0028494	CG6424	chr2R	17703335	17719346	-	20.2437	-2.01455	0.000623733	0.0169909	9.54731	6.20898	8.04546	14.7055	46.0359	36.9191
FBgn0036116	CG7888	chr3L	11054035	11059659	+	436.707	1.23067	0.000636753	0.0172915	427.025	675.744	734.148	288.391	376.997	117.936
FBgn0032253	LManI	chr2L	10452677	10457241	-	16.977	2.09726	0.000640424	0.0173372	25.1702	17.5921	40.2273	8.98669	3.73264	6.15319
FBgn0000565	Eip71CD	chr3L	15511052	15513202	+	1547.88	0.670628	0.000648452	0.0175002	1858.25	2193.84	1651.33	1144.58	1292.74	1146.54
FBgn0044048	Ilp5	chr3L	9823349	9823897	-	917.01	0.868619	0.00065122	0.0175206	972.09	1086.57	1495.45	589.037	834.867	524.047
FBgn0037661	Ada	chr3R	9065183	9066303	+	107.958	-0.893035	0.000658128	0.017652	75.5106	84.8561	66.375	138.885	140.596	141.523
FBgn0011722	Tig	chr2L	6415179	6423310	-	462.937	0.99231	0.000674065	0.018024	663.972	394.271	790.466	293.293	243.866	391.753
FBgn0040260	Ugt37D1	chr2L	16799025	16801584	+	17.5949	2.16336	0.000677169	0.0180285	23.4343	26.9056	35.1989	3.26789	13.6863	3.07659
FBgn0033942	Cpr51A	chr2R	14512559	14515211	-	162.49	0.839147	0.00067837	0.0180285	235.211	196.618	194.097	126.631	98.2928	124.089
FBgn0038170	CG14367	chr3R	13694053	13695513	+	60.9584	-1.08654	0.000699684	0.0185384	36.4534	47.6022	33.1875	82.5142	80.8739	85.1191
FBgn0026417	Hus1-like	chr3R	4808336	4812096	-	243.734	-0.828951	0.000745267	0.0196864	179.663	200.757	146.83	337.409	250.087	347.655
FBgn0035499	Chd64	chr3L	4114289	4122388	-	700.677	0.928275	0.000749111	0.0197281	896.58	608.48	1250.06	432.178	568.605	448.157
FBgn0037290	CG1124	chr3R	4965445	4968485	+	680.507	0.813741	0.000760156	0.0199587	836.692	1106.23	659.728	464.04	455.382	560.966
FBgn0040532	CG8369	chr3R	8822008	8822838	+	4322.26	-0.630773	0.000769587	0.0201456	3030.84	3570.17	3575.2	4629.78	5616.38	5511.21
FBgn0038769	CG10889	chr3R	20033881	20036056	-	230.393	-0.848683	0.000777222	0.0202419	161.436	203.862	128.727	315.351	255.064	317.915
FBgn0024913	Actbeta	chr4	1077331	1084796	-	579.462	-0.889105	0.000777911	0.0202419	418.346	272.16	527.983	674.002	868.461	715.821
FBgn0052068	Adi1	chr3L	10663376	10664435	+	302.3	0.756937	0.000782714	0.0203063	373.213	359.086	406.296	212.413	269.994	192.8
FBgn0085420	DIP-delta	chr3L	5424109	5442399	+	179.211	-0.913393	0.000793853	0.0205342	131.059	97.2741	143.813	181.368	278.704	243.051
FBgn0038716	CG7342	chr3R	19603375	19606475	+	230.677	-0.984464	0.000801202	0.020663	151.021	200.757	113.642	381.526	220.226	316.889
FBgn0032726	CG10621	chr2L	18952206	18954431	-	25.3392	1.55074	0.000826983	0.0212649	41.661	31.0449	40.2273	10.6206	16.1748	12.3064
FBgn0037895	CG6723	chr3R	11416218	11418668	-	1083.58	0.835041	0.000851631	0.0218343	1047.6	1828.55	1290.29	843.932	846.065	645.059
FBgn0037127	CG14566	chr3L	21739479	21740309	-	399.277	0.98053	0.000861037	0.0220107	515.555	428.42	644.643	234.471	386.95	185.621
FBgn0030222	CG9806	chrX	10623725	10627112	-	69.9733	1.05469	0.000869778	0.0221692	92.0014	114.866	76.4319	45.7504	49.7685	41.0213
FBgn0041180	Tep4	chr2L	19548507	19556451	+	655.176	0.924819	0.000929178	0.0235455	1130.92	662.292	781.415	387.245	362.066	607.115
FBgn0036550	CG17026	chr3L	15975368	15976428	+	75.1598	-1.02982	0.000927429	0.0235455	42.5289	41.3932	64.3637	97.2197	107.002	98.451
FBgn0036194	Dph1	chr3L	11693879	11696963	-	1002.89	0.582676	0.000950631	0.0240193	1172.58	1246.97	1188.72	798.182	786.343	824.527
FBgn0033836	CG18278	chr2R	13408042	13409887	-	390.365	-0.9509	0.00101127	0.0254775	228.268	384.957	186.051	582.501	423.032	537.379
FBgn0033696	Cyp6g2	chr2R	12188338	12190377	-	247.661	0.897933	0.00101468	0.0254897	321.137	342.529	302.71	180.551	225.203	113.834
FBgn0029147	NtR	chr2R	22127808	22130184	+	18.9135	1.96722	0.0010177	0.0254922	43.3969	21.7314	25.1421	4.90183	4.97685	13.3319
FBgn0025879	Timp	chr3R	10203875	10213007	-	110.938	1.00228	0.00104045	0.0259132	136.266	197.653	110.625	84.9651	68.4317	67.6851
FBgn0039756	CG9743	chr3R	30196360	30202998	-	296.779	0.974861	0.00103891	0.0259132	308.986	473.952	396.239	174.832	286.169	140.498
FBgn0261089	Sytalpha	chr2L	17592260	17604387	+	159.039	1.19279	0.00106347	0.0264109	233.475	102.448	327.853	98.0366	97.0486	95.3744
FBgn0050047	CG30047	chr2R	12351793	12355413	+	36.1335	1.40098	0.00111938	0.027642	43.3969	75.5426	38.2159	18.7904	22.3958	18.4596
FBgn0032077	CG9515	chr2L	8941945	8943257	-	377.01	-0.646895	0.00111898	0.027642	279.476	312.519	289.637	457.504	483.999	438.927
FBgn0039827	CG1544	chr3R	31196916	31203722	+	237.316	-0.931202	0.00113085	0.0278463	131.059	232.837	126.716	357.834	274.971	300.481
FBgn0043783	CG32444	chr3L	21636947	21639060	+	49.5355	-1.55307	0.00118945	0.029207	17.3588	28.9753	29.1648	70.2596	120.689	30.7659
FBgn0025631	moody	chrX	2044292	2050120	-	158.16	1.01835	0.00122202	0.0298386	178.795	167.643	289.637	136.434	99.5371	76.9149
FBgn0034618	CG9485	chr2R	21312399	21319569	+	397.206	0.949206	0.00121963	0.0298386	362.798	694.371	513.904	348.847	261.285	202.03
FBgn0035713	velo	chr3L	6744426	6752752	-	2972.44	-0.584286	0.00122666	0.0298682	2343.43	2628.47	2164.23	3537.49	3394.21	3766.78
FBgn0051793	CG31793	chr2L	19003367	19008234	+	327.903	0.687755	0.00124368	0.0301596	391.44	423.246	400.262	282.672	216.493	253.306
FBgn0035300	CG1139	chr3L	1971638	1974285	+	175.099	0.908779	0.00124555	0.0301596	224.796	300.101	160.909	129.899	116.956	117.936
FBgn0016920	nompC	chr2L	5346200	5365760	+	20.9535	1.72993	0.00126099	0.0304488	26.9061	26.9056	42.2387	6.53578	14.9306	8.20425
FBgn0011581	Ms	chr3R	24341551	24343825	+	1008.86	0.893026	0.00131905	0.0317628	1288.02	905.477	1739.83	590.671	910.764	618.396
FBgn0030294	Pa1	chrX	11359236	11360929	+	547.435	0.715677	0.00140582	0.0336664	749.898	598.132	691.91	339.043	496.441	409.187
FBgn0030629	CG9123	chrX	15340373	15342117	-	1068.55	-0.616636	0.001404	0.0336664	821.069	968.602	741.188	1263.86	1321.35	1295.25
FBgn0037817	Cyp12e1	chr3R	10434789	10436704	+	645.844	-0.634184	0.00141289	0.0337429	461.743	522.59	534.017	785.11	872.193	699.413
FBgn0263852	Dad1	chr2L	8383612	8384137	-	2307.25	-0.545127	0.00142192	0.0338658	1845.24	1948.59	1835.37	2607.77	2794.5	2812.01
FBgn0024194	rasp	chr3L	3162180	3163852	+	657.67	-0.736377	0.00145753	0.0346192	477.366	624.003	379.142	872.526	801.273	791.71
FBgn0265699	lncRNA:CR44506	chr2R	19692214	19697195	+	33.2249	1.41459	0.00147777	0.0349596	48.6045	33.1146	63.358	22.0582	19.9074	12.3064
FBgn0035921	CG13305	chr3L	8644916	8646822	-	110.78	0.881863	0.00147988	0.0349596	131.059	129.354	169.96	73.5275	92.0718	68.7106
FBgn0027348	bgm	chr2L	14013004	14019328	+	30.0034	1.44	0.00150002	0.0353397	44.2648	36.2191	51.2898	14.7055	9.95371	23.5872
FBgn0035780	CG18417	chr3L	7400070	7401671	+	58.6871	1.2668	0.00152293	0.0357827	72.9068	53.8112	121.688	34.3128	44.7917	24.6128
FBgn0033945	CG12868	chr2R	14604549	14605297	-	87.1164	0.996572	0.00153027	0.0358586	126.719	85.891	134.761	49.8353	72.1644	53.3276
FBgn0267028	lncRNA:CR45472	chr2R	5663909	5664615	+	19.8436	-1.67041	0.00155117	0.0362508	6.07556	11.3831	11.0625	23.6922	36.0822	30.7659
FBgn0038938	CG7084	chr3R	22298805	22304420	+	149.693	1.10513	0.00157859	0.036793	153.625	203.862	254.438	71.0766	150.55	64.6085
FBgn0023178	Pdf	chr3R	26455462	26456141	-	947.012	0.701728	0.00161039	0.037434	983.373	1361.84	1172.63	647.859	867.217	649.161
FBgn0264815	Pde1c	chr2L	11814156	11928572	-	274.41	0.843357	0.00163367	0.0378743	396.648	238.011	422.387	207.511	206.539	175.366
FBgn0053129	CG33129	chr2L	10964905	10970275	-	4010.87	-0.690736	0.00168868	0.0390457	3426.62	2253.86	3524.92	4765.4	4954.46	5139.96
FBgn0001145	Gs2	chrX	11422832	11430197	+	2058.08	1.1711	0.00170544	0.0393289	2274.86	1640.21	4635.19	1143.76	1875.03	779.404
FBgn0003149	Prm	chr3L	8732858	8745310	-	41.2677	1.16768	0.0017125	0.0393875	60.7556	51.7415	59.3353	30.228	19.9074	25.6383
FBgn0286828	dind	chr3R	18674626	18677539	-	627.032	-0.574046	0.00172952	0.0396743	508.611	504.997	497.813	729.556	783.854	737.357
FBgn0008636	hbn	chr2R	20954668	20960909	-	517.4	-0.606577	0.00175137	0.04007	412.27	391.166	427.415	627.434	572.338	673.774
FBgn0032322	CG16743	chr2L	10972280	10973408	+	33.2206	1.4897	0.001793	0.0408084	38.1893	37.2539	71.4035	19.6073	23.6401	9.22978
FBgn0031360	CG31937	chr2L	1729887	1731070	+	746.523	-0.697613	0.00178983	0.0408084	519.027	721.277	468.648	964.844	883.391	921.953
FBgn0003082	phr	chr2R	7825289	7827319	+	1740.5	0.791724	0.00184736	0.0418271	1962.41	3066.2	1590.99	1309.61	1279.05	1234.74
FBgn0053497	Sdic2	chrX	20181590	20186487	-	466.878	-0.632479	0.00184586	0.0418271	386.232	315.623	396.239	542.469	564.873	595.834
FBgn0038542	TyrR	chr3R	17750129	17763188	-	73.9702	1.04865	0.00189613	0.04282	95.4731	71.4033	132.75	53.1032	39.8148	51.2766
FBgn0039321	CG10550	chr3R	25306407	25308391	-	116.317	1.11195	0.00192589	0.0433798	124.983	142.807	208.176	53.9201	115.712	52.3021
FBgn0265180	CG44245	chr2R	21200483	21212969	+	101.144	1.31753	0.00195642	0.043954	118.04	69.3337	245.387	57.188	75.897	41.0213
FBgn0015010	Ag5r	chrX	14784664	14786551	-	28.7456	-1.44591	0.00198826	0.0445544	14.7549	8.27865	23.1307	36.7637	48.5243	41.0213
FBgn0053080	CG33080	chrX	5708559	5717778	-	1017.97	0.724242	0.00211328	0.0472345	1094.47	1584.33	1127.37	897.852	623.351	780.429
FBgn0046302	CG10650	chr2L	18993360	18995934	-	38.7737	-1.1897	0.00212255	0.0473204	28.6419	22.7663	19.108	48.2013	64.6991	49.2255
FBgn0016041	Tom40	chrX	7736893	7739978	+	673.379	0.586066	0.00217194	0.0482979	857.522	719.207	847.79	534.3	557.407	524.047
FBgn0035969	CG4476	chr3L	9211880	9215256	+	621.99	-0.614652	0.00218987	0.0485727	456.535	557.774	460.603	815.338	751.505	690.183
FBgn0086708	stv	chr3L	13477541	13483515	+	125.381	1.00888	0.00224613	0.0496498	180.531	100.379	221.25	84.1481	98.2928	67.6851
FBgn0031012	CG8051	chrX	19301330	19307925	-	22.5385	1.54408	0.00224982	0.0496498	31.2458	45.5326	24.1364	13.8885	11.1979	9.22978
FBgn0031183	CG14621	chrX	22444227	22447808	+	254.92	0.991018	0.00225912	0.0497292	295.099	229.732	493.79	213.23	118.2	179.468
FBgn0267153	lncRNA:CR45593	chr3R	6761513	6763478	-	47.3977	-1.05436	0.00230899	0.0506989	32.1137	34.1494	26.1477	61.2729	60.9664	69.7361
FBgn0004865	Eip78C	chr3L	21226609	21266503	+	226.427	-0.912672	0.00231588	0.0507224	205.701	137.632	127.722	268.784	217.737	400.983
FBgn0001227	Hsp67Ba	chr3L	9377802	9379534	-	1826.62	-0.662941	0.00240228	0.0524829	1623.04	1491.19	1127.37	1886.39	2429.95	2401.79
FBgn0039355	CG4730	chr3R	25677072	25678682	-	139.831	-0.809223	0.0024224	0.0527901	116.304	93.1348	94.5342	151.14	217.737	166.136
FBgn0285970	CG32500	chrX	21621541	21623750	-	1355.29	-0.690946	0.00243097	0.0528447	946.052	1338.04	826.671	1602.08	1614.99	1803.91
FBgn0263005	CG43313	chrX	13095571	13112462	-	370.397	-0.793088	0.00244923	0.0529775	316.797	198.688	296.676	370.088	567.361	472.77
FBgn0264907	CG44098	chr3R	4750409	4773197	-	185.988	1.03862	0.00244599	0.0529775	245.626	133.493	371.097	118.461	140.596	106.655
FBgn0037503	CG14598	chr3R	7439760	7441976	+	84.2128	-0.977379	0.00246448	0.0531755	71.1709	35.1842	63.358	108.657	118.2	108.706
FBgn0053512	dpr4	chr3R	11533483	11542949	-	360.788	0.907956	0.00247538	0.0532787	432.233	331.146	647.66	202.609	334.693	216.387
FBgn0028509	CenG1A	chr2L	13835564	13898712	+	1424.98	0.629341	0.00251433	0.0534089	1741.08	1412.54	2039.52	1208.3	1102.37	1046.04
FBgn0041627	Ku80	chr2L	15768630	15771159	-	665.926	0.697555	0.00251945	0.0534089	787.219	1023.45	661.739	547.371	440.451	535.327
FBgn0029950	CG9657	chrX	7418594	7422142	+	275.668	1.30137	0.0025196	0.0534089	290.759	353.912	531	140.519	282.436	55.3787
FBgn0034720	Liprin-gamma	chr2R	22333500	22373109	-	1716.45	-0.773353	0.00253044	0.0534089	1262.85	971.706	1565.85	1673.16	2765.89	2059.27
FBgn0264695	Mhc	chr2L	16766566	16788766	+	90.7063	0.965926	0.00251813	0.0534089	118.907	112.797	127.722	63.7238	82.1181	38.9702
FBgn0003377	Sgs7	chr3L	11509861	11510247	+	35.0247	-2.13344	0.00249012	0.0534089	29.5099	4.13932	5.02841	98.8536	57.2338	15.383
FBgn0001226	Hsp27	chr3L	9384063	9385694	+	39061.1	-0.652976	0.00250586	0.0534089	34853.8	29040.5	27212.8	37896.9	48684.8	56678.1
FBgn0035904	GstO3	chr3L	8518885	8520295	+	566.926	-0.762749	0.00252653	0.0534089	427.025	538.112	296.676	808.802	658.189	672.749
FBgn0263745	CR43670	chr2L	16700940	16703197	-	62.3596	1.1131	0.00255935	0.0538886	99.8128	53.8112	101.574	35.1298	51.0127	32.817
FBgn0040322	GNBP2	chr3L	18673474	18675413	-	19.3206	1.54584	0.00259219	0.0544486	29.5099	25.8708	31.1762	10.6206	7.46528	11.2808
FBgn0086782	amn	chrX	19886108	19890060	-	24.4068	-1.74622	0.00262615	0.0550291	11.2832	2.06966	20.1137	31.0449	46.0359	35.8936
FBgn0031589	Naprt	chr2L	4189340	4198071	-	392.091	-0.713085	0.00266698	0.0557508	312.458	221.454	357.017	477.929	526.302	457.387
FBgn0028990	Spn27A	chr2L	6671065	6673347	-	1719.89	-0.737604	0.00267523	0.0557895	1268.92	1691.95	908.131	2173.15	1982.03	2295.14
FBgn0037046	CG10581	chr3L	21033554	21034203	-	137.722	-0.894163	0.00269343	0.056035	90.2655	123.145	76.4319	227.118	138.108	171.264
FBgn0027793	CG14787	chrX	1460807	1461676	-	638.86	0.864883	0.00273937	0.056855	669.18	1235.59	570.222	486.915	429.254	442.004
FBgn0030510	CG12177	chrX	13677899	13680500	-	285.244	-0.7539	0.002771	0.0573749	190.078	281.474	165.938	366.003	352.112	355.859
FBgn0035625	Blimp-1	chr3L	5630983	5652094	+	60.3698	-1.38877	0.00280347	0.0579096	61.6236	25.8708	12.0682	83.3311	80.8739	98.451
FBgn0029711	Usf	chrX	4544617	4548794	-	559.532	-0.790862	0.00284774	0.058685	374.949	329.076	524.966	531.849	884.636	711.719
FBgn0001257	ImpL2	chr3L	4224006	4236147	-	505.798	0.94336	0.00285928	0.0587839	716.917	397.375	880.978	247.543	456.626	335.349
FBgn0036063	CG6674	chr3L	9971151	9972054	-	475.056	-0.646109	0.00288428	0.0591583	373.213	431.524	306.733	568.612	537.5	632.753
FBgn0005612	Sox14	chr2R	23978801	23985177	+	881.845	-0.861851	0.00290453	0.0594337	806.314	662.292	409.313	1108.63	841.088	1463.43
FBgn0034796	CG3700	chr2R	22894435	22895745	+	755.188	-0.626937	0.00296591	0.0605475	629.255	515.346	635.591	772.039	943.114	1035.79
FBgn0261560	Thor	chr2L	3478434	3479612	+	77.4013	1.05722	0.0030483	0.0620841	117.172	67.264	128.727	50.6523	64.6991	35.8936
FBgn0036931	CG14183	chr3L	20024687	20027835	-	26.3095	-1.4903	0.00307886	0.0625604	15.6229	9.31348	16.0909	24.5092	58.478	33.8425
FBgn0053200	VepD	chr2R	22408525	22409342	+	99.9723	-0.848503	0.00317446	0.064353	57.2839	70.3685	86.4887	117.644	148.061	119.987
FBgn0032601	yellow-b	chr2L	16754336	16758283	+	45.6758	1.32662	0.00333602	0.0670047	97.209	69.3337	29.1648	26.1431	28.6169	23.5872
FBgn0002531	Lcp1	chr2R	8430115	8431243	-	74.843	-0.97013	0.00332905	0.0670047	49.4724	42.4281	59.3353	70.2596	121.933	105.63
FBgn0052192	CG32192	chr3L	18040317	18041738	+	77.8217	-1.44654	0.00333507	0.0670047	46.8686	16.5573	61.3466	54.7371	194.097	93.3234
FBgn0036150	Ir68a	chr3L	11232972	11236218	-	23.4466	1.44207	0.00333111	0.0670047	37.3213	24.8359	40.2273	10.6206	17.419	10.2553
FBgn0051633	CG31633	chr2L	6654760	6656321	-	113.798	0.783046	0.00338131	0.0677584	126.719	144.876	159.904	71.8935	87.0949	92.2978
FBgn0034381	List	chr2R	18727817	18730281	-	190.348	0.972039	0.00340761	0.0681287	178.795	263.882	312.767	104.572	192.853	89.2212
FBgn0028490	CG31705	chr2L	11523021	11528205	-	3630.16	0.567878	0.00343	0.0684195	3986.44	4450.81	4570.83	3423.11	2611.6	2738.17
FBgn0039151	CG13607	chr3R	24114043	24116322	-	100.305	0.860017	0.00344768	0.0686151	98.9449	151.085	138.784	78.4293	59.7222	74.8638
FBgn0032448	CG5781	chr2L	12696426	12697323	-	30.1759	1.36216	0.00347882	0.0690772	46.8686	24.8359	58.3296	14.7055	19.9074	16.4085
FBgn0050104	NT5E-2	chr2R	17485002	17493169	+	651.011	0.722738	0.00355429	0.0704153	618.84	938.592	874.944	532.666	563.629	377.396
FBgn0033924	CG8613	chr2R	14352231	14355674	+	412.784	0.579647	0.00357212	0.0706082	454.799	510.172	518.932	338.226	345.891	308.685
FBgn0262686	CG43156	chrX	11906452	11906868	-	21.3265	1.67549	0.00358033	0.0706103	37.3213	42.4281	17.0966	4.90183	14.9306	11.2808
FBgn0050069	CG30069	chr2R	14185204	14198368	+	178.477	1.22856	0.0035972	0.0707828	252.57	114.866	382.159	84.1481	170.457	66.6595
FBgn0004369	Ptp99A	chr3R	29377646	29487131	+	1416.05	-0.799636	0.00364042	0.071472	1063.22	697.476	1338.56	1419.08	2269.44	1708.54
FBgn0040832	CG8012	chr3L	8215280	8216198	+	103.646	1.0196	0.00365851	0.0716657	113.7	164.538	137.779	71.8935	97.0486	36.9191
FBgn0031003	CG7889	chrX	19243631	19245224	+	539.04	-0.647096	0.00381485	0.0745606	411.402	516.381	332.881	660.93	635.793	676.851
FBgn0038279	Sdr	chr3R	14918628	14923083	+	447.708	0.608852	0.00383416	0.0747704	562.424	591.923	468.648	395.414	339.67	328.17
FBgn0039328	CHKov2	chr3R	25329530	25331203	-	35.214	1.21848	0.00386693	0.0750736	57.2839	34.1494	56.3182	24.5092	23.6401	15.383
FBgn0039902	Zip102B	chr4	310930	314087	-	1038.99	0.629591	0.00386386	0.0750736	1334.89	994.472	1456.23	746.712	912.008	789.659
FBgn0002789	Mp20	chr2R	13246670	13248880	+	105.783	0.788585	0.00390858	0.0757136	143.21	143.841	114.648	79.2463	87.0949	66.6595
FBgn0039207	CG5789	chr3R	24536204	24543914	-	363.233	0.634858	0.00395219	0.0763885	422.686	470.848	433.449	339.86	243.866	268.689
FBgn0036997	CG5955	chr3L	20466944	20469592	+	645.581	0.890839	0.00403369	0.0777914	572.839	963.427	979.535	442.799	630.816	284.072
FBgn0031016	kek5	chrX	19353181	19471914	+	443.489	0.739772	0.00407868	0.0784853	604.953	372.539	686.881	348.847	318.519	329.196
FBgn0038198	Npc2b	chr3R	14089517	14092425	+	810.913	-0.839546	0.00411951	0.0790965	622.311	781.297	340.926	1102.91	844.821	1173.21
FBgn0032785	CG10026	chr2L	19454256	19457723	+	23.7669	1.51401	0.00413927	0.0791271	49.4724	37.2539	19.108	16.3394	11.1979	9.22978
FBgn0030237	CG15209	chrX	10842205	10842995	+	2113.76	0.497353	0.0041356	0.0791271	2417.21	2553.96	2452.86	1859.43	1753.1	1645.98
FBgn0053203	CG33203	chr3R	28870606	28887709	-	133.866	1.07573	0.00416572	0.0794587	159.701	92.0999	292.654	76.7954	95.8044	86.1446
FBgn0034436	CG11961	chr2R	19357532	19363124	+	699.512	0.549582	0.00421009	0.0801296	853.183	800.959	838.739	566.979	629.572	507.638
FBgn0062978	CG31808	chr2L	16704286	16716195	-	62.1694	2.95672	0.00442372	0.0840122	98.9449	63.1247	167.949	7.35275	33.5938	2.05106
FBgn0036756	Cln3	chr3L	17809231	17814119	-	10.7842	2.18178	0.00445745	0.0844686	14.7549	19.6618	18.1023	2.45092	8.70949	1.02553
FBgn0032297	CG17124	chr2L	10744075	10756325	-	2233.19	-0.655793	0.00449987	0.084946	2090.86	1550.18	1560.82	2254.84	2546.9	3395.53
FBgn0036824	CG3902	chr3L	18893120	18898293	-	1283.73	0.680455	0.00450213	0.084946	1252.43	1929.96	1561.83	1213.2	913.252	831.706
FBgn0032780	CG13085	chr2L	19424050	19430270	+	18.7583	-1.63204	0.00454335	0.0855387	13.887	10.3483	3.01705	25.3261	26.1285	33.8425
FBgn0003137	Ppn	chr3R	28520665	28540324	-	81.2276	1.12141	0.00456704	0.0857704	178.795	81.7516	73.4148	51.4692	37.3264	64.6085
FBgn0001258	Ldh	chr3L	6259105	6262694	-	1150.97	0.937267	0.00457534	0.0857704	1178.66	1486.02	1870.57	596.39	1277.81	496.357
FBgn0266452	CTPsyn	chr3L	15097914	15113003	+	1944.85	-0.524409	0.0046004	0.0860552	1663.84	1475.67	1645.3	2142.1	2568.06	2174.13
FBgn0259145	CG42260	chr2R	22740999	22798289	-	421.638	-0.724976	0.00462522	0.0863342	357.59	236.976	358.023	411.754	627.083	538.404
FBgn0035677	CG13293	chr3L	6082883	6092188	+	627.798	-0.766133	0.00464786	0.0865714	503.404	332.181	558.154	629.068	1030.21	713.77
FBgn0031888	Pvf2	chr2L	7069536	7084635	-	41.2162	1.04849	0.0046896	0.0870475	59.8877	44.4977	62.3523	26.9601	24.8843	28.7149
FBgn0039711	CG7824	chr3R	29857652	29858936	-	333.546	0.651835	0.00469339	0.0870475	400.119	489.475	332.881	241.007	282.436	255.357
FBgn0031100	CG1504	chrX	20302015	20330372	-	192.778	-0.764876	0.0047114	0.0871959	148.417	128.319	150.852	174.015	304.832	250.23
FBgn0036306	CG10973	chr3L	12753239	12754774	-	107.166	0.992286	0.00477096	0.0881111	144.078	81.7516	202.142	81.6972	75.897	57.4298
FBgn0058160	CG40160	chr3L	26215815	26229433	+	244.631	-0.724359	0.00482223	0.0888698	197.022	135.563	220.244	286.757	353.357	274.842
FBgn0037712	CG16789	chr3R	9566195	9569189	+	155.746	0.855856	0.00489244	0.0899735	207.437	145.911	247.398	89.0499	149.306	95.3744
FBgn0083124	Uhg4	chr2R	9095273	9097312	+	274.61	-0.633865	0.00495234	0.0908832	216.116	235.941	193.091	283.489	368.287	350.732
FBgn0014396	tim	chr2L	3493986	3508119	-	35.2232	1.16553	0.00497316	0.0910736	62.4915	36.2191	47.2671	18.7904	19.9074	26.6638
FBgn0029508	Tsp42Ea	chr2R	6992676	7004259	+	203.926	0.737226	0.00502169	0.0917559	266.457	256.638	240.358	130.716	205.295	124.089
FBgn0061492	loj	chr3L	6094987	6096517	+	699.338	-0.555055	0.00503147	0.0917559	575.443	634.351	489.767	843.115	788.831	864.523
FBgn0266709	Zmynd10	chr3L	13024763	13026437	-	35.0826	-1.09112	0.00504592	0.0918273	24.3023	23.8011	19.108	51.4692	49.7685	42.0468
FBgn0012036	Aldh	chr2L	9387389	9391567	+	3172.54	0.71788	0.00505663	0.0918306	3062.95	5447.35	3327.8	2542.42	2653.91	2000.81
FBgn0036835	CG14075	chr3L	18984961	18985634	+	370.385	0.643388	0.00509433	0.0923229	414.006	561.913	379.142	281.038	283.681	302.532
FBgn0035983	CG4080	chr3L	9386827	9399227	-	441.961	0.776609	0.00513488	0.0928647	656.161	340.459	677.83	343.945	301.1	332.272
FBgn0051549	CG31549	chr3R	5632192	5633321	+	1323.12	0.730748	0.00517888	0.0934664	1413	2298.36	1243.02	1014.68	849.798	1119.88
FBgn0032291	CG17118	chr2L	10730255	10731356	+	22.9179	1.32765	0.00522263	0.0940614	31.2458	38.2887	29.1648	15.5225	9.95371	13.3319
FBgn0035482	CG14985	chr3L	4003474	4006626	+	214.149	-0.678132	0.00526635	0.0946532	145.814	206.966	141.801	267.15	257.552	265.613
FBgn0267518	2SrRNA-Psi:CR45858	chrX	23214040	23214069	+	29.3931	-1.245	0.00530245	0.0951059	17.3588	16.5573	18.1023	26.9601	52.257	45.1234
FBgn0029720	CG3009	chrX	4658158	4666700	-	248.687	1.02289	0.00536885	0.0960991	266.457	301.136	431.438	147.055	265.017	81.017
FBgn0010340	140up	chr3R	14124163	14125548	-	433.735	-0.570377	0.00538282	0.0961517	358.458	366.33	321.818	469.759	583.536	502.51
FBgn0033339	Sec31	chr2R	8893613	8898798	+	1554.17	0.555504	0.00541297	0.0964925	1741.08	1824.41	1985.22	1465.65	1068.78	1239.87
FBgn0038140	PK2-R1	chr3R	13338330	13345106	+	403.733	-0.636637	0.00559429	0.0995212	387.968	258.708	300.699	444.433	501.418	529.174
FBgn0051386	lncRNA:CR31386	chr3R	11269415	11305608	-	109.219	-0.761185	0.00563381	0.0998743	67.6991	84.8561	90.5114	126.631	160.503	125.115
FBgn0036356	CG10222	chr3L	13411122	13412453	-	285.073	-0.579693	0.00563705	0.0998743	245.626	233.872	206.165	350.481	329.716	344.579
FBgn0031703	CG12512	chr2L	5339132	5342234	-	198.902	0.994927	0.00580557	0.102651	186.607	254.568	352.995	136.434	194.097	68.7106
FBgn0016123	Alp4	chr3R	31048929	31052540	+	247.153	0.806061	0.00587679	0.1037	239.551	351.842	351.989	203.426	220.226	115.885
FBgn0038638	CG7702	chr3R	18669390	18674679	+	411.726	-0.6188	0.00604978	0.106239	361.062	327.007	286.62	544.103	401.881	549.685
FBgn0262593	Shab	chr3L	2895017	2959579	+	338.434	0.989431	0.00605043	0.106239	383.628	233.872	733.143	268.784	238.889	172.289
FBgn0036801	MYPT-75D	chr3L	18625959	18667177	+	104.047	0.997689	0.00605719	0.106239	134.53	80.7168	200.131	63.7238	90.8276	54.3532
FBgn0014342	mia	chr3R	5548115	5551168	-	65.4028	0.931495	0.00610455	0.10664	99.8128	74.5078	82.466	44.1165	59.7222	31.7915
FBgn0031307	MFS3	chr2L	1143201	1147395	+	2391.05	0.701529	0.00610203	0.10664	2274	3353.89	3255.39	1887.21	2274.42	1301.4
FBgn0037853	CG14696	chr3R	10882433	10885001	-	755.828	0.643879	0.00618853	0.107774	872.277	1173.5	720.069	605.376	523.814	639.932
FBgn0039064	CG4467	chr3R	23227727	23248903	-	888.189	0.786763	0.00620483	0.107774	1056.28	715.068	1602.05	674.819	735.33	545.583
FBgn0035146	CG13893	chr3L	599094	604008	-	73.1371	0.881347	0.00620656	0.107774	96.3411	99.3438	89.5057	68.6256	46.0359	38.9702
FBgn0036353	CG10171	chr3L	13385946	13387907	-	366.917	-0.549242	0.00625593	0.108415	287.287	295.962	310.756	467.308	439.207	400.983
FBgn0037720	CG8312	chr3R	9591309	9625073	+	111.317	0.796776	0.00627923	0.108603	146.681	108.657	167.949	77.6123	98.2928	68.7106
FBgn0024315	Picot	chr2R	16655323	16667675	-	1213.98	0.748466	0.00646113	0.111528	1286.28	1263.53	2015.39	855.37	1195.69	667.621
FBgn0031161	CG15445	chrX	21117159	21120444	+	649.955	0.631261	0.0064829	0.111683	755.974	983.089	631.569	553.907	442.94	532.251
FBgn0036121	CG6310	chr3L	11069043	11069864	-	562.288	-0.572113	0.00649798	0.111722	437.441	535.008	384.171	640.506	707.957	668.647
FBgn0036984	CG13248	chr3L	20407103	20410566	-	769.593	0.60487	0.00656881	0.112717	879.221	907.547	1000.65	763.869	500.174	566.093
FBgn0052000	anne	chr4	132220	143123	+	1387.73	0.699946	0.0065967	0.112973	1790.56	1148.66	2214.51	1147.03	1109.84	915.8
FBgn0030799	CG4872	chrX	16881347	16882790	+	157.654	-0.829616	0.00666099	0.113851	116.304	154.19	70.3978	211.596	172.946	220.489
FBgn0039073	CG4408	chr3R	23361889	23363574	-	232.952	-0.64577	0.00676039	0.115324	194.418	186.27	164.932	331.691	230.179	290.225
FBgn0032897	CG9336	chr2L	20858695	20861014	+	953.067	-0.615693	0.00681726	0.116067	752.502	932.383	573.239	1066.15	1158.36	1235.77
FBgn0029994	Ldsdh1	chrX	8078350	8081605	-	53.285	0.962768	0.00687822	0.116649	67.6991	65.1943	78.4432	42.4825	42.3032	23.5872
FBgn0030662	CG9220	chrX	15585289	15593534	-	206.173	-0.63573	0.00687274	0.116649	145.814	157.294	182.029	284.306	221.47	246.128
FBgn0036461	Zip71B	chr3L	14992289	14997983	+	165.086	0.790679	0.0068921	0.116657	169.248	187.304	270.529	113.559	155.527	94.3489
FBgn0266417	ringer	chr3L	16354746	16359428	-	475.264	0.634117	0.00692165	0.116704	548.537	533.973	650.677	348.847	469.068	300.481
FBgn0028699	Rh50	chr3L	4910368	4920198	+	463.24	0.580259	0.00692031	0.116704	477.366	605.376	582.29	354.566	425.521	334.323
FBgn0032078	C1GalTA	chr2L	8943455	8951216	-	916.648	0.485257	0.00695232	0.116995	1096.21	1001.72	1110.27	785.11	758.97	747.612
FBgn0031717	Oscillin	chr2L	5547086	5549614	+	766.286	-0.590835	0.00710855	0.119394	595.405	737.834	501.836	933.799	818.692	1010.15
FBgn0033052	SCAP	chr2R	6026273	6036388	-	1093.54	0.567446	0.00731277	0.122587	1336.62	1084.5	1495.45	803.083	1007.81	833.757
FBgn0263493	CR43482	chr3L	9386112	9386463	+	3700.78	-0.62244	0.00737466	0.123278	3482.17	2520.85	2739.48	3379.81	5131.14	4951.27
FBgn0001253	ImpE1	chr3L	8372405	8391171	+	1337.94	-0.662798	0.00738224	0.123278	1265.45	991.368	850.807	1587.38	1264.12	2068.5
FBgn0032923	CG9248	chr2L	21158847	21160903	+	699.841	0.507013	0.00742198	0.123704	762.917	816.481	885.001	565.345	619.618	549.685
FBgn0031037	CG14207	chrX	19605199	19611413	+	2336.13	0.451841	0.00745953	0.124093	2806.04	2640.89	2649.97	1963.18	1955.9	2000.81
FBgn0053639	CG33639	chrX	18210812	18226076	-	164.062	-0.825554	0.00747568	0.124125	128.455	87.9606	137.779	138.885	268.75	222.54
FBgn0263118	tx	chr3R	26440778	26448991	+	48.0106	1.20661	0.00754057	0.124912	53.8121	49.6719	96.5455	17.9734	48.5243	21.5362
FBgn0035187	Trh	chr3L	1190384	1193173	-	755.567	0.607519	0.00755175	0.124912	795.031	997.577	944.336	643.774	694.271	458.413
FBgn0261068	LSm7	chr2L	16742315	16743100	-	1452.16	-0.623027	0.00756753	0.124936	1048.47	1489.12	893.046	1745.87	1618.72	1917.74
FBgn0036806	Cyp12c1	chr3L	18684259	18686319	-	21.3315	1.49047	0.00764584	0.12599	33.8496	36.2191	25.1421	18.7904	3.73264	10.2553
FBgn0033756	CG17760	chr2R	12625808	12628619	+	43.0604	-1.13353	0.00767672	0.12626	20.8305	18.627	41.233	44.9335	78.3854	54.3532
FBgn0029155	Men-b	chr3R	27151662	27157603	+	474.298	0.926843	0.00772122	0.126753	519.027	360.121	986.575	441.165	271.238	267.664
FBgn0261514	NimA	chr2L	13957539	13963381	+	278.837	0.682599	0.00783142	0.128321	398.383	251.464	381.154	217.315	181.655	243.051
FBgn0034731	CG10384	chr2R	22454741	22472995	+	145.126	0.704126	0.00784768	0.128346	151.021	175.921	212.199	104.572	130.642	96.4
FBgn0036207	CG10907	chr3L	11793514	11795418	+	177.856	0.671444	0.00786391	0.12837	216.116	187.304	252.426	156.859	140.596	113.834
FBgn0086370	sra	chr3R	16186999	16197584	+	444.775	0.552973	0.00791285	0.128928	518.159	457.395	611.455	364.369	358.333	358.936
FBgn0039681	CG7582	chr3R	29680241	29682278	-	368.114	0.766954	0.00801313	0.130248	397.515	654.013	339.921	309.632	297.367	210.234
FBgn0035041	CG13594	chr2R	24615423	24638588	-	348.635	0.610624	0.00802375	0.130248	407.931	382.887	472.671	281.038	324.74	222.54
FBgn0004839	otk	chr2R	12001473	12019846	-	3099.7	-0.736076	0.00808782	0.130801	2626.38	1341.14	3009	3633.07	4053.65	3934.96
FBgn0040837	CG8620	chr3L	7158099	7158874	+	47.9221	0.916544	0.00807688	0.130801	59.8877	69.3337	58.3296	28.594	38.5706	32.817
FBgn0010762	simj	chr3L	10664739	10690734	+	560.311	0.6588	0.00812418	0.131145	735.143	494.649	828.682	498.353	431.742	373.293
FBgn0035727	CG10063	chr3L	6971579	6972467	-	17.7909	1.40728	0.00821631	0.132387	29.5099	19.6618	28.1591	8.98669	11.1979	9.22978
FBgn0034069	CG8401	chr2R	16028603	16030091	+	824.394	0.557906	0.00828081	0.133181	1026.77	1135.21	783.427	674.002	688.05	638.906
FBgn0036288	CG10660	chr3L	12486668	12490676	-	179.936	0.747109	0.00838935	0.134678	199.626	304.24	172.977	127.448	119.444	155.881
FBgn0011603	ine	chr2L	4468000	4477022	-	696.692	0.505156	0.00846391	0.135625	722.992	875.467	853.824	561.26	598.467	568.144
FBgn0037999	CG4860	chr3R	12219881	12221464	-	722.005	0.813013	0.00849894	0.135687	818.465	1355.63	587.319	544.103	390.683	635.83
FBgn0031515	CG9664	chr2L	3291245	3294706	-	190.765	-0.64003	0.0084918	0.135687	164.908	152.12	130.739	272.869	206.539	217.413
FBgn0031142	r-cup	chrX	21023390	21025888	-	25.1704	-1.23464	0.00852192	0.135805	16.4908	9.31348	19.108	37.5807	39.8148	28.7149
FBgn0020440	Fak	chr2R	19430659	19437259	-	953.947	-0.657718	0.00854139	0.135867	771.597	533.973	914.165	956.674	1358.68	1188.59
FBgn0034588	CG9394	chr2R	21118394	21120705	+	221.421	0.71622	0.00864964	0.137134	236.079	347.703	241.364	151.957	214.005	137.421
FBgn0036302	sowah	chr3L	12537513	12572542	-	885.348	0.535819	0.00866821	0.137134	998.996	1227.31	918.188	772.855	659.433	735.306
FBgn0065035	AlkB	chrX	15858134	15859487	-	284.648	-0.614306	0.00865497	0.137134	225.664	251.464	197.114	313.717	414.323	305.608
FBgn0027660	blot	chr3L	17396031	17421514	-	236.608	0.605729	0.00870443	0.137458	303.778	248.359	304.722	209.145	191.609	162.034
FBgn0037324	Orco	chr3R	5407183	5412406	-	34.5429	-1.1404	0.00888578	0.140068	28.6419	13.4528	22.125	44.9335	62.2107	35.8936
FBgn0041150	hoe1	chr2L	4908581	4932384	-	871.705	0.697325	0.00892437	0.140422	866.202	994.472	1373.76	644.591	860.996	490.204
FBgn0045800	Uhg1	chr2R	17699097	17703344	+	74.5531	0.964464	0.00895842	0.140704	85.9258	63.1247	146.83	47.3844	43.5475	60.5064
FBgn0083963	Nlg3	chr3R	7570281	7639434	-	365.304	-0.935721	0.00923198	0.14474	262.985	139.702	348.972	308.815	712.934	418.417
FBgn0025390	Mur2B	chrX	1523554	1668788	-	108.023	0.734655	0.00928941	0.145378	134.53	159.364	111.631	95.5857	72.1644	74.8638
FBgn0034692	CG13502	chr2R	22085782	22088727	-	50.2804	-0.9586	0.00931751	0.145557	26.9061	41.3932	34.1932	65.3578	84.6065	49.2255
FBgn0033968	hui	chr2R	14808419	14809931	+	40.5798	-1.11305	0.0093409	0.145661	40.7931	21.7314	14.0796	57.188	52.257	57.4298
FBgn0038042	Scgbeta	chr3R	12421236	12422429	-	3623.34	-0.553302	0.00938225	0.145784	2925.82	3564.99	2320.11	4162.47	4115.86	4650.79
FBgn0033904	CG18327	chr2R	14166982	14168233	+	64.6306	0.991674	0.00937492	0.145784	93.7373	55.8809	107.608	37.5807	62.2107	30.7659
FBgn0037838	TTLL15	chr3R	10815288	10817490	+	146.381	0.617038	0.00944719	0.146023	181.399	170.747	179.011	108.657	125.666	112.808
FBgn0262599	SmydA-3	chr2L	10850141	10854604	+	17.258	1.42967	0.0094364	0.146023	17.3588	32.0798	26.1477	9.80366	9.95371	8.20425
FBgn0052499	Cda4	chrX	22583634	22632710	-	34.3436	1.32041	0.00944784	0.146023	66.8312	43.4629	36.2046	18.7904	33.5938	7.17872
FBgn0030870	CG6398	chrX	17830828	17841705	+	157.763	0.682728	0.00947259	0.146146	217.852	161.434	203.148	116.827	146.817	100.502
FBgn0032032	CG17294	chr2L	8377035	8378206	+	439.396	0.532921	0.00968328	0.149133	504.272	597.097	457.586	356.2	363.31	357.911
FBgn0001255	ImpE3	chr3R	8028453	8029546	-	69.3951	0.957626	0.00981489	0.150893	122.379	76.5775	76.4319	53.1032	27.3727	60.5064
FBgn0033128	Tsp42Eg	chr2R	7028911	7033233	+	25.439	1.32892	0.00993676	0.151431	25.1702	39.3236	44.25	13.0716	23.6401	7.17872
FBgn0052820	CG32820	chrX	21611797	21615239	-	14.7597	-1.69765	0.00990669	0.151431	2.60381	13.4528	5.02841	23.6922	27.3727	16.4085
FBgn0034753	CG2852	chr2R	22644646	22646344	-	31438.8	-0.602386	0.00987665	0.151431	23396.1	32437.8	19073.8	38985.9	33373.5	41365.8
FBgn0283479	Alp1	chr3L	21442227	21444819	-	43.6194	1.03703	0.00989327	0.151431	36.4534	61.055	78.4432	27.777	32.3495	25.6383
FBgn0030484	GstT4	chrX	13404749	13409323	+	298.373	-0.536707	0.00991997	0.151431	234.343	251.464	244.381	318.619	373.264	368.166
FBgn0035612	frm	chr3L	5538411	5551159	-	20.5654	1.44531	0.0101809	0.154881	37.3213	15.5225	37.2103	12.2546	14.9306	6.15319
FBgn0035049	Mmp1	chr2R	24671294	24688184	-	221.783	0.805778	0.0103998	0.157936	282.08	218.349	346.96	176.466	94.5602	212.285
FBgn0032350	CG6287	chr2L	11151506	11155721	-	2354.7	-0.663451	0.010422	0.157998	1714.18	2400.81	1353.65	3146.98	2213.46	3299.13
FBgn0025712	CG13920	chr3L	1648944	1651501	+	2491.91	-0.516923	0.0104574	0.158259	2145.54	2334.58	1670.44	2821.82	2801.97	3177.1
FBgn0036848	Naxd	chr3L	19096399	19097709	-	543.978	0.604258	0.0104983	0.158602	630.991	798.889	540.052	493.451	353.357	447.132
FBgn0032456	MRP	chr2L	12719045	12766546	+	479.731	0.782925	0.0105923	0.15947	558.084	363.226	899.08	377.441	376.997	303.557
FBgn0005616	msl-2	chr2L	3462218	3466112	-	688.951	0.643337	0.0105834	0.15947	877.485	616.759	1026.8	656.028	471.557	485.076
FBgn0031973	Spn28Dc	chr2L	8004548	8007210	-	186.51	0.61948	0.0106174	0.159573	235.211	259.743	183.034	149.506	141.84	149.728
FBgn0267348	LanB2	chr3L	9614914	9623980	+	386.954	0.729095	0.0107289	0.16097	495.592	320.798	632.574	359.468	236.401	276.894
FBgn0034487	Efhc1.2	chr2R	20239936	20242873	+	21.022	-1.25216	0.0107697	0.161305	15.6229	12.418	9.05114	26.1431	31.1053	31.7915
FBgn0000719	fog	chrX	22824317	22855194	-	374.135	-0.675841	0.0108579	0.162347	337.628	200.757	324.835	369.271	537.5	474.821
FBgn0029587	CG14797	chrX	1681566	1684891	+	80.8665	-0.996803	0.0109107	0.162739	54.6801	36.2191	70.3978	62.0899	159.259	102.553
FBgn0022355	Tsf1	chrX	18387084	18390344	+	2667.39	0.593106	0.0109214	0.162739	2644.61	4183.82	2795.8	2140.47	2375.2	1864.42
FBgn0030332	CG9360	chrX	11763474	11764590	-	180.042	0.745685	0.0110066	0.163449	166.644	315.623	195.102	140.519	115.712	146.651
FBgn0036551	CG17029	chr3L	15976870	15978435	+	117.664	0.763535	0.010992	0.163449	126.719	179.026	137.779	76.7954	116.956	68.7106
FBgn0036589	CG13067	chr3L	16271282	16271918	+	38.6794	1.5331	0.0110588	0.163945	40.7931	36.2191	94.5342	9.80366	43.5475	7.17872
FBgn0010039	GstD3	chr3R	12373068	12373813	+	968.5	0.658662	0.0111851	0.165535	1049.34	1656.76	851.813	776.94	714.178	761.97
FBgn0085468	ND-MWFE	chr2R	13158666	13160190	+	33.3701	-1.0814	0.0112141	0.165684	22.5664	13.4528	28.1591	40.8486	39.8148	55.3787
FBgn0030373	moon	chrX	12072008	12072818	-	18.6444	1.30915	0.0113899	0.167997	26.0381	24.8359	29.1648	13.8885	8.70949	9.22978
FBgn0038837	KaiR1D	chr3R	20860187	20866231	-	1637.45	0.648599	0.0114667	0.168609	2069.16	1381.5	2548.4	1526.1	1133.48	1166.03
FBgn0051159	mRRF2	chr3R	22613686	22616622	+	165.881	0.594444	0.0115037	0.168609	208.305	200.757	189.068	125.814	149.306	122.038
FBgn0033919	CG8547	chr2R	14261206	14267919	-	157.699	0.86558	0.0115088	0.168609	190.946	129.354	289.637	86.599	154.282	95.3744
FBgn0262579	Ect4	chr3L	8063874	8108897	+	391.102	0.849458	0.0114802	0.168609	474.762	275.265	758.285	231.203	355.845	251.255
FBgn0039795	Spn100A	chr3R	30690642	30692768	+	29.0613	1.5972	0.0116187	0.169933	86.7938	34.1494	10.0568	17.1564	14.9306	11.2808
FBgn0004859	ci	chr4	47710	57041	-	197.563	0.747005	0.0116862	0.170634	268.193	174.886	300.699	191.171	111.979	138.447
FBgn0026616	alpha-Man-IIb	chr3R	15804248	15824118	+	161.461	1.00666	0.0117452	0.171209	206.569	146.946	294.665	165.845	46.0359	108.706
FBgn0010482	l(2)01289	chr2R	6721101	6740672	-	18.0113	1.5391	0.0121587	0.176941	19.9626	18.627	41.233	4.08486	14.9306	9.22978
FBgn0029723	Proc-R	chrX	4707916	4729487	+	113.402	1.05572	0.012214	0.177002	108.492	114.866	235.33	65.3578	119.444	36.9191
FBgn0037913	fabp	chr3R	11559896	11567054	-	10408.8	-0.550859	0.0121974	0.177002	7577.1	10734.3	7024.69	11177.8	13530.8	12407.9
FBgn0086706	pix	chr3L	8972056	8974765	-	6538.41	0.479693	0.0122238	0.177002	7291.54	8911.96	6643.54	5744.95	5319.01	5319.43
FBgn0034723	CG13506	chr2R	22383134	22394015	+	148.74	0.998166	0.012264	0.177289	166.644	93.1348	334.892	108.657	113.223	75.8893
FBgn0011230	poe	chr2L	8054322	8071624	-	6240.45	-0.50233	0.0123345	0.178013	5773.52	4223.14	5497.06	6570.91	7633.25	7744.81
FBgn0083006	snoRNA:Psi28S-1153	chr2R	13557539	13557686	-	15.5324	1.4311	0.0125388	0.180663	19.0946	18.627	30.1705	8.16972	9.95371	7.17872
FBgn0053143	CG33143	chr2R	22614328	22634084	+	77.5175	0.864502	0.0126739	0.182308	86.7938	69.3337	143.813	50.6523	62.2107	52.3021
FBgn0050156	CG30156	chr2R	6981446	6985712	-	150.334	-0.695049	0.0127167	0.182622	118.04	86.9258	138.784	158.493	226.447	173.315
FBgn0027073	Ugt49B1	chr2R	21212880	21214972	-	51.9151	0.840738	0.0127946	0.183194	56.416	67.264	76.4319	36.7637	33.5938	41.0213
FBgn0063127	lncRNA:CR33938	chr3R	6699560	6700164	-	1506.85	-0.50628	0.0127986	0.183194	1432.1	1124.86	1178.66	1906.81	1511.72	1886.98
FBgn0031449	CG31689	chr2L	2725674	2739830	+	32.1862	1.0655	0.0128623	0.183805	48.6045	37.2539	44.25	18.7904	29.8611	14.3574
FBgn0028407	Drep3	chr2R	12055089	12062866	+	526.296	-0.600399	0.012941	0.184324	555.48	350.808	347.966	610.278	624.595	668.647
FBgn0013272	Gp150	chr2R	22317662	22329416	+	520.018	0.747665	0.0129219	0.184324	691.746	366.33	897.069	387.245	428.009	349.706
FBgn0030326	CG2444	chrX	11704310	11705300	-	46.3009	-1.1656	0.0130708	0.185779	35.5854	33.1146	17.0966	66.9917	28.6169	96.4
FBgn0031550	IFT57	chr2L	3530789	3532678	+	14.1773	1.54237	0.0130857	0.185779	14.7549	16.5573	32.1818	8.16972	6.22107	7.17872
FBgn0037217	CG14636	chr3R	4204493	4215314	-	49.9086	-0.854043	0.0132281	0.187495	38.1893	40.3584	28.1591	63.7238	57.2338	71.7872
FBgn0010051	Itp-r83A	chr3R	5517117	5539411	+	254.555	0.738701	0.0132923	0.187819	324.609	202.827	427.415	206.694	214.005	151.779
FBgn0259977	Tdc1	chr2R	6677001	6680391	-	20.5244	1.46377	0.0133156	0.187819	40.7931	31.0449	19.108	19.6073	7.46528	5.12766
FBgn0035247	metl	chr3L	1637942	1639235	-	899.706	-0.572837	0.0132972	0.187819	644.878	935.487	590.336	1059.61	991.638	1176.28
FBgn0259111	Ndae1	chr2L	7223328	7249343	-	458.968	0.51559	0.0135208	0.190405	548.537	456.36	615.478	387.245	376.997	369.191
FBgn0033769	CG8768	chr2R	12691308	12692690	-	281.943	0.565015	0.0135846	0.190995	333.288	399.445	276.563	224.667	235.156	222.54
FBgn0000546	EcR	chr2R	6087873	6169087	-	924.341	-0.827137	0.0137357	0.192808	724.728	402.549	870.921	740.994	1726.97	1079.88
FBgn0037819	CG14688	chr3R	10677737	10680925	-	73.3229	0.831689	0.013879	0.194506	70.303	122.11	89.5057	46.5674	44.7917	66.6595
FBgn0039527	CG5639	chr3R	27586474	27596130	-	24.1971	1.20746	0.0139768	0.195106	41.661	32.0798	28.1591	21.2413	8.70949	13.3319
FBgn0267727	Pen	chr2L	10056900	10060095	+	5827.44	-0.423598	0.0139889	0.195106	5005.4	5035.49	4892.65	6080.72	6885.48	7064.89
FBgn0035526	CG1316	chr3L	4283851	4286865	+	1527.89	0.559575	0.0139515	0.195106	1943.31	1387.71	2131.04	1423.17	1191.96	1090.14
FBgn0000044	Act57B	chr2R	20944021	20946431	+	179.335	0.562036	0.0140773	0.196025	211.777	196.618	233.318	151.957	141.84	140.498
FBgn0000477	DNaseII	chr3R	18019375	18021161	+	1222.38	-0.658943	0.0141381	0.196558	903.523	1291.47	649.671	1735.25	1241.72	1512.66
FBgn0051038	CG31038	chr3R	29877059	29903231	+	921.872	-0.511731	0.0142154	0.197318	808.05	827.865	644.643	1108.63	931.916	1210.13
FBgn0034661	CG4386	chr2R	21799330	21800904	-	32.2762	-1.15508	0.0142481	0.197458	32.9816	14.4876	12.0682	45.7504	53.5012	34.8681
FBgn0030260	CG1537	chrX	11062027	11063170	-	1253.22	-0.531876	0.0143045	0.197925	1002.47	1261.46	810.58	1433.79	1453.24	1557.78
FBgn0260008	UQCR-11	chr3L	25120709	25126171	+	3386.39	-0.519794	0.0143322	0.197994	2889.36	2825.09	2632.88	3218.87	4932.06	3820.1
FBgn0033540	Elp2	chr2R	10645735	10648634	+	839.622	-0.457912	0.0144034	0.198662	680.463	727.486	715.04	1067.78	956.8	890.161
FBgn0085410	TrissinR	chr2L	5824004	5856767	+	203.653	-0.56211	0.0144684	0.199149	190.078	145.911	156.886	232.02	248.843	248.179
FBgn0030362	regucalcin	chrX	12012377	12017375	+	1155.36	0.540293	0.0144844	0.199149	1406.93	1610.2	1091.17	975.465	807.494	1040.91
FBgn0030575	CG5321	chrX	14679568	14681418	+	205.958	0.711112	0.0146318	0.200859	194.418	359.086	214.21	154.408	133.131	180.494
FBgn0033367	PPO2	chr2R	9042261	9044709	-	100.913	0.859397	0.0146851	0.201274	147.549	82.7865	158.898	54.7371	102.025	59.4808
FBgn0015221	Fer2LCH	chr3R	30387804	30390584	+	4188.5	0.57731	0.0147874	0.20204	4722.45	3716.08	6608.34	3591.41	3297.16	3195.56
FBgn0035113	pyx	chr3L	217932	223069	-	179.263	0.708159	0.0147643	0.20204	189.21	307.345	170.966	151.14	143.085	113.834
FBgn0033033	scaf	chr2R	5676750	5691723	-	94.491	0.699444	0.0149239	0.203586	111.096	98.3089	141.801	74.3444	63.4549	77.9404
FBgn0034786	CG13531	chr2R	22847832	22853827	-	331.446	-0.575361	0.0149823	0.204063	278.608	208.001	311.762	414.205	430.498	345.604
FBgn0030309	CG1572	chrX	11555050	11558654	-	754.06	0.644318	0.0150317	0.204417	851.447	942.731	963.444	483.647	841.088	442.004
FBgn0030660	CG8097	chrX	15583159	15585249	+	562.324	-0.459191	0.0151233	0.205342	476.498	447.047	496.807	628.251	690.538	634.804
FBgn0037845	CG14694	chr3R	10858202	10859813	-	41.7704	0.893676	0.0152437	0.205696	64.2274	46.5674	52.2955	33.4959	27.3727	26.6638
FBgn0033174	CG11125	chr2R	7447473	7449995	+	70.2349	0.775523	0.0152372	0.205696	71.1709	85.891	108.614	46.5674	60.9664	48.2
FBgn0036764	CG5535	chr3L	17852624	17856794	-	1318.65	-0.464852	0.015226	0.205696	971.222	1249.04	1104.24	1569.4	1586.37	1431.64
FBgn0036317	CG10948	chr3L	12844254	12850117	-	271.684	0.671915	0.0152268	0.205696	332.42	236.976	432.444	246.726	210.272	171.264
FBgn0259985	Mppe	chr2R	12025614	12027707	-	227.024	0.582433	0.0155217	0.2088	289.023	238.011	288.631	165.028	221.47	159.983
FBgn0265192	Snp	chr2R	22060950	22069757	+	1254.05	-0.492704	0.0155004	0.2088	1121.38	1024.48	979.535	1256.5	1407.21	1735.2
FBgn0032684	Ugt301D1	chr2L	18509560	18513512	+	17.2387	1.52082	0.0155513	0.208876	16.4908	21.7314	38.2159	8.98669	14.9306	3.07659
FBgn0038088	CG10126	chr3R	12855544	12859246	-	225.454	0.63712	0.0156863	0.210365	251.702	213.175	358.023	166.662	199.074	164.085
FBgn0027790	GV1	chr3L	1810588	1822903	+	54.0952	0.83516	0.01577	0.211162	89.3976	62.0898	56.3182	40.0316	39.8148	36.9191
FBgn0033313	Cirl	chr2R	8614722	8625203	+	4645.85	0.622078	0.0158839	0.212245	5868.99	3627.08	7400.82	3892.87	3471.35	3613.97
FBgn0052113	Vps13D	chr3L	12755049	12768605	+	153.539	0.709677	0.0158995	0.212245	194.418	131.424	246.392	136.434	100.781	111.783
FBgn0051051	CG31051	chr3R	28519548	28520515	-	1210.04	-0.481362	0.0160122	0.213422	1118.77	1071.05	839.745	1309.61	1425.87	1495.22
FBgn0032140	CG13117	chr2L	9736645	9737949	+	718.554	0.874466	0.0160875	0.214099	861.862	1415.65	512.898	519.594	299.855	701.464
FBgn0030467	CG1764	chrX	13294473	13302415	-	801.581	0.609484	0.0162444	0.215857	841.032	1327.69	737.165	656.028	574.826	672.749
FBgn0015316	Try29F	chr2L	8998537	8999816	+	166.65	-0.608847	0.0165192	0.217301	124.983	164.538	106.602	196.89	202.807	204.081
FBgn0010434	cora	chr2R	19229063	19243751	+	2311.63	0.606257	0.0165275	0.217301	2695.81	1940.31	3735.11	2024.46	1806.6	1667.51
FBgn0033504	CAP	chr2R	10269016	10307024	+	376.427	0.606162	0.016485	0.217301	435.705	345.633	581.285	293.293	342.159	260.485
FBgn0003071	Pfk	chr2R	10109740	10117457	+	3856.65	0.560856	0.0164139	0.217301	3763.38	5136.9	4890.63	3334.88	3684.12	2330.01
FBgn0085451	htk	chrX	18843663	18855858	+	3572.47	-0.466818	0.0164583	0.217301	2957.06	3258.68	2783.73	4704.12	3528.59	4202.63
FBgn0250757	CG42235	chr3R	25907022	25921046	+	2066.85	0.526252	0.0164183	0.217301	1991.92	2764.03	2563.48	1860.25	1845.17	1376.26
FBgn0034800	CG3788	chr2R	22932035	22934077	-	232.759	-0.566139	0.016451	0.217301	161.436	224.558	177	261.431	308.565	263.562
FBgn0266211	CR44906	chr2L	19740839	19742506	-	14.0418	-1.48795	0.0166412	0.218138	7.81144	11.3831	3.01705	22.0582	17.419	22.5617
FBgn0036381	CG8745	chr3L	13860027	13866905	-	737.023	-0.574101	0.0166382	0.218138	534.65	558.809	682.858	831.677	1126.01	688.132
FBgn0036101	NijA	chr3L	10694360	10696877	-	36.6027	0.991928	0.0169318	0.221613	65.0953	35.1842	45.2557	19.6073	29.8611	24.6128
FBgn0062928	hpRNA:CR33940	chr3L	19486745	19488439	-	406.714	0.721602	0.0170307	0.222573	455.667	749.217	314.779	336.592	271.238	312.787
FBgn0036560	CG5895	chr3L	16035485	16037227	+	674.978	0.635155	0.0171519	0.223821	604.953	884.78	973.501	527.764	668.142	390.728
FBgn0037025	Spc105R	chr3L	20800410	20806853	+	137.473	0.720716	0.0172816	0.224692	175.323	113.831	224.267	115.193	107.002	89.2212
FBgn0032506	CG9395	chr2L	13349823	13355073	-	364.084	0.652463	0.0172959	0.224692	478.234	290.787	566.199	316.985	286.169	246.128
FBgn0040754	CG17059	chr2R	13220283	13221015	+	797.511	-0.516168	0.0172458	0.224692	683.067	757.496	527.983	825.142	996.615	994.766
FBgn0038735	CG4662	chr3R	19847311	19854403	+	281.323	0.515808	0.0173613	0.225206	341.967	308.38	342.938	250.81	243.866	199.979
FBgn0044047	Ilp6	chrX	2331493	2334658	-	127.843	-0.695808	0.0174962	0.22556	111.096	70.3685	110.625	123.363	174.19	177.417
FBgn0031678	Nepl3	chr2L	5055982	5058248	-	210.39	0.631915	0.0175177	0.22556	276.004	179.026	311.762	155.225	174.19	166.136
FBgn0032889	CG9331	chr2L	20822828	20827744	+	1043.2	0.443047	0.0174872	0.22556	1117.9	1215.93	1272.19	870.075	966.754	816.323
FBgn0037989	ATP8B	chr3R	12068375	12090612	-	361.362	0.92033	0.0175179	0.22556	469.554	239.046	709.006	202.609	386.95	161.008
FBgn0000568	Eip75B	chr3L	17950953	18064696	-	2845.03	-0.632724	0.0174487	0.22556	2636.79	1569.84	2485.04	2516.27	4256.45	3605.77
FBgn0261556	CG42674	chr3L	20149614	20198317	-	1236.85	0.46139	0.0177127	0.227061	1402.59	1289.4	1606.08	931.348	1121.04	1070.65
FBgn0264894	CG44085	chr2L	13261008	13284043	+	45.2845	0.9595	0.0176655	0.227061	56.416	37.2539	85.483	26.1431	33.5938	32.817
FBgn0028504	CG12182	chr3L	2595842	2599579	-	180.8	0.606373	0.017688	0.227061	210.909	206.966	236.335	145.421	175.434	109.732
FBgn0030170	CG2990	chrX	10010481	10014279	+	65.0012	-0.795125	0.017767	0.227089	52.0763	42.4281	48.2728	84.1481	58.478	104.604
FBgn0033127	Tsp42Ef	chr2R	7025010	7028082	+	714.93	0.517595	0.0177464	0.227089	798.503	1007.93	720.069	661.747	518.837	582.502
FBgn0000244	by	chr3R	9528238	9533011	-	304.45	0.51859	0.0178364	0.227642	341.967	367.365	366.068	254.895	286.169	210.234
FBgn0014018	Rel	chr3R	9044183	9047977	-	367.723	0.484842	0.0179812	0.228821	400.987	413.932	471.665	303.914	329.716	286.123
FBgn0031126	Cyp6v1	chrX	20657122	20661425	+	248.592	-0.577348	0.0179742	0.228821	239.551	154.19	204.154	273.686	294.879	325.093
FBgn0000083	AnxB9	chr3R	21065241	21070917	+	6653.83	0.459841	0.0181202	0.230254	7012.07	9166.53	6938.2	5914.06	5332.7	5559.41
FBgn0034417	CG15117	chr2R	19122231	19129300	-	233.388	0.584225	0.0181578	0.230396	222.192	283.544	333.887	165.028	209.028	186.647
FBgn0037141	DNApol-eta	chr3L	21938634	21941812	-	71.5787	0.814921	0.0183162	0.231512	98.077	63.1247	112.636	60.4559	57.2338	37.9447
FBgn0031868	Rat1	chr2L	6908083	6911423	+	626.441	0.493115	0.0183492	0.231512	715.181	679.884	803.54	593.122	436.719	530.2
FBgn0002937	ninaB	chr3R	13700565	13703164	+	19.3442	1.19332	0.0182892	0.231512	22.5664	28.9753	29.1648	9.80366	11.1979	14.3574
FBgn0085261	CG34232	chr2R	12164909	12165812	-	398.866	0.621582	0.0183786	0.231512	509.479	431.524	507.87	254.078	437.963	252.281
FBgn0052479	Usp10	chr3L	871899	895313	+	459.937	-0.748243	0.0183566	0.231512	345.439	234.907	448.534	401.133	837.355	492.255
FBgn0264087	Slob	chr2L	7642005	7675078	-	90.7632	0.893306	0.0184111	0.231587	109.36	67.264	177	62.9068	80.8739	47.1745
FBgn0034885	Eglp4	chr2R	23607592	23614710	-	28.7936	-1.03724	0.0185746	0.233307	20.8305	23.8011	12.0682	41.6656	32.3495	42.0468
FBgn0034493	CG8908	chr2R	20264920	20270994	+	32.2817	1.00618	0.0186714	0.233793	32.9816	38.2887	58.3296	22.0582	17.419	24.6128
FBgn0034706	CG11275	chr2R	22179695	22182642	+	173.051	0.621548	0.0187206	0.233793	221.324	242.15	165.938	153.591	145.573	109.732
FBgn0259112	asRNA:CR42254	chr2R	14769599	14771295	-	65.7456	0.740009	0.0187027	0.233793	96.3411	71.4033	78.4432	42.4825	53.5012	52.3021
FBgn0283508	nw	chr2R	17502354	17508645	+	689.743	0.769392	0.0186847	0.233793	1386.96	743.008	477.699	473.844	528.791	528.149
FBgn0013811	Dhc62B	chr3L	1759172	1771758	-	63.3758	0.788286	0.018756	0.2339	65.0953	92.0999	84.4773	54.7371	33.5938	50.251
FBgn0000395	cv-2	chr2R	21355015	21379464	-	328.566	0.556584	0.0189019	0.235383	402.723	298.031	472.671	264.699	262.529	270.74
FBgn0034000	CG11808	chr2R	15216207	15217070	+	472.94	-0.485699	0.0189535	0.235688	406.195	401.514	374.114	479.563	542.477	633.778
FBgn0038354	CG5404	chr3R	15704676	15708434	+	22.8885	1.7776	0.0190719	0.236823	24.3023	24.8359	56.3182	2.45092	27.3727	2.05106
FBgn0030749	AnxB11	chrX	16416958	16422265	-	380.565	0.574322	0.0191786	0.23781	431.365	362.191	573.239	347.213	263.773	305.608
FBgn0031097	obst-A	chrX	20239855	20243209	+	25.8008	1.1544	0.0192273	0.238074	46.0007	20.6966	40.2273	20.4243	16.1748	11.2808
FBgn0024995	CG2680	chrX	2706151	2707427	-	207.592	0.682515	0.0194864	0.240941	210.909	311.484	244.381	152.774	215.249	110.757
FBgn0033368	CG13743	chr2R	9044850	9060608	-	90.9986	0.903798	0.0195315	0.241156	105.02	70.3685	180.017	62.9068	84.6065	43.0723
FBgn0262972	lncRNA:cherub	chr3R	11247631	11256123	-	20838.7	0.663782	0.0196183	0.241544	23947.3	15987.1	36714.5	15665.4	18771.4	13946.2
FBgn0036773	CG13698	chr3L	18088417	18106149	-	61.2822	0.940501	0.0195957	0.241544	94.6052	48.637	97.5512	32.6789	63.4549	30.7659
FBgn0039594	snu	chr3R	28675041	28695939	+	81.3963	0.917711	0.0196924	0.242113	94.6052	54.846	169.96	60.4559	57.2338	51.2766
FBgn0035833	CG7565	chr3L	8087635	8091786	-	902.489	0.438019	0.0197598	0.2426	1002.47	975.845	1137.43	819.423	763.947	715.821
FBgn0035914	CG6282	chr3L	8604657	8617074	+	173.677	0.74708	0.0200297	0.245568	211.777	127.284	313.773	129.082	138.108	122.038
FBgn0265767	zyd	chrX	23022898	23035550	+	2103.53	0.443995	0.0201145	0.246261	2155.09	2536.37	2583.6	1998.31	1718.26	1629.57
FBgn0037383	CG2023	chr3R	5822026	5824532	-	339.078	0.517794	0.0201777	0.246688	454.799	325.972	416.353	264.699	299.855	272.791
FBgn0040383	CG5254	chrX	750347	758719	+	321.34	0.603976	0.0202463	0.247161	289.891	511.206	362.046	263.065	276.215	225.617
FBgn0002930	nec	chr2R	7156477	7158241	-	41.489	0.960526	0.020273	0.247161	49.4724	53.8112	60.341	22.0582	44.7917	18.4596
FBgn0037891	CG5214	chr3R	11244302	11246862	+	3851.04	-0.398079	0.0203021	0.247169	3223.52	3571.2	3174.94	4460.67	4224.1	4451.83
FBgn0037713	CG16790	chr3R	9569074	9570214	-	331.768	-0.583532	0.0205615	0.249979	247.362	344.599	205.159	390.513	355.845	447.132
FBgn0029722	CG7024	chrX	4705309	4707504	+	27.2427	-0.981234	0.0206199	0.249991	18.2267	16.5573	20.1137	34.3128	37.3264	36.9191
FBgn0053138	AGBE	chr2R	13171401	13174796	+	1690.03	0.587679	0.0206039	0.249991	1577.04	2811.64	1700.61	1485.26	1369.88	1195.77
FBgn0034075	Asph	chr2R	16110331	16116996	+	79.4902	0.867367	0.0208563	0.252506	97.209	71.4033	138.784	33.4959	62.2107	73.8383
FBgn0040609	CG3348	chr3R	27291535	27292209	-	141.947	0.586965	0.0210575	0.254588	152.757	156.259	202.142	112.742	123.177	104.604
FBgn0031822	Phf5a	chr2L	6490155	6490843	-	1060.08	-0.469976	0.0213333	0.256281	859.258	1045.18	762.307	1136.41	1229.28	1328.06
FBgn0067629	CG33332	chr3R	14886456	14889146	+	151.977	-0.577669	0.021267	0.256281	118.907	109.692	136.773	153.591	199.074	193.825
FBgn0033883	CG16935	chr2R	13860349	13862002	-	992.164	-0.56167	0.02131	0.256281	687.407	1072.08	645.648	1290.82	1037.67	1219.36
FBgn0034808	CG9896	chr2R	22993669	22998884	-	39.2728	-1.01187	0.0213445	0.256281	22.5664	13.4528	42.2387	58.822	47.2801	51.2766
FBgn0036732	Oatp74D	chr3L	17487118	17511693	+	903.068	0.71837	0.0213399	0.256281	1080.58	799.924	1488.41	579.233	1001.59	468.668
FBgn0029672	CG2875	chrX	3571456	3573622	-	223.752	0.537998	0.0215047	0.257234	268.193	223.523	302.71	174.015	202.807	171.264
FBgn0004646	ogre	chrX	6973620	6991318	-	1614.83	-0.64849	0.021459	0.257234	1321.87	822.69	1628.2	1473	2442.39	2000.81
FBgn0026324	Taf10b	chr2L	2767286	2767845	-	1738.03	-0.535944	0.0215124	0.257234	1473.76	1753	1029.82	1941.13	1967.1	2263.35
FBgn0035679	CG10467	chr3L	6093204	6094747	-	249.828	0.562989	0.0215451	0.257272	274.268	376.678	243.375	211.596	194.097	198.953
FBgn0261791	SNRPG	chrX	16639810	16640419	-	3037.47	-0.450964	0.0216758	0.258479	2710.57	2833.37	2155.18	3159.23	3694.07	3672.43
FBgn0051473	CG31473	chr3R	7811814	7813009	+	55.3417	-0.767923	0.021902	0.26082	46.8686	39.3236	36.2046	64.5408	84.6065	60.5064
FBgn0033639	CG9003	chr2R	11641477	11651616	-	673.619	-0.548544	0.0220603	0.262346	671.784	444.977	523.961	713.217	710.446	977.332
FBgn0028996	onecut	chr4	598555	607649	-	1115.9	0.608341	0.0221139	0.262625	1409.53	912.721	1721.73	1084.12	777.633	789.659
FBgn0000052	Pfas	chr2L	6041181	6046050	-	1197.56	0.625874	0.0223569	0.263971	1181.26	2063.45	1116.31	1149.48	841.088	833.757
FBgn0041188	Atx2	chr3R	15408423	15417277	+	963.573	-0.479973	0.0223712	0.263971	821.937	666.431	925.228	988.536	1190.71	1188.59
FBgn0040091	Ugt317A1	chr2R	22641786	22643917	-	337.967	0.544481	0.0223787	0.263971	348.911	498.788	356.012	311.266	268.75	244.077
FBgn0034859	CG3520	chr2R	23396770	23402309	-	1060.51	-0.418685	0.0222612	0.263971	873.145	941.696	908.131	1224.64	1308.91	1106.55
FBgn0052344	CG32344	chr3L	321233	324720	-	594.684	0.439072	0.0223063	0.263971	644.878	730.591	678.836	540.018	464.092	509.689
FBgn0083987	snRNA:U11	chr3L	3893056	3893330	-	31.295	-0.965926	0.022626	0.266529	13.887	23.8011	26.1477	39.2147	38.5706	46.1489
FBgn0028473	Non1	chr2R	9396265	9398734	-	13683.4	0.451966	0.022743	0.267251	14990.2	19067.8	13370.5	11652.5	11385.8	11633.6
FBgn0036136	Ufd1-like	chr3L	11121966	11123216	-	2757	-0.490579	0.0227487	0.267251	2283.54	2771.28	1823.3	2963.97	3127.95	3571.93
FBgn0034063	CG8389	chr2R	16008339	16013815	+	1552.6	-0.403181	0.0228641	0.268245	1318.4	1449.8	1243.02	1765.48	1784.2	1754.68
FBgn0030035	PIG-T	chrX	8404535	8407263	-	5451.84	-0.423799	0.0229186	0.268346	4828.34	4835.76	4305.33	5466.36	6971.33	6303.94
FBgn0035393	CG16753	chr3L	3055079	3055842	+	289.072	-0.480033	0.0229342	0.268346	269.061	225.593	229.296	328.423	327.228	354.834
FBgn0011274	Dif	chr2L	17413248	17433161	-	80.8842	0.907244	0.0229707	0.268412	96.3411	55.8809	163.926	53.9201	72.1644	43.0723
FBgn0038037	Cyp9f2	chr3R	12403340	12406028	-	1167.67	-0.477782	0.0230894	0.269438	814.994	1076.22	1036.86	1281.83	1572.69	1223.46
FBgn0264005	Hmx	chr3R	17558930	17569097	+	271.16	-0.591303	0.0231554	0.269847	244.758	152.12	251.421	280.221	362.066	336.374
FBgn0264002	MsR2	chr3L	2282883	2300944	+	124.946	-0.710156	0.0232183	0.270219	118.907	100.379	65.3694	184.636	113.223	167.162
FBgn0046763	CG17278	chr3R	21021044	21024163	-	326.601	0.570455	0.0232608	0.270353	472.158	423.246	275.557	273.686	257.552	257.408
FBgn0037696	GstZ1	chr3R	9455517	9456546	-	42.7015	0.814736	0.0234498	0.272187	45.1328	61.055	57.3239	31.0449	29.8611	31.7915
FBgn0036862	Gbs-76A	chr3L	19281364	19292766	-	244.072	0.723271	0.023818	0.276093	257.777	212.14	441.495	173.198	241.377	138.447
FBgn0052436	CG32436	chr3L	21344033	21355049	+	15.9651	1.24676	0.0238511	0.276109	23.4343	18.627	25.1421	7.35275	9.95371	11.2808
FBgn0024980	Syx4	chrX	2739089	2744076	-	47.4259	0.781877	0.0242483	0.278557	61.6236	49.6719	68.3864	32.6789	37.3264	34.8681
FBgn0011305	Rsf1	chr2L	10261795	10263554	-	6471.56	-0.438341	0.0241717	0.278557	6133.72	4624.66	5728.37	6810.28	8050.06	7482.28
FBgn0025680	cry	chr3R	19212154	19215442	+	120.944	0.784352	0.0241551	0.278557	147.549	219.384	92.5228	84.9651	68.4317	112.808
FBgn0069923	CG41128	chr3R	3750363	3752353	+	2498.29	-0.505658	0.0242863	0.278557	2139.47	2370.8	1683.51	2401.9	3506.19	2887.9
FBgn0036494	Toll-6	chr3L	15336692	15344315	+	970.209	-0.678291	0.0242356	0.278557	795.899	555.704	886.006	717.301	1633.65	1232.69
FBgn0035695	CG10226	chr3L	6234323	6240068	-	59.3371	2.58365	0.024263	0.278557	77.2465	77.6123	149.847	5.7188	43.5475	2.05106
FBgn0031601	Dim1	chr2L	4403251	4403955	+	1057.43	-0.474427	0.024201	0.278557	893.976	1051.39	710.012	1192.78	1209.38	1287.04
FBgn0034724	babos	chr2R	22393876	22402059	-	1526.31	0.442822	0.0244815	0.280427	1750.63	1997.22	1528.64	1259.77	1198.18	1423.44
FBgn0263470	snoRNA:Tudor-SN-a	chr3L	259970	260280	-	50.6775	-0.899887	0.0245858	0.281253	32.9816	49.6719	23.1307	47.3844	88.3391	62.5574
FBgn0039754	CG9747	chr3R	30185423	30191252	-	39.0582	-1.14394	0.0246757	0.281911	37.3213	21.7314	14.0796	92.3178	36.0822	32.817
FBgn0000014	abd-A	chr3R	16807214	16830049	-	264.107	-0.65166	0.0248634	0.283286	216.116	176.956	222.256	200.158	414.323	354.834
FBgn0085459	CG34430	chr2R	7943442	7944475	+	34.8297	0.987418	0.0248463	0.283286	26.0381	58.9854	54.3069	26.9601	21.1516	21.5362
FBgn0035495	CG14989	chr3L	4087581	4092706	+	9816.4	-0.724298	0.0248935	0.283286	7663.89	5002.37	9540.91	7436.08	18215.3	11039.8
FBgn0023520	CG3857	chrX	1937700	1940040	-	289.314	-0.500528	0.0250978	0.284127	249.098	266.986	203.148	354.566	301.1	360.987
FBgn0051865	Ada1-1	chr2L	11996809	11997965	+	526.902	-0.504282	0.025093	0.284127	424.422	536.042	346.96	602.108	593.49	658.391
FBgn0037898	Dtd	chr3R	11430061	11430762	+	204.225	-0.561528	0.0250336	0.284127	144.078	199.722	150.852	205.06	277.46	248.179
FBgn0004507	GlyP	chr2L	2130813	2137296	+	3209.97	0.554379	0.025018	0.284127	3008.27	3488.41	4961.03	2776.89	2982.38	2042.86
FBgn0000092	CG2650	chrX	2692732	2693886	-	42.8949	-0.868539	0.0252751	0.285393	25.1702	25.8708	40.2273	65.3578	59.7222	41.0213
FBgn0034565	CG15650	chr2R	20977595	20978818	-	13.646	-1.32843	0.0252728	0.285393	6.9435	7.24382	9.05114	14.7055	22.3958	21.5362
FBgn0001229	Hsp67Bc	chr3L	9371511	9372497	-	5710.27	-0.688144	0.0254454	0.286944	4679.05	5918.2	2524.26	8018.58	4929.57	8191.95
FBgn0039914	mav	chr4	623219	626031	-	100.899	0.695384	0.0256265	0.28776	119.775	96.2393	158.898	97.2197	69.6759	63.583
FBgn0051721	Trim9	chr2L	10544883	10628054	+	354.995	-0.670933	0.0256498	0.28776	306.382	190.409	323.83	313.717	605.932	389.702
FBgn0035504	Teh4	chr3L	4174859	4178270	-	259.119	0.786549	0.0256381	0.28776	302.91	174.886	505.858	179.734	242.622	148.702
FBgn0015218	eIF4E1	chr3L	9399618	9402460	-	3734.55	0.434519	0.0255718	0.28776	4525.43	3567.06	4785.04	3063.64	3396.7	3069.42
FBgn0026326	Mad1	chr2R	9288957	9291565	-	1153.27	-0.461852	0.0257174	0.288147	1029.37	814.412	1066.02	1239.35	1531.63	1238.84
FBgn0025676	CkIIalpha-i3	chr3L	708601	710607	-	213.773	0.642021	0.0257516	0.28816	282.948	176.956	320.813	141.336	207.784	152.804
FBgn0039736	CG7912	chr3R	30006034	30009189	-	73.6769	0.732209	0.0258014	0.288347	90.2655	76.5775	109.619	71.0766	53.5012	41.0213
FBgn0266828	lncRNA:CR45290	chr2L	2188620	2189405	-	45.7743	-0.808328	0.0259105	0.289065	35.5854	30.0101	34.1932	51.4692	48.5243	74.8638
FBgn0026593	CG5707	chr3L	2189160	2192221	-	44.597	0.876339	0.0259439	0.289065	39.0572	75.5426	58.3296	24.5092	37.3264	32.817
FBgn0052281	CG32281	chr3L	3169375	3170913	+	214.91	-0.50646	0.0259651	0.289065	167.512	202.827	162.921	272.869	235.156	248.179
FBgn0028375	heix	chr2L	16296051	16299858	-	58.0524	0.961	0.0261874	0.291168	92.8693	40.3584	97.5512	52.2862	21.1516	44.0979
FBgn0263106	DnaJ-1	chr3L	5750029	5752189	-	1651.38	-0.473208	0.0262384	0.291363	1544.06	1269.74	1335.55	2343.89	1768.03	1647
FBgn0034937	fzr2	chr2R	23950647	23952096	+	94.1881	-0.630248	0.0262836	0.291493	76.3785	82.7865	62.3523	97.2197	118.2	128.191
FBgn0003889	betaTub85D	chr3R	9408383	9410282	-	224.808	-0.501835	0.026327	0.291536	177.059	212.14	168.955	254.078	287.413	249.204
FBgn0262733	Src64B	chr3L	4592447	4626196	-	928.916	-0.507613	0.0263542	0.291536	841.032	611.585	847.79	882.33	1244.21	1146.54
FBgn0260632	dl	chr2L	17436830	17450364	-	63.0782	0.836038	0.0264134	0.291819	95.4731	51.7415	94.5342	38.3977	63.4549	34.8681
FBgn0023522	CG11596	chrX	1927683	1930517	+	913.686	0.413829	0.0265912	0.292671	1052.81	1134.17	944.336	782.659	817.448	750.689
FBgn0051076	CG31076	chr3R	26989035	26989852	-	68.4407	-0.743565	0.02657	0.292671	60.7556	53.8112	39.2216	97.2197	62.2107	97.4255
FBgn0015034	Cyp4e1	chr2R	8447451	8449745	+	16.6394	1.19855	0.0265478	0.292671	20.8305	26.9056	22.125	12.2546	7.46528	10.2553
FBgn0036212	CG11597	chr3L	11820338	11822275	-	858.704	-0.559052	0.0266423	0.292863	593.669	953.079	537.034	1050.63	919.474	1098.34
FBgn0266429	AstA-R1	chrX	3574536	3666724	+	74.2921	-0.880923	0.0268396	0.294661	47.7366	34.1494	74.4205	58.822	139.352	91.2723
FBgn0016076	vri	chr2L	5288944	5311223	+	1324.83	-0.549254	0.0269383	0.294771	1403.46	999.647	823.654	1617.6	1291.49	1813.14
FBgn0037717	CG8301	chr3R	9581306	9586648	+	98.6705	0.888665	0.026951	0.294771	111.096	70.3685	203.148	87.416	75.897	44.0979
FBgn0051032	CR31032	chr3R	29859041	29859865	-	140.099	-0.564246	0.0269106	0.294771	122.379	100.379	115.653	148.689	196.586	156.906
FBgn0011481	Ssdp	chr3R	18192494	18199595	-	2246.67	-0.775818	0.027246	0.297345	1839.16	1012.06	2117.97	1484.44	4180.56	2845.85
FBgn0031643	CG3008	chr2L	4883298	4885669	+	1185.16	0.441557	0.0272546	0.297345	1269.79	1589.5	1236.99	1070.23	904.543	1039.89
FBgn0266000	CG44774	chrX	4926664	4938105	-	770.897	0.616671	0.0273275	0.297767	1003.34	579.505	1215.87	518.777	707.957	599.936
FBgn0031816	Rchy1	chr2L	6459015	6465669	-	226.888	0.507597	0.0275631	0.29819	275.136	225.593	298.688	203.426	184.144	174.34
FBgn0038467	AdSL	chr3R	17018780	17021120	-	831.672	-0.465789	0.0275752	0.29819	651.821	837.178	607.432	1015.5	859.751	1018.35
FBgn0030208	PPP4R2r	chrX	10478838	10481943	+	8014.91	-0.37711	0.02764	0.29819	7196.07	6703.63	7019.66	8358.44	9261.92	9549.75
FBgn0033809	CG4630	chr2R	13215659	13219247	-	66.3618	-0.716109	0.0276179	0.29819	48.6045	64.1595	38.2159	93.1348	77.1412	76.9149
FBgn0027608	CG2082	chr3R	5758680	5781076	-	107.636	0.820687	0.0274684	0.29819	136.266	91.0651	184.04	63.7238	119.444	51.2766
FBgn0010406	RNaseX25	chr3L	7970588	7972449	+	753.547	0.475465	0.0275103	0.29819	903.523	690.232	1035.85	617.631	632.06	641.983
FBgn0263108	BtbVII	chr3L	3148646	3158408	+	1328.02	-0.386551	0.027593	0.29819	1132.66	1151.77	1169.61	1586.56	1415.91	1511.63
FBgn0067864	Patj	chr3L	1798803	1802184	+	904.254	-0.515082	0.0275791	0.29819	722.124	858.91	653.694	1307.97	822.425	1060.4
FBgn0031610	CG15436	chr2L	4463611	4465075	+	34.4907	0.901887	0.0277054	0.298526	41.661	38.2887	55.3125	31.0449	21.1516	19.4851
FBgn0003525	stg	chr3R	29251826	29255800	-	883.003	-0.640677	0.02787	0.299929	786.352	450.151	832.705	760.601	1387.3	1080.91
FBgn0052698	CARPB	chrX	9783223	9855449	+	58.2682	-0.720247	0.0285399	0.306383	41.661	35.1842	55.3125	76.7954	70.9202	69.7361
FBgn0033196	CG1358	chr2R	7595265	7620711	-	440.173	0.4804	0.0285253	0.306383	417.478	531.903	589.33	383.977	381.973	336.374
FBgn0039293	Alg9	chr3R	25221589	25224118	+	1651.17	-0.424708	0.0286458	0.30714	1426.02	1214.89	1588.98	2051.42	1828.99	1796.73
FBgn0033093	CG3270	chr2R	6693430	6695187	+	69.774	0.77939	0.0287512	0.307892	75.5106	105.553	82.466	34.3128	74.6528	46.1489
FBgn0037548	CG7900	chr3R	8094124	8105083	+	93.1908	0.633446	0.0290433	0.307993	135.398	104.518	99.5626	73.5275	84.6065	61.5319
FBgn0038818	Nep4	chr3R	20652567	20659904	-	2643.19	0.486393	0.0290205	0.307993	2872.87	3848.54	2533.31	2532.61	2033.04	2038.76
FBgn0039006	Cyp6d4	chr3R	22698319	22700307	+	122.705	0.602551	0.0289606	0.307993	170.984	145.911	127.722	116.827	78.3854	96.4
FBgn0024841	Pcd	chr3R	29723163	29724226	+	808.024	-0.413358	0.0289372	0.307993	683.935	744.043	650.677	846.383	999.103	924.004
FBgn0015222	Fer1HCH	chr3R	30385573	30388178	-	14577.6	0.378102	0.0290243	0.307993	16005.6	18001.9	15423.1	12090.4	12927.4	13017.1
FBgn0263133	mEFG1	chr2L	7220369	7223081	-	329.201	0.478512	0.0288838	0.307993	369.741	443.942	336.904	300.646	256.308	267.664
FBgn0036678	CG11905	chr3L	16928381	16935536	-	92.5759	0.781001	0.0289629	0.307993	149.285	124.18	78.4432	86.599	41.059	75.8893
FBgn0043550	Tsp68C	chr3L	13843656	13845316	+	83.7675	-0.618318	0.028871	0.307993	66.8312	56.9157	74.4205	97.2197	99.5371	107.681
FBgn0038047	CG5245	chr3R	12429560	12431235	+	12.7895	1.40708	0.0291488	0.308737	15.6229	16.5573	23.1307	3.26789	9.95371	8.20425
FBgn0026077	Gasp	chr3R	6088799	6100887	-	35.1307	0.994333	0.0292867	0.309776	56.416	23.8011	60.341	26.1431	17.419	26.6638
FBgn0021795	Tapdelta	chr2R	11370300	11371335	-	5430.72	-0.421718	0.0293536	0.309776	4566.22	5379.05	3982.5	5851.97	6148.9	6655.7
FBgn0036959	CG6951	chr3L	20241267	20245312	+	41.6953	-0.837641	0.0293228	0.309776	36.4534	21.7314	31.1762	42.4825	54.7454	63.583
FBgn0013953	Esp	chr3R	24841935	24850412	+	33.6669	0.889257	0.0293999	0.30984	52.0763	46.5674	32.1818	21.2413	27.3727	22.5617
FBgn0045063	fdl	chr2R	12487451	12507333	-	140.322	0.695009	0.029445	0.30984	164.908	129.354	227.284	142.153	74.6528	103.579
FBgn0086253	rumi	chr3R	22749014	22750597	-	846.838	-0.421321	0.0295018	0.30984	734.275	808.203	629.557	932.982	979.196	996.817
FBgn0087002	apolpp	chr4	1060969	1077273	+	3280.66	-0.609193	0.0295002	0.30984	2777.4	1803.71	3212.15	2910.87	5305.32	3674.48
FBgn0034742	CG4294	chr2R	22600405	22605667	-	232.491	0.639204	0.0298681	0.31331	309.854	197.653	342.938	240.19	144.329	159.983
FBgn0031649	hoe2	chr2L	4933047	4936450	-	532.298	0.482081	0.029952	0.313812	534.65	741.974	585.307	497.536	446.673	387.651
FBgn0004910	Eip63F-1	chr3L	3909973	3935617	-	59.4427	-0.715405	0.0301576	0.315208	58.1518	37.2539	39.2216	74.3444	75.897	71.7872
FBgn0036815	HipHop	chr3L	18821171	18822353	+	1211.17	-0.501171	0.0301333	0.315208	986.845	1274.91	747.222	1446.86	1354.95	1456.25
FBgn0039486	CAH9	chr3R	27102988	27106184	-	32.7573	1.13566	0.0301965	0.315236	31.2458	49.6719	53.3012	12.2546	39.8148	10.2553
FBgn0036271	Pbgs	chr3L	12269452	12271345	-	512.781	-0.559661	0.0302497	0.315415	406.195	543.286	294.665	641.323	522.57	668.647
FBgn0015521	RpS21	chr2L	2856070	2857029	+	23340.9	-0.473815	0.0304344	0.316962	19625.8	24028.8	14971.6	24924.2	27478.4	29016.4
FBgn0001189	hfw	chrX	1669570	1673608	+	544.681	0.428123	0.030576	0.318056	616.236	682.988	576.256	508.974	435.475	448.157
FBgn0026323	Tak1	chrX	20515908	20524928	-	900.984	-0.431819	0.0306429	0.318372	827.145	648.839	824.66	964.844	1121.04	1019.38
FBgn0037801	CG3999	chr3R	10251518	10255268	+	28.147	-0.967133	0.0309055	0.320415	25.1702	16.5573	15.0852	28.594	37.3264	46.1489
FBgn0027610	Dic1	chr3R	13364938	13369278	+	581.293	0.500651	0.0309498	0.320415	576.311	682.988	783.427	447.701	592.245	405.085
FBgn0027596	Kank	chr2R	14901475	14928425	-	325.847	0.447515	0.0309384	0.320415	394.044	396.34	337.909	294.11	265.017	267.664
FBgn0051973	Cda5	chr2L	25402	65404	-	104.981	0.842421	0.0314295	0.324995	144.946	67.264	192.085	89.0499	88.3391	48.2
FBgn0264706	CR43975	chr3R	21216820	21217242	+	27.3517	-0.949746	0.0315114	0.325456	25.1702	15.5225	15.0852	39.2147	37.3264	31.7915
FBgn0038766	CG4854	chr3R	20028058	20029561	+	76.7036	0.656565	0.0315638	0.325611	92.0014	95.2044	93.5285	49.0183	77.1412	53.3276
FBgn0267795	Frl	chr3L	14053215	14071583	+	1115.02	-0.548999	0.0316835	0.32646	959.071	620.898	1135.42	1140.49	1550.29	1283.97
FBgn0266860	lncRNA:CR45321	chr2R	9445444	9445794	-	12.3669	1.34374	0.0317221	0.326471	16.4908	18.627	18.1023	8.16972	8.70949	4.10213
FBgn0264326	DNApol-epsilon255	chr3R	23348128	23355163	+	641.264	-0.39608	0.0317981	0.326483	551.14	554.669	555.137	694.426	776.389	715.821
FBgn0036402	CG6650	chr3L	14031450	14034909	+	659.211	0.453467	0.0317819	0.326483	782.012	775.088	730.126	649.493	450.405	568.144
FBgn0032292	EMC3	chr2L	10731400	10732423	-	1495.19	-0.433381	0.0319344	0.327418	1160.43	1530.51	1126.36	1693.58	1646.09	1814.17
FBgn0033437	CG12926	chr2R	9608128	9610290	-	243.152	0.530266	0.0319643	0.327418	225.664	334.25	302.71	222.216	202.807	171.264
FBgn0026592	Fie	chr3L	3892574	3894833	+	527.518	0.422463	0.0321759	0.329199	624.047	545.356	642.631	439.531	488.976	424.57
FBgn0052230	ND-MLRQ	chr3L	23339326	23345936	+	3655.73	-0.417366	0.032308	0.330163	3159.29	3564.99	2667.07	3796.47	4398.29	4348.25
FBgn0020248	stet	chr3L	1475438	1489547	-	517.104	-0.422788	0.0323715	0.330425	490.385	403.584	431.438	623.35	595.978	557.889
FBgn0034387	Cyp12b2	chr2R	18754995	18757083	+	168.731	0.556602	0.0325263	0.331616	184.871	236.976	180.017	118.461	167.969	124.089
FBgn0029969	CG10932	chrX	7887130	7888785	-	1012.26	0.560319	0.032603	0.33201	1025.03	1689.88	905.114	922.361	735.33	795.812
FBgn0031374	Wdr62	chr2L	1884622	1944289	+	1419.13	-0.600274	0.0327754	0.333376	1235.08	782.332	1365.72	1221.37	2252.03	1658.28
FBgn0027615	OXA1L	chr3L	10884261	10886471	-	515.505	-0.470701	0.0328411	0.333655	389.704	515.346	392.216	629.885	512.616	653.264
FBgn0051989	Cap-D3	chr2L	5525905	5535958	+	397.584	0.446047	0.0329472	0.334343	454.799	513.276	408.307	366.82	311.053	331.247
FBgn0267828	Fatp1	chr2L	10510672	10517218	-	1347.51	0.38832	0.0330647	0.334939	1485.91	1555.35	1541.71	1178.07	1272.83	1051.17
FBgn0030666	CG12708	chrX	15675476	15677737	+	493.007	-0.518921	0.0330827	0.334939	381.893	523.624	310.756	576.782	525.058	639.932
FBgn0032797	Hasp	chr2L	19508953	19517204	-	4888.81	0.433563	0.0331278	0.335005	5040.98	5929.58	5883.24	4459.03	4658.33	3361.69
FBgn0038243	CG8066	chr3R	14567611	14568847	-	302.491	0.467373	0.0332294	0.335255	326.345	403.584	322.824	236.922	281.192	244.077
FBgn0040850	CG15210	chrX	10839230	10839895	+	242.088	0.54662	0.0332157	0.335255	246.494	376.678	239.352	207.511	204.051	178.442
FBgn0034009	CG8155	chr2R	15317817	15322171	-	252.587	0.682804	0.0334111	0.336699	279.476	252.499	403.279	289.208	133.131	157.932
FBgn0283741	prage	chrX	1773719	1853667	+	218.437	-0.57972	0.0334705	0.336908	227.4	128.319	168.955	226.301	255.064	304.583
FBgn0038202	CG12402	chr3R	14104488	14108321	-	447.158	-0.629421	0.0338185	0.340018	388.836	240.081	423.392	386.428	736.574	507.638
FBgn0033501	CG12911	chr2R	10256686	10261276	+	93.6069	-0.750355	0.0340539	0.341991	84.19	35.1842	89.5057	102.938	131.887	117.936
FBgn0033447	dila	chr2R	9823082	9827206	-	28.6187	0.890931	0.0341115	0.342175	34.7175	38.2887	38.2159	16.3394	23.6401	20.5106
FBgn0038803	CG5191	chr3R	20560865	20573000	+	762.412	-0.403986	0.0343252	0.342741	668.312	644.7	656.711	978.732	802.517	823.502
FBgn0030178	Naxe	chrX	10084914	10086171	-	316.491	-0.445189	0.0343032	0.342741	266.457	288.718	249.409	376.624	325.984	391.753
FBgn0003074	Pgi	chr2R	8910900	8914069	-	5785.52	0.492232	0.0342208	0.342741	5357.78	8281.75	6649.57	5000.69	5559.14	3864.2
FBgn0036118	Blos2	chr3L	11061571	11062215	+	274.736	-0.487792	0.0342932	0.342741	230.871	264.917	190.074	284.306	334.693	343.553
FBgn0038223	Afti	chr3R	14320191	14326689	-	115.195	0.630343	0.0343655	0.342751	131.927	122.11	166.943	119.278	70.9202	79.9915
FBgn0260486	Ziz	chr2L	7472513	7496307	-	253.094	0.681536	0.0344323	0.343024	298.571	198.688	438.478	245.092	200.318	137.421
FBgn0038043	CG17202	chr3R	12422768	12423606	+	2149.91	-0.457309	0.034573	0.344033	1792.29	2222.82	1421.03	2411.7	2391.38	2660.23
FBgn0032884	Pomp	chr2L	20787656	20789098	+	2902.78	-0.478966	0.0348537	0.346431	2388.56	3040.33	1847.44	3417.39	3043.35	3679.61
FBgn0036975	CG5618	chr3L	20353449	20356632	+	639.806	0.630174	0.0349603	0.347095	808.918	542.251	979.535	393.78	715.423	398.932
FBgn0039877	Mccc1	chr3R	31790592	31793907	-	380.103	0.421341	0.03501	0.347192	422.686	450.151	432.444	320.253	354.601	300.481
FBgn0030339	Cyp28c1	chrX	11839608	11841503	+	70.0685	0.848039	0.0351004	0.347693	65.0953	119.006	85.483	42.4825	79.6296	28.7149
FBgn0004852	Ac76E	chr3L	19939287	19977960	+	180.567	0.592737	0.0352095	0.348378	208.305	163.503	279.58	157.676	160.503	113.834
FBgn0035317	Oseg2	chr3L	2229646	2235253	+	21.1477	1.00353	0.0353184	0.34906	29.5099	24.8359	30.1705	13.8885	16.1748	12.3064
FBgn0013347	TfIIA-S	chr3R	23890388	23891060	-	2223.65	-0.384366	0.0354617	0.350079	1984.11	2050	1752.9	2292.42	2599.16	2663.31
FBgn0264562	Hr4	chrX	1941940	2007956	+	223.534	-0.694402	0.0355725	0.350379	223.06	167.643	121.688	285.94	165.48	377.396
FBgn0267428	DIP-lambda	chr2R	326768	705848	+	78.6585	0.656895	0.0355494	0.350379	107.624	68.2988	112.636	60.4559	63.4549	59.4808
FBgn0037105	S1P	chr3L	21613797	21617376	-	72.4923	0.759235	0.036115	0.354521	92.8693	52.7764	127.722	56.3711	55.9896	49.2255
FBgn0003130	Poxn	chr2R	15826693	15835055	-	154.466	0.493773	0.0360383	0.354521	169.248	188.339	184.04	121.729	139.352	124.089
FBgn0083027	snoRNA:Psi18S-531	chrX	763083	763234	-	331.045	-0.484473	0.0360814	0.354521	279.476	306.31	241.364	315.351	447.917	395.855
FBgn0050456	CG30456	chr2R	17100241	17107542	+	26.6221	0.91067	0.036347	0.356397	40.7931	30.0101	33.1875	17.1564	21.1516	17.434
FBgn0031260	Spp	chr2L	542786	544653	-	4136.91	-0.442232	0.0367547	0.357334	3345.9	4301.79	2876.25	4932.06	4313.69	5051.77
FBgn0034379	CG15073	chr2R	18705977	18708226	+	173.371	0.489489	0.0366483	0.357334	214.381	188.339	204.154	138.068	162.992	132.294
FBgn0033358	spab	chr2R	8963164	8968184	-	1376.22	0.422247	0.0366607	0.357334	1499.8	1849.24	1379.8	1248.33	1221.82	1058.35
FBgn0051481	pb	chr3R	6707800	6742063	-	75.7834	0.836377	0.0367705	0.357334	90.2655	51.7415	148.841	40.8486	69.6759	53.3276
FBgn0285992	hpRNA:CR46342	chrX	4921677	4928133	-	3167.4	-0.5343	0.0367634	0.357334	2956.2	2239.37	2565.5	2507.29	4770.31	3965.73
FBgn0010905	Spn	chr3L	2505245	2554292	-	3444.23	-0.554509	0.0365493	0.357334	2968.35	2143.13	3258.41	2774.44	5152.29	4368.76
FBgn0030894	Mvb12	chrX	18097558	18101314	-	267.428	-0.53709	0.0365377	0.357334	249.966	165.573	239.352	349.664	251.331	348.681
FBgn0031289	CG13950	chr2L	860197	861806	+	11.5347	-1.34694	0.0365748	0.357334	4.33969	9.31348	6.0341	17.1564	14.9306	17.434
FBgn0004620	GluRIIA	chr2L	5555072	5558994	+	26.5675	1.12769	0.0369062	0.358254	36.4534	48.637	25.1421	28.594	6.22107	14.3574
FBgn0038877	CG3308	chr3R	21271078	21273817	-	420.711	0.53699	0.0371271	0.358287	492.121	366.33	636.597	406.035	307.321	315.864
FBgn0040931	CG9034	chrX	9159514	9160052	-	1397.61	-0.465109	0.0369746	0.358287	1067.56	1469.46	985.569	1404.37	1730.7	1728.02
FBgn0086898	dgo	chr2R	10816037	10819884	-	26.8871	0.944209	0.0371706	0.358287	42.5289	40.3584	23.1307	17.1564	18.6632	19.4851
FBgn0261260	mgl	chrX	9358496	9500129	-	2531.35	-0.480396	0.0371239	0.358287	2310.45	1671.25	2358.33	2381.47	3550.98	2915.59
FBgn0261503	lncRNA:CR42651	chr3R	6808796	6816379	-	38.978	-0.908072	0.0371974	0.358287	19.9626	24.8359	36.2046	35.9468	75.897	41.0213
FBgn0263492	asRNA:CR43481	chr3L	9378160	9381119	+	56.3865	-0.676187	0.0370718	0.358287	47.7366	43.4629	39.2216	79.2463	60.9664	67.6851
FBgn0011204	cue	chr3L	1503226	1517271	-	1040.41	0.380712	0.0371718	0.358287	1193.41	1106.23	1230.96	939.518	940.625	831.706
FBgn0015299	Ssb-c31a	chr2L	8211347	8211938	+	1769.98	-0.432717	0.0372716	0.358606	1498.93	1797.5	1222.91	1897.83	2112.67	2090.03
FBgn0024248	chico	chr2L	10242512	10247078	-	77.0728	0.755205	0.0376441	0.360773	91.1335	62.0898	137.779	68.6256	42.3032	60.5064
FBgn0043069	MESK4	chr3R	16988814	16990419	+	35.0735	0.836364	0.0375986	0.360773	46.0007	54.846	34.1932	24.5092	21.1516	29.7404
FBgn0039004	Nup133	chr3R	22690607	22694772	+	1229.97	-0.357648	0.0375429	0.360773	1074.51	1078.29	1082.11	1382.32	1376.1	1386.52
FBgn0010114	hig	chr2R	9227785	9247249	-	2486.48	0.383737	0.0376624	0.360773	2600.34	2630.54	3215.17	2225.43	2127.6	2119.77
FBgn0029935	CG4615	chrX	7098578	7102300	-	642.341	0.408543	0.0377504	0.360822	672.652	810.272	715.04	555.541	595.978	504.562
FBgn0045842	yuri	chr2L	15257267	15264692	-	54.1078	0.725583	0.0377198	0.360822	82.4541	52.7764	66.375	33.4959	48.5243	41.0213
FBgn0035768	CG14834	chr3L	7345698	7347123	-	80.9534	-0.626445	0.037812	0.361016	59.8877	78.6471	52.2955	84.9651	103.27	106.655
FBgn0003463	sog	chrX	15603283	15633434	-	182.55	0.728743	0.0379029	0.361487	237.815	131.424	312.767	92.3178	186.632	134.345
FBgn0029713	CG11436	chrX	4549883	4551878	-	821.371	0.391684	0.0380615	0.362207	914.806	999.647	882.989	769.588	649.479	711.719
FBgn0033638	CG9005	chr2R	11619479	11640941	-	1573.06	-0.538517	0.0380241	0.362207	1676.86	1046.21	1125.36	1910.08	1396.01	2283.86
FBgn0036058	CG6707	chr3L	9894807	9898575	-	767.879	0.407938	0.0381489	0.362644	850.579	796.82	980.54	715.667	602.199	661.468
FBgn0004516	Gad1	chr3L	4074077	4088744	-	500.427	0.785311	0.0382355	0.363071	535.518	357.017	1006.69	308.815	558.652	235.872
FBgn0263402	CG43448	chr3R	30237094	30237734	-	172.952	0.549344	0.0384045	0.363883	193.55	192.479	229.296	114.376	182.899	125.115
FBgn0266805	lncRNA:CR45267	chr2R	8019176	8026595	+	20.8748	1.09114	0.0383999	0.363883	26.0381	18.627	40.2273	11.4376	18.6632	10.2553
FBgn0261854	aPKC	chr2R	14944458	14962969	-	760.527	-0.459249	0.0384963	0.363961	676.123	533.973	712.023	1047.36	752.749	840.936
FBgn0266936	lncRNA:CR45387	chr3L	18854317	18854622	+	67.6745	-0.795536	0.0384952	0.363961	44.2648	26.9056	77.4376	98.0366	78.3854	81.017
FBgn0030828	CG5162	chrX	17215304	17217365	+	116.263	0.856582	0.0389181	0.367514	130.191	129.354	189.068	76.7954	139.352	32.817
FBgn0052109	CG32109	chr3L	12745344	12746770	+	273.689	0.433904	0.0389564	0.367514	322.873	307.345	312.767	209.962	245.11	244.077
FBgn0052939	CG32939	chr3R	9693079	9694461	+	444.356	-0.407123	0.0390297	0.367645	386.232	361.156	398.25	461.589	539.989	518.919
FBgn0038839	Ktl	chr3R	20894452	20897320	-	256.903	0.590915	0.0390668	0.367645	297.703	231.802	396.239	202.609	261.285	151.779
FBgn0031306	CG4577	chr2L	1134693	1141156	+	998.202	0.614216	0.0390968	0.367645	1090.13	746.113	1786.09	790.829	903.299	672.749
FBgn0029524	CG3176	chrX	481862	482768	+	295.497	-0.529227	0.0392288	0.368488	265.589	289.753	169.96	307.998	363.31	376.37
FBgn0033543	CG12338	chr2R	10729578	10731528	-	487.538	0.460884	0.0392778	0.368551	505.14	705.755	483.733	412.571	400.637	417.391
FBgn0035271	CG2021	chr3L	1777010	1777411	-	1252.66	-0.469962	0.0393259	0.368606	1052.81	1310.1	788.455	1403.56	1402.23	1558.81
FBgn0039259	CG11781	chr3R	25024473	25025017	-	633.726	-0.469251	0.0396138	0.370199	512.951	664.361	417.358	683.806	746.528	777.353
FBgn0030091	CG7065	chrX	9142493	9147894	+	1364.38	-0.35994	0.0396232	0.370199	1255.04	1133.14	1196.76	1553.06	1560.24	1488.05
FBgn0034691	Synj	chr2R	22080176	22085767	+	616.526	0.448828	0.039556	0.370199	646.614	642.63	846.785	589.854	455.382	517.893
FBgn0036484	Pex3	chr3L	15144355	15146379	+	988.653	0.40534	0.0397148	0.370657	1137.87	1129	1114.3	973.014	720.399	857.344
FBgn0263911	COX8	chr3L	21538859	21539447	-	2451.23	-0.417809	0.039803	0.371083	2037.05	2493.94	1764.97	2575.91	2988.6	2846.88
FBgn0032746	CG10470	chr2L	19049076	19049884	+	1293.44	-0.40895	0.0399944	0.371709	1102.28	1278.02	953.387	1347.19	1552.78	1527.02
FBgn0030409	CG15728	chrX	12624292	12628445	+	35.2643	-0.813977	0.0400407	0.371709	23.4343	33.1146	20.1137	40.0316	49.7685	45.1234
FBgn0260450	CalpC	chrX	16325763	16328523	+	544.524	-0.393157	0.039922	0.371709	467.818	507.067	437.472	597.207	608.42	649.161
FBgn0052220	Csas	chr3L	19988027	19988947	-	361.981	0.697075	0.040005	0.371709	349.779	353.912	638.608	224.667	419.3	185.621
FBgn0004635	rho	chr3L	1463811	1468944	+	223.099	0.735747	0.040267	0.373412	282.08	149.016	404.284	113.559	221.47	168.187
FBgn0086687	Desat1	chr3R	12439600	12447616	+	4561.88	0.420183	0.0403587	0.373468	5020.15	4592.58	6051.19	3794.02	4506.54	3406.82
FBgn0286203	stw	chr2R	5413744	5456095	+	21.486	1.11825	0.0403308	0.373468	32.9816	15.5225	39.2216	8.16972	18.6632	14.3574
FBgn0032018	CG7806	chr2L	8311399	8317011	+	500.395	0.446895	0.0405994	0.374899	597.141	503.963	631.569	501.621	390.683	377.396
FBgn0039617	DIP-gamma	chr3R	28925004	28970372	-	733.002	0.395368	0.0405588	0.374899	833.22	842.352	823.654	718.118	608.42	572.247
FBgn0085447	sif	chr3L	5657913	5749599	+	49.2603	0.798579	0.0407179	0.375198	53.8121	45.5326	88.5001	42.4825	38.5706	26.6638
FBgn0265191	Gyg	chr2R	21200483	21210821	+	134.677	0.647534	0.0406752	0.375198	152.757	110.727	230.301	124.997	90.8276	98.451
FBgn0286029	lncRNA:CR46349	chrX	4074961	4075428	-	80.9123	-0.627822	0.0407918	0.375483	65.9633	75.5426	49.2784	90.6839	87.0949	116.911
FBgn0264386	Ca-alpha1T	chrX	6104085	6192483	-	361.245	0.62892	0.0408543	0.375661	449.592	260.777	605.421	281.855	342.159	227.668
FBgn0039450	Yif1	chr3R	26717871	26719806	+	1254.72	-0.363936	0.0410606	0.377161	1020.69	1140.38	1131.39	1470.55	1356.19	1409.08
FBgn0032805	CG10337	chr2L	19545376	19546959	-	57.169	0.657093	0.041219	0.378217	67.6991	64.1595	78.4432	49.0183	38.5706	45.1234
FBgn0016684	NaPi-T	chr2R	14842720	14845874	-	197.088	0.803108	0.0413259	0.378274	205.701	380.818	165.938	143.787	70.9202	215.362
FBgn0028841	jhamt	chr2L	16365903	16367039	+	55.8465	0.750501	0.041328	0.378274	86.7938	55.8809	67.3807	49.8353	48.5243	26.6638
FBgn0052082	IRSp53	chr3L	11136049	11163984	+	23.8651	1.16817	0.0413554	0.378274	39.9251	15.5225	43.2444	14.7055	23.6401	6.15319
FBgn0039860	CG1792	chr3R	31616303	31617837	+	352.474	-0.423552	0.0415239	0.379417	273.4	328.041	301.705	383.16	442.94	385.6
FBgn0040377	Vha36-3	chrX	2579091	2580560	-	21.7266	1.13012	0.0417412	0.379733	28.6419	33.1146	27.1534	11.4376	24.8843	5.12766
FBgn0037213	CG12581	chr3R	4174632	4186751	+	435.765	0.433707	0.041907	0.379733	561.556	522.59	418.364	399.499	360.822	351.757
FBgn0038307	mRpS10	chr3R	15229665	15230516	+	865.451	-0.433197	0.0418881	0.379733	750.766	869.258	589.33	939.518	991.638	1052.2
FBgn0038660	CG14291	chr3R	18911053	18912922	-	659.43	0.471995	0.0418035	0.379733	716.917	881.676	701.966	663.381	425.521	567.119
FBgn0028956	mthl3	chr2R	17448533	17452598	-	277.412	0.653677	0.0418658	0.379733	357.59	194.548	464.625	183.819	276.215	187.672
FBgn0261090	Sytbeta	chr3L	15014695	15064977	-	433.927	-0.513273	0.0418502	0.379733	421.818	286.648	363.051	381.526	571.094	579.425
FBgn0011297	Alg3	chr2R	23705439	23709792	-	960.953	-0.454109	0.0418975	0.379733	793.295	1011.03	628.552	1071.87	1135.97	1125.01
FBgn0265318	asRNA:CR44291	chr3R	8562828	8563798	-	15.023	1.13045	0.0418695	0.379733	19.9626	19.6618	22.125	8.98669	11.1979	8.20425
FBgn0010329	Tbh	chrX	7995697	8027394	+	116.954	0.91178	0.04204	0.380543	141.474	55.8809	260.472	79.2463	108.247	56.4042
FBgn0038840	Grik	chr3R	20901956	20908263	+	38.7828	-0.758822	0.0421452	0.380582	32.1137	32.0798	22.125	47.3844	49.7685	49.2255
FBgn0029148	NHP2	chr3L	14801328	14802168	-	1319.33	-0.378903	0.0421753	0.380582	1116.17	1278.02	1046.92	1399.47	1510.47	1564.96
FBgn0015379	dod	chrX	21345358	21346858	+	1942.99	-0.429784	0.0421576	0.380582	1593.53	2030.34	1343.59	2233.6	2117.65	2339.24
FBgn0004607	zfh2	chr4	501810	540874	+	338.723	0.501558	0.0428188	0.385989	392.308	335.285	464.625	350.481	230.179	259.459
FBgn0032354	CG4788	chr2L	11179032	11180430	+	639.154	-0.435232	0.0429438	0.386317	579.782	620.898	429.426	693.609	750.261	760.944
FBgn0003326	sca	chr2R	12780541	12802010	+	527.718	0.62325	0.0429424	0.386317	700.426	340.459	878.967	442.799	418.056	385.6
FBgn0003048	pcx	chrX	2225296	2238045	+	406.546	-0.470432	0.043138	0.387664	343.703	268.021	410.318	417.473	495.197	504.562
FBgn0086695	hd	chr3R	5372592	5374962	-	290.949	-0.52018	0.0432409	0.388188	198.758	322.867	196.108	347.213	319.763	360.987
FBgn0085380	CG34351	chr2L	4694721	4722465	+	107.129	-0.574881	0.0432954	0.388277	99.8128	65.1943	92.5228	111.108	141.84	132.294
FBgn0261041	stj	chr2R	13805794	13819571	+	526.306	0.650814	0.0433398	0.388277	630.123	349.773	949.364	469.759	425.521	333.298
FBgn0037607	CG8036	chr3R	8667868	8673702	+	9354.34	-0.447596	0.0435856	0.388428	6573.76	10054.4	7117.22	12080.6	9707.35	10592.7
FBgn0004855	RpII15	chr3R	14309089	14310178	+	504.539	0.382065	0.0436134	0.388428	549.405	596.063	567.205	416.656	446.673	451.234
FBgn0039595	AstA-R2	chr3R	28737109	28744782	-	89.5763	-0.555011	0.0436063	0.388428	79.8503	71.4033	66.375	114.376	107.002	98.451
FBgn0030545	CG11590	chrX	14200178	14200907	+	1087.92	-0.414853	0.0436241	0.388428	917.41	1095.89	784.432	1165.82	1214.35	1349.6
FBgn0003435	sm	chr2R	19517864	19631508	-	2576.58	-0.573959	0.0435482	0.388428	2231.47	1394.95	2584.6	2334.09	4155.67	2758.68
FBgn0020300	geko	chr3L	18139402	18145418	+	13.035	1.32035	0.0434411	0.388428	15.6229	16.5573	23.1307	4.08486	13.6863	5.12766
FBgn0038916	dnd	chr3R	21885676	21887355	-	22.3679	-1.07626	0.0439561	0.390985	16.4908	20.6966	6.0341	28.594	22.3958	39.9957
FBgn0086254	CG6084	chr3L	11620535	11624381	-	2932.85	0.41403	0.0440214	0.391167	3058.61	4045.15	2949.67	2696.01	2252.03	2595.62
FBgn0262108	lncRNA:CR42861	chrX	13744928	13745476	+	398.37	-0.479453	0.0442351	0.392266	308.986	421.176	268.517	446.884	426.765	517.893
FBgn0052091	CG32091	chr3L	11631392	11642902	+	14.161	1.29561	0.0442029	0.392266	19.0946	17.5921	23.1307	2.45092	12.4421	10.2553
FBgn0037551	Arl8	chr3R	8126605	8129835	+	392.685	-0.573735	0.0444104	0.393021	357.59	211.105	377.131	348.847	583.536	477.898
FBgn0023167	SmD3	chr2R	12168731	12170003	+	2228.31	-0.377928	0.0443885	0.393021	1889.5	2119.33	1805.2	2244.22	2534.46	2777.14
FBgn0263257	Cngl	chrX	15386038	15441252	-	535.767	0.700497	0.0445687	0.393622	604.953	346.668	1037.86	383.977	526.302	314.838
FBgn0035132	mthl10	chr3L	332801	342915	-	107.167	0.655872	0.044567	0.393622	137.134	92.0999	164.932	111.108	65.9433	71.7872
FBgn0038130	CG8630	chr3R	13279721	13284527	+	22.6797	1.22366	0.0448892	0.396052	30.3778	30.0101	34.1932	9.80366	28.6169	3.07659
FBgn0031992	Acbp1	chr2L	8161796	8162452	-	2517.17	-0.504096	0.0450886	0.396711	2137.73	2700.91	1406.95	2814.47	2757.18	3285.8
FBgn0034452	Oseg6	chr2R	19487046	19491846	-	444.501	0.399338	0.0451005	0.396711	519.895	549.495	447.529	383.977	379.485	386.625
FBgn0011327	Uch-L5	chr3L	9475493	9476965	-	2458.97	-0.385949	0.0450765	0.396711	2086.52	2477.38	1832.35	2770.35	2719.85	2867.39
FBgn0027287	Gmap	chrX	15486922	15511223	+	768.462	-0.385195	0.0453078	0.398133	670.916	709.894	618.495	803.083	842.332	966.051
FBgn0036875	CG9449	chr3L	19492053	19497723	-	64.3334	0.680428	0.0457614	0.401714	57.2839	77.6123	102.58	44.1165	57.2338	47.1745
FBgn0014417	CG13397	chr2L	8408888	8411868	-	867.612	0.427278	0.0461	0.404279	933.033	1117.62	936.29	871.709	609.664	737.357
FBgn0030058	CG11294	chrX	8691820	8693620	-	757.214	-0.363103	0.046171	0.404495	687.407	643.665	655.705	803.9	880.903	871.702
FBgn0035876	Pex2	chr3L	8339051	8340276	+	259.129	0.437807	0.0465384	0.407304	296.835	310.449	286.62	189.537	225.203	246.128
FBgn0037731	CG18542	chr3R	9685760	9687141	+	440.159	-0.392842	0.0466585	0.407538	381.893	360.121	399.256	455.053	528.791	515.842
FBgn0260742	CG12213	chr3R	11964674	11967691	-	1098.31	0.402999	0.0466161	0.407538	1337.49	1035.87	1378.79	1009.78	959.288	868.625
FBgn0036876	CG9451	chr3L	19498197	19500798	-	303.997	0.707702	0.0470057	0.410159	267.325	395.305	467.642	184.636	375.752	133.319
FBgn0031347	CG10869	chr2L	1584866	1587155	-	28.156	-0.8609	0.0470713	0.410321	26.0381	19.6618	14.0796	35.1298	36.0822	37.9447
FBgn0034398	CG15098	chr2R	18833372	18834775	-	6259.94	0.354008	0.0472219	0.410829	6790.74	7850.23	6431.34	5441.03	5702.23	5344.04
FBgn0035444	CG12012	chr3L	3376757	3377992	+	303.316	-0.408949	0.0472239	0.410829	271.665	247.325	262.483	321.07	347.135	370.217
FBgn0039464	CG6330	chr3R	26949692	26958491	-	607.951	0.387517	0.047313	0.411194	647.482	643.665	776.387	544.92	533.767	501.485
FBgn0000308	chic	chr2L	5972115	5981018	-	6769.86	0.443619	0.0473788	0.411355	8408.58	5649.14	9349.83	5739.23	5652.46	5819.89
FBgn0086691	UK114	chr2L	15274181	15275091	-	135.375	0.550435	0.0474817	0.411839	151.889	202.827	127.722	94.7687	111.979	123.064
FBgn0036759	CG5577	chr3L	17838650	17841427	-	121.25	0.595173	0.0476008	0.412462	140.606	188.339	109.619	113.559	75.897	99.4766
FBgn0034451	TBCB	chr2R	19485494	19486837	-	1170.43	-0.377094	0.0479095	0.414724	1000.73	1145.56	909.137	1347.19	1235.5	1384.47
FBgn0027948	msps	chr3R	16050801	16060675	+	752.39	0.547153	0.0480364	0.41541	909.599	570.192	1200.78	712.4	568.605	552.761
FBgn0029006	Smurf	chr2R	17592791	17604461	+	602.08	0.458635	0.0481363	0.415862	761.181	518.45	811.586	556.358	477.778	487.127
FBgn0038302	CG4210	chr3R	15213974	15214845	+	99.0698	0.527812	0.0483465	0.415993	130.191	110.727	109.619	76.7954	87.0949	79.9915
FBgn0034142	CG8306	chr2R	16589518	16594646	-	431.122	-0.382618	0.0483497	0.415993	369.741	365.295	388.193	521.228	471.557	470.719
FBgn0025185	az2	chr2R	7510622	7512749	-	283.68	0.426658	0.0483207	0.415993	318.533	365.295	292.654	251.627	222.714	251.255
FBgn0052010	CR32010	chr4	12640	25054	-	21.9748	1.19324	0.0482945	0.415993	35.5854	22.7663	34.1932	24.5092	2.48843	12.3064
FBgn0003118	pnt	chr3R	23290231	23346167	-	231.781	0.63252	0.0484379	0.415993	307.25	175.921	361.04	139.702	248.843	157.932
FBgn0035699	CG13300	chr3L	6329324	6352390	-	461.061	-0.598369	0.0484238	0.415993	444.384	222.489	432.444	423.191	722.888	520.97
FBgn0050051	Tmem18	chr2R	12436120	12436990	+	239.4	-0.475532	0.0488076	0.418755	185.739	223.523	191.08	219.765	314.786	301.506
FBgn0002306	sas	chr3R	7162808	7183702	+	32.564	0.906276	0.0489762	0.419789	44.2648	21.7314	61.3466	22.0582	22.3958	23.5872
FBgn0011746	ana	chr2R	9062295	9077554	+	37.2014	1.01732	0.0491596	0.420947	54.6801	21.7314	72.4091	21.2413	39.8148	13.3319
FBgn0085397	Fili	chr2R	21872030	21946259	+	340.872	-0.528621	0.0494139	0.422295	307.25	193.513	336.904	458.321	318.519	430.723
FBgn0023129	aay	chr3L	9423253	9424781	+	214.8	0.635574	0.0493904	0.422295	223.06	232.837	326.847	114.376	256.308	135.37
FBgn0051184	LSm3	chr3R	23996262	23997017	+	1180.42	-0.472801	0.0496214	0.422991	940.844	1271.81	753.256	1164.19	1440.8	1511.63
FBgn0034422	CG7137	chr2R	19227344	19228613	+	363.649	-0.425291	0.0496409	0.422991	289.891	367.365	274.551	428.093	388.195	433.8
FBgn0259214	PMCA	chr4	328193	358917	-	1069.19	0.618138	0.049557	0.422991	1179.53	1003.79	1702.62	1281.83	573.582	673.774
FBgn0051785	CG31785	chr2L	18124098	18125749	-	16.8647	1.20982	0.0497066	0.423138	23.4343	11.3831	36.2046	15.5225	7.46528	7.17872
FBgn0030630	CG12608	chrX	15342857	15344625	-	1327.06	-0.387788	0.0497625	0.4232	1189.94	1306.99	952.381	1500.78	1489.32	1522.91
FBgn0038606	CG15803	chr3R	18330932	18360728	-	52.0557	0.707581	0.0499115	0.424053	68.5671	43.4629	81.4603	36.7637	41.059	41.0213
FBgn0029608	CG3091	chrX	2252332	2254197	-	118.825	0.521402	0.0499772	0.424198	129.323	137.632	152.864	96.4027	115.712	81.017
FBgn0011474	PR-Set7	chr3R	14316038	14320494	+	227.883	-0.465036	0.0501087	0.4249	184.003	158.329	232.313	276.953	250.087	265.613
FBgn0032117	FucTB	chr2L	9428669	9431052	-	102.768	0.531391	0.050437	0.427269	119.775	104.518	139.79	76.7954	89.5833	86.1446
FBgn0000454	Dip-B	chr3R	13782288	13785676	+	4523.41	-0.476759	0.050666	0.428792	3496.92	4986.85	2865.19	5706.55	4404.51	5680.42
FBgn0011774	Irbp	chr3R	11410047	11412440	+	275.654	0.410172	0.0508867	0.428945	300.306	336.32	307.739	251.627	218.982	238.949
FBgn0038674	CG14285	chr3R	19025099	19026203	+	64.351	-0.61312	0.05097	0.428945	41.661	50.7067	60.341	75.9784	84.6065	72.8127
FBgn0015714	Cyp6a17	chr2R	14873953	14875739	+	128.516	0.649454	0.0507975	0.428945	150.153	111.762	208.176	89.8669	139.352	71.7872
FBgn0000370	crc	chr2L	21310866	21319527	+	844.16	0.477081	0.0509794	0.428945	992.053	714.033	1241.01	722.203	781.366	614.293
FBgn0261504	7SLRNA:CR42652	chr3R	6820133	6820431	-	2095.06	-0.450204	0.0507935	0.428945	1878.22	2135.89	1298.34	2312.03	2233.36	2712.53
FBgn0031461	daw	chr2L	2805261	2812376	+	219.969	0.468656	0.0509101	0.428945	218.72	245.255	301.705	166.662	209.028	178.442
FBgn0037332	Hcs	chr3R	5474899	5485393	+	198.685	0.531069	0.0515181	0.430982	227.4	173.852	302.71	150.323	189.12	148.702
FBgn0031914	CG5973	chr2L	7437492	7445882	+	64.4418	-0.649252	0.0515044	0.430982	43.3969	43.4629	63.358	62.9068	94.5602	78.9659
FBgn0039855	CG1638	chr3R	31590581	31592316	+	26.75	-0.906832	0.0513106	0.430982	19.9626	12.418	23.1307	31.0449	47.2801	26.6638
FBgn0025726	unc-13	chr4	867824	912331	-	2191.95	0.51855	0.051484	0.430982	2587.32	1760.25	3398.2	2213.99	1642.36	1549.58
FBgn0034956	CG4324	chr2R	24014917	24017198	-	20.3717	-1.06479	0.0514834	0.430982	11.2832	6.20898	22.125	32.6789	27.3727	22.5617
FBgn0010223	Galphaf	chr3L	16662557	16667934	-	20.0663	1.01804	0.0514114	0.430982	29.5099	16.5573	34.1932	11.4376	17.419	11.2808
FBgn0003339	Scr	chr3R	6823120	6849981	-	34.1396	-0.781653	0.0517284	0.43152	23.4343	19.6618	32.1818	44.1165	48.5243	36.9191
FBgn0000053	Gart	chr2L	7014623	7023898	-	2023.66	0.459069	0.0517795	0.43152	2076.97	3065.17	1887.67	1941.94	1530.38	1639.82
FBgn0260755	CG42553	chr3L	834093	835515	+	245.877	0.469448	0.0517804	0.43152	287.287	335.285	233.318	182.185	235.156	202.03
FBgn0011695	EbpIII	chr2R	24026172	24027518	+	33.761	0.807548	0.0516325	0.43152	42.5289	51.7415	35.1989	32.6789	19.9074	20.5106
FBgn0020497	emb	chr2L	8403573	8408853	+	1011.56	-0.429358	0.0521529	0.433532	861.862	711.964	1011.72	1001.61	1356.19	1126.03
FBgn0032178	Spn31A	chr2L	10060816	10063925	+	29.1264	-0.820564	0.0520939	0.433532	25.1702	16.5573	21.1193	33.4959	43.5475	34.8681
FBgn0053099	CG33099	chr3R	22528920	22530572	-	21.0763	-0.987098	0.052171	0.433532	20.8305	8.27865	13.0739	31.0449	28.6169	24.6128
FBgn0264834	lncRNA:CR44042	chr2R	1348167	1349167	-	22.2403	-0.977877	0.0523442	0.434557	19.9626	13.4528	11.0625	21.2413	41.059	26.6638
FBgn0034243	Ns2	chr2R	17565779	17568456	-	889.335	0.360485	0.0524835	0.435253	1037.19	902.372	1059.99	803.9	790.075	742.485
FBgn0263198	Acn	chr2L	19045355	19048817	+	1738.79	0.538199	0.0525779	0.435253	2059.62	1317.34	2801.83	1705.02	1303.94	1245
FBgn0025874	Meics	chr3L	13962658	13964702	-	95.366	0.584246	0.0525312	0.435253	105.02	90.0303	147.835	66.1747	82.1181	81.017
FBgn0000279	CecC	chr3R	30216484	30216938	+	24.925	0.887168	0.0528177	0.436824	31.2458	37.2539	28.1591	12.2546	21.1516	19.4851
FBgn0032895	twit	chr2L	20852578	20857113	+	274.741	0.659565	0.0529597	0.437583	297.703	187.304	523.961	196.89	260.041	182.545
FBgn0267516	pre-rRNA:CR45856	chrX	23278007	23283731	-	1485.16	-0.617007	0.0530467	0.437886	1366.13	976.88	1172.63	998.34	2757.18	1639.82
FBgn0051674	CG31674	chr2L	20831262	20832859	+	31.5311	0.780444	0.0531752	0.438532	33.8496	40.3584	45.2557	22.0582	26.1285	21.5362
FBgn0012042	AttA	chr2R	14747362	14748215	+	15.0161	1.10561	0.053257	0.438792	14.7549	25.8708	21.1193	11.4376	8.70949	8.20425
FBgn0035089	Phk-3	chr2R	24970843	24973207	-	78.261	0.725563	0.0536118	0.441298	136.266	63.1247	93.5285	80.8802	54.7454	41.0213
FBgn0067779	dbr	chr2L	66482	71390	+	120.177	0.705566	0.0540975	0.442842	159.701	97.2741	191.08	131.532	52.257	89.2212
FBgn0032017	CG7810	chr2L	8309876	8311195	-	136.03	0.505875	0.0541936	0.442842	169.248	139.702	168.955	93.9518	135.619	108.706
FBgn0027525	LTV1	chr2R	10836570	10838727	-	2140.94	0.336486	0.0541749	0.442842	2285.28	2502.22	2380.45	1768.74	1993.23	1915.69
FBgn0087021	Spc25	chr3R	12961745	12963249	+	682.706	-0.419793	0.0540326	0.442842	620.575	678.849	452.557	758.967	809.983	775.302
FBgn0260499	qvr	chr2R	11442505	11451604	+	656.793	0.572769	0.0542058	0.442842	796.767	452.221	1107.26	543.286	573.582	467.642
FBgn0260748	CG5004	chrX	17107582	17135988	+	218.836	0.553162	0.0539522	0.442842	273.4	165.573	341.932	187.904	172.946	171.264
FBgn0262081	Csk	chr3R	11633278	11650706	-	717.213	0.41841	0.053992	0.442842	857.522	650.909	952.381	561.26	649.479	631.727
FBgn0030351	CG1840	chrX	11888352	11889186	+	535.418	-0.39688	0.0541179	0.442842	478.234	479.127	428.421	527.764	698.004	600.961
FBgn0267336	Glut4EF	chr3R	9874681	9995364	+	613.186	-0.432321	0.0546492	0.446046	566.763	442.908	555.137	572.697	829.89	711.719
FBgn0023001	melt	chr3L	7134516	7143074	+	73.8104	0.635026	0.0548323	0.447122	100.681	67.264	100.568	48.2013	75.897	50.251
FBgn0033749	achi	chr2R	12511534	12515062	-	251.186	0.410782	0.055011	0.447222	286.419	260.777	312.767	209.145	216.493	221.515
FBgn0085376	CG34347	chr3R	31311157	31371748	+	260.164	0.565329	0.0550422	0.447222	316.797	194.548	420.375	239.373	205.295	184.596
FBgn0264979	CG4267	chr2L	2242378	2245274	+	38.535	-0.767556	0.054915	0.447222	26.9061	20.6966	38.2159	54.7371	37.3264	53.3276
FBgn0030588	CG9521	chrX	14851005	14853269	-	47.0346	0.703903	0.0550499	0.447222	61.6236	69.3337	44.25	37.5807	27.3727	42.0468
FBgn0037387	CG1213	chr3R	5841170	5846568	+	274.663	0.636163	0.0555893	0.45078	190.078	425.315	387.188	213.23	282.436	149.728
FBgn0050106	CCHa1-R	chr2R	17646848	17665068	-	69.2366	0.584897	0.0556134	0.45078	92.0014	69.3337	87.4944	53.1032	62.2107	51.2766
FBgn0000028	acj6	chrX	15350239	15379064	-	225.755	-0.537622	0.0556429	0.45078	194.418	144.876	212.199	190.354	340.914	271.766
FBgn0031799	Pez	chr2L	6332881	6338671	-	110.439	0.498849	0.0558101	0.450877	133.662	123.145	131.744	104.572	83.3623	86.1446
FBgn0039286	dan	chr3R	25184383	25192806	+	546.904	0.375122	0.0557765	0.450877	598.877	665.396	589.33	501.621	426.765	499.434
FBgn0025684	MFS18	chr2L	4446670	4448635	-	1166.26	-0.39973	0.0557251	0.450877	928.693	1225.24	863.881	1410.91	1247.95	1320.88
FBgn0039770	CG15537	chr3R	30435177	30443599	-	1050.7	0.416998	0.0559633	0.451279	1061.49	1506.71	1036.86	961.576	894.589	842.987
FBgn0263456	nwk	chr3L	9137860	9145693	+	510.377	0.588875	0.0559459	0.451279	571.971	364.26	903.103	443.616	442.94	336.374
FBgn0083167	Neb-cGP	chrX	10460736	10461878	+	3949.39	-0.408685	0.0561161	0.452093	3318.99	4145.53	2716.35	4074.24	4774.05	4667.19
FBgn0040299	Myo28B1	chr2L	7666047	7689459	+	18.8781	1.01325	0.0561993	0.452345	34.7175	16.5573	24.1364	10.6206	14.9306	12.3064
FBgn0036146	CG14141	chr3L	11201351	11202158	+	814.232	-0.382806	0.0563752	0.453342	675.256	762.67	681.853	802.266	1058.83	904.519
FBgn0037164	CG11438	chr3L	22465619	22468076	+	16.7622	-1.11596	0.0565126	0.45361	18.2267	8.27865	5.02841	25.3261	21.1516	22.5617
FBgn0032891	Oseg5	chr2L	20832849	20835840	-	29.4943	-0.805691	0.0564638	0.45361	21.6984	24.8359	18.1023	41.6656	28.6169	42.0468
FBgn0025391	Scgdelta	chrX	1735945	1754065	-	128.264	0.471901	0.0565894	0.453808	142.342	140.737	163.926	101.305	109.491	111.783
FBgn0051759	CG31759	chr2L	12207709	12210110	+	49.55	0.720509	0.0566558	0.453924	68.5671	40.3584	76.4319	45.7504	32.3495	33.8425
FBgn0259676	DNApol-alpha60	chr3L	20359833	20361585	-	466.673	-0.533974	0.0570176	0.456403	336.76	543.286	264.495	611.912	470.313	573.272
FBgn0038601	CG18600	chr3R	18300195	18301728	-	914.713	-0.375994	0.0571972	0.457001	792.427	909.616	686.881	1053.89	971.73	1073.73
FBgn0035903	CG6765	chr3L	8512767	8518738	+	336.106	-0.597761	0.0571615	0.457001	257.777	170.747	373.108	292.476	522.57	399.957
FBgn0035348	CG16758	chr3L	2499372	2503606	-	182.072	0.462436	0.057258	0.457068	197.022	245.255	191.08	147.872	136.863	174.34
FBgn0034639	CG15673	chr2R	21608393	21613071	-	16.7673	1.17738	0.0573739	0.457179	16.4908	17.5921	35.1989	4.08486	14.9306	12.3064
FBgn0036660	CG13025	chr3L	16776531	16779736	-	476.924	0.493213	0.0573768	0.457179	532.914	677.814	463.62	477.112	282.436	427.647
FBgn0000416	Sap-r	chr3R	30883464	30889062	-	4643.4	0.406152	0.0574741	0.457536	5345.63	4240.74	6292.56	4519.49	3630.61	3831.39
FBgn0039738	Mgat2	chr3R	30015513	30022221	-	1035.43	0.399107	0.057605	0.45816	1169.11	974.811	1389.85	982.817	844.821	851.191
FBgn0026409	Mpcp2	chr3L	14537651	14540441	+	11297.5	-0.338251	0.0577388	0.458805	8936.29	10836.7	10164.4	12500.5	13349.2	11997.7
FBgn0023097	bon	chr3R	20593139	20612540	+	226.975	0.654055	0.0582028	0.462071	257.777	218.349	358.023	272.869	102.025	152.804
FBgn0265298	SC35	chr2L	12431075	12434665	-	6879.04	-0.412584	0.0584396	0.463529	5434.16	7435.26	4837.33	7934.43	7111.92	8521.14
FBgn0052772	CG32772	chrX	4909102	4915161	+	508.589	-0.550257	0.0586481	0.464338	439.176	273.195	524.966	434.629	753.993	625.574
FBgn0029856	CG11700	chrX	6282037	6283575	-	184.431	-0.55781	0.0586062	0.464338	130.191	199.722	118.671	270.418	162.992	224.591
FBgn0033463	CG1513	chr2R	9882572	9891689	-	498.753	0.521527	0.0587286	0.464552	571.103	421.176	772.364	521.228	362.066	344.579
FBgn0034397	CG15082	chr2R	18830331	18833241	+	168.098	0.466579	0.0588621	0.465187	181.399	211.105	192.085	134.8	169.213	119.987
FBgn0003375	Sgs5	chr3R	17595362	17596112	+	13.4753	-1.50728	0.0591201	0.466189	14.7549	4.13932	2.01137	35.1298	18.6632	6.15319
FBgn0033792	CG13325	chr2R	13110769	13126014	+	67.8445	0.662623	0.0591494	0.466189	78.1144	68.2988	102.58	52.2862	70.9202	34.8681
FBgn0035767	Cln7	chr3L	7341884	7345183	-	197.955	-0.605189	0.0591373	0.466189	157.965	211.105	102.58	258.98	161.748	295.353
FBgn0016032	lbm	chr2R	7049238	7051964	+	370.046	0.485353	0.0592331	0.466428	364.534	588.819	341.932	306.364	322.251	296.379
FBgn0039616	CG11828	chr3R	28923044	28925086	+	12.5622	-1.14767	0.059405	0.467359	5.20763	9.31348	9.05114	17.9734	17.419	16.4085
FBgn0037634	hng2	chr3R	8806322	8807581	+	138.335	0.484804	0.0596628	0.468325	171.852	135.563	175.994	107.84	133.131	105.63
FBgn0034182	SmydA-7	chr2R	17044743	17046768	+	205.593	-0.439993	0.0597069	0.468325	171.852	204.896	146.83	235.288	232.668	242.025
FBgn0262476	CG43066	chr2R	18514574	18526439	+	374.009	0.554155	0.0597354	0.468325	390.572	296.996	647.66	343.945	302.344	262.536
FBgn0030432	CG4404	chrX	12903745	12906018	-	121.119	0.495662	0.0597428	0.468325	147.549	122.11	154.875	93.9518	116.956	91.2723
FBgn0033233	Kdm4A	chr2R	7922775	7924988	-	113.85	0.5461	0.0599074	0.468772	147.549	97.2741	160.909	103.755	83.3623	90.2468
FBgn0263980	Stacl	chr2R	15401096	15471884	+	268.252	0.546329	0.0598981	0.468772	320.269	220.419	414.341	233.654	258.796	162.034
FBgn0263241	Mocs1	chr3L	11070526	11073348	+	137.619	0.505451	0.0599676	0.468823	138.87	139.702	206.165	118.461	110.735	111.783
FBgn0027795	CG14785	chrX	1455215	1457054	-	187.326	-0.431687	0.060353	0.470991	160.568	173.852	143.813	207.511	235.156	203.055
FBgn0083975	Nlg4	chr3R	20204809	20245473	+	242.998	-0.571819	0.060336	0.470991	216.116	120.04	249.409	230.386	362.066	279.97
FBgn0039882	Rift	chr3R	31806867	31810186	-	642.667	0.407781	0.060466	0.471338	604.085	868.223	727.108	605.376	548.698	502.51
FBgn0052085	CG32085	chr3L	11650517	11680344	-	91.4045	0.582445	0.0605055	0.471338	94.6052	90.0303	144.818	85.7821	63.4549	69.7361
FBgn0028429	I-2	chr3L	9834367	9836805	-	853.859	0.375499	0.0606517	0.472054	933.033	1118.65	841.756	743.444	701.736	784.532
FBgn0263608	l(3)72Dr	chr3L	16237723	16239462	+	26.3411	-0.916295	0.0607775	0.472612	21.6984	12.418	20.1137	20.4243	48.5243	34.8681
FBgn0037920	CG14710	chr3R	11620090	11621728	+	267.12	-0.388889	0.0610275	0.472996	222.192	224.558	247.398	309.632	303.588	295.353
FBgn0053107	CG33107	chr3R	22583352	22584718	-	495.656	0.432879	0.061044	0.472996	565.027	703.685	439.483	402.767	440.451	422.519
FBgn0033061	SmydA-5	chr2R	6078641	6080572	-	15.9195	-1.00935	0.0609636	0.472996	12.1511	10.3483	9.05114	18.7904	23.6401	21.5362
FBgn0031765	CG9109	chr2L	6025870	6034423	-	385.995	0.411935	0.0609968	0.472996	401.855	527.764	393.222	343.128	302.344	347.655
FBgn0035246	CG13928	chr3L	1625791	1628377	-	10494.1	0.401633	0.0611515	0.473408	12329.9	9767.77	13739.6	10692.5	7979.14	8455.51
FBgn0033475	CG12129	chr2R	10033304	10034698	+	535.419	0.359976	0.0613112	0.474224	620.575	589.854	594.358	436.263	515.104	456.362
FBgn0036279	Ncc69	chr3L	12368646	12391444	-	874.956	0.38444	0.0613772	0.474313	933.901	1017.24	1022.78	909.29	668.142	698.387
FBgn0037377	CG1218	chr3R	5791879	5793383	+	583.709	-0.386914	0.0617566	0.474757	515.555	578.47	423.392	625.801	695.515	663.519
FBgn0037667	CG16734	chr3R	9255052	9256731	+	497.161	0.373418	0.0617586	0.474757	554.612	628.142	500.83	446.884	439.207	413.289
FBgn0069242	eca	chr3R	9684469	9685476	-	3298.25	-0.432987	0.0615795	0.474757	2649.81	3637.43	2134.06	3689.45	3550.98	4127.76
FBgn0052625	CG32625	chrX	13756164	13756826	-	22.0259	0.875306	0.0617156	0.474757	31.2458	24.8359	29.1648	13.8885	18.6632	14.3574
FBgn0259168	mnb	chrX	17862697	17887222	-	947.741	-0.453738	0.0617614	0.474757	867.938	609.515	921.205	868.441	1307.67	1111.68
FBgn0036043	CG8177	chr3L	9763544	9786466	+	180.92	0.640096	0.0616619	0.474757	216.116	132.458	311.762	116.01	195.341	113.834
FBgn0283724	Girdin	chr3L	3178930	3185287	+	135.119	0.614198	0.0618824	0.475267	151.021	115.901	224.267	144.604	90.8276	84.0936
FBgn0052755	CG32755	chrX	5950251	5951711	+	56.9648	-0.784889	0.0620813	0.475717	46.0007	19.6618	59.3353	51.4692	94.5602	70.7617
FBgn0028546	ics	chr2L	13639447	13642602	-	417.327	0.363053	0.0621046	0.475717	475.63	489.475	443.506	371.722	376.997	346.63
FBgn0262887	lncRNA:CR43242	chr2L	23069005	23070724	+	310.162	-0.440011	0.0620054	0.475717	282.948	304.24	202.142	325.155	367.043	379.447
FBgn0028550	Atf3	chrX	1242740	1275284	-	198.396	0.648044	0.0622689	0.475946	243.023	163.503	318.801	98.0366	232.668	134.345
FBgn0025574	Pli	chr3R	23860162	23890052	-	534.262	-0.425147	0.0622984	0.475946	508.611	340.459	518.932	601.291	592.245	644.034
FBgn0005624	Psc	chr2R	12965997	12980994	-	1240.32	-0.502804	0.0622138	0.475946	1181.26	809.238	1087.14	990.987	1927.29	1446
FBgn0000153	b	chr2L	13821248	13823979	+	27.1008	1.23462	0.0624324	0.476553	39.0572	68.2988	7.03978	17.1564	7.46528	23.5872
FBgn0031791	AANATL2	chr2L	6255859	6256822	+	614.011	0.612593	0.0626169	0.477543	755.106	1060.7	412.33	553.09	334.693	568.144
FBgn0037184	CG14450	chr3L	22726234	22727789	-	192.252	0.41953	0.0627729	0.478204	218.72	235.941	205.159	164.211	176.678	152.804
FBgn0030400	Pits	chrX	12569169	12583193	-	2101.6	-0.580657	0.0628133	0.478204	1715.91	1178.67	2157.19	1602.08	3672.92	2282.83
FBgn0051044	lncRNA:CR31044	chr3R	29214562	29219667	+	304.122	-0.476904	0.0629195	0.478595	240.419	235.941	285.614	258.98	447.917	355.859
FBgn0051248	CG31248	chr3R	7129320	7130908	+	46.6025	-0.883106	0.0629819	0.478651	29.5099	11.3831	57.3239	59.639	68.4317	53.3276
FBgn0050154	CG30154	chr2R	20533359	20533934	+	74.2691	-0.587494	0.0630849	0.479017	65.0953	66.2292	46.2614	70.2596	98.2928	99.4766
FBgn0038761	CG17190	chr3R	20011776	20013504	-	148.123	-0.541105	0.0633482	0.480179	101.549	124.18	135.767	151.957	238.889	136.396
FBgn0261625	GLS	chr2R	12670483	12679593	-	2088.68	0.365561	0.063326	0.480179	2044.86	2756.79	2254.74	1949.3	1806.6	1719.82
FBgn0031528	CG15412	chr2L	3373567	3375711	-	34.9896	0.701406	0.0634577	0.480592	44.2648	43.4629	42.2387	26.9601	27.3727	25.6383
FBgn0027788	Hey	chr2R	7995438	7998278	-	269.142	-0.392906	0.0635656	0.48063	213.513	257.673	227.284	312.9	306.076	297.404
FBgn0031285	CG3662	chr2L	821289	824337	+	3756.52	0.326615	0.063573	0.48063	3989.04	3978.92	4571.83	3393.7	3455.18	3150.43
FBgn0022959	yps	chr3L	12121274	12125150	-	2426.75	0.441459	0.0636503	0.480797	2773.06	2126.58	3486.7	2463.17	1841.44	1869.54
FBgn0026566	CG1307	chr3R	6656030	6657442	-	2831.95	-0.368937	0.0637626	0.480812	2376.41	2951.34	2087.8	3114.3	3191.41	3270.42
FBgn0036133	CG7638	chr3L	11109690	11112117	+	2258.42	-0.358088	0.0637475	0.480812	1897.31	2293.18	1748.88	2692.74	2362.76	2555.62
FBgn0052418	vito	chr3L	5776324	5777333	-	345.097	-0.40047	0.0641658	0.483434	310.722	336.32	245.387	391.33	398.148	388.676
FBgn0032285	CG17108	chr2L	10692940	10694103	-	27.5137	-0.927738	0.0643709	0.48456	26.9061	9.31348	20.1137	27.777	52.257	28.7149
FBgn0034117	CG7997	chr2R	16341251	16344182	-	500.696	0.384121	0.0645557	0.485114	503.404	574.331	623.523	470.576	452.894	379.447
FBgn0030603	CG5541	chrX	15044123	15051842	+	378.751	0.392531	0.0645238	0.485114	384.496	494.649	411.324	352.932	323.495	305.608
FBgn0034935	Orcokinin	chr2R	23946959	23949076	-	1048.41	0.429985	0.0648263	0.486728	1021.56	1290.43	1297.33	681.355	1091.17	908.621
FBgn0029708	CG3556	chrX	4530231	4535464	+	1984.05	-0.552899	0.0650541	0.487644	1833.08	1008.96	1982.2	1635.58	3115.51	2328.98
FBgn0038662	Mpc1	chr3R	18926996	18928659	-	210.226	0.443772	0.0652382	0.487644	221.324	219.384	285.614	162.577	205.295	167.162
FBgn0016697	Prosalpha5	chr2R	17412767	17413769	+	6482.6	-0.477631	0.0651588	0.487644	5068.76	7433.19	3756.22	7789.01	6539.58	8308.86
FBgn0020621	Pkn	chr2R	9252310	9285097	-	252.402	0.572665	0.0650658	0.487644	294.231	215.245	397.245	275.32	140.596	191.774
FBgn0030555	Fbxl4	chrX	14234413	14237923	-	913.056	0.361715	0.065251	0.487644	986.845	1185.92	908.131	813.704	818.692	765.047
FBgn0050383	CG30383	chr2R	7823943	7825141	-	27.1145	0.796269	0.0652839	0.487644	39.9251	36.2191	27.1534	21.2413	18.6632	19.4851
FBgn0266719	stac	chr3R	25056286	25064348	+	64.3183	0.625506	0.0655896	0.489507	79.8503	53.8112	100.568	54.7371	49.7685	47.1745
FBgn0025642	CG32812	chrX	1287290	1288945	+	15.4599	1.15241	0.0658277	0.490697	17.3588	31.0449	15.0852	4.08486	14.9306	10.2553
FBgn0265416	Neto	chrX	13445903	13527282	+	65.942	0.766555	0.0658615	0.490697	93.7373	51.7415	102.58	31.0449	79.6296	36.9191
FBgn0027552	CG10863	chr3L	3941008	3942465	-	278.993	0.431798	0.0659913	0.491244	257.777	367.365	336.904	263.882	232.668	215.362
FBgn0035906	GstO2	chr3L	8521429	8523501	-	1487.84	-0.322801	0.0661123	0.491724	1391.3	1288.36	1286.27	1585.74	1629.92	1745.45
FBgn0038536	CG7655	chr3R	17682669	17683773	+	843.454	-0.347252	0.0661808	0.491814	721.256	807.168	698.949	892.95	910.764	1029.63
FBgn0038337	CG6125	chr3R	15402598	15407070	-	254.409	-0.686945	0.0663342	0.49236	164.04	299.066	122.693	440.348	174.19	326.119
FBgn0260970	Ubr3	chrX	7935896	7953883	+	1869.89	-0.481182	0.0663672	0.49236	1643.01	1228.34	1810.23	1481.99	2718.61	2337.19
FBgn0027835	Dp1	chr2R	18412027	18421124	+	1198.4	0.477417	0.0666695	0.493343	1406.06	941.696	1837.38	1151.11	939.381	914.774
FBgn0050466	CG30466	chr2R	15568960	15573170	+	56.8442	0.681287	0.0665639	0.493343	78.9823	41.3932	89.5057	44.9335	47.2801	38.9702
FBgn0262109	lncRNA:CR42862	chr3L	224106	230964	+	13246.3	0.662162	0.0666244	0.493343	15867.6	7493.21	25340.2	10052.8	13453.7	7269.99
FBgn0004034	y	chrX	356509	361245	+	44.8341	0.656354	0.0670429	0.494009	65.0953	51.7415	47.2671	29.411	38.5706	36.9191
FBgn0033744	Dh44-R2	chr2R	12474424	12487986	+	215.778	0.451829	0.0668908	0.494009	237.815	212.14	297.682	187.904	205.295	153.83
FBgn0085425	CG34396	chr2R	21092222	21101453	+	26.3786	0.790998	0.0669831	0.494009	33.8496	38.2887	28.1591	19.6073	19.9074	18.4596
FBgn0034921	DCP1	chr2R	23888764	23890276	-	1401.5	-0.462476	0.0668749	0.494009	1150.02	1518.1	868.91	1757.31	1290.25	1824.42
FBgn0002872	mu2	chr3L	1942734	1947475	-	157.401	0.514567	0.067016	0.494009	197.022	132.458	225.273	112.742	151.794	125.115
FBgn0029648	CG3603	chrX	2948034	2949120	+	256.302	-0.523234	0.0671972	0.494536	154.493	301.136	175.994	299.012	268.75	338.425
FBgn0284245	eEF1alpha1	chr2R	11891135	11895762	+	36548.8	0.439745	0.0672278	0.494536	39616.1	30613.4	55999.4	32909.3	31339.2	28815.4
FBgn0024963	GluClalpha	chr3R	19730715	19775231	+	688.034	0.516178	0.0673712	0.49492	820.201	502.928	1106.25	607.01	604.688	487.127
FBgn0030966	shop	chrX	18846389	18848566	-	809.009	0.438589	0.0673936	0.49492	890.504	1213.86	688.893	678.904	685.561	696.336
FBgn0262858	CG43222	chr3R	24634625	24635165	-	961.891	-0.38218	0.0675279	0.495489	793.295	969.636	742.194	941.152	1220.57	1104.5
FBgn0032822	CG10466	chr2L	19792104	19792782	+	229.7	-0.414831	0.0676566	0.495599	224.796	189.374	175.994	240.19	263.773	284.072
FBgn0035461	ntc	chr3L	3803832	3806459	-	84.0996	-0.562778	0.0676084	0.495599	60.7556	62.0898	80.4546	89.0499	128.154	84.0936
FBgn0015351	CG14906	chr3R	16649981	16651157	-	243.947	0.39189	0.0680826	0.498301	270.797	300.101	259.466	205.06	225.203	203.055
FBgn0038771	CG4390	chr3R	20056418	20059750	-	3435.77	-0.432871	0.0684688	0.499868	2735.74	3857.85	2179.31	3937.8	3659.23	4244.68
FBgn0000426	SmF	chr2R	12183844	12184310	-	2677.9	-0.43041	0.0683849	0.499868	2192.41	2935.81	1715.69	2678.85	3242.42	3302.21
FBgn0010220	Dbp45A	chr2R	9087834	9089802	+	466.404	0.389601	0.0684524	0.499868	521.631	557.774	508.875	471.393	334.693	404.059
FBgn0016917	Stat92E	chr3R	20535323	20552311	-	332.513	0.476976	0.0686859	0.500197	411.402	263.882	485.745	300.646	274.971	258.434
FBgn0033628	CG13203	chr2R	11373607	11377109	+	581.025	-0.418197	0.0686666	0.500197	468.686	621.933	402.273	737.726	608.42	647.11
FBgn0013765	cnn	chr2R	13439314	13450475	-	562.309	0.462741	0.0686021	0.500197	661.369	471.883	822.648	555.541	408.102	454.31
FBgn0036266	CG5626	chr3L	12204123	12206022	-	29.1182	0.841193	0.0687524	0.500263	32.1137	23.8011	56.3182	22.0582	19.9074	20.5106
FBgn0264794	lncRNA:CR44024	chr4	427331	431769	+	283.444	0.515118	0.0688724	0.500718	296.835	240.081	463.62	249.993	256.308	193.825
FBgn0013763	Idgf6	chr2R	16691022	16693751	+	2537.81	0.379119	0.0690202	0.500957	2346.04	3153.13	3108.56	2114.32	2524.51	1980.3
FBgn0065064	snoRNA:Psi28S-291	chr3R	11223571	11223790	+	73.7158	-0.579522	0.0690054	0.500957	65.9633	47.6022	63.358	90.6839	107.002	67.6851
FBgn0259213	side-II	chr2L	14907489	14972300	-	316.592	-0.55257	0.0690934	0.501071	282.948	160.399	325.841	304.731	496.441	329.196
FBgn0086134	Prosalpha2	chr3R	12431321	12432556	+	7563.6	-0.426812	0.0693123	0.501823	6247.42	8369.71	4741.79	8534.91	8083.65	9404.12
FBgn0027843	CAH2	chr3L	12177601	12183347	+	311.02	0.503163	0.0692919	0.501823	374.081	461.535	259.466	299.829	195.341	275.868
FBgn0264835	lncRNA:CR44043	chr2R	1368921	1371468	-	33.2258	0.794106	0.0694413	0.50234	49.4724	33.1146	43.2444	22.0582	36.0822	15.383
FBgn0031089	CG9572	chrX	20148124	20155514	+	42.0759	-0.700548	0.0695525	0.502727	26.0381	35.1842	35.1989	62.9068	57.2338	35.8936
FBgn0032899	CG9338	chr2L	20865215	20867709	+	1072.29	0.46583	0.0697879	0.504011	1143.07	1135.21	1452.21	778.574	1235.5	689.157
FBgn0001248	Idh	chr3L	8356404	8360906	-	12024.2	-0.402291	0.0702185	0.506701	9781.66	12937.5	8357.22	14634.4	11735.4	14698.9
FBgn0032433	Oatp33Ea	chr2L	12441401	12445924	-	34.0179	0.943641	0.0706606	0.507799	30.3778	31.0449	72.4091	20.4243	38.5706	11.2808
FBgn0038173	Adgf-C	chr3R	13706757	13709129	+	89.5514	0.545575	0.0707202	0.507799	98.077	117.971	102.58	76.7954	89.5833	52.3021
FBgn0004237	Hrb87F	chr3R	13656846	13660531	-	2695.5	-0.402879	0.0706726	0.507799	2520.49	1726.1	2717.35	2816.1	3348.18	3044.8
FBgn0034113	CG8060	chr2R	16316313	16320732	-	181.954	0.56171	0.0704494	0.507799	212.645	141.772	296.676	176.466	149.306	114.86
FBgn0014857	His3.3A	chr2L	5055058	5056149	+	12784.6	-0.459583	0.0705918	0.507799	9882.34	14829.1	7584.86	14357.5	13756	16297.7
FBgn0034793	asrij	chr2R	22886398	22887578	+	1498.54	-0.396168	0.0706868	0.507799	1193.41	1634	1054.96	1611.07	1702.08	1795.71
FBgn0051363	Jupiter	chr3R	11590386	11619906	-	5951.61	-0.419874	0.0708451	0.507859	5267.51	3684	6322.73	6132.19	7347.08	6956.18
FBgn0035868	CG7194	chr3L	8302364	8304059	-	16.6494	1.07919	0.070795	0.507859	19.0946	17.5921	31.1762	7.35275	6.22107	18.4596
FBgn0032377	CG14937	chr2L	11792412	11794086	-	122.281	-0.472142	0.0711433	0.508742	89.3976	114.866	103.585	160.127	140.596	125.115
FBgn0032729	L2HGDH	chr2L	18971993	18974448	-	814.76	0.379891	0.071088	0.508742	785.484	1111.41	867.904	747.529	711.69	664.544
FBgn0051436	CG31436	chr3R	25304137	25305651	+	63.1938	0.565877	0.071063	0.508742	77.2465	83.8213	65.3694	56.3711	52.257	44.0979
FBgn0003206	Ras64B	chr3L	4139076	4141398	+	342.305	0.489997	0.0712283	0.508932	433.101	256.638	509.881	296.561	278.704	278.945
FBgn0023537	CG17896	chrX	490787	493495	-	2332.98	0.439585	0.0714291	0.509949	2180.26	3592.93	2284.91	2300.59	1800.38	1838.78
FBgn0039347	CG5071	chr3R	25618414	25621838	+	16.2816	1.02039	0.0715759	0.510579	15.6229	17.5921	32.1818	10.6206	12.4421	9.22978
FBgn0040600	CG13631	chr3R	24769351	24770933	+	170.241	0.739087	0.0716424	0.510635	222.192	136.598	278.574	69.4426	226.447	88.1957
FBgn0052190	NUCB1	chr3L	17797738	17802279	-	532.227	0.549472	0.0717449	0.510948	649.217	352.877	895.057	472.21	440.451	383.549
FBgn0261239	Hr39	chr2L	21237250	21259675	+	344.498	-0.461455	0.0719226	0.511642	356.722	198.688	313.773	391.33	375.752	430.723
FBgn0035890	CG13667	chr3L	8405454	8407354	+	273.331	-0.462222	0.0719597	0.511642	209.173	302.171	179.011	337.409	279.948	332.272
FBgn0032706	Irk3	chr2L	18711071	18713748	-	314.658	0.474516	0.0721336	0.51246	277.74	390.131	430.432	305.548	286.169	197.928
FBgn0263316	Mrp4	chr3R	11569250	11575937	+	224.609	0.427862	0.0724552	0.51391	284.684	223.523	265.5	225.484	167.969	180.494
FBgn0003076	Pgm1	chr3L	16126018	16128531	-	3410.28	0.444037	0.0724905	0.51391	3050.8	5127.59	3614.42	2877.38	3432.78	2358.72
FBgn0035675	CG6610	chr3L	6075536	6076258	+	1055.31	-0.429676	0.0725145	0.51391	879.221	1154.87	663.75	1093.93	1224.31	1315.76
FBgn0001990	wek	chr2L	15766133	15768349	-	196.978	0.411241	0.0728413	0.515388	210.041	241.116	224.267	189.537	151.794	165.111
FBgn0036627	Gagr	chr3L	16394586	16396880	+	19.3423	0.991026	0.0728199	0.515388	21.6984	23.8011	31.1762	9.80366	22.3958	7.17872
FBgn0034362	CG5323	chr2R	18615060	18615999	+	448.762	-0.354413	0.072975	0.515915	392.308	373.574	415.347	478.746	553.675	478.923
FBgn0032022	CG14275	chr2L	8327456	8332911	+	784.741	-0.664853	0.0731068	0.51601	526.838	984.124	310.756	990.17	614.641	1281.91
FBgn0030598	CG9503	chrX	14919252	14923493	-	16.3217	0.966628	0.0730569	0.51601	26.9061	17.5921	20.1137	10.6206	12.4421	10.2553
FBgn0285954	caz	chrX	16288810	16293520	+	5645.56	-0.301165	0.0731919	0.516193	5267.51	5053.08	4854.43	6028.44	6170.05	6499.82
FBgn0032136	Apoltp	chr2L	9634179	9656026	+	391.954	-0.450439	0.0734524	0.516768	374.949	256.638	361.04	375.807	564.873	418.417
FBgn0033886	Rpn13	chr2R	13958545	13960404	-	4513.79	-0.447263	0.0733641	0.516768	3592.39	5100.68	2766.63	5690.21	4431.89	5500.95
FBgn0285963	CG46339	chr3R	26915761	26945309	+	268.891	0.550323	0.0735106	0.516768	342.835	197.653	417.358	196.89	281.192	177.417
FBgn0036198	crim	chr3L	11710507	11711386	-	538.116	-0.378241	0.0734011	0.516768	517.291	498.788	387.188	552.273	644.502	628.651
FBgn0027513	ana2	chr2R	8898729	8900211	-	168.265	0.480463	0.0736078	0.517034	181.399	250.429	155.881	129.082	160.503	132.294
FBgn0050035	Tret1-1	chr2R	11665768	11674782	+	655.879	0.372398	0.0737034	0.517289	703.897	776.123	740.182	618.448	632.06	464.566
FBgn0036305	CG10984	chr3L	12750119	12753402	+	693.526	0.370739	0.0739463	0.518576	826.277	643.665	875.95	591.488	649.479	574.298
FBgn0038063	Octbeta2R	chr3R	12550625	12595725	-	372.642	0.580217	0.0742622	0.520372	460.875	334.25	543.069	196.89	462.847	237.923
FBgn0050423	CG30423	chr2R	24874976	24875865	-	5847.92	-0.41205	0.0744716	0.521421	4932.49	6412.85	3709.96	6212.25	6662.76	7157.18
FBgn0044030	mRpS14	chrX	19479382	19480238	-	629.792	-0.490418	0.0746099	0.52197	427.893	760.601	383.165	686.256	711.69	809.144
FBgn0028704	Nckx30C	chr2L	9711512	9746495	-	980.131	0.632487	0.0748579	0.523043	1152.62	657.118	1763.97	580.05	1149.65	577.374
FBgn0039620	wat	chr3R	28992977	29020406	-	34.6669	0.72618	0.0748833	0.523043	49.4724	44.4977	35.1989	24.5092	34.838	19.4851
FBgn0040334	Tsp3A	chrX	2617758	2619738	-	833.584	-0.354529	0.0749621	0.523174	762.917	727.486	704.983	935.433	800.029	1070.65
FBgn0031623	Taf12L	chr2L	4700835	4701485	-	83.1813	-0.522818	0.0750666	0.523485	73.7747	78.6471	52.2955	94.7687	97.0486	102.553
FBgn0037138	P5CDh1	chr3L	21836665	21841356	-	3131.38	0.32829	0.0756492	0.523776	3426.62	3359.06	3673.76	3164.95	2569.3	2594.59
FBgn0032414	CG17211	chr2L	12114360	12129896	+	255.161	-0.438555	0.075625	0.523776	262.117	172.817	214.21	249.993	309.809	322.017
FBgn0020907	Scp2	chr3R	16574543	16583663	-	156.476	-0.425672	0.0755884	0.523776	132.794	136.598	130.739	159.31	204.051	175.366
FBgn0038953	CG18596	chr3R	22375923	22379955	+	133.528	0.591684	0.0754207	0.523776	179.663	94.1696	207.171	102.938	133.131	84.0936
FBgn0262029	d	chr2L	8466817	8488671	+	263.872	0.417669	0.075444	0.523776	372.345	276.3	256.449	231.203	226.447	220.489
FBgn0265052	St3	chr2R	23683377	23687980	+	224.789	-0.394753	0.0753158	0.523776	190.946	194.548	197.114	267.15	277.46	221.515
FBgn0015359	CG2034	chr3L	2257456	2258922	+	685.834	-0.416771	0.0753551	0.523776	582.386	715.068	465.631	853.736	646.991	851.191
FBgn0035355	CG16985	chr3L	2599297	2600242	+	88.3393	-0.516574	0.0752504	0.523776	66.8312	71.4033	79.4489	93.9518	128.154	90.2468
FBgn0036062	CG6685	chr3L	9966603	9968317	-	68.4514	0.561799	0.0755206	0.523776	90.2655	61.055	93.5285	58.005	53.5012	54.3532
FBgn0031092	CG9577	chrX	20166673	20168080	+	1770.27	-0.451461	0.0757427	0.524007	1488.51	1919.61	1079.1	2179.68	1623.7	2331.03
FBgn0264494	CG17646	chr2L	1732524	1750612	+	882.017	-0.429901	0.0759104	0.524751	813.258	856.84	585.307	1146.21	772.656	1117.83
FBgn0038917	CG6678	chr3R	21887029	21907182	+	106.889	0.522081	0.0761857	0.526237	105.888	158.329	114.648	95.5857	68.4317	98.451
FBgn0011655	Med	chr3R	31611046	31615375	+	2496.31	-0.329044	0.0765142	0.528087	2218.45	2449.44	1971.14	2831.62	2568.06	2939.17
FBgn0037092	M6	chr3L	21507852	21512749	+	186.41	0.599335	0.0766955	0.52878	222.192	142.807	309.75	205.877	104.514	133.319
FBgn0015622	Cnx99A	chr3R	29315254	29319644	-	3081.66	0.405743	0.0767358	0.52878	3645.34	2534.3	4356.62	2639.64	2723.58	2590.49
FBgn0259992	CG42489	chr3R	8653802	8654766	-	53.9644	-0.623723	0.0768605	0.529133	52.0763	28.9753	46.2614	74.3444	64.6991	57.4298
FBgn0035518	CG15011	chr3L	4255991	4259152	-	959.123	-0.330127	0.0769086	0.529133	855.787	929.278	764.319	1047.36	1116.06	1041.94
FBgn0038588	CG7156	chr3R	18239420	18242159	-	517.504	-0.354337	0.0770567	0.529317	493.857	471.883	397.245	613.546	544.965	583.527
FBgn0263231	bel	chr3R	8654975	8660761	-	3911.02	-0.365225	0.0770276	0.529317	3798.1	2698.84	3758.24	4066.07	4418.2	4726.67
FBgn0052104	CG32104	chr3L	12393804	12399322	-	314.989	-0.401386	0.0772557	0.530266	291.627	223.523	298.688	317.802	358.333	399.957
FBgn0085229	CG34200	chr2R	5757662	5758067	+	953.508	-0.366569	0.077482	0.530566	848.843	932.383	717.052	940.335	1223.06	1059.37
FBgn0265991	Zasp52	chr2R	15762565	15817004	-	42.9148	0.904336	0.0774299	0.530566	59.0198	21.7314	86.4887	24.5092	47.2801	18.4596
FBgn0035611	CG13285	chr3L	5533968	5535759	-	21.9087	0.909265	0.0774796	0.530566	33.8496	34.1494	18.1023	17.1564	8.70949	19.4851
FBgn0030806	CG13001	chrX	16941086	16942871	-	1587.87	-0.344023	0.0775496	0.530612	1561.42	1315.27	1320.46	1556.33	1970.83	1802.88
FBgn0261509	haf	chr2L	1555129	1609389	+	229.264	-0.414205	0.077636	0.530787	226.532	159.364	203.148	244.275	278.704	263.562
FBgn0038956	CAH8	chr3R	22386489	22389714	-	106.305	-0.553524	0.0778213	0.53122	70.303	67.264	120.682	110.291	149.306	119.987
FBgn0042630	Sox21b	chr3L	14112405	14131324	-	120.9	-0.507648	0.0778179	0.53122	103.285	82.7865	112.636	112.742	181.655	132.294
FBgn0015372	RabX1	chr2R	23519839	23523613	-	1496.83	-0.41449	0.0778824	0.531221	1426.89	1420.82	1002.67	1856.16	1330.06	1944.41
FBgn0051869	CG31869	chr2L	10772038	10801109	-	207.096	0.643623	0.0781161	0.532399	228.268	154.19	374.114	115.193	242.622	128.191
FBgn0036991	CtIP	chr3L	20436250	20438370	+	72.2532	0.676912	0.0782194	0.532687	71.1709	63.1247	132.75	71.0766	58.478	36.9191
FBgn0040305	MTF-1	chr3L	9430312	9439490	+	92.7969	0.644181	0.0783238	0.532981	114.568	58.9854	165.938	75.9784	74.6528	66.6595
FBgn0032484	kek4	chr2L	13212335	13215350	-	39.7702	0.675116	0.0784376	0.533011	46.0007	40.3584	60.341	33.4959	34.838	23.5872
FBgn0086601	snoRNA:Psi28S-3327c	chr3L	13043371	13043510	+	15.7646	-1.12378	0.0785116	0.533011	6.07556	17.5921	6.0341	11.4376	29.8611	23.5872
FBgn0036688	Fit2	chr3L	17024328	17027117	+	199.984	0.48741	0.0784631	0.533011	209.173	315.623	175.994	167.479	148.061	183.57
FBgn0036667	kud	chr3L	16844568	16844991	-	654.625	-0.354454	0.0786608	0.533608	563.292	575.366	584.302	622.533	833.623	748.638
FBgn0003401	shu	chr2R	23841461	23843286	-	75.4067	0.518252	0.0787619	0.533878	95.4731	96.2393	74.4205	59.639	67.1875	59.4808
FBgn0025382	Rab27	chrX	1473884	1476974	-	518.287	0.395588	0.0789053	0.53402	510.347	722.312	534.017	450.969	495.197	396.881
FBgn0035593	CG4603	chr3L	5133871	5135670	+	1676.52	-0.369469	0.078901	0.53402	1402.59	1768.53	1217.88	1729.53	1887.47	2053.11
FBgn0036196	CG11658	chr3L	11699496	11708553	-	211.603	0.473667	0.0791669	0.535375	244.758	180.061	313.773	192.805	150.55	187.672
FBgn0010247	Parp	chr3R	3461351	3587054	-	395.799	-0.461116	0.0792465	0.535498	381.025	238.011	379.142	365.186	549.942	461.489
FBgn0034086	CG8441	chr2R	16185122	16186506	-	268.3	-0.486339	0.0794308	0.535912	225.664	190.409	253.432	208.328	389.439	342.528
FBgn0035437	Strip	chr3L	3322025	3328871	-	1733.26	0.349049	0.0794059	0.535912	1926.82	2236.27	1663.4	1620.06	1379.83	1573.17
FBgn0050053	CG30053	chr2R	12688733	12689876	-	95.8721	0.470835	0.0796182	0.536761	103.285	123.145	107.608	78.4293	85.8507	76.9149
FBgn0028496	CG30116	chr2R	18456602	18498026	-	443.205	-0.457628	0.079832	0.537786	389.704	275.265	454.569	402.767	622.107	514.817
FBgn0039430	CG5455	chr3R	26461527	26470008	+	263.141	0.423017	0.0801596	0.53916	314.193	231.802	358.023	225.484	240.133	209.208
FBgn0035260	CG7991	chr3L	1674709	1715541	+	427.232	-0.414463	0.0801563	0.53916	411.402	269.056	418.364	528.581	459.115	476.872
FBgn0038114	CG11670	chr3R	13042050	13044086	+	495.564	0.365555	0.0806256	0.539189	568.499	538.112	566.199	361.102	496.441	443.03
FBgn0051201	GluRIIE	chr3R	20644154	20648716	-	61.6195	-0.674935	0.0805023	0.539189	63.3595	27.9404	50.2841	56.3711	102.025	69.7361
FBgn0033459	CG12744	chr2R	9874889	9876242	+	26.5504	0.806537	0.0806587	0.539189	34.7175	26.9056	40.2273	23.6922	11.1979	22.5617
FBgn0259821	CG42402	chr3R	4077939	4104326	+	192.394	0.547806	0.080234	0.539189	256.042	140.737	288.631	181.368	171.701	115.885
FBgn0259984	kuz	chr2L	13550139	13639411	+	1953.59	-0.535477	0.0802901	0.539189	1819.2	977.915	1987.23	1559.6	3038.37	2339.24
FBgn0283473	S6KL	chrX	18788464	18806057	+	89.9484	0.494066	0.0804246	0.539189	118.04	92.0999	105.597	75.1614	64.6991	84.0936
FBgn0002284	Prosbeta6	chr3L	16609400	16610418	-	4344.75	-0.373155	0.0806106	0.539189	3491.71	4697.1	3169.91	5267.84	4404.51	5037.41
FBgn0016031	lama	chr3L	5343619	5355923	-	333.201	-0.420343	0.0804721	0.539189	285.552	256.638	312.767	329.24	330.961	484.051
FBgn0029676	HIP-R	chrX	3789969	3792477	+	1071.52	-0.400377	0.080769	0.539512	1030.24	667.466	1073.06	1182.16	1292.74	1183.46
FBgn0085399	CG34370	chr2R	21987068	22039559	-	304.024	0.533248	0.0809017	0.539985	374.081	226.628	478.705	321.887	217.737	205.106
FBgn0026411	Lim1	chrX	8756539	8805804	-	541.174	-0.582607	0.0811924	0.54151	492.121	261.812	545.08	402.767	920.718	624.549
FBgn0031817	HemK1	chr2L	6466217	6467698	-	460.174	-0.377061	0.0812821	0.54156	363.666	480.161	358.023	549.822	474.045	535.327
FBgn0010768	sqz	chr3R	19164211	19170576	+	358.538	-0.414836	0.0813941	0.54156	293.363	242.15	386.182	379.892	440.451	409.187
FBgn0050054	CG30054	chr2R	12623726	12625352	+	21.0202	-0.94465	0.0814484	0.54156	17.3588	7.24382	18.1023	17.1564	38.5706	27.6894
FBgn0035539	slow	chr3L	4384442	4403181	+	328.201	0.517716	0.0813745	0.54156	389.704	409.793	361.04	306.364	150.55	351.757
FBgn0029893	CG14442	chrX	6689296	6695007	-	2079.04	-0.366435	0.0820185	0.544521	2030.11	1523.27	1894.71	1950.93	2601.65	2473.58
FBgn0032151	nAChRalpha6	chr2L	9793317	9886250	-	2119.95	0.555664	0.0819687	0.544521	2576.91	1381.5	3610.4	1455.84	2240.83	1454.2
FBgn0263831	Gen	chr3L	5149849	5152376	-	290.04	-0.366034	0.0821909	0.54525	239.551	266.986	254.438	346.396	292.39	340.476
FBgn0039883	RhoGAP100F	chr3R	31812609	31846570	+	1049.8	0.484022	0.082335	0.545411	1226.4	763.705	1682.51	907.656	955.556	762.995
FBgn0261638	lncRNA:CR42721	chr3R	6767050	6779728	+	68.9223	-0.537651	0.0823404	0.545411	52.9442	58.9854	56.3182	67.8087	99.5371	77.9404
FBgn0030895	CG7135	chrX	18103653	18105393	+	224.856	0.516504	0.0824785	0.545911	239.551	345.633	210.188	241.824	129.398	182.545
FBgn0031855	meng	chr2L	6742502	6756133	+	148.667	0.487317	0.0832419	0.549712	197.022	131.424	191.08	99.6706	151.794	121.013
FBgn0039932	fuss	chr4	962341	978489	-	26.8648	0.795029	0.0832031	0.549712	36.4534	21.7314	44.25	22.8752	17.419	18.4596
FBgn0266064	GlyS	chr3R	15141843	15147531	-	3596.8	0.36666	0.0831768	0.549712	3370.2	4778.85	4005.63	3402.69	3351.91	2671.51
FBgn0030420	CG12717	chrX	12760642	12763611	-	50.2101	0.644413	0.083394	0.550299	59.0198	42.4281	82.466	44.9335	38.5706	33.8425
FBgn0026415	Idgf4	chrX	9927973	9930948	-	8618.1	0.382867	0.0835028	0.5506	8078.76	11840.5	9346.81	8850.26	7129.34	6462.9
FBgn0013981	His4r	chr3R	14625755	14626614	+	27166.2	-0.377186	0.0842095	0.554422	23369.2	29248.5	18287.3	28138.1	31203.6	32750.3
FBgn0039233	CG7006	chr3R	24850627	24851385	+	837.027	-0.376524	0.0842025	0.554422	677.859	899.268	608.438	910.107	895.833	1030.66
FBgn0000721	for	chr2L	3622074	3656953	-	349.912	0.394839	0.0843132	0.554674	407.931	333.216	450.546	286.757	353.357	267.664
FBgn0025388	CG12179	chrX	4631052	4636004	-	188.234	-0.535841	0.0845615	0.554674	175.323	107.622	177	158.493	304.832	206.132
FBgn0033712	mIF3	chr2R	12321238	12322797	+	211.422	-0.392095	0.0845044	0.554674	165.776	193.513	189.068	210.779	255.064	254.332
FBgn0261397	didum	chr2R	7500147	7508625	+	271.394	0.608575	0.0845659	0.554674	329.816	159.364	493.79	206.694	261.285	177.417
FBgn0053230	CG33230	chr3L	1618414	1620397	+	163.832	0.411754	0.0844875	0.554674	203.965	164.538	192.085	134.8	154.282	133.319
FBgn0027570	Nep2	chr3R	4719458	4731878	-	157.789	0.45666	0.0847693	0.554755	197.89	214.21	135.767	136.434	121.933	140.498
FBgn0034709	Swim	chr2R	22189817	22202671	-	4171.67	0.390466	0.0846955	0.554755	4157.42	6174.84	3866.85	3862.64	3365.6	3602.69
FBgn0011236	ken	chr2R	23870273	23877442	+	76.808	0.574575	0.0847253	0.554755	82.4541	70.3685	122.693	63.7238	73.4086	48.2
FBgn0035245	GC	chr3L	1623179	1629301	-	1351.7	0.301175	0.0848447	0.554832	1530.17	1541.9	1404.94	1238.53	1190.71	1203.97
FBgn0030085	CG6999	chrX	9088367	9089314	+	438.306	0.395403	0.0849753	0.55527	538.989	570.192	384.171	350.481	416.811	369.191
FBgn0054001	CG34001	chr3L	10631079	10634612	+	112.407	-0.496131	0.085375	0.557046	88.5296	122.11	69.3921	132.349	125.666	136.396
FBgn0086347	Myo31DF	chr2L	10491814	10506779	-	289.239	0.437933	0.0853689	0.557046	316.797	279.404	401.267	218.948	309.809	209.208
FBgn0026751	XRCC1	chrX	5329876	5332435	+	337.447	0.349794	0.0855419	0.557173	390.572	354.947	389.199	319.436	293.634	276.894
FBgn0260463	Unc-115b	chr3R	9687060	9692775	-	181.19	-0.671912	0.0855229	0.557173	164.04	67.264	187.057	137.251	328.472	203.055
FBgn0030529	Clic	chrX	13812971	13822307	-	439.457	0.469826	0.0856501	0.557173	516.423	333.216	681.853	407.669	339.67	357.911
FBgn0030665	CG15646	chrX	15667885	15671029	-	692.746	-0.401774	0.085611	0.557173	516.423	770.949	503.847	763.052	725.376	876.829
FBgn0035210	msd5	chr3L	1332307	1333146	-	848.976	-0.435577	0.0857951	0.557616	642.274	989.298	534.017	915.826	953.067	1059.37
FBgn0036770	Prestin	chr3L	17898889	17907812	-	111.036	0.502479	0.0858461	0.557616	144.078	92.0999	153.869	81.6972	97.0486	97.4255
FBgn0032290	CG6443	chr2L	10728978	10730302	+	625.909	-0.381739	0.0863161	0.559834	542.461	651.943	436.466	670.734	663.166	790.685
FBgn0286785	scb	chr2R	15248784	15258498	+	515.888	-0.471171	0.0862807	0.559834	483.441	304.24	509.881	669.1	429.254	699.413
FBgn0037822	CG14683	chr3R	10696647	10698976	+	2668.56	0.372101	0.08651	0.560675	2819.06	3799.9	2413.64	2287.52	2295.57	2395.64
FBgn0026869	Thd1	chr4	538332	557854	-	563.707	0.380068	0.0868408	0.561566	680.463	535.008	697.944	581.684	437.963	449.183
FBgn0260972	alc	chr2R	9135375	9137933	-	1620.63	-0.368869	0.0867973	0.561566	1316.66	1774.73	1152.51	1794.07	1843.92	1841.85
FBgn0000173	ben	chrX	13996345	13999805	+	2402.73	-0.544132	0.0868103	0.561566	2246.22	1315.27	2302.01	1679.69	4067.33	2805.85
FBgn0031814	retm	chr2L	6448464	6455929	-	660.107	0.401679	0.0872293	0.56337	768.125	554.669	931.262	579.233	591.001	536.353
FBgn0031395	CG10874	chr2L	2189914	2192386	-	259.642	-0.41528	0.087249	0.56337	213.513	279.404	174.989	307.181	287.413	295.353
FBgn0028487	f-cup	chr3R	13695263	13700838	-	463.664	0.368946	0.0873808	0.563386	469.554	547.425	551.114	441.165	440.451	332.272
FBgn0004957	por	chrX	18377521	18379854	-	1701.4	-0.377255	0.0873572	0.563386	1376.55	1869.94	1194.75	2035.08	1780.47	1951.59
FBgn0051365	CG31365	chr3R	23123962	23126422	-	324.532	0.421563	0.0875435	0.563673	367.138	348.738	400.262	362.736	231.424	236.898
FBgn0259209	Mlp60A	chr2R	24074602	24078223	+	15.3615	1.03267	0.0875545	0.563673	22.5664	23.8011	15.0852	8.16972	17.419	5.12766
FBgn0037754	CG8500	chr3R	9784653	9789323	+	116.967	0.602886	0.0876642	0.563962	151.021	80.7168	192.085	120.912	70.9202	86.1446
FBgn0010323	Gsc	chr2L	583540	594685	-	61.4765	0.552131	0.0877531	0.564118	79.8503	55.8809	83.4717	51.4692	51.0127	47.1745
FBgn0033484	CG2269	chr2R	10085169	10096416	+	2384.02	0.501484	0.0878639	0.564414	2847.7	1587.43	3947.3	2003.22	2169.91	1748.53
FBgn0031997	PGAP5	chr2L	8198882	8200652	+	504.238	0.349505	0.0882369	0.564636	564.16	611.585	519.938	451.785	385.706	492.255
FBgn0023212	EloB	chr3R	20578222	20579850	-	1125.38	0.307075	0.0883437	0.564636	1319.27	1137.28	1277.22	997.523	1025.23	995.791
FBgn0034558	Cib2	chr2R	20879930	20882663	+	31.703	-0.672777	0.0880386	0.564636	24.3023	22.7663	26.1477	35.9468	41.059	39.9957
FBgn0033208	mRpL52	chr2R	7673721	7674400	-	954.174	-0.40468	0.0883503	0.564636	755.974	1073.12	634.586	986.085	1112.33	1162.95
FBgn0085386	CG34357	chr3R	4491943	4558067	-	133.581	0.593342	0.0883864	0.564636	135.398	94.1696	252.426	106.206	110.735	102.553
FBgn0035379	spz5	chr3L	2883641	2892166	-	23.7321	-0.841613	0.0880819	0.564636	24.3023	8.27865	18.1023	28.594	32.3495	30.7659
FBgn0035469	CG14977	chr3L	3896900	3897498	+	612.973	-0.402804	0.0882699	0.564636	511.215	672.64	400.262	684.623	659.433	749.664
FBgn0031145	Ntf-2	chrX	21035469	21041467	+	970.43	0.414316	0.0884166	0.564636	1241.15	781.297	1303.36	821.057	939.381	736.332
FBgn0284253	LeuRS	chr2L	3510328	3514656	-	1002.73	0.310996	0.0885172	0.564864	1140.47	1012.06	1178.66	922.361	898.322	864.523
FBgn0036945	Ssk	chr3L	20188522	20189779	+	29.535	-0.70078	0.0887339	0.565833	23.4343	25.8708	18.1023	34.3128	38.5706	36.9191
FBgn0065053	snoRNA:Me18S-C1831	chr2L	4457603	4457674	-	27.287	-0.780488	0.0889048	0.566508	15.6229	14.4876	30.1705	35.1298	38.5706	29.7404
FBgn0001234	lncRNA:Hsromega	chr3R	21296127	21317836	+	1687.54	0.50621	0.0891282	0.567517	1837.42	1259.39	2844.07	1119.25	1766.78	1298.32
FBgn0027578	Nepl21	chr3R	28883693	28886015	+	113.113	-0.729328	0.0892443	0.567788	94.6052	115.901	45.2557	160.943	60.9664	201.004
FBgn0035915	S-Lap1	chr3L	8617235	8619474	+	19.0035	-0.895174	0.0893011	0.567788	18.2267	7.24382	14.0796	21.2413	28.6169	24.6128
FBgn0042092	CG13773	chr2L	6906666	6907844	-	170.135	-0.398082	0.0898716	0.568513	155.361	136.598	147.835	172.381	212.76	195.877
FBgn0038179	CG9312	chr3R	13765756	13767103	+	46.532	0.708781	0.0896334	0.568513	61.6236	77.6123	34.1932	32.6789	24.8843	48.2
FBgn0025865	Cortactin	chr3R	21061680	21064471	-	1309.17	0.34867	0.089699	0.568513	1530.17	1416.68	1454.22	1317.78	921.962	1214.23
FBgn0000567	Eip74EF	chr3L	17558672	17619325	-	568.975	-0.392463	0.0895076	0.568513	541.593	360.121	574.245	665.832	638.281	633.778
FBgn0250830	CG12547	chr2R	4785855	4788965	-	467.57	0.49826	0.0898528	0.568513	546.801	332.181	763.313	397.865	432.986	332.272
FBgn0034849	CG3500	chr2R	23356372	23357565	-	775.98	-0.375501	0.0898048	0.568513	651.821	836.143	539.046	874.977	829.89	924.004
FBgn0036377	CG10710	chr3L	13516273	13519605	-	18.0515	-0.889704	0.0896413	0.568513	8.67938	15.5225	14.0796	27.777	18.6632	23.5872
FBgn0034033	CG8204	chr2R	15573144	15573991	-	340.986	-0.440974	0.0903405	0.570616	278.608	379.783	209.182	348.847	436.719	392.779
FBgn0033850	CG13331	chr2R	13521769	13523375	+	18.5949	0.90587	0.0904005	0.570616	15.6229	35.1842	22.125	13.8885	12.4421	12.3064
FBgn0261803	CG42749	chrX	5296066	5306288	+	30.8635	0.861792	0.0902994	0.570616	65.0953	36.2191	18.1023	26.9601	22.3958	16.4085
FBgn0263110	CG43367	chr3L	4193993	4224003	+	276.965	0.563431	0.0906219	0.571138	314.193	185.235	491.779	258.163	240.133	172.289
FBgn0030734	CG9911	chrX	16293853	16297718	-	2600.82	-0.321423	0.0906797	0.571138	2332.15	2101.74	2502.14	2678.03	3283.48	2707.4
FBgn0027556	CG4928	chrX	16913180	16938209	+	50.8328	-0.802316	0.0906669	0.571138	47.7366	14.4876	48.2728	39.2147	95.8044	59.4808
FBgn0045038	Proc	chr2L	7864642	7871432	-	1155.76	0.566106	0.090924	0.57185	1278.47	930.313	1928.9	686.256	1435.82	674.8
FBgn0250732	gfzf	chr3R	7145880	7150968	-	585.938	0.361852	0.0909005	0.57185	650.953	546.391	779.404	504.889	549.942	484.051
FBgn0033341	MrgBP	chr2R	8900566	8901375	-	945.582	-0.42794	0.0910523	0.572245	750.766	1084.5	584.302	1096.38	961.777	1195.77
FBgn0031737	obst-E	chr2L	5762553	5766142	-	20.7087	-0.812242	0.0914116	0.573675	17.3588	12.418	15.0852	22.0582	28.6169	28.7149
FBgn0038806	CG5412	chr3R	20577053	20578131	+	1157.19	-0.409255	0.0913574	0.573675	930.429	1316.3	736.16	1343.1	1219.33	1397.8
FBgn0036882	CG9279	chr3L	19538425	19544172	-	822.645	0.328059	0.0915336	0.574027	890.504	1035.87	820.637	701.779	776.389	710.693
FBgn0035726	CG9953	chr3L	6969658	6971666	+	6263.36	-0.321875	0.0920805	0.577043	5333.48	6513.22	4856.44	7208.96	6650.32	7017.71
FBgn0038666	Smu1	chr3R	18978980	18981324	-	1692.34	-0.372077	0.0923368	0.577403	1427.76	1842	1156.53	1904.36	1786.69	2036.71
FBgn0262116	RNASEK	chr2R	4186835	4188127	-	3365.33	-0.354713	0.0923341	0.577403	2686.27	3512.22	2662.04	3227.86	4328.62	3774.98
FBgn0010435	emp	chr2R	24976456	24986070	-	127.076	0.485098	0.0922648	0.577403	151.021	114.866	178.006	93.1348	133.131	92.2978
FBgn0004652	fru	chr3R	18414273	18545586	-	362.095	0.595705	0.092547	0.577692	463.479	249.394	593.353	214.047	437.963	214.336
FBgn0001139	gro	chr3R	26041736	26049911	+	3942.76	-0.437121	0.0928333	0.577692	3529.03	2600.53	3919.14	3170.67	5784.35	4652.84
FBgn0000064	Ald1	chr3R	26254069	26261591	-	6419.5	0.634851	0.0927866	0.577692	6747.35	5346.97	11333	3079.98	8692.07	3317.59
FBgn0011770	Gip	chrX	10328877	10329872	-	789.111	-0.445746	0.092847	0.577692	580.65	941.696	482.728	932.982	816.204	980.408
FBgn0025683	CG3164	chr2L	122624	130791	-	825.895	0.445734	0.0927947	0.577692	999.864	917.895	941.319	984.451	485.243	626.6
FBgn0040890	ksh	chrX	19494420	19494992	-	585.037	-0.349777	0.0926259	0.577692	508.611	599.167	435.461	615.18	671.875	679.927
FBgn0003310	S	chr2L	1049674	1077815	-	284.772	0.509854	0.092717	0.577692	318.533	210.071	475.688	276.137	201.563	226.642
FBgn0004167	kst	chr3L	3336860	3368133	+	258.802	0.492992	0.0929797	0.578106	308.986	187.304	411.324	222.216	230.179	192.8
FBgn0039172	Spase22-23	chr3R	24228342	24230035	-	2152.58	-0.346298	0.0934191	0.580423	1906.86	2223.85	1555.79	2289.16	2280.64	2659.2
FBgn0040697	Teh3	chr3L	4182645	4184663	-	21.3485	0.858018	0.0935917	0.581082	22.5664	18.627	41.233	13.8885	17.419	14.3574
FBgn0033815	CG4676	chr2R	13235980	13237055	+	417.414	-0.345129	0.0936936	0.5813	370.609	413.932	318.801	469.759	450.405	480.974
FBgn0031947	CG7154	chr2L	7782865	7786061	+	1860.57	-0.283836	0.0940621	0.58193	1711.57	1675.39	1647.31	2004.85	2034.29	2090.03
FBgn0038143	CG9813	chr3R	13373104	13379775	-	540.701	0.548216	0.0939584	0.58193	590.198	350.808	985.569	472.21	486.487	358.936
FBgn0034002	CG8079	chr2R	15218379	15224795	+	568.006	-0.374285	0.094006	0.58193	513.819	381.853	588.324	656.028	661.921	606.089
FBgn0033691	CG8860	chr2R	12179483	12179902	-	47.8177	-0.60126	0.0938958	0.58193	29.5099	42.4281	42.2387	62.9068	64.6991	45.1234
FBgn0028342	ATPsyndelta	chrX	10212970	10217393	+	4824.45	-0.360786	0.0943269	0.583155	4138.33	5166.91	3368.03	5230.25	5025.38	6017.82
FBgn0025111	Ant2	chrX	10778954	10786907	-	98.3991	-0.469156	0.0944629	0.583582	78.9823	68.2988	100.568	120.095	104.514	117.936
FBgn0261641	CG42724	chr3R	6361672	6368288	-	814.499	0.473975	0.0946682	0.584319	985.109	570.192	1286.27	767.954	645.747	631.727
FBgn0267570	lncRNA:CR45910	chr3R	25586442	25589179	-	44.9495	-0.589064	0.0947164	0.584319	38.1893	41.3932	28.1591	56.3711	52.257	53.3276
FBgn0031536	Cog3	chr2L	3453697	3457064	-	714.563	-0.406366	0.0952319	0.587084	597.141	765.775	481.722	928.08	653.212	861.446
FBgn0037323	CG2663	chr3R	5400594	5404135	-	142.171	-0.625148	0.095903	0.589789	117.172	162.468	56.3182	192.805	111.979	212.285
FBgn0051292	CR31292	chr3R	15906240	15906750	+	44.0091	0.579063	0.0957885	0.589789	50.3404	52.7764	55.3125	39.2147	33.5938	32.817
FBgn0261437	CSN8	chr2L	8364855	8365663	+	1004.79	-0.31416	0.0958073	0.589789	873.145	990.333	823.654	1031.02	1173.29	1137.31
FBgn0035065	CG3589	chr2R	24783555	24785542	+	601.675	-0.402049	0.0961954	0.589789	486.045	667.466	402.273	725.471	593.49	735.306
FBgn0264704	lncRNA:CR43973	chr3L	15098534	15099502	-	37.7758	-0.821979	0.0961634	0.589789	29.5099	16.5573	35.1989	25.3261	82.1181	37.9447
FBgn0283651	CG46301	chr2L	14104090	14160587	+	597.617	-0.520804	0.0960241	0.589789	569.367	322.867	579.273	479.563	1009.06	625.574
FBgn0030511	CG11158	chrX	13682952	13684616	+	152.529	-0.435555	0.0960097	0.589789	121.511	161.434	106.602	195.256	164.236	166.136
FBgn0035720	CG10077	chr3L	6949491	6955904	-	5009.61	0.48305	0.0962121	0.589789	5867.26	3503.94	8151.06	5040.72	3524.86	3969.83
FBgn0032006	Pvr	chr2L	8220980	8239878	-	152.368	0.554349	0.096421	0.59024	182.267	128.319	232.313	107.023	179.167	85.1191
FBgn0002868	MtnA	chr3R	9783407	9784370	-	9495.12	0.403299	0.096379	0.59024	9161.08	14386.2	8893.25	7060.27	9586.66	7883.26
FBgn0010894	sinu	chr3L	5559470	5561598	-	117.745	0.511512	0.0965149	0.5904	143.21	90.0303	182.029	98.0366	89.5833	103.579
FBgn0038788	Sirt2	chr3R	20328465	20330915	+	780.299	-0.364237	0.0967271	0.590869	697.822	814.412	535.023	897.035	812.471	925.029
FBgn0267385	PyK	chr3R	22367536	22372746	+	10830.4	0.367783	0.0966766	0.590869	9639.32	15030.9	11940.5	9935.2	10278.4	8158.1
FBgn0259171	Pde9	chrX	12785563	12897327	-	964.346	0.460043	0.0968187	0.591015	1207.3	773.019	1368.73	616.814	1061.31	758.893
FBgn0033476	oys	chr2R	10034595	10048619	-	510.828	0.4478	0.0969923	0.59166	591.066	395.305	781.415	397.048	500.174	399.957
FBgn0038139	PK2-R2	chr3R	13329070	13334166	-	193.172	-0.412117	0.0972879	0.592634	200.494	167.643	128.727	214.864	222.714	224.591
FBgn0036486	Msh6	chr3L	15154233	15158562	-	147.661	0.479689	0.0972794	0.592634	184.871	115.901	215.216	134.8	124.421	110.757
FBgn0029594	CG14806	chrX	1880282	1881432	+	725.25	-0.362899	0.0974241	0.592792	589.33	787.506	526.978	790.012	790.075	867.6
FBgn0015765	p38a	chr3R	24150416	24152321	-	104.67	0.46831	0.0978579	0.592792	136.266	94.1696	133.756	89.8669	97.0486	76.9149
FBgn0033872	CG6329	chr2R	13826371	13833503	+	2503.36	-0.414304	0.09779	0.592792	2030.11	1820.27	2587.62	2150.27	3738.86	2693.05
FBgn0261800	LanB1	chr2L	7811438	7820771	+	853.606	0.459425	0.0978106	0.592792	1031.11	606.411	1327.5	758.15	756.482	641.983
FBgn0004581	bgcn	chr2R	23853270	23858921	-	30.7516	-0.690685	0.0978086	0.592792	20.8305	19.6618	30.1705	35.1298	33.5938	45.1234
FBgn0052579	CG32579	chrX	16323286	16325768	+	294.785	-0.441054	0.097542	0.592792	246.494	329.076	174.989	374.99	333.449	309.711
FBgn0030790	CG4768	chrX	16792119	16797742	+	266.01	0.460499	0.0977386	0.592792	302.042	204.896	417.358	225.484	222.714	223.566
FBgn0051774	fred	chr2L	3902928	3991713	-	186.21	-0.480327	0.0975299	0.592792	176.191	102.448	187.057	174.832	250.087	226.642
FBgn0040575	CG15922	chr3R	20559708	20560280	-	332.738	-0.403205	0.0981387	0.592845	328.08	318.728	212.199	332.508	401.881	403.034
FBgn0259822	Ca-beta	chr2L	11156118	11203544	-	286.005	0.452839	0.0981052	0.592845	335.892	223.523	432.444	271.235	231.424	221.515
FBgn0266569	CG42259	chrX	1046224	1047009	+	226.825	0.543733	0.0979375	0.592845	298.571	189.374	317.796	115.193	268.75	171.264
FBgn0052571	TwdlX	chrX	16731091	16732630	+	18.6722	-0.834401	0.0980821	0.592845	14.7549	15.5225	10.0568	26.9601	21.1516	23.5872
FBgn0000351	cort	chr2L	6674682	6676635	-	108.753	-0.497864	0.0984087	0.593398	91.1335	116.936	62.3523	127.448	141.84	112.808
FBgn0262562	CG43102	chr3R	17768272	17794490	-	151.627	0.656102	0.0984345	0.593398	159.701	84.8561	311.762	116.01	143.085	94.3489
FBgn0035168	cep290	chr3L	843926	851080	+	185.793	-0.39655	0.0983617	0.593398	152.757	139.702	189.068	229.569	207.784	195.877
FBgn0020445	E23	chr2L	3334875	3354829	-	122.019	-0.519831	0.0986719	0.594418	129.323	95.2044	76.4319	155.225	99.5371	176.391
FBgn0037297	CG1116	chr3R	5219657	5221548	+	1238.78	-0.35089	0.0988331	0.594978	1038.05	1335.97	893.046	1426.43	1312.64	1426.51
FBgn0003483	spn-E	chr3R	15837419	15844415	+	48.2396	0.646954	0.0989792	0.595446	64.2274	35.1842	77.4376	44.9335	34.838	32.817
FBgn0033961	ND-B15	chr2R	14756516	14757072	+	1135.51	-0.362569	0.0990554	0.595494	923.486	1230.41	826.671	1131.51	1328.82	1372.16
FBgn0038326	CG5044	chr3R	15357229	15359263	+	476.544	0.410474	0.09934	0.596793	438.309	725.416	468.648	451.785	395.66	379.447
FBgn0019990	Gcn2	chr3R	31395660	31402013	+	456.971	0.368331	0.0996129	0.597198	526.838	419.106	599.387	446.067	389.439	360.987
FBgn0052009	CR32009	chr4	27020	31633	-	92.6058	0.622551	0.0994814	0.597198	104.153	93.1348	140.796	108.657	36.0822	72.8127
FBgn0052311	zormin	chr3L	2117466	2151700	-	567.425	0.348667	0.0995978	0.597198	632.727	528.799	745.211	499.987	525.058	472.77
FBgn0035149	MED30	chr3L	652987	654089	-	792.196	-0.350783	0.099942	0.598759	684.803	840.283	564.188	883.964	867.217	912.723
FBgn0031627	fipi	chr2L	4734592	4794044	-	343.194	0.480548	0.100092	0.599247	495.592	232.837	470.659	264.699	277.46	317.915
FBgn0037609	CG9773	chr3R	8675283	8676613	-	858.92	-0.353035	0.100181	0.599275	677.859	910.651	674.813	888.049	912.008	1090.14
FBgn0039094	CG10184	chr3R	23602507	23605495	-	403.204	0.41954	0.100234	0.599275	342.835	589.854	451.551	340.677	396.904	297.404
FBgn0010014	CanB	chrX	5332499	5334449	+	1657.96	0.325055	0.100869	0.600708	1995.39	1520.17	2016.39	1562.87	1440.8	1412.16
FBgn0037340	CG14671	chr3R	5563977	5564815	-	592.104	-0.402966	0.100596	0.600708	460.875	681.953	387.188	650.31	689.294	683.004
FBgn0063449	Uhg2	chr2L	9893805	9895003	-	409.309	-0.335989	0.100898	0.600708	360.194	379.783	344.949	418.29	518.837	433.8
FBgn0038858	CG5793	chr3R	21127573	21129601	+	861.782	0.386293	0.100777	0.600708	857.522	1196.26	874.944	688.707	919.474	633.778
FBgn0022987	qkr54B	chr2R	17469624	17475129	+	408.794	0.451739	0.101025	0.600708	451.328	347.703	618.495	434.629	324.74	275.868
FBgn0033741	CG8545	chr2R	12468651	12471722	+	268.838	0.461	0.100685	0.600708	295.099	218.349	421.381	266.333	207.784	204.081
FBgn0033354	FANCI	chr2R	8934576	8939789	-	82.1262	0.612201	0.100774	0.600708	92.8693	54.846	149.847	56.3711	72.1644	66.6595
FBgn0265525	asRNA:CR44375	chr2R	16581996	16583369	-	15.6323	0.935623	0.101009	0.600708	16.4908	18.627	26.1477	6.53578	13.6863	12.3064
FBgn0259246	brp	chr2R	9503765	9541565	+	1598.49	0.457071	0.101313	0.602009	1866.07	1186.95	2496.1	1599.63	1349.97	1092.19
FBgn0027518	Wdr24	chr3R	29741972	29745092	-	392.81	-0.332623	0.101728	0.60242	372.345	334.25	335.898	420.741	486.487	407.136
FBgn0030087	CG7766	chrX	9093612	9103739	-	2107.93	0.340675	0.10164	0.60242	2089.13	2750.58	2228.59	2169.06	1664.76	1745.45
FBgn0029092	ced-6	chr2R	9434669	9444937	-	523.202	0.306443	0.101649	0.60242	600.613	555.704	579.273	476.295	474.045	453.285
FBgn0025885	Inos	chr2R	7454922	7458874	-	3776.53	0.365149	0.101563	0.60242	3726.06	5479.43	3551.07	3601.21	3113.02	3188.38
FBgn0259212	cno	chr3R	5170004	5217456	-	329.701	0.476218	0.101672	0.60242	372.345	250.429	527.983	296.561	307.321	223.566
FBgn0250839	CG2016	chr3R	4956999	4961351	-	994.235	-0.663892	0.101924	0.603173	966.015	996.542	345.955	1218.11	589.757	1849.03
FBgn0000283	Cp190	chr3R	15270432	15275241	-	491.006	0.435541	0.102089	0.603738	570.235	439.803	684.87	548.188	323.495	379.447
FBgn0033273	Gasz	chr2R	8167948	8170089	+	203.448	0.424882	0.102302	0.604586	236.079	208.001	254.438	155.225	226.447	140.498
FBgn0037638	CG8379	chr3R	8824411	8827279	+	402.093	0.339378	0.102445	0.604611	478.234	430.49	439.483	382.343	303.588	378.421
FBgn0010504	kermit	chr2R	8146918	8156654	-	179.411	-0.448376	0.102381	0.604611	147.549	190.409	117.665	200.158	170.457	250.23
FBgn0260648	Rrp40	chr2L	1728732	1729762	+	411.297	-0.416455	0.102539	0.604756	321.137	471.883	264.495	477.112	425.521	507.638
FBgn0037076	ebd2	chr3L	21344768	21349288	-	165.691	0.466169	0.10276	0.605653	209.173	131.424	235.33	118.461	159.259	140.498
FBgn0011016	SsRbeta	chr3L	16129617	16130983	+	5358.03	-0.334189	0.10283	0.605657	4546.26	5743.31	3931.21	5696.75	5859	6371.63
FBgn0030716	CG9170	chrX	15977967	15982944	-	2388.78	-0.344739	0.103078	0.606528	2186.34	1675.39	2451.85	2596.34	2968.69	2454.1
FBgn0286786	hoip	chr2L	9699791	9700459	+	2346.5	-0.366335	0.103117	0.606528	1893.84	2630.54	1626.19	2450.1	2701.19	2777.14
FBgn0086450	su(r)	chrX	9196808	9201820	-	382.966	0.407123	0.103502	0.608377	370.609	585.714	354	338.226	327.228	322.017
FBgn0037445	CG9727	chr3R	6449944	6456676	-	140.834	0.495261	0.103625	0.608691	171.852	120.04	203.148	153.591	102.025	94.3489
FBgn0015321	Ubc4	chr3L	9698336	9700481	+	1436.79	-0.307331	0.103695	0.608691	1255.91	1456.01	1141.45	1615.15	1515.45	1636.75
FBgn0030452	MFS10	chrX	13129018	13134839	+	17.485	-0.870975	0.104171	0.610666	9.54731	10.3483	17.0966	18.7904	28.6169	20.5106
FBgn0036360	CG10713	chr3L	13428839	13435229	-	616.457	-0.473517	0.10417	0.610666	546.801	337.355	664.756	760.601	511.372	877.855
FBgn0000463	Dl	chr3R	19302731	19326217	-	244.987	0.494675	0.104554	0.610716	286.419	185.235	387.188	166.662	258.796	185.621
FBgn0034708	Vps35	chr2R	22185972	22189886	+	1167.39	-0.341888	0.104347	0.610716	1031.98	862.014	1195.76	1475.45	1169.56	1269.61
FBgn0000529	bsh	chr2L	19765776	19769067	-	410.445	-0.340014	0.104451	0.610716	399.251	353.912	333.887	464.857	403.125	507.638
FBgn0263346	smash	chr3R	4659579	4712193	+	300.529	0.488341	0.1046	0.610716	385.364	202.827	464.625	280.221	247.598	222.54
FBgn0004378	Klp61F	chr3L	1241568	1245910	-	378.877	-0.393268	0.104454	0.610716	358.458	235.941	388.193	456.687	415.567	418.417
FBgn0036821	CG3961	chr3L	18878250	18890483	-	296.349	-0.500578	0.104567	0.610716	301.174	166.608	267.512	222.216	409.346	411.238
FBgn0039732	CG15525	chr3R	29996961	29997676	-	291.699	-0.379041	0.104742	0.611138	286.419	245.255	228.29	267.967	345.891	376.37
FBgn0036186	CG6071	chr3L	11642906	11646033	-	27.0842	0.897152	0.104862	0.611427	30.3778	15.5225	59.3353	11.4376	27.3727	18.4596
FBgn0003882	tub	chr3R	4387742	4389813	+	662.619	0.326889	0.104998	0.611564	717.784	642.63	851.813	610.278	592.245	560.966
FBgn0085813	18SrRNA-Psi:CR41602	chrX	23211192	23213166	+	13.3132	-1.10918	0.105045	0.611564	14.7549	3.10449	7.03978	9.80366	23.6401	21.5362
FBgn0035295	Cnb	chr3L	1947565	1950262	+	118.686	0.451812	0.105096	0.611564	163.172	104.518	143.813	111.925	93.316	95.3744
FBgn0027109	NPF	chr3R	16609220	16611325	+	758.281	-0.406697	0.10555	0.612115	644.878	567.087	743.199	687.89	1162.1	744.536
FBgn0038972	CG7054	chr3R	22464985	22465938	+	77.514	0.492538	0.105792	0.612115	84.19	111.762	76.4319	71.0766	55.9896	65.634
FBgn0050389	CG30389	chr2R	21148265	21160545	-	1398.76	0.479636	0.105524	0.612115	1653.42	926.174	2308.04	1309.61	1153.39	1041.94
FBgn0050488	antr	chr2R	12846848	12848004	-	25.0835	0.731678	0.105492	0.612115	31.2458	31.0449	31.1762	15.5225	26.1285	15.383
FBgn0261881	l(2)35Be	chr2L	15006583	15007431	-	769.268	-0.435722	0.105331	0.612115	627.519	900.303	434.455	883.147	800.029	970.153
FBgn0283450	Glo1	chr2R	7393546	7395932	-	433.539	-0.454792	0.105789	0.612115	320.269	520.52	256.449	422.375	535.012	546.608
FBgn0000808	gd	chrX	11985154	11987764	-	92.3834	0.443295	0.105652	0.612115	97.209	120.04	102.58	84.1481	73.4086	76.9149
FBgn0031005	Hs3st-B	chrX	19248639	19252045	+	1128.94	-0.316555	0.105643	0.612115	994.657	1147.63	874.944	1341.47	1206.89	1208.08
FBgn0035827	Srp9	chr3L	7936373	7937258	+	1108.78	-0.294646	0.105823	0.612115	1040.66	1019.31	927.239	1132.32	1284.03	1249.1
FBgn0000412	D1	chr3R	9238083	9240654	-	8162.79	-0.303555	0.106072	0.612871	7828.8	6362.14	7729.68	8131.32	9707.35	9217.48
FBgn0040251	Ugt302K1	chr3R	11151026	11153849	-	232.667	-0.356997	0.106094	0.612871	189.21	220.419	203.148	282.672	233.912	266.638
FBgn0039379	CG5886	chr3R	25851632	25853989	+	458.987	0.310299	0.106354	0.613152	509.479	474.987	540.052	410.937	403.125	415.34
FBgn0013756	Mtor	chr2R	11852617	11861202	+	3264.39	-0.337749	0.106289	0.613152	3216.58	2556.03	2878.26	2929.66	3959.09	4046.75
FBgn0034725	CG6044	chr2R	22404177	22408540	+	355.905	-0.413092	0.106349	0.613152	310.722	243.185	361.04	344.762	518.837	356.885
FBgn0086663	snoRNA:Psi18S-1275	chr3R	9778398	9778537	+	35.8023	-0.605565	0.106947	0.615348	25.1702	28.9753	31.1762	44.1165	42.3032	43.0723
FBgn0261284	bou	chrX	6986486	6987188	+	603.978	0.299676	0.10689	0.615348	691.746	635.386	671.796	521.228	567.361	536.353
FBgn0030941	wgn	chrX	18624042	18634908	-	176.424	0.374182	0.106812	0.615348	212.645	179.026	206.165	165.845	143.085	151.779
FBgn0036745	CG7484	chr3L	17654617	17655645	+	1423.41	-0.306818	0.107154	0.616137	1313.19	1392.88	1111.28	1495.06	1702.08	1525.99
FBgn0033350	CG8237	chr2R	8925671	8926890	+	987.741	-0.357276	0.107521	0.61784	795.899	1083.47	719.063	1040.82	1057.58	1229.61
FBgn0052392	CG32392	chr3L	6756629	6763246	-	244.877	0.374707	0.107725	0.618604	257.777	328.041	244.381	237.739	200.318	201.004
FBgn0003444	smo	chr2L	277582	282167	+	93.609	0.522826	0.108073	0.619719	118.04	71.4033	141.801	87.416	78.3854	64.6085
FBgn0032243	Klp31E	chr2L	10414017	10418991	+	42.7898	0.645507	0.108154	0.619719	70.303	33.1146	53.3012	35.9468	26.1285	37.9447
FBgn0012037	Ance	chr2L	13905645	13909212	+	1200.99	0.417123	0.108671	0.619719	1497.19	1735.41	888.018	1143.76	958.044	983.485
FBgn0033443	CG1698	chr2R	9793326	9798006	+	31.1493	0.685536	0.108495	0.619719	34.7175	51.7415	29.1648	27.777	19.9074	23.5872
FBgn0260960	Baldspot	chr3L	16648442	16661615	-	1223.33	-0.593282	0.108666	0.619719	1075.37	535.008	1314.43	832.494	2301.79	1280.89
FBgn0000562	egl	chr2R	23734904	23746829	-	190.247	0.409099	0.108844	0.619719	227.4	190.409	234.324	202.609	131.887	154.855
FBgn0036906	CG14102	chr3L	19798975	19801291	-	63.6042	0.536066	0.108795	0.619719	78.9823	68.2988	78.4432	58.822	62.2107	34.8681
FBgn0011293	a10	chr3L	17023123	17023741	-	33.3966	-0.699232	0.10867	0.619719	17.3588	31.0449	28.1591	47.3844	49.7685	26.6638
FBgn0036670	CG13029	chr3L	16860622	16861838	+	126.92	0.405799	0.108777	0.619719	153.625	153.155	126.716	103.755	120.689	103.579
FBgn0036135	mRpL2	chr3L	11120847	11122041	+	1771.38	-0.403428	0.108752	0.619719	1360.93	2084.15	1131.39	2008.12	1809.09	2234.63
FBgn0035610	Lkr	chr3L	5512421	5529341	-	125.804	-0.499646	0.10864	0.619719	135.398	62.0898	114.648	139.702	154.282	148.702
FBgn0035590	Prpk	chr3L	5138652	5139395	-	616.556	-0.364004	0.108329	0.619719	498.196	680.919	438.478	647.859	712.934	720.949
FBgn0031299	CG4629	chr2L	1083091	1102504	-	210.121	0.434056	0.108489	0.619719	198.758	288.718	238.347	229.569	144.329	161.008
FBgn0024889	Kap-alpha1	chr3L	19807232	19810398	+	1305.73	0.286088	0.109096	0.62075	1447.72	1499.47	1357.67	1258.14	1130.99	1140.39
FBgn0032732	CG15168	chr2L	18987707	18988331	+	491.977	-0.326309	0.109178	0.62081	444.384	469.813	395.233	491.817	542.477	608.14
FBgn0002631	E(spl)m5-HLH	chr3R	26028854	26029735	-	105.831	-0.4185	0.10948	0.622126	94.6052	79.682	97.5512	127.448	115.712	119.987
FBgn0031903	Wnt10	chr2L	7363379	7377528	+	120.497	-0.410772	0.109876	0.622749	116.304	88.9954	104.591	128.265	144.329	140.498
FBgn0029929	CG4593	chrX	7013887	7015009	+	1096.28	-0.423683	0.109803	0.622749	822.805	1314.24	672.802	1231.99	1118.55	1417.28
FBgn0243512	puc	chr3R	8105332	8122294	+	174.975	0.479308	0.109871	0.622749	206.569	129.354	275.557	160.943	143.085	134.345
FBgn0260866	dnr1	chr2R	22563152	22592964	-	34.3347	0.646109	0.109872	0.622749	37.3213	36.2191	52.2955	31.0449	28.6169	20.5106
FBgn0038705	CG11626	chr3R	19409175	19411265	+	15.9024	-0.921495	0.110106	0.623651	9.54731	6.20898	17.0966	17.9734	26.1285	18.4596
FBgn0263111	cac	chrX	11931280	11985087	-	962.352	0.48849	0.110313	0.62431	1119.64	647.804	1603.06	713.217	987.905	702.489
FBgn0266376	lncRNA:CR45018	chrX	13304005	13308004	+	85.3857	0.454603	0.110366	0.62431	107.624	96.2393	92.5228	71.8935	60.9664	83.0681
FBgn0038275	CG3817	chr3R	14898739	14899617	+	413.102	-0.312236	0.110597	0.625211	374.949	360.121	370.091	424.008	488.976	460.464
FBgn0032752	CG10702	chr2L	19064832	19069851	-	506.953	0.317183	0.111407	0.626132	535.518	531.903	619.5	437.08	495.197	422.519
FBgn0040534	Sf3b5	chr3R	9014972	9015341	-	766.772	-0.336727	0.111331	0.626132	771.597	647.804	612.461	727.105	979.196	862.472
FBgn0039609	Nepl17	chr3R	28872905	28875031	+	23.0095	0.885515	0.111199	0.626132	32.1137	12.418	45.2557	22.0582	14.9306	11.2808
FBgn0039647	jus	chr3R	29171191	29194994	-	530.235	-0.615206	0.111055	0.626132	431.365	204.896	619.5	375.807	964.265	585.579
FBgn0033785	Sans	chr2R	12936891	12940412	+	45.8282	0.618801	0.111375	0.626132	71.1709	62.0898	33.1875	36.7637	34.838	36.9191
FBgn0033209	CG12107	chr2R	7674450	7675362	+	1050.4	-0.316149	0.111838	0.626132	862.73	1097.96	846.785	1100.46	1154.63	1239.87
FBgn0038682	CG5835	chr3R	19148632	19153686	-	25.2649	0.709482	0.111557	0.626132	27.774	39.3236	27.1534	21.2413	18.6632	17.434
FBgn0021764	sdk	chrX	686834	749496	+	380.181	0.446877	0.111722	0.626132	463.479	295.962	557.148	394.597	255.064	314.838
FBgn0260487	CG42534	chr3R	27340622	27372574	+	28.0811	0.680296	0.110836	0.626132	38.1893	34.1494	31.1762	17.1564	21.1516	26.6638
FBgn0262601	SmB	chr2L	10425483	10426627	-	5547.84	-0.417588	0.111287	0.626132	4331.88	6640.51	3279.53	6302.12	5694.76	7038.22
FBgn0263599	l(3)72Ab	chr3L	15960836	15967872	-	2248.65	0.291246	0.111088	0.626132	2547.4	2253.86	2623.83	2215.63	1944.71	1906.46
FBgn0265297	pAbp	chr2R	18140078	18147191	+	55810.3	-0.479909	0.111681	0.626132	54332	34159.8	51344.1	37962.2	89685.4	67378.4
FBgn0011653	mas	chr3L	4161666	4167464	-	109.4	0.559065	0.111778	0.626132	138.002	86.9258	164.932	59.639	126.91	79.9915
FBgn0030701	CG16952	chrX	15870183	15875607	+	1633.51	-0.327532	0.111794	0.626132	1571.84	1156.94	1617.14	1692.77	1929.77	1832.62
FBgn0036299	Tsf2	chr3L	12530436	12533724	-	579.513	0.309213	0.111225	0.626132	677.859	601.237	645.648	562.077	470.313	519.944
FBgn0031711	CG6907	chr2L	5524139	5525809	+	1379.49	-0.40711	0.112479	0.628109	1084.05	1577.08	898.075	1695.22	1244.21	1778.27
FBgn0010926	l(3)07882	chr3R	17535533	17539963	-	358.156	-0.352808	0.112277	0.628109	331.552	256.638	355.006	363.553	415.567	426.621
FBgn0033224	Nop17l	chr2R	7800785	7806385	-	368.127	0.443155	0.112441	0.628109	437.441	268.021	567.205	330.057	314.786	291.251
FBgn0010452	trn	chr3L	13114271	13118077	+	769.203	-0.48136	0.112418	0.628109	670.916	372.539	881.984	735.275	1113.57	840.936
FBgn0050446	Tdc2	chr2R	6684745	6689974	-	227.793	0.416192	0.112627	0.628535	229.136	318.728	233.318	206.694	230.179	148.702
FBgn0085736	CG40472	chr3L	24927130	24927710	+	4001.05	0.35304	0.112745	0.628659	4336.22	5576.7	3551.07	3060.38	3767.48	3714.48
FBgn0043806	CG32032	chr3L	9093053	9094856	+	5034.87	0.314015	0.112794	0.628659	5320.46	6675.69	4745.82	4316.06	4547.6	4603.61
FBgn0038811	Pus1	chr3R	20591024	20592671	-	486.281	0.350881	0.113057	0.628709	530.31	651.943	453.563	427.276	386.95	467.642
FBgn0001230	Hsp68	chr3R	24055080	24057310	-	591.377	0.500936	0.112898	0.628709	618.84	417.037	1043.9	608.644	416.811	443.03
FBgn0083953	CG34117	chr3R	9399570	9400053	-	551.915	-0.403113	0.113091	0.628709	437.441	643.665	344.949	595.573	634.549	655.315
FBgn0028582	lqf	chr3L	7528780	7540012	+	1655.83	-0.369576	0.113053	0.628709	1618.7	1155.91	1558.81	1444.41	2186.08	1971.07
FBgn0042696	NfI	chr4	268175	276369	-	328.163	0.42363	0.11346	0.630359	400.987	259.743	467.642	329.24	266.262	245.102
FBgn0005649	Rox8	chr3R	24043056	24048265	-	2240.55	-0.394307	0.11402	0.631512	2173.32	1418.75	2215.52	1953.38	3033.39	2648.95
FBgn0031655	Marcal1	chr2L	4955509	4958292	+	103.464	0.420492	0.113825	0.631512	118.907	103.483	132.75	88.233	93.316	84.0936
FBgn0004648	svr	chrX	496446	509072	+	1425.92	0.434858	0.113903	0.631512	1524.1	1080.36	2313.07	1270.39	1322.6	1045.02
FBgn0261801	CG42747	chr3L	6400590	6485964	+	225.888	-0.373411	0.113976	0.631512	227.4	157.294	205.159	240.19	263.773	261.511
FBgn0035951	CG5068	chr3L	8986710	8989135	+	2177.29	-0.363708	0.11403	0.631512	1661.23	2482.56	1569.87	2588.17	2178.62	2583.31
FBgn0032691	Atac2	chr2L	18609576	18612249	-	324.955	0.36592	0.114395	0.631526	374.949	293.892	428.421	273.686	317.274	261.511
FBgn0034540	Lrt	chr2R	20646360	20661070	+	205.373	0.409905	0.114285	0.631526	224.796	184.2	294.665	196.073	153.038	179.468
FBgn0010226	GstS1	chr2R	17093246	17099501	-	2051.92	0.299941	0.114335	0.631526	2169.84	2605.7	2018.4	1936.22	1763.05	1818.27
FBgn0040089	meso18E	chrX	19706418	19713045	-	21.8781	0.839395	0.114205	0.631526	45.1328	22.7663	16.0909	13.8885	14.9306	18.4596
FBgn0015919	caup	chr3L	12609631	12621798	+	156.65	-0.450824	0.114391	0.631526	127.587	94.1696	174.989	156.042	195.341	191.774
FBgn0035975	PGRP-LA	chr3L	9334332	9338336	+	111.825	0.399156	0.114499	0.631699	129.323	133.493	118.671	94.7687	98.2928	96.4
FBgn0002534	Lcp3	chr2R	8435310	8436095	+	56.6886	-0.899746	0.114695	0.631824	17.3588	19.6618	81.4603	33.4959	119.444	68.7106
FBgn0086357	Sec61alpha	chr2L	6477182	6480575	-	10171.9	-0.279886	0.114747	0.631824	9353.76	9811.23	8400.47	11518.5	10229.9	11717.7
FBgn0031047	Rcd-1	chrX	19638767	19640746	+	3642.82	-0.277268	0.114811	0.631824	3278.2	3479.1	3123.65	3754.8	4332.35	3888.82
FBgn0036277	CG10418	chr3L	12336676	12337236	+	1324.41	-0.385942	0.114661	0.631824	1077.11	1526.38	841.756	1457.48	1405.96	1637.77
FBgn0001092	Gapdh2	chrX	15868145	15869661	+	24973	0.354807	0.11526	0.633893	22430.1	35129.4	26525.9	22327.8	24679	18745.7
FBgn0034576	ND-B14.7	chr2R	21025078	21026086	+	2422.44	-0.362331	0.115363	0.634058	1985.84	2758.86	1615.13	2716.43	2640.22	2818.16
FBgn0027086	IleRS	chr3L	22288665	22292810	+	882.531	0.377882	0.115688	0.635045	1012.02	724.382	1256.1	834.945	771.412	696.336
FBgn0050263	stum	chr2R	21674901	21685000	+	50.3457	0.518635	0.115677	0.635045	57.2839	60.0202	60.341	38.3977	46.0359	39.9957
FBgn0000542	ec	chrX	3811698	3857621	+	69.3969	0.507552	0.116012	0.636426	90.2655	62.0898	92.5228	68.6256	48.5243	54.3532
FBgn0005771	noc	chr2L	14490859	14494019	+	1799.84	-0.43555	0.116415	0.636887	1671.65	951.009	1967.12	1667.44	2402.58	2139.26
FBgn0038627	CG7694	chr3R	18573091	18590726	+	100.792	-0.423844	0.116462	0.636887	88.5296	81.7516	87.4944	97.2197	125.666	124.089
FBgn0030183	CG15309	chrX	10205292	10212374	-	461.083	-0.387327	0.116265	0.636887	448.724	313.554	435.461	403.584	561.14	604.038
FBgn0033378	tsu	chr2R	9110799	9111578	+	2270.24	-0.319336	0.11642	0.636887	1983.24	2398.74	1678.48	2566.93	2344.1	2649.97
FBgn0036386	CG8833	chr3L	13925882	13929000	-	76.5032	0.513522	0.116303	0.636887	84.19	67.264	118.671	71.8935	64.6991	52.3021
FBgn0038197	foxo	chr3R	14056945	14087978	+	80.641	-0.636124	0.116552	0.636983	79.8503	37.2539	71.4035	62.0899	154.282	78.9659
FBgn0033859	fand	chr2R	13593644	13596557	+	1280.44	0.305257	0.117278	0.640546	1373.95	1629.86	1243.02	1205.85	1076.24	1153.72
FBgn0029002	miple2	chr3L	271200	275018	+	442.807	0.396079	0.11742	0.640922	583.254	384.957	540.052	317.802	479.022	351.757
FBgn0039356	CG5039	chr3R	25678683	25679529	+	92.7111	-0.432193	0.117527	0.641104	78.1144	86.9258	71.4035	93.1348	116.956	109.732
FBgn0034269	Hyccin	chr2R	17734419	17737269	-	450.514	-0.316182	0.117638	0.641307	376.685	442.908	385.176	531.849	451.649	514.817
FBgn0005683	pie	chr2L	10420625	10422780	-	200.111	0.375934	0.11801	0.642749	206.569	223.523	247.398	163.394	209.028	150.753
FBgn0250755	CG42233	chr3R	31799634	31805278	-	242.802	0.346418	0.11805	0.642749	292.495	238.011	284.608	218.132	227.691	195.877
FBgn0005619	Hdc	chr2R	10237988	10246077	+	48.9067	0.539326	0.118468	0.64384	47.7366	55.8809	70.3978	41.6656	39.8148	37.9447
FBgn0033232	CG12159	chr2R	7915027	7916478	-	561.867	0.308957	0.118347	0.64384	620.575	555.704	688.893	506.523	528.791	470.719
FBgn0035483	Mul1	chr3L	4021457	4023501	+	301.631	-0.362424	0.118546	0.64384	259.513	314.589	218.233	353.749	298.611	365.089
FBgn0264745	CR44003	chr2L	3171035	3172799	-	79.9404	0.448953	0.118521	0.64384	88.5296	101.413	86.4887	58.822	74.6528	69.7361
FBgn0083985	CG34149	chr3R	22380128	22381253	+	103.645	-0.443176	0.119001	0.645507	105.888	76.5775	80.4546	116.827	140.596	101.528
FBgn0266898	lncRNA:CR45358	chr2L	17575152	17575490	-	55.588	-0.515636	0.118987	0.645507	52.0763	48.637	36.2046	58.005	70.9202	67.6851
FBgn0002431	hyd	chr3R	9714623	9725615	-	624.616	0.400209	0.119079	0.64553	690.878	531.903	910.143	660.93	479.022	474.821
FBgn0000108	Appl	chrX	530501	579044	+	6796.26	-0.46166	0.119384	0.646596	6116.36	3619.84	7416.91	5982.69	10710.2	6931.57
FBgn0032481	CG16972	chr2L	13197102	13203295	-	206.602	0.434005	0.120218	0.646596	254.306	160.399	297.682	195.256	179.167	152.804
FBgn0051361	dpr17	chr3R	12094876	12111420	+	350.579	-0.482679	0.120388	0.646596	351.515	174.886	349.978	298.195	523.814	405.085
FBgn0039305	CG11858	chr3R	25262741	25263292	+	1560.3	-0.365758	0.119735	0.646596	1286.28	1771.63	1032.84	1615.97	1756.83	1898.26
FBgn0039417	CG6073	chr3R	26187018	26188807	-	269.377	0.33955	0.11972	0.646596	279.476	341.494	281.591	218.948	247.598	247.153
FBgn0036646	CR18217	chr3L	16600448	16602723	-	1638.11	0.324861	0.120293	0.646596	1777.54	2208.33	1479.36	1403.56	1483.1	1476.77
FBgn0032259	CG6144	chr2L	10488694	10490461	+	104.475	0.447037	0.119823	0.646596	130.191	102.448	129.733	108.657	69.6759	86.1446
FBgn0083968	CG34132	chr2L	7885503	7886109	+	779.243	-0.346323	0.120316	0.646596	653.557	852.701	552.12	799.816	904.543	912.723
FBgn0262985	CG43293	chr3L	6185189	6185853	+	28.7532	-0.689076	0.120291	0.646596	20.8305	20.6966	24.1364	22.8752	46.0359	37.9447
FBgn0040281	Aplip1	chr3L	1196317	1199339	+	3152.79	0.31291	0.119968	0.646596	3328.54	3976.85	3175.95	3138.81	2378.94	2917.64
FBgn0265189	sud1	chr3R	24915840	24917864	-	770.791	-0.332808	0.120335	0.646596	669.18	824.76	553.125	854.553	829.89	893.238
FBgn0265951	lncRNA:CR44738	chr2L	18906124	18906747	+	28.0039	0.705738	0.119939	0.646596	40.7931	42.4281	21.1193	24.5092	18.6632	20.5106
FBgn0035334	CG8993	chr3L	2372199	2372876	+	1541.33	-0.371871	0.120045	0.646596	1294.1	1747.83	989.592	1651.1	1654.8	1910.57
FBgn0036896	wnd	chr3L	19624406	19635783	-	302.763	0.436605	0.11998	0.646596	338.496	228.698	477.699	275.32	245.11	251.255
FBgn0035830	CG8209	chr3L	7976406	7977849	+	4319.76	-0.340534	0.119893	0.646596	3688.74	4776.78	2971.79	4932.06	4536.4	5012.8
FBgn0003250	Rh4	chr3L	16852527	16862517	-	26.1037	0.700928	0.12065	0.647604	35.5854	39.3236	22.125	19.6073	17.419	22.5617
FBgn0034162	CG6426	chr2R	16869402	16871851	+	63.006	0.492185	0.120821	0.648119	70.303	80.7168	69.3921	45.7504	64.6991	47.1745
FBgn0047038	ND-13B	chr3L	10693184	10694108	-	1745.71	-0.346994	0.120917	0.648236	1464.21	1934.1	1211.85	1768.74	2067.88	2027.48
FBgn0037475	Fer1	chr3R	7136206	7141972	+	1150.59	-0.303625	0.121262	0.648848	999.864	1194.19	896.063	1310.42	1287.76	1215.25
FBgn0037709	CG8199	chr3R	9555785	9557776	+	155.288	0.387398	0.121292	0.648848	157.097	198.688	171.972	131.532	155.527	116.911
FBgn0002921	Atpalpha	chr3R	20948714	20976239	+	8880.07	0.423105	0.121398	0.648848	9675.77	7119.64	13722.5	6715.51	9740.94	6305.99
FBgn0035945	CG5026	chr3L	8968528	8971752	+	959.851	-0.30633	0.121511	0.648848	873.145	862.014	840.751	1190.33	888.368	1104.5
FBgn0033781	CG13319	chr2R	12923904	12924664	+	889.624	-0.389068	0.12164	0.648848	744.691	1027.59	539.046	976.281	986.661	1063.48
FBgn0262149	lncRNA:CR42875	chr3R	7128087	7129067	+	72.7579	-0.476454	0.121614	0.648848	63.3595	48.637	70.3978	89.0499	93.316	71.7872
FBgn0030587	CG9522	chrX	14846472	14848808	-	36.874	-0.656866	0.12119	0.648848	29.5099	35.1842	21.1193	33.4959	37.3264	64.6085
FBgn0003301	rut	chrX	14787478	14826073	-	417.188	0.443841	0.121701	0.648848	449.592	325.972	667.773	428.91	298.611	332.272
FBgn0003410	sina	chr3L	16853751	16858712	+	929.612	-0.491596	0.121669	0.648848	813.258	513.276	990.597	680.538	1539.09	1040.91
FBgn0032252	loh	chr2L	10442534	10450080	+	37.5054	-0.641366	0.121969	0.648976	28.6419	19.6618	39.2216	36.7637	59.7222	41.0213
FBgn0053062	CG33062	chr3L	19441719	19446444	-	53.7208	0.506484	0.122009	0.648976	72.9068	56.9157	59.3353	44.9335	41.059	47.1745
FBgn0004924	Top1	chrX	15319479	15328029	+	2841.65	-0.405763	0.122023	0.648976	2491.85	1946.52	2894.35	2278.53	4273.87	3164.79
FBgn0035708	axed	chr3L	6609325	6619113	+	41.6667	0.788029	0.121842	0.648976	30.3778	30.0101	97.5512	22.8752	43.5475	25.6383
FBgn0036992	Hpd	chr3L	20438166	20439872	-	19.871	0.873879	0.122534	0.649499	26.0381	16.5573	34.1932	13.8885	22.3958	6.15319
FBgn0037481	MAGE	chr3R	7154238	7155180	-	320.314	-0.310252	0.122551	0.649499	302.91	283.544	271.534	362.736	348.38	352.783
FBgn0038976	Pfdn5	chr3R	22487039	22488110	+	3046.6	-0.348191	0.122224	0.649499	2585.59	3363.2	2093.83	3372.46	3066.99	3797.54
FBgn0034521	Mgat1	chr2R	20559156	20562331	-	266.639	0.352225	0.122342	0.649499	302.042	270.091	325.841	265.516	195.341	241
FBgn0000535	eag	chrX	14955477	15009989	+	190.517	0.548503	0.122351	0.649499	212.645	117.971	347.966	152.774	186.632	125.115
FBgn0042112	mRpL36	chr3L	8124584	8125132	-	841.109	-0.360792	0.122568	0.649499	716.049	917.895	575.25	812.07	974.219	1051.17
FBgn0010424	TpnC73F	chr3L	17046063	17048390	+	76.7075	0.490931	0.122815	0.650413	93.7373	65.1943	109.619	62.9068	73.4086	55.3787
FBgn0000715	FMRFa	chr2R	9906294	9910457	+	1729.13	0.307024	0.122911	0.650528	1662.97	2279.73	1795.14	1606.98	1531.63	1498.3
FBgn0051632	sens-2	chr2L	6821934	6838995	+	63.3353	0.562382	0.123146	0.65098	73.7747	49.6719	103.585	58.005	38.5706	56.4042
FBgn0041604	dlp	chr3L	14632601	14671609	+	289.174	0.465944	0.123101	0.65098	351.515	197.653	457.586	276.953	216.493	234.847
FBgn0261570	CG42684	chrX	17710144	17752007	+	1751.36	-0.293053	0.12324	0.65108	1607.42	1379.43	1734.8	1760.57	2023.09	2002.86
FBgn0032782	Rab9	chr2L	19432574	19435841	+	186.684	0.407783	0.123496	0.651271	187.475	274.23	177	165.028	177.922	138.447
FBgn0034354	GstE11	chr2R	18503608	18505025	+	575.531	-0.359398	0.1235	0.651271	483.441	638.491	391.211	681.355	597.222	661.468
FBgn0036449	bmm	chr3L	14776496	14786412	-	110.479	0.461046	0.123423	0.651271	116.304	97.2741	169.96	83.3311	105.758	90.2468
FBgn0003257	r-l	chr3R	21070557	21073319	-	570.652	0.3867	0.123717	0.651484	580.65	820.621	540.052	588.22	385.706	508.664
FBgn0016131	Cdk4	chr2R	16579470	16585448	+	263.256	0.343172	0.12379	0.651484	276.872	295.962	309.75	217.315	272.483	207.157
FBgn0085732	CR40190	chr2R	1211067	1213666	+	61.9604	0.567097	0.123843	0.651484	74.6426	48.637	98.5569	55.5541	58.478	35.8936
FBgn0267029	lncRNA:CR45473	chrX	140973	142197	-	26.063	0.809124	0.123914	0.651484	32.1137	15.5225	52.2955	25.3261	13.6863	17.434
FBgn0031043	Naa20A	chrX	19621451	19623074	-	709.367	-0.315052	0.123734	0.651484	651.821	526.729	718.057	824.325	793.808	741.459
FBgn0000339	cni	chr2L	16309292	16310726	-	1995.74	-0.309522	0.123994	0.65151	1771.46	2068.63	1507.52	2124.13	2069.13	2433.59
FBgn0038665	euc	chr3R	18978273	18978809	-	163.974	0.381227	0.124266	0.652547	178.795	170.747	206.165	120.912	166.725	140.498
FBgn0051715	CG31715	chr2L	10341616	10342523	+	3019.4	-0.327582	0.124579	0.653402	2688	3198.66	2147.13	2968.06	3555.96	3558.59
FBgn0038426	mRpS33	chr3R	16436045	16436597	-	656.347	-0.335468	0.124528	0.653402	560.688	690.232	489.767	636.421	800.029	760.944
FBgn0039110	RanBP3	chr3R	23750937	23752834	-	3672.88	-0.398583	0.124895	0.653488	2863.33	4356.64	2286.92	4432.89	3471.35	4626.17
FBgn0034638	CG10433	chr2R	21605676	21608125	-	366.282	0.376819	0.124795	0.653488	393.176	325.972	521.949	311.266	363.31	282.021
FBgn0034694	Plekhm1	chr2R	22103177	22105963	+	634.507	-0.299423	0.124839	0.653488	550.273	641.595	514.909	706.681	722.888	670.698
FBgn0263383	lncRNA:CR43435	chr3R	6778117	6778952	-	15.0852	-0.860253	0.124704	0.653488	8.67938	9.31348	14.0796	16.3394	23.6401	18.4596
FBgn0023526	CG2865	chrX	2278031	2293411	-	1162.78	-0.419327	0.124971	0.653492	1127.45	673.675	1182.68	982	1627.43	1383.44
FBgn0037015	cmpy	chr3L	20712838	20719200	-	568.726	0.333889	0.125319	0.654427	661.369	503.963	737.165	513.058	525.058	471.745
FBgn0031893	MICU1	chr2L	7182234	7185529	+	817.564	0.287104	0.125319	0.654427	952.128	829.934	913.16	712.4	796.296	701.464
FBgn0001965	Sos	chr2L	13813816	13819824	+	461.273	0.387121	0.125375	0.654427	531.178	404.619	633.58	491	324.74	382.523
FBgn0052441	CG32441	chr3L	21574131	21575874	+	3126.38	-0.36146	0.125584	0.654685	2438.9	3644.67	2127.02	3324.26	3422.83	3800.62
FBgn0028932	CG16890	chr2L	13782231	13784338	-	258.574	0.319754	0.125681	0.654685	291.627	289.753	279.58	224.667	246.354	219.464
FBgn0016685	Nlp	chr3R	30004785	30010352	+	12896.5	-0.273956	0.125725	0.654685	11486.3	13096.8	10444	13895.1	14203.9	14252.8
FBgn0052225	CG32225	chr3L	20304310	20306283	-	715.18	0.40154	0.125502	0.654685	636.198	815.447	990.597	678.904	734.086	435.851
FBgn0013432	bcn92	chrX	2148463	2149647	-	182.552	0.383469	0.126145	0.655309	196.154	171.782	252.426	174.015	154.282	146.651
FBgn0032816	Nf-YB	chr2L	19736044	19737088	+	1033.85	-0.315359	0.1261	0.655309	914.806	1065.88	783.427	1098.01	1060.07	1280.89
FBgn0039283	danr	chr3R	25138072	25139903	+	889.267	-0.294577	0.126126	0.655309	832.352	817.516	747.222	1091.47	869.705	977.332
FBgn0015904	ara	chr3L	12580672	12596018	+	189.453	-0.363758	0.126122	0.655309	192.682	163.503	140.796	217.315	197.83	224.591
FBgn0035574	RhoGEF64C	chr3L	4692783	4796253	+	16.1164	0.866089	0.126289	0.655664	25.1702	16.5573	21.1193	17.1564	7.46528	9.22978
FBgn0031459	CG2862	chr2L	2770135	2770904	+	5802.74	-0.347516	0.126667	0.657235	4892.56	6544.27	3884.95	6145.26	6336.78	7012.58
FBgn0267571	lncRNA:CR45911	chr3R	15417320	15420710	-	52.2065	-0.577933	0.126749	0.65727	30.3778	58.9854	36.2046	47.3844	74.6528	65.634
FBgn0267470	lncRNA:CR45820	chr3L	3555631	3556299	-	24.5126	0.917521	0.127004	0.658202	35.5854	51.7415	9.05114	17.1564	9.95371	23.5872
FBgn0034218	CG18467	chr2R	17440297	17442483	+	505.332	-0.418862	0.127289	0.659286	443.516	559.843	294.665	622.533	447.917	663.519
FBgn0000414	Dab	chr3L	16712126	16724575	+	951.161	0.440381	0.127643	0.660335	1163.04	639.525	1483.38	926.446	749.016	745.561
FBgn0035692	Sf3b6	chr3L	6192124	6193179	-	18443.5	-0.392908	0.127613	0.660335	16933.5	20441	10468.1	20751.9	18178	23888.7
FBgn0262570	CG43110	chr2R	17477565	17486220	-	54.7201	0.712401	0.127904	0.661058	62.4915	34.1494	106.602	33.4959	65.9433	25.6383
FBgn0001105	Gbeta13F	chrX	15860115	15866175	+	10721.6	-0.488086	0.127935	0.661058	10157.5	5736.07	10880.5	7389.51	17628	12538.1
FBgn0082953	snoRNA:Psi28S-612	chr3L	9429374	9429518	-	37.645	-0.585486	0.128118	0.661614	27.774	32.0798	30.1705	38.3977	58.478	38.9702
FBgn0004893	bowl	chr2L	3771700	3784121	+	83.4455	0.634767	0.128419	0.662777	130.191	39.3236	134.761	69.4426	74.6528	52.3021
FBgn0040071	tara	chr3R	16225651	16260329	+	1259.82	-0.421986	0.128546	0.663038	1210.77	693.337	1325.49	1170.72	1820.28	1338.32
FBgn0022986	qkr58E-1	chr2R	22412556	22415518	-	419.745	0.408175	0.128851	0.664218	528.574	318.728	589.33	424.825	324.74	332.272
FBgn0038017	CG4115	chr3R	12360008	12363255	+	33.4562	0.634449	0.129501	0.667176	38.1893	55.8809	28.1591	26.9601	24.8843	26.6638
FBgn0035578	CG13707	chr3L	4837791	4840108	-	181.812	-0.360609	0.129606	0.667321	174.455	135.563	166.943	189.537	226.447	197.928
FBgn0034634	CG10494	chr2R	21516774	21519125	-	219.387	0.333084	0.129692	0.667369	253.438	258.708	221.25	183.002	204.051	195.877
FBgn0038586	CG7168	chr3R	18224902	18226082	-	718.793	-0.358827	0.129942	0.668264	565.027	827.865	496.807	759.784	833.623	829.655
FBgn0039726	eIF2Balpha	chr3R	29934582	29935888	-	1012.55	-0.335815	0.130207	0.668838	864.466	1112.44	709.006	1089.84	1081.22	1218.33
FBgn0003892	ptc	chr2R	8649649	8665223	+	234.496	-0.456993	0.130133	0.668838	211.777	123.145	258.46	327.606	215.249	270.74
FBgn0034736	gas	chr2R	22550094	22552113	+	58.5982	0.536106	0.130954	0.672279	63.3595	92.0999	52.2955	44.1165	59.7222	39.9957
FBgn0028543	NimB2	chr2L	13965012	13967018	-	122.796	0.546478	0.131179	0.672638	113.7	146.946	175.994	91.5009	154.282	54.3532
FBgn0053111	CG33111	chr3R	23801714	23819237	-	204.303	-0.441552	0.131175	0.672638	202.229	109.692	207.171	214.864	283.681	208.183
FBgn0021768	nudC	chr3L	16804994	16819532	+	2931.14	-0.331417	0.13157	0.674247	2551.74	3211.08	2025.44	3315.27	2981.13	3502.19
FBgn0025682	scf	chr3L	1298672	1300389	+	3720.38	0.337818	0.1317	0.674464	4043.72	5177.26	3241.31	3197.63	2978.65	3683.71
FBgn0011211	blw	chr2R	22799099	22802180	+	16647.9	-0.273328	0.131767	0.674464	14043.2	16329.6	14854.9	20146.5	16564.2	17948.9
FBgn0026722	drosha	chr2R	7932429	7936840	+	1032.15	0.278091	0.132327	0.675746	1215.11	1092.78	1085.13	865.99	1007.81	926.055
FBgn0000405	CycB	chr2R	22803521	22806948	-	1837.94	-0.274784	0.132319	0.675746	1686.4	1739.55	1564.84	2048.97	1806.6	2181.31
FBgn0035270	CG13933	chr3L	1771809	1775147	-	399.657	-0.319582	0.132211	0.675746	365.402	343.564	357.017	424.008	521.325	386.625
FBgn0035656	CG10479	chr3L	5967545	5976007	-	287.616	0.314787	0.132298	0.675746	351.515	306.31	298.688	264.699	256.308	248.179
FBgn0039150	CG13605	chr3R	24109944	24112389	-	1401.19	-0.293966	0.13247	0.676077	1215.11	1457.04	1105.25	1640.48	1452	1537.27
FBgn0052226	Pex23	chr3L	20297129	20302141	-	1528.35	-0.258591	0.132548	0.676081	1415.61	1428.07	1331.52	1656	1649.83	1689.05
FBgn0037814	CG6325	chr3R	10402967	10407285	-	413.197	0.37864	0.132719	0.676557	504.272	327.007	570.222	395.414	345.891	336.374
FBgn0035942	ValRS-m	chr3L	8961274	8964769	-	344	0.352576	0.132875	0.676956	342.835	483.266	331.875	326.789	302.344	276.894
FBgn0037541	CG2747	chr3R	8016210	8030790	-	1361.18	0.326276	0.132993	0.676985	1590.06	1270.77	1683.51	1446.86	1042.65	1133.21
FBgn0086778	nAChRalpha7	chrX	19327075	19348447	-	816.358	0.486965	0.133114	0.676985	1038.05	481.196	1338.56	594.756	826.158	619.421
FBgn0035703	CG8270	chr3L	6488681	6491210	+	407.263	0.300156	0.133082	0.676985	440.044	456.36	452.557	402.767	359.578	332.272
FBgn0031830	COX5B	chr2L	6557800	6559308	+	3164.8	-0.301515	0.133581	0.678963	2601.21	3354.92	2549.41	3121.65	3812.27	3549.36
FBgn0020622	Pi3K21B	chr2L	297880	305233	+	326.932	-0.402678	0.134175	0.681589	265.589	219.384	359.029	300.646	470.313	346.63
FBgn0266579	tau	chr3R	27639886	27656996	-	448.579	0.372591	0.134362	0.68214	531.178	362.191	624.529	364.369	437.963	371.242
FBgn0032856	CG16798	chr2L	20376981	20382356	-	64.779	-0.587513	0.134529	0.682191	46.0007	79.682	30.1705	96.4027	58.478	77.9404
FBgn0027561	CG18659	chr2R	9123304	9132030	-	821.502	0.311546	0.134454	0.682191	882.693	845.457	1002.67	854.553	619.618	724.025
FBgn0031995	CG8475	chr2L	8190808	8196918	-	1442	0.310711	0.134724	0.682782	1519.76	1461.18	1808.22	1209.12	1526.65	1127.06
FBgn0031250	Ent1	chr2L	355565	357874	-	91.3523	-0.4071	0.134963	0.682979	82.4541	75.5426	77.4376	94.7687	102.025	115.885
FBgn0034095	CG15701	chr2R	16230198	16234087	+	39.0458	0.614479	0.134911	0.682979	43.3969	56.9157	42.2387	44.9335	21.1516	25.6383
FBgn0034894	sigmar	chr2R	23698949	23702406	-	213.512	0.408293	0.135143	0.682979	265.589	166.608	298.688	201.792	161.748	186.647
FBgn0030241	feo	chrX	10852446	10854869	-	2889.13	-0.355712	0.135154	0.682979	2403.32	3322.84	1878.62	3367.56	2935.1	3427.33
FBgn0000216	Brd	chr3L	14972667	14973198	+	62.7991	0.500801	0.135058	0.682979	73.7747	56.9157	89.5057	45.7504	64.6991	46.1489
FBgn0015031	cype	chr2L	5327227	5327969	+	3088.56	-0.286186	0.13544	0.683629	2612.49	3237.99	2499.12	3154.33	3486.29	3541.16
FBgn0259832	CG34229	chr2R	11841608	11842164	+	213.892	-0.39235	0.135371	0.683629	207.437	199.722	146.83	200.158	303.588	225.617
FBgn0030759	CG13014	chrX	16587873	16588930	+	483.702	-0.334144	0.135734	0.683926	400.119	531.903	351.989	524.496	533.767	559.94
FBgn0085438	CG34409	chr3R	9742877	9746367	-	78.85	0.430874	0.135681	0.683926	95.4731	94.1696	81.4603	61.2729	77.1412	63.583
FBgn0030586	CG12539	chrX	14842617	14844757	-	130.467	-0.705118	0.135671	0.683926	103.285	163.503	31.1762	180.551	85.8507	218.438
FBgn0037330	mRpL44	chr3R	5469463	5470636	-	1421.07	-0.326992	0.136248	0.684239	1186.47	1586.4	1009.71	1618.42	1503.01	1622.39
FBgn0034118	Nup62	chr2R	16344377	16345828	+	747.636	0.282743	0.136267	0.684239	804.578	819.586	838.739	725.471	595.978	701.464
FBgn0063670	CG40228	chr3L	27082091	27083906	-	1802.49	-0.288711	0.136114	0.684239	1656.03	1801.64	1409.97	1781.82	2105.21	2060.29
FBgn0259152	Clbn	chr3R	25127502	25131155	+	139.901	0.438759	0.136089	0.684239	160.568	120.04	202.142	125.814	140.596	90.2468
FBgn0050172	CG30172	chr2R	24030546	24031427	-	5412.2	-0.295402	0.13618	0.684239	5244.08	4891.65	4443.11	5087.28	6980.04	5827.07
FBgn0036503	CG13454	chr3L	15516533	15517056	-	13.9255	0.875404	0.13624	0.684239	18.2267	18.627	17.0966	6.53578	8.70949	14.3574
FBgn0034066	CG8397	chr2R	16016042	16017154	-	1800.85	-0.302412	0.136349	0.684257	1484.17	1941.34	1412.98	1861.06	1985.76	2119.77
FBgn0029818	GAA1	chrX	5870841	5873357	-	3819.91	-0.324432	0.136868	0.686465	3037.78	4325.59	2813.9	4432.07	3969.04	4341.07
FBgn0052845	CG32845	chr3L	271420	273391	-	28.4848	0.780164	0.137015	0.686811	35.5854	16.5573	55.3125	13.8885	31.1053	18.4596
FBgn0000075	amd	chr2L	19110154	19114110	+	20.1012	0.743158	0.137278	0.687733	28.6419	16.5573	30.1705	14.7055	16.1748	14.3574
FBgn0039977	CG17454	chr3L	23715023	23716689	+	208.194	-0.372664	0.137391	0.687903	176.191	155.225	212.199	198.524	282.436	224.591
FBgn0000146	aub	chr2L	10997819	11001476	-	78.6967	-0.450125	0.137867	0.688276	70.303	71.4033	58.3296	112.742	78.3854	81.017
FBgn0024245	dnt	chr2L	19338669	19363227	-	521.185	-0.333439	0.137751	0.688276	547.669	353.912	481.722	599.657	569.85	574.298
FBgn0003308	ry	chr3R	13032528	13038020	+	155.231	0.392212	0.138408	0.688276	160.568	225.593	142.807	139.702	129.398	133.319
FBgn0038292	CG3987	chr3R	15139958	15141715	+	18.7127	0.862605	0.137677	0.688276	28.6419	9.31348	34.1932	10.6206	16.1748	13.3319
FBgn0030218	CG1628	chrX	10598146	10602714	-	98.5922	-0.496967	0.138391	0.688276	78.9823	110.727	56.3182	149.506	88.3391	107.681
FBgn0033902	eIF3m	chr2R	14163066	14164825	-	8024.08	0.290913	0.138413	0.688276	8580.43	10455.9	7455.12	7304.55	6904.14	7444.33
FBgn0260475	CG30059	chr2R	13412769	13414620	-	300.487	-0.419737	0.137654	0.688276	221.324	369.435	181.023	365.186	317.274	348.681
FBgn0033687	CG8407	chr2R	12153071	12154263	+	822.753	-0.326336	0.138391	0.688276	723.86	888.92	577.262	860.271	981.684	904.519
FBgn0031220	CG4822	chr2L	116970	121754	-	179.41	-0.398067	0.137895	0.688276	179.663	108.657	175.994	207.511	184.144	220.489
FBgn0259705	CG42359	chr3R	19161259	19162300	-	325.552	-0.379974	0.138407	0.688276	262.985	374.609	211.193	335.775	376.997	391.753
FBgn0030321	CG1703	chrX	11611927	11615128	+	1633.57	-0.265382	0.138176	0.688276	1498.06	1420.82	1531.65	1623.32	1894.94	1832.62
FBgn0030768	CG9723	chrX	16653220	16655015	-	2254.37	-0.32052	0.138192	0.688276	1887.76	2505.33	1622.17	2460.72	2377.69	2672.54
FBgn0285944	para	chrX	16455027	16533096	-	1539.2	0.569897	0.138584	0.688735	1745.42	898.233	2873.24	861.088	1926.04	931.183
FBgn0052062	Rbfox1	chr3L	10481412	10594012	+	5709.58	-0.414492	0.138888	0.689849	5415.93	3336.29	5931.52	4653.47	8535.3	6384.96
FBgn0267792	rgr	chr2R	8600415	8612295	+	395.95	0.330174	0.139278	0.691393	409.667	535.008	379.142	366.003	319.763	366.115
FBgn0024994	Ugalt	chrX	2701124	2703852	-	842.367	-0.321889	0.139391	0.691559	748.162	873.397	625.535	1012.23	788.831	1006.05
FBgn0032479	CG16974	chr2L	13183849	13191979	-	2644.09	0.33558	0.140179	0.69227	3033.44	2332.51	3485.7	2807.93	2020.6	2184.38
FBgn0029905	Nf-YC	chrX	6818178	6820919	-	934.465	-0.285685	0.139851	0.69227	783.748	958.253	785.438	1073.5	950.579	1055.27
FBgn0033889	CG6701	chr2R	13972984	13980165	-	420.886	-0.389833	0.139743	0.69227	390.572	268.021	433.449	375.807	595.978	461.489
FBgn0050001	CG30001	chr2R	9821168	9822955	-	141.28	0.386375	0.139986	0.69227	182.267	127.284	169.96	110.291	136.863	121.013
FBgn0259993	lncRNA:CR42491	chrX	762615	763810	-	1689.95	-0.334257	0.140141	0.69227	1380.89	1917.54	1186.71	1726.26	1945.95	1982.35
FBgn0262717	Skeletor	chr3R	10686943	10696270	+	175.023	0.497751	0.139805	0.69227	203.965	266.986	144.818	174.832	82.1181	177.417
FBgn0030421	Agpat1	chrX	12765266	12772851	+	426.938	-0.389614	0.140144	0.69227	374.081	276.3	457.586	388.879	608.42	456.362
FBgn0016797	fz2	chr3L	19140975	19235373	-	2104.68	-0.447574	0.140249	0.69227	2025.77	1031.73	2283.91	1800.61	3089.38	2396.67
FBgn0001104	Galphai	chr3L	6972750	6980044	-	1955.44	-0.26928	0.140019	0.69227	1880.82	1808.88	1630.21	1961.55	2137.56	2313.6
FBgn0250843	Prosalpha6	chr2L	10221351	10222546	+	6542.14	-0.373756	0.140368	0.692466	5359.52	7709.49	4029.77	7514.51	6436.31	8203.23
FBgn0028683	spt4	chr2R	12633589	12634172	+	824.223	-0.282082	0.141054	0.695455	801.974	749.217	679.841	818.606	930.671	965.025
FBgn0016054	phr6-4	chr2L	20643351	20645791	-	212.752	-0.400921	0.141373	0.695847	150.153	240.081	160.909	286.757	196.586	242.025
FBgn0033521	CG12896	chr2R	10426880	10427915	-	49.0822	0.645677	0.141272	0.695847	32.9816	82.7865	63.358	24.5092	55.9896	34.8681
FBgn0037550	CG9667	chr3R	8125290	8126357	-	1206.06	-0.362	0.14136	0.695847	983.373	1406.34	777.393	1377.41	1224.31	1467.54
FBgn0039558	BCAS2	chr3R	27921283	27922356	-	1299.31	-0.372723	0.141551	0.696331	1083.19	1512.92	801.529	1468.92	1297.71	1631.62
FBgn0031777	CG9154	chr2L	6069790	6070686	-	660.56	-0.28533	0.141824	0.697283	621.443	637.456	526.978	677.27	757.726	742.485
FBgn0033767	CG13148	chr2R	12686249	12688786	+	959.577	-0.311168	0.1423	0.699227	823.673	1034.83	711.018	1075.95	1128.5	983.485
FBgn0035484	CG11594	chr3L	4022700	4026011	-	241.7	0.484354	0.142603	0.699825	168.38	396.34	281.591	248.359	214.005	141.523
FBgn0031045	CG14212	chrX	19625705	19626601	+	16.5818	-0.776948	0.142524	0.699825	12.1511	9.31348	15.0852	18.7904	23.6401	20.5106
FBgn0023174	Prosbeta2	chr3L	14999951	15001319	+	5496.4	-0.362019	0.142663	0.699825	4484.63	6459.41	3487.71	6458.98	5465.83	6621.86
FBgn0033960	CG10151	chr2R	14753337	14756288	-	2442.68	-0.302003	0.142895	0.700179	2064.82	2650.2	1849.45	2813.65	2477.23	2800.73
FBgn0260860	Bet5	chr3R	30180232	30181486	+	255.231	0.320967	0.142821	0.700179	293.363	311.484	245.387	216.498	233.912	230.745
FBgn0053054	CG33054	chr3L	21197411	21202882	-	68.078	-0.445713	0.143057	0.70048	57.2839	67.264	48.2728	74.3444	83.3623	77.9404
FBgn0033884	CG13344	chr2R	13861997	13864156	+	1373.93	-0.291194	0.143117	0.70048	1248.09	1388.74	1071.05	1615.97	1336.28	1583.42
FBgn0013323	Ptth	chr2L	575711	576896	-	256.932	-0.353658	0.143274	0.700851	221.324	271.126	184.04	276.953	329.716	258.434
FBgn0010300	brat	chr2L	19133816	19179758	+	10828.8	-0.424023	0.143734	0.702711	10374.5	6342.48	11028.3	8299.62	16763.3	12164.9
FBgn0038369	Arpc3A	chr3R	15834648	15836021	+	1616.6	-0.273195	0.143846	0.702864	1415.61	1658.83	1317.44	1691.13	1817.8	1798.78
FBgn0037878	CG6693	chr3R	11220268	11221639	-	2741.92	-0.326826	0.144518	0.704083	2352.11	3054.82	1891.69	3249.1	2747.22	3156.59
FBgn0039067	wda	chr3R	23255070	23258087	-	444.079	0.300682	0.144581	0.704083	466.95	553.634	449.54	361.102	423.032	410.213
FBgn0027872	rdgBbeta	chr2R	17695776	17698362	-	108.242	0.469928	0.144567	0.704083	131.059	79.682	165.938	85.7821	107.002	79.9915
FBgn0011300	babo	chr2R	8952339	8962796	+	601.396	0.369845	0.144521	0.704083	718.652	458.43	856.842	529.398	548.698	496.357
FBgn0035001	Slik	chr2R	24392129	24402680	-	815.878	0.385981	0.144406	0.704083	946.92	610.55	1215.87	794.097	693.027	634.804
FBgn0261530	nbs	chr3L	9720414	9723194	-	119.492	0.439392	0.144425	0.704083	127.587	101.413	184.04	117.644	97.0486	89.2212
FBgn0034396	CG15097	chr2R	18822188	18829699	-	1112.47	-0.307277	0.145133	0.706378	1058.88	1081.4	843.768	1361.89	1026.48	1302.43
FBgn0020379	Rfx	chr3R	10361760	10378068	-	315.787	0.417874	0.14539	0.707235	411.402	228.698	443.506	311.266	282.436	217.413
FBgn0003261	Rm62	chr3R	6000426	6008579	-	15828.9	0.265881	0.145835	0.708609	18494.9	14789.8	18564.9	14185.1	14727.8	14210.8
FBgn0025693	ZnT41F	chr2R	5774776	5782858	-	240.304	-0.368139	0.145808	0.708609	242.155	221.454	165.938	269.601	222.714	319.966
FBgn0038286	CG6966	chr3R	15079320	15095631	-	1004.62	-0.3648	0.146008	0.708657	993.789	634.351	1005.68	880.696	1264.12	1249.1
FBgn0036846	MESR6	chr3L	19092670	19094760	+	1789.13	-0.380682	0.145995	0.708657	1708.97	1864.77	1090.16	2208.28	1507.99	2354.62
FBgn0266095	lncRNA:CR44832	chrX	5790952	5791536	-	719.591	0.301889	0.146287	0.70962	765.521	859.944	757.279	566.162	767.68	600.961
FBgn0038475	Keap1	chr3R	17073942	17079945	-	163.745	0.40603	0.146453	0.710028	178.795	134.528	246.392	138.885	150.55	133.319
FBgn0029888	ND-ASHI	chrX	6677262	6679118	-	1781.09	-0.341138	0.146573	0.710213	1425.15	2074.84	1214.86	1956.65	1884.98	2130.03
FBgn0038968	CG12499	chr3R	22440152	22446587	-	456.318	-0.364984	0.14689	0.710951	429.629	309.414	456.58	393.78	612.153	536.353
FBgn0034455	CG11007	chr2R	19503068	19504594	+	1545.72	-0.345506	0.147133	0.710951	1304.51	1772.67	1007.69	1703.39	1606.28	1879.8
FBgn0260779	GatA	chr3R	19026174	19028857	-	699.337	-0.35159	0.147099	0.710951	565.027	814.412	464.625	803.9	744.039	804.017
FBgn0263076	Klp54D	chr2R	17557031	17563406	+	143.895	0.362658	0.147053	0.710951	183.135	168.677	133.756	128.265	124.421	125.115
FBgn0030932	Ggt-1	chrX	18505883	18512521	-	140.155	-0.393045	0.147043	0.710951	115.436	152.12	96.5455	176.466	139.352	161.008
FBgn0033817	GstE14	chr2R	13239729	13241013	+	61.0615	0.623792	0.147552	0.712582	64.2274	123.145	35.1989	56.3711	42.3032	45.1234
FBgn0065098	RNaseMRP:RNA	chr3R	23730048	23730429	-	132.37	-0.445692	0.147743	0.712792	118.04	147.981	70.3978	151.14	134.375	172.289
FBgn0267201	lncRNA:CR45641	chr3R	16214278	16214957	+	35.1653	-0.60566	0.147759	0.712792	31.2458	35.1842	17.0966	35.1298	41.059	51.2766
FBgn0051717	CG31717	chr2L	10250737	10251714	+	1084.91	-0.334003	0.147925	0.712802	919.146	1211.79	749.234	1227.91	1071.27	1330.11
FBgn0050081	Ir51b	chr2R	15207993	15209786	+	27.4368	0.689166	0.147859	0.712802	33.8496	18.627	49.2784	23.6922	18.6632	20.5106
FBgn0028648	mRpL50	chr3L	7243080	7243933	-	574.92	-0.287898	0.148076	0.713135	533.782	562.948	456.58	615.18	595.978	685.055
FBgn0052650	CG32650	chrX	12897503	12898669	-	33.9331	0.574823	0.148229	0.713479	32.1137	48.637	41.233	29.411	28.6169	23.5872
FBgn0032731	Swip-1	chr2L	18977519	18987280	-	541.894	0.429265	0.148367	0.713497	643.142	504.997	719.063	636.421	274.971	472.77
FBgn0035877	CG7083	chr3L	8340785	8342876	+	284.238	0.348489	0.148396	0.713497	344.571	239.046	371.097	237.739	263.773	249.204
FBgn0022770	Peritrophin-A	chrX	20244647	20248203	+	17.4576	0.750806	0.148636	0.714008	21.6984	25.8708	18.1023	13.8885	14.9306	10.2553
FBgn0030612	CG5599	chrX	15086125	15088629	+	128.493	0.38579	0.148666	0.714008	142.342	140.737	152.864	102.121	140.596	92.2978
FBgn0264810	Pburs	chr2L	14416729	14417331	-	52.9285	0.538656	0.149046	0.715436	39.0572	73.473	75.4262	37.5807	51.0127	41.0213
FBgn0004192	snRNA:U2:34ABb	chr2L	13215839	13216030	+	23.1425	0.718811	0.149354	0.716129	34.7175	34.1494	17.0966	12.2546	21.1516	19.4851
FBgn0033555	RpS15Ab	chr2R	10821676	10822399	+	2250.1	-0.290724	0.149326	0.716129	2003.2	2398.74	1670.44	2381.47	2527	2519.73
FBgn0085434	NaCP60E	chr2R	24891614	24921677	+	435.681	0.462524	0.149734	0.717553	460.875	306.31	747.222	371.722	454.138	273.817
FBgn0266801	CG45263	chr3R	8364328	8477617	-	331.887	0.454595	0.150011	0.718488	413.138	202.827	535.023	279.404	297.367	263.562
FBgn0033972	Ciao1	chr2R	14853863	14855048	-	1429.51	-0.384913	0.150403	0.719927	1209.04	1680.57	830.694	1657.64	1362.41	1836.73
FBgn0052537	CG32537	chrX	19273349	19276539	-	661.358	-0.309208	0.150477	0.719927	577.179	708.859	486.75	785.927	690.538	718.898
FBgn0025549	unc-119	chrX	7288367	7291298	-	701.709	-0.38488	0.150784	0.721	662.236	529.833	632.574	513.875	1027.72	844.012
FBgn0032428	CG6405	chr2L	12424904	12426440	+	50.9721	0.6942	0.151136	0.721494	53.8121	28.9753	105.597	26.9601	59.7222	30.7659
FBgn0033538	CG11883	chr2R	10617662	10641807	+	243.261	0.453044	0.151087	0.721494	232.607	195.583	415.347	232.02	230.179	153.83
FBgn0036677	CG13023	chr3L	16923914	16927434	-	79.0642	-0.454697	0.151039	0.721494	56.416	60.0202	83.4717	87.416	113.223	73.8383
FBgn0036501	CG7272	chr3L	15500938	15503769	+	221.766	0.330965	0.15129	0.721835	256.042	277.335	208.176	211.596	192.853	184.596
FBgn0039867	CstF50	chr3R	31735503	31736963	-	2186.11	0.404399	0.151379	0.721864	2287.02	3567.06	1618.14	2014.65	1560.24	2069.52
FBgn0037435	CG18048	chr3R	6346111	6347519	+	425.901	-0.297777	0.151689	0.722763	381.893	426.35	337.909	432.178	465.336	511.74
FBgn0283680	IP3K2	chrX	13303633	13329303	+	141.079	0.357254	0.151733	0.722763	151.889	145.911	177	109.474	138.108	124.089
FBgn0031563	CG10031	chr2L	3698451	3699092	-	18.4957	1.18728	0.151958	0.72344	22.5664	18.627	35.1989	2.45092	31.1053	1.02553
FBgn0028875	nAChRalpha5	chr2L	14040170	14094401	+	975.511	0.453236	0.152939	0.723954	1196.89	651.943	1532.66	699.328	1121.04	651.213
FBgn0027503	CG11970	chr3R	8984718	8990649	+	713.988	-0.337508	0.153146	0.723954	695.218	484.301	712.023	647.042	892.101	853.242
FBgn0013767	Crz	chr3R	14314854	14315716	+	995.545	0.323834	0.152894	0.723954	1018.09	1040	1261.13	752.431	1116.06	785.557
FBgn0039101	CG16710	chr3R	23682503	23683980	+	53.8218	0.495117	0.152837	0.723954	73.7747	44.4977	70.3978	44.9335	47.2801	42.0468
FBgn0011666	msi	chr3R	25516118	25608423	+	1856.07	-0.400705	0.15233	0.723954	1653.42	1093.82	2051.59	1598.81	2764.64	1974.15
FBgn0039802	dj-1beta	chr3R	30807117	30807978	+	3791.02	-0.332134	0.152555	0.723954	3026.5	4449.77	2593.66	4115.9	4266.41	4293.9
FBgn0002887	mus201	chr2L	8438169	8442342	+	119.607	-0.416966	0.15262	0.723954	120.643	70.3685	115.653	124.18	155.527	131.268
FBgn0265784	CrebB	chrX	18366357	18377864	+	192.882	0.340742	0.15284	0.723954	192.682	199.722	254.438	178.917	176.678	154.855
FBgn0035430	CG12009	chr3L	3291459	3299000	+	32.3807	0.645434	0.153063	0.723954	42.5289	27.9404	48.2728	23.6922	14.9306	36.9191
FBgn0019660	lncRNA:roX2	chrX	11579065	11580432	+	1366.8	0.391856	0.152558	0.723954	2000.6	1040	1612.11	1092.29	1491.81	964
FBgn0003378	Sgs8	chr3L	11508967	11509394	-	13.8153	-0.999649	0.152783	0.723954	18.2267	3.10449	6.0341	22.8752	22.3958	10.2553
FBgn0052069	CG32069	chr3L	11062131	11062614	-	341.707	-0.362406	0.152746	0.723954	302.042	380.818	214.21	362.736	372.02	418.417
FBgn0031344	CG7420	chr2L	1500784	1502904	-	165.754	0.383286	0.153043	0.723954	177.059	233.872	152.864	168.296	121.933	140.498
FBgn0024285	Srp54	chr2L	9912911	9915044	+	2316.3	-0.30682	0.153341	0.724485	1833.95	2231.1	2149.14	3053.84	2039.27	2590.49
FBgn0031252	CG13690	chr2L	418434	419652	-	730.932	-0.316395	0.154505	0.72499	651.821	788.541	512.898	754.882	797.541	879.906
FBgn0031961	CG7102	chr2L	7883282	7887513	-	108.576	-0.431332	0.153907	0.72499	101.549	74.5078	100.568	111.925	165.48	97.4255
FBgn0028506	CG4455	chr2L	16352934	16354539	+	233.579	0.445733	0.154471	0.72499	256.91	163.503	387.188	165.028	222.714	206.132
FBgn0010651	MFS14	chr2R	18796975	18803727	-	397.596	0.300735	0.154148	0.72499	427.893	495.684	393.222	338.226	334.693	395.855
FBgn0027106	Inx7	chrX	6991612	6993612	-	17.9999	0.771484	0.154394	0.72499	19.9626	21.7314	26.1477	13.0716	19.9074	7.17872
FBgn0030026	sni	chrX	8241501	8244016	-	430.57	-0.388284	0.154506	0.72499	292.495	537.077	289.637	468.942	516.348	478.923
FBgn0027499	wde	chr2R	10800420	10808938	-	950.674	-0.321665	0.154128	0.72499	879.221	673.675	981.546	880.696	1195.69	1093.22
FBgn0032955	CG2201	chr2L	21614232	21624080	-	124.824	0.442618	0.153575	0.72499	147.549	96.2393	187.057	96.4027	129.398	92.2978
FBgn0286818	Pdi	chr3L	15137738	15142840	-	20090.5	-0.270573	0.154202	0.72499	18508.8	20487.6	15640.4	22732.2	20056.7	23117.5
FBgn0030503	Tango2	chrX	13616989	13619207	+	795.334	-0.2978	0.154529	0.72499	736.011	813.377	591.341	846.383	813.715	971.178
FBgn0036522	CG7372	chr3L	15619901	15624130	+	291.398	0.361579	0.153711	0.72499	315.929	248.359	419.37	280.221	230.179	254.332
FBgn0035627	Sse	chr3L	5659700	5662247	-	106.841	-0.391301	0.154148	0.72499	103.285	86.9258	86.4887	115.193	145.573	103.579
FBgn0031540	Pif1	chr2L	3467342	3470004	-	251.644	0.328687	0.153994	0.72499	288.155	258.708	294.665	261.431	185.388	221.515
FBgn0028863	CG4587	chr2L	15644183	15718272	-	930.079	-0.5052	0.154723	0.72551	827.145	432.559	1045.91	713.217	1679.69	881.957
FBgn0086368	tw	chrX	784746	788215	+	46.46	0.531172	0.154899	0.725941	74.6426	45.5326	44.25	39.2147	42.3032	32.817
FBgn0028926	NC2beta	chr2L	15007813	15008538	+	842.725	-0.359752	0.155279	0.726493	709.973	975.845	528.989	889.682	870.949	1080.91
FBgn0038549	CG17802	chr3R	17803225	17805249	-	41.06	0.58518	0.155248	0.726493	43.3969	32.0798	72.4091	35.9468	34.838	27.6894
FBgn0004862	bap	chr3R	21388880	21390449	+	23.5247	-0.640284	0.155301	0.726493	16.4908	17.5921	21.1193	30.228	31.1053	24.6128
FBgn0266666	Sem1	chr2L	7063986	7064467	+	1790.41	-0.281454	0.15535	0.726493	1629.12	1823.37	1395.89	1738.52	2095.25	2060.29
FBgn0032168	CG13126	chr2L	9952072	9954181	-	462.992	-0.309085	0.15584	0.726867	388.836	497.754	354	479.563	551.186	506.613
FBgn0039170	CG13609	chr3R	24227023	24228538	+	23.4789	0.648489	0.155847	0.726867	31.2458	24.8359	30.1705	20.4243	13.6863	20.5106
FBgn0033188	Drat	chr2R	7526118	7532981	-	5451.47	0.292715	0.155831	0.726867	5225.85	5834.38	6947.26	4859.35	5636.29	4205.7
FBgn0035471	Sc2	chr3L	3903492	3905035	+	4140.23	-0.297325	0.155593	0.726867	3449.18	4607.07	3089.46	4524.39	4375.9	4795.39
FBgn0030272	CG15201	chrX	11144120	11144809	+	447.179	-0.342871	0.155799	0.726867	347.175	429.455	406.296	545.737	587.269	367.14
FBgn0021895	ytr	chr2R	23847161	23851480	-	1058.4	0.382054	0.156386	0.728995	1048.47	839.248	1705.64	987.719	946.846	822.476
FBgn0037140	SLC22A	chr3L	21934704	21938636	+	119.508	-0.35655	0.156671	0.729154	95.4731	112.797	106.602	142.97	126.91	132.294
FBgn0032793	CG10189	chr2L	19491647	19493253	-	452.002	0.303492	0.156609	0.729154	504.272	582.61	411.324	406.035	400.637	407.136
FBgn0038166	CG9588	chr3R	13675092	13676681	-	1551.93	-0.380487	0.156522	0.729154	1214.24	1912.37	919.194	1739.33	1602.55	1923.9
FBgn0032394	Hacd1	chr2L	12001234	12002266	-	1236.03	-0.312645	0.157222	0.730937	984.241	1397.02	927.239	1401.92	1256.66	1449.08
FBgn0017414	cag	chr2R	10893034	10894414	-	314.964	-0.302229	0.157186	0.730937	277.74	314.589	254.438	360.285	313.542	369.191
FBgn0037473	CG10068	chr3R	7126271	7128027	-	319.91	-0.283091	0.158159	0.73168	296.835	279.404	289.637	347.213	337.182	369.191
FBgn0037573	CG7483	chr3R	8313208	8314864	+	3813.98	-0.325712	0.158197	0.73168	3324.2	4236.6	2595.67	4511.32	3603.24	4612.84
FBgn0037569	tex	chr3R	8307473	8308645	-	1087.46	-0.346265	0.158221	0.73168	878.353	1270.77	724.091	1200.95	1088.69	1361.91
FBgn0053170	CG33170	chr3L	22864600	22867535	+	665.249	-0.295544	0.158221	0.73168	605.821	673.675	511.892	642.14	806.25	751.715
FBgn0037719	bocks	chr3R	9589468	9591002	-	377.555	0.286122	0.157491	0.73168	441.78	419.106	384.171	368.454	318.519	333.298
FBgn0261276	Opa1	chr2R	14230611	14235449	-	2013.11	0.257622	0.157721	0.73168	2166.37	2030.34	2380.45	1920.7	1906.13	1674.69
FBgn0030292	CG11752	chrX	11349998	11350474	+	887.62	-0.303031	0.15811	0.73168	713.445	986.194	684.87	941.969	965.509	1033.74
FBgn0030344	Nrd1	chrX	11864651	11868893	-	370.215	0.396782	0.158076	0.73168	424.422	280.439	558.154	385.611	282.436	290.225
FBgn0004066	Prosalpha4	chrX	16276270	16277587	+	7714.62	-0.380417	0.157696	0.73168	6143.26	9372.46	4594.96	8939.31	7256.25	9981.5
FBgn0031021	ND-18	chrX	19492421	19493337	+	1573.95	-0.291907	0.157808	0.73168	1332.28	1718.85	1194.75	1647.02	1729.46	1821.34
FBgn0037108	Alg11	chr3L	21625806	21628571	+	2518.16	0.261811	0.158975	0.732661	2799.1	3049.65	2389.5	2279.35	2205.99	2385.39
FBgn0038013	CG10038	chr3R	12348987	12350644	-	1063.63	-0.278348	0.159026	0.732661	903.523	1132.1	848.796	1195.23	1148.41	1153.72
FBgn0032979	Clamp	chr2L	22165720	22169143	-	789.234	0.354792	0.158599	0.732661	935.637	631.247	1091.17	823.508	604.688	649.161
FBgn0027342	fz4	chrX	7106272	7110321	-	257.308	-0.349375	0.158774	0.732661	244.758	177.991	255.443	275.32	342.159	248.179
FBgn0011260	Sema2a	chr2R	16500178	16533459	+	769.531	0.401269	0.158977	0.732661	889.636	545.356	1192.74	758.967	681.829	548.659
FBgn0085412	CG34383	chr3R	13715207	13764667	+	519.955	0.384372	0.159106	0.732661	629.255	370.469	766.33	446.067	490.22	417.391
FBgn0030960	Atg101	chrX	18791668	18793517	+	100.656	0.488691	0.158798	0.732661	131.059	65.1943	155.881	78.4293	99.5371	73.8383
FBgn0036331	CG14117	chr3L	13008285	13009450	+	22.556	0.683693	0.158784	0.732661	31.2458	18.627	33.1875	15.5225	22.3958	14.3574
FBgn0261955	kdn	chrX	6350629	6361323	+	900.313	0.403601	0.15929	0.732732	959.939	732.66	1384.82	1033.47	605.932	685.055
FBgn0030501	BthD	chrX	13612131	13613228	+	365.172	0.293499	0.159262	0.732732	354.119	450.151	402.273	319.436	347.135	317.915
FBgn0051004	mesh	chr3R	31178389	31195762	-	21.8277	-0.704917	0.159647	0.733866	20.8305	15.5225	13.0739	24.5092	38.5706	18.4596
FBgn0053096	CG33096	chr3R	25097672	25102146	+	38.0871	-0.590487	0.159704	0.733866	35.5854	22.7663	32.1818	29.411	63.4549	45.1234
FBgn0015778	rin	chr3R	13647004	13654527	+	4462.94	-0.411715	0.159903	0.734006	4090.59	2664.69	4734.75	3368.38	6946.44	4972.8
FBgn0267668	lncRNA:CR46006	chr3L	10323501	10367450	+	831.813	-0.406981	0.159822	0.734006	762.917	496.719	885.001	704.23	1305.18	836.834
FBgn0001124	Got1	chr2R	16138352	16141928	+	2359.95	0.274606	0.160063	0.734353	2565.62	2974.1	2212.5	2235.24	1968.35	2203.87
FBgn0038268	CG3631	chr3R	14879457	14882631	+	183.022	0.396373	0.160292	0.735014	223.06	142.807	257.455	144.604	186.632	143.574
FBgn0015286	Rala	chrX	3704610	3719635	-	483.444	-0.345109	0.160424	0.735158	396.648	337.355	543.069	464.04	628.328	531.225
FBgn0051098	CG31098	chr3R	25291370	25292977	-	266.396	0.312173	0.160557	0.735158	274.268	333.216	278.574	249.176	207.784	255.357
FBgn0034308	CG10915	chr2R	18160720	18164746	+	1592.41	0.331182	0.160765	0.735158	1734.14	2010.68	1579.93	1754.04	1038.92	1436.77
FBgn0038683	CG11779	chr3R	19154097	19159878	-	616.73	0.341325	0.160647	0.735158	591.066	882.711	595.364	598.84	441.696	590.706
FBgn0267519	28SrRNA-Psi:CR45859	chrX	23214452	23217140	+	17.4765	-0.729467	0.160821	0.735158	14.7549	12.418	12.0682	16.3394	23.6401	25.6383
FBgn0035959	CG4911	chr3L	9067195	9072731	-	166.665	0.40875	0.160829	0.735158	184.871	132.458	253.432	166.662	134.375	128.191
FBgn0031990	PAPLA1	chr2L	8134247	8159638	-	363.307	0.349113	0.16099	0.735508	398.383	305.275	516.921	291.659	355.845	311.762
FBgn0028516	ZnT35C	chr2L	15228728	15247714	-	31.4938	-0.582417	0.161383	0.735908	28.6419	30.0101	17.0966	42.4825	34.838	35.8936
FBgn0038071	Dtg	chr3R	12648058	12652910	+	2136.78	0.285877	0.161186	0.735908	2663.7	2035.51	2344.25	1883.12	1687.15	2206.94
FBgn0035385	FMRFaR	chr3L	3001716	3011860	+	60.7432	-0.507283	0.161249	0.735908	62.4915	33.1146	54.3069	52.2862	77.1412	85.1191
FBgn0026259	eIF5B	chr3L	3428658	3460977	-	3359.01	-0.245004	0.161415	0.735908	2944.04	3228.67	3050.24	3387.98	3923	3620.13
FBgn0033089	CG17266	chr2R	6675028	6676001	-	650.591	-0.343088	0.161722	0.736921	519.895	764.74	436.466	704.23	696.759	781.455
FBgn0001150	gt	chrX	2427113	2428967	-	27.7929	0.760044	0.16217	0.737695	26.9061	17.5921	60.341	24.5092	26.1285	11.2808
FBgn0032264	Lip4	chr2L	10527572	10531778	+	2537.62	0.297949	0.162264	0.737695	2731.4	3436.67	2228.59	2379.02	2166.18	2283.86
FBgn0029976	snz	chrX	7912089	7918444	+	489.867	0.343432	0.162045	0.737695	525.102	419.106	699.955	491.817	415.567	387.651
FBgn0026741	mRpL18	chr2R	12756434	12757173	+	495.487	-0.2988	0.162092	0.737695	414.006	536.042	383.165	528.581	551.186	559.94
FBgn0053993	CG33993	chr3L	5933036	5950658	-	128.922	-0.376135	0.162399	0.737695	116.304	130.389	89.5057	134.8	169.213	133.319
FBgn0035236	CG12004	chr3L	1569181	1576330	+	860.688	0.27856	0.162315	0.737695	907.863	877.536	1045.91	883.147	750.261	699.413
FBgn0000150	awd	chr3R	31745172	31746077	-	31139.9	-0.364899	0.162529	0.737896	23621.8	38726.5	19320.2	34885.5	32298.5	37986.7
FBgn0016122	Acer	chr2L	8521933	8525740	+	262.909	0.307534	0.162861	0.738302	315.929	257.673	298.688	248.359	247.598	209.208
FBgn0051229	CG31229	chr3R	18667852	18669083	+	251.584	0.364069	0.162913	0.738302	262.117	371.504	216.222	217.315	200.318	242.025
FBgn0036844	Mkp3	chr3L	19066155	19086426	-	656.344	-0.434736	0.162833	0.738302	628.387	362.191	682.858	483.647	1019.01	761.97
FBgn0036460	CG5114	chr3L	14982835	14984486	+	1005.88	-0.302058	0.162957	0.738302	846.239	1098.99	758.285	1134.77	987.905	1209.1
FBgn0086359	Invadolysin	chr3R	10144668	10159134	+	1330.23	0.299617	0.163252	0.739255	1438.17	1248.01	1716.7	1151.93	1389.79	1036.81
FBgn0040899	CG17776	chrX	2184725	2185258	+	701.199	-0.321235	0.163532	0.739749	578.047	775.088	516.921	658.479	833.623	845.038
FBgn0032014	CG7840	chr2L	8305586	8306741	+	604.187	-0.291355	0.163616	0.739749	525.102	645.734	459.597	685.439	663.166	646.085
FBgn0039407	CG14544	chr3R	26059496	26061293	+	369.913	-0.313525	0.163509	0.739749	309.854	404.619	275.557	419.107	391.927	418.417
FBgn0033108	CG15236	chr2R	6828356	6838360	+	447.331	0.373517	0.163927	0.74001	545.065	360.121	610.449	482.83	306.076	379.447
FBgn0034245	UQCR-6.4	chr2R	17572096	17572784	-	1628.05	-0.310885	0.163928	0.74001	1386.1	1809.92	1163.57	1594.73	1978.3	1835.7
FBgn0054057	CG34057	chr3L	897380	898772	+	53.5069	-0.475376	0.163894	0.74001	43.3969	39.3236	51.2898	59.639	77.1412	50.251
FBgn0032911	tadr	chr2L	21075405	21081053	+	320.105	-0.301418	0.164219	0.740525	302.042	317.693	240.358	348.847	373.264	338.425
FBgn0036287	CG10663	chr3L	12474418	12485035	-	27.3413	-0.648065	0.164215	0.740525	25.1702	24.8359	14.0796	36.7637	21.1516	42.0468
FBgn0053276	Urm1	chr3L	7639811	7640446	-	206.781	0.32809	0.164297	0.740525	249.966	216.28	223.262	160.127	217.737	173.315
FBgn0262937	Rabex-5	chr3L	1295913	1298497	+	779.65	-0.346141	0.164487	0.740997	637.934	908.581	513.904	953.406	756.482	907.595
FBgn0039875	sip3	chr3R	31772219	31775163	+	961.611	-0.286061	0.164597	0.741113	917.41	700.58	981.546	1088.21	1079.98	1001.94
FBgn0024352	Stip1	chr2L	295122	297449	+	2731.49	0.24189	0.165137	0.741433	3122.84	2854.06	2903.41	2675.58	2361.52	2471.53
FBgn0032670	CG5783	chr2L	18156043	18157162	+	47.9923	-0.509167	0.164855	0.741433	38.1893	51.7415	29.1648	57.188	46.0359	65.634
FBgn0028434	Ercc1	chr2R	14852941	14853948	+	230.5	-0.31617	0.165105	0.741433	201.362	235.941	179.011	274.503	256.308	235.872
FBgn0028371	jbug	chr2R	22717321	22740459	-	250.363	0.329583	0.164954	0.741433	320.269	266.986	249.409	255.712	225.203	184.596
FBgn0034908	CG5543	chr2R	23809236	23811398	+	606.398	-0.276651	0.165179	0.741433	562.424	572.261	510.887	651.127	591.001	750.689
FBgn0034911	GlyT	chr2R	23820354	23839864	+	22.6413	0.700134	0.16501	0.741433	29.5099	16.5573	38.2159	22.0582	16.1748	13.3319
FBgn0003210	rb	chrX	4535635	4540626	-	1286.12	-0.309833	0.165398	0.742036	1236.81	967.567	1240.01	1125.79	1675.96	1470.61
FBgn0037583	CG9684	chr3R	8359958	8362554	-	95.7016	-0.388696	0.165697	0.742635	79.8503	81.7516	86.4887	88.233	128.154	109.732
FBgn0010591	Sply	chr2R	17088441	17091958	-	762.054	-0.339847	0.165776	0.742635	630.123	799.924	589.33	1041.64	628.328	882.983
FBgn0259978	vlc	chr2R	5702112	5705439	+	520.115	0.42401	0.165958	0.742635	611.028	331.146	845.779	477.112	462.847	392.779
FBgn0260660	Mp	chr3L	6998843	7053499	+	407.968	-0.419888	0.16595	0.742635	332.42	215.245	498.819	394.597	569.85	436.876
FBgn0040793	CG7630	chr3L	17425477	17426282	+	3628.46	-0.301233	0.16581	0.742635	3082.05	4081.37	2589.63	3746.63	4114.61	4156.48
FBgn0013771	Cyp6a9	chr2R	14879356	14881372	-	11.0022	1.07293	0.166323	0.743506	15.6229	11.3831	17.0966	1.63394	16.1748	4.10213
FBgn0024179	wit	chr3L	4064152	4071717	-	311.96	0.480193	0.166243	0.743506	372.345	196.618	521.949	359.468	215.249	206.132
FBgn0029911	CG14435	chrX	6838174	6843921	-	1017.65	-0.378589	0.166657	0.743953	959.939	641.595	1051.94	797.365	1440.8	1214.23
FBgn0031651	mRpL24	chr2L	4944256	4945361	-	916.371	-0.276121	0.166679	0.743953	829.748	945.835	711.018	930.531	1022.74	1058.35
FBgn0004574	Rop	chr3L	4136359	4138996	-	1827.56	0.241722	0.16664	0.743953	1894.71	2072.77	1974.15	1774.46	1595.08	1654.18
FBgn0020378	Sp1	chrX	9729648	9756369	+	273.447	-0.446793	0.166768	0.743971	224.796	145.911	322.824	235.288	426.765	285.098
FBgn0051643	CG31643	chr2L	6038117	6041283	+	180.216	0.331154	0.166864	0.744019	195.286	228.698	179.011	166.662	139.352	172.289
FBgn0036777	CG7341	chr3L	18112959	18121003	+	114.786	0.371636	0.167251	0.745363	115.436	151.085	122.693	110.291	84.6065	104.604
FBgn0032421	crok	chr2L	12172981	12174091	+	739.873	-0.361996	0.167372	0.745519	658.765	848.561	435.461	796.548	750.261	949.642
FBgn0024232	gprs	chr2R	16641243	16651125	+	451.48	0.374841	0.167592	0.74612	461.743	367.365	699.955	388.062	455.382	336.374
FBgn0051373	CG31373	chr3R	10708487	10709364	-	28.4572	0.606487	0.168232	0.748202	23.4343	43.4629	36.2046	19.6073	22.3958	25.6383
FBgn0017430	Nelf-E	chr3L	8599442	8600879	-	834.298	0.277242	0.168222	0.748202	906.995	1054.49	781.415	749.163	717.911	795.812
FBgn0037230	Nepl11	chr3R	4292274	4294840	-	102.459	-0.390372	0.168502	0.748641	78.1144	113.831	74.4205	119.278	113.223	115.885
FBgn0029134	Prosbeta5	chr2R	10819978	10821178	+	9211.09	-0.37626	0.168444	0.748641	7560.61	11209.3	5280.84	10993.2	8624.89	11597.7
FBgn0034259	P32	chr2R	17671309	17672640	-	2440.64	-0.268221	0.168851	0.749809	2138.6	2580.87	1923.87	2535.06	2610.36	2855.08
FBgn0004170	sc	chrX	396060	397497	+	20.3954	0.663739	0.169363	0.750834	26.0381	19.6618	29.1648	14.7055	17.419	15.383
FBgn0036995	atk	chr3L	20454690	20464862	-	155.667	-0.406869	0.169426	0.750834	112.832	104.518	184.04	173.198	212.76	146.651
FBgn0038808	Srp14	chr3R	20580115	20580764	+	747.77	-0.288657	0.169416	0.750834	643.142	809.238	567.205	778.574	848.553	839.91
FBgn0053556	form3	chr3L	7094818	7123297	+	93.4688	0.53323	0.169327	0.750834	110.228	53.8112	167.949	93.9518	67.1875	67.6851
FBgn0034997	CG3376	chr2R	24258013	24265213	+	1043.2	-0.337242	0.169603	0.751236	988.581	1090.71	686.881	1309.61	910.764	1272.68
FBgn0060296	pain	chr2R	24921505	24928275	-	454.036	0.308559	0.169718	0.751364	434.837	503.963	569.216	473.844	401.881	340.476
FBgn0260400	elav	chrX	509235	523226	-	3839.95	-0.353949	0.169841	0.751524	3529.9	2345.96	4236.94	3615.92	5316.52	3994.45
FBgn0040395	Unc-76	chrX	2080610	2093948	+	1290.06	0.26654	0.170016	0.751528	1404.32	1248.01	1574.9	1292.45	1128.5	1092.19
FBgn0039358	CG5028	chr3R	25680845	25683780	+	236.398	0.432422	0.1701	0.751528	236.947	172.817	405.29	233.654	195.341	174.34
FBgn0086657	IKKepsilon	chr2L	20676045	20678979	+	479.372	0.258456	0.169932	0.751528	531.178	526.729	508.875	442.799	420.544	446.106
FBgn0036035	CG18178	chr3L	9717786	9719144	-	92.2987	0.515587	0.170451	0.752698	115.436	55.8809	154.875	95.5857	68.4317	63.583
FBgn0038269	Rrp6	chr3R	14882498	14886246	-	133.57	0.45656	0.170695	0.753391	140.606	98.3089	225.273	138.068	94.5602	104.604
FBgn0032194	CG4901	chr2L	10211143	10213721	+	190.309	0.392927	0.171055	0.754394	225.664	153.155	268.517	146.238	207.784	140.498
FBgn0262987	CG43295	chr3L	16105852	16106428	+	35.3602	-0.582095	0.171095	0.754394	21.6984	23.8011	39.2216	34.3128	57.2338	35.8936
FBgn0025638	Roc1a	chrX	647304	648597	+	6187.34	-0.312577	0.172351	0.755514	5146	7144.47	4269.12	7091.32	6212.36	7260.76
FBgn0031673	CG31650	chr2L	5040648	5044712	-	2644.58	-0.23575	0.172235	0.755514	2418.94	2547.75	2320.11	2720.52	2843.03	3017.11
FBgn0028700	RfC38	chr2L	11128932	11130645	-	847.438	-0.344666	0.172354	0.755514	675.256	1016.2	549.103	961.576	867.217	1015.28
FBgn0037753	CG12947	chr3R	9780064	9783054	+	14.3804	-0.915253	0.171812	0.755514	10.4153	3.10449	16.0909	10.6206	28.6169	17.434
FBgn0003227	rec	chr3R	15823019	15832632	-	155.246	-0.425989	0.172157	0.755514	107.624	184.2	106.602	232.837	144.329	155.881
FBgn0038541	TyrRII	chr3R	17736611	17747470	+	46.0218	0.486271	0.172071	0.755514	57.2839	41.3932	62.3523	35.9468	36.0822	43.0723
FBgn0033994	CG7544	chr2R	15147860	15149709	+	118.348	0.354819	0.171591	0.755514	129.323	116.936	151.858	97.2197	113.223	101.528
FBgn0015561	unpg	chr2R	9195205	9199870	+	80.1395	0.44552	0.172509	0.755514	75.5106	129.354	72.4091	62.9068	70.9202	69.7361
FBgn0053557	CG33557	chrX	10009210	10010049	+	24.7753	0.605578	0.172585	0.755514	31.2458	28.9753	29.1648	17.9734	24.8843	16.4085
FBgn0028572	qtc	chr2L	5060815	5070750	+	1691.37	0.253783	0.172406	0.755514	1725.46	2073.8	1720.72	1629.86	1456.97	1541.37
FBgn0033000	CG14464	chr2R	4829246	4830587	+	1351.16	-0.284148	0.171929	0.755514	1327.08	1258.35	1069.04	1221.37	1661.02	1570.09
FBgn0086667	snoRNA:Psi28S-3342	chrX	5524302	5524465	-	14.3642	-0.776409	0.171638	0.755514	11.2832	11.3831	9.05114	14.7055	16.1748	23.5872
FBgn0259228	C3G	chrX	6780790	6803593	-	399.561	0.36763	0.171506	0.755514	454.799	301.136	594.358	350.481	380.729	315.864
FBgn0036761	MED19	chr3L	17843725	17846501	-	2150.34	-0.282182	0.172716	0.755514	1975.43	2290.08	1556.8	2331.64	2245.8	2502.3
FBgn0002778	mnd	chr3L	14985100	14991667	+	1544.9	-0.352033	0.172736	0.755514	1331.42	945.835	1794.14	1537.54	2044.24	1616.24
FBgn0040321	GNBP3	chr3L	8955021	8956551	+	210.446	-0.368018	0.171743	0.755514	243.023	173.852	133.756	237.739	253.819	220.489
FBgn0002543	robo2	chr2L	1380086	1420453	-	179.191	0.525982	0.172866	0.755705	187.475	127.284	320.813	223.85	89.5833	126.14
FBgn0019985	mGluR	chr4	936819	949441	+	297.092	0.4209	0.172969	0.755775	386.232	190.409	443.506	273.686	277.46	211.259
FBgn0002629	E(spl)m4-BFM	chr3R	26023821	26024579	-	97.1747	0.451822	0.173554	0.757193	120.643	68.2988	147.835	90.6839	85.8507	69.7361
FBgn0265959	rdgC	chr3L	20248080	20265554	+	82.4851	0.527066	0.173525	0.757193	92.8693	53.8112	144.818	53.1032	90.8276	59.4808
FBgn0266619	asRNA:CR45126	chr4	459768	461413	+	15.3228	0.957767	0.173439	0.757193	21.6984	8.27865	30.1705	6.53578	21.1516	4.10213
FBgn0051812	CG31812	chr2L	16729777	16731199	+	79.1787	0.414158	0.174756	0.757595	105.02	97.2741	69.3921	75.9784	59.7222	67.6851
[truncated: 6,718 more rows]
