# Supplementary material for: CTCF loss has limited effects on global genome architecture in Drosophila despite critical regulatory functions
Source: Nat Commun. 2021 Feb 12;12:1011. doi: 10.1038/s41467-021-21366-2 (PMC7880997; doi:10.1038/s41467-021-21366-2)
Supplement: Supplementary file 8 — Supplementary Data 5 [file 41467_2021_21366_MOESM8_ESM.xlsx]

## Sheet: Sheet1
chr	bin.start	bin.end	eigenvector.WT	compartment.WT	eigenvector.CTCF0	compartment.CTCF0
chr2L	0	2000
chr2L	2000	4000
chr2L	4000	6000	-0.00171653	B	-0.00128372	B
chr2L	6000	8000	0.00213413	A	0.0026215	A
chr2L	8000	10000	0.000691742	A	0.00141981	A
chr2L	10000	12000	-0.0010377	B	0.000403138	A
chr2L	12000	14000	0.00106768	A	0.00121888	A
chr2L	14000	16000	0.000973987	A	0.00318711	A
chr2L	16000	18000	-0.00105648	B	0.000291329	A
chr2L	18000	20000	0.00207363	A	0.00123428	A
chr2L	20000	22000	0.00373314	A	0.00290722	A
chr2L	22000	24000	-0.00100752	B	0.0009714	A
chr2L	24000	26000	-0.00144214	B	0.00080294	A
chr2L	26000	28000	-0.00125718	B	0.000640726	A
chr2L	28000	30000	-0.00247597	B	5.29547e-05	A
chr2L	30000	32000	-0.0031416	B	0.00168583	A
chr2L	32000	34000	-0.0043943	B	0.00185984	A
chr2L	34000	36000	-0.00221123	B	-0.000235414	B
chr2L	36000	38000	-0.00345071	B	-0.000734471	B
chr2L	38000	40000	-0.00326381	B	-0.00124211	B
chr2L	40000	42000	-0.00393645	B	-0.00115425	B
chr2L	42000	44000	-0.00294485	B	-0.000809236	B
chr2L	44000	46000	-0.00287992	B	-6.54329e-05	B
chr2L	46000	48000	-0.0024585	B	-0.0030015	B
chr2L	48000	50000	-0.00556653	B	-0.00270729	B
chr2L	50000	52000
chr2L	52000	54000	-0.00421536	B	-0.00185687	B
chr2L	54000	56000	-0.00396469	B	-0.00100011	B
chr2L	56000	58000	-0.00392287	B	-0.000426217	B
chr2L	58000	60000	-0.00218965	B	-0.00103652	B
chr2L	60000	62000	-0.00200574	B	-0.00178881	B
chr2L	62000	64000	-0.000843416	B	-0.00045997	B
chr2L	64000	66000	-0.00097602	B	-7.18927e-05	B
chr2L	66000	68000	0.00530815	A	0.00532054	A
chr2L	68000	70000	0.00306851	A	0.00669733	A
chr2L	70000	72000	0.00413609	A	0.00360976	A
chr2L	72000	74000	0.00680883	A	0.00464302	A
chr2L	74000	76000	0.00169458	A	0.00290163	A
chr2L	76000	78000	0.00410515	A	0.00468577	A
chr2L	78000	80000	0.00506334	A	0.00331237	A
chr2L	80000	82000	0.00181542	A	0.00276782	A
chr2L	82000	84000	0.002482	A	0.00602532	A
chr2L	84000	86000	0.00424821	A	0.00513693	A
chr2L	86000	88000	0.00270882	A	0.00442753	A
chr2L	88000	90000	0.00486227	A	0.00487235	A
chr2L	90000	92000	0.00423978	A	0.00328619	A
chr2L	92000	94000	0.00548853	A	0.00666551	A
chr2L	94000	96000	0.00614411	A	0.00964589	A
chr2L	96000	98000	0.0123855	A	0.0130503	A
chr2L	98000	100000	0.0113658	A	0.0131146	A
chr2L	100000	102000	0.013117	A	0.0121228	A
chr2L	102000	104000	0.0143596	A	0.0132826	A
chr2L	104000	106000	0.0146328	A	0.0132675	A
chr2L	106000	108000	0.013562	A	0.0111007	A
chr2L	108000	110000	0.00921169	A	0.00959228	A
chr2L	110000	112000	0.00807247	A	0.00862842	A
chr2L	112000	114000	0.00931331	A	0.00830761	A
chr2L	114000	116000	0.00769763	A	0.00874155	A
chr2L	116000	118000	0.00647437	A	0.00699157	A
chr2L	118000	120000	0.00547425	A	0.00533745	A
chr2L	120000	122000	0.00437517	A	0.0066488	A
chr2L	122000	124000	0.00501973	A	0.00817052	A
chr2L	124000	126000	0.00918546	A	0.00682209	A
chr2L	126000	128000	0.00395022	A	0.00396532	A
chr2L	128000	130000	0.00806084	A	0.00795059	A
chr2L	130000	132000	0.0055011	A	0.00358672	A
chr2L	132000	134000	0.00383713	A	0.00406319	A
chr2L	134000	136000	0.00233751	A	0.00258852	A
chr2L	136000	138000	0.00526411	A	0.00428662	A
chr2L	138000	140000	0.00488959	A	0.00268815	A
chr2L	140000	142000	0.00628714	A	0.00497798	A
chr2L	142000	144000	0.00672253	A	0.00589074	A
chr2L	144000	146000	0.00757951	A	0.0085123	A
chr2L	146000	148000	0.00702382	A	0.00653057	A
chr2L	148000	150000	0.00871409	A	0.00812683	A
chr2L	150000	152000	0.00643715	A	0.00803689	A
chr2L	152000	154000	0.00941458	A	0.0085196	A
chr2L	154000	156000	0.00684222	A	0.00767805	A
chr2L	156000	158000	0.0110171	A	0.00954507	A
chr2L	158000	160000	0.00607527	A	0.00501528	A
chr2L	160000	162000	0.00440107	A	-0.000295797	B
chr2L	162000	164000	0.000956058	A	0.00105421	A
chr2L	164000	166000	0.00156347	A	0.00230175	A
chr2L	166000	168000	0.000525989	A	0.000633233	A
chr2L	168000	170000	0.000907012	A	-5.51604e-05	B
chr2L	170000	172000	-0.000209782	B	0.000930017	A
chr2L	172000	174000	0.0011651	A	0.000316269	A
chr2L	174000	176000	0.00127444	A	-0.00125742	B
chr2L	176000	178000	0.00174989	A	-0.00246379	B
chr2L	178000	180000	0.00196143	A	0.00228136	A
chr2L	180000	182000	0.0030893	A	-0.000141743	B
chr2L	182000	184000	0.00348718	A	0.00227248	A
chr2L	184000	186000	0.00567955	A	0.00765494	A
chr2L	186000	188000	0.00436773	A	0.00617985	A
chr2L	188000	190000	0.00328572	A	0.00762209	A
chr2L	190000	192000	0.00754077	A	0.00755268	A
chr2L	192000	194000	0.00378385	A	0.00255114	A
chr2L	194000	196000	0.00645703	A	0.0057118	A
chr2L	196000	198000	0.00553348	A	0.00577061	A
chr2L	198000	200000	0.00681031	A	0.0063686	A
chr2L	200000	202000	0.00580418	A	0.00690574	A
chr2L	202000	204000	0.00574202	A	0.00656791	A
chr2L	204000	206000	0.00633496	A	0.00904038	A
chr2L	206000	208000	0.00768013	A	0.00816613	A
chr2L	208000	210000	0.0065168	A	0.00740422	A
chr2L	210000	212000	0.00558945	A	0.00350057	A
chr2L	212000	214000	0.00832154	A	0.0094558	A
chr2L	214000	216000	0.00927435	A	0.00955805	A
chr2L	216000	218000	0.00611639	A	0.00354082	A
chr2L	218000	220000	0.00549473	A	0.00314782	A
chr2L	220000	222000	0.00344079	A	0.00217048	A
chr2L	222000	224000	0.00430909	A	0.00469018	A
chr2L	224000	226000	0.00162302	A	-7.7461e-05	B
chr2L	226000	228000	0.00418133	A	0.00465423	A
chr2L	228000	230000	0.00585924	A	0.00326059	A
chr2L	230000	232000	0.00436829	A	0.00473695	A
chr2L	232000	234000	0.00550168	A	0.00432846	A
chr2L	234000	236000	0.00516505	A	0.00416207	A
chr2L	236000	238000	0.00397844	A	0.0068085	A
chr2L	238000	240000	0.00589196	A	0.00656459	A
chr2L	240000	242000	0.00506199	A	0.00226133	A
chr2L	242000	244000	0.00364821	A	0.00278176	A
chr2L	244000	246000	0.0073585	A	0.00522419	A
chr2L	246000	248000	0.00456524	A	0.00395499	A
chr2L	248000	250000	0.00426818	A	0.0030753	A
chr2L	250000	252000	0.00551468	A	0.00550376	A
chr2L	252000	254000	0.00686294	A	0.00904078	A
chr2L	254000	256000	0.00529006	A	0.00358909	A
chr2L	256000	258000	0.00395697	A	0.00546035	A
chr2L	258000	260000	0.00390575	A	0.00295631	A
chr2L	260000	262000	0.0028235	A	2.9461e-06	A
chr2L	262000	264000	0.0024822	A	0.002038	A
chr2L	264000	266000	0.00537744	A	0.00668731	A
chr2L	266000	268000	0.00409335	A	0.00505468	A
chr2L	268000	270000	0.00699328	A	0.00835683	A
chr2L	270000	272000	0.00963997	A	0.0101045	A
chr2L	272000	274000	0.0120193	A	0.0140582	A
chr2L	274000	276000	0.0137559	A	0.0128399	A
chr2L	276000	278000	0.0153205	A	0.0160361	A
chr2L	278000	280000	0.0183834	A	0.0175705	A
chr2L	280000	282000	0.0145975	A	0.0157357	A
chr2L	282000	284000	0.0120947	A	0.0142729	A
chr2L	284000	286000	0.0138754	A	0.0150527	A
chr2L	286000	288000	0.00644153	A	0.0092258	A
chr2L	288000	290000	0.00992624	A	0.00983366	A
chr2L	290000	292000	0.00994958	A	0.00974761	A
chr2L	292000	294000	0.0106158	A	0.00870356	A
chr2L	294000	296000	0.00927947	A	0.0103338	A
chr2L	296000	298000	0.0087561	A	0.011881	A
chr2L	298000	300000	0.00572436	A	0.00872345	A
chr2L	300000	302000	0.00619082	A	0.00777039	A
chr2L	302000	304000	0.00632354	A	0.00764689	A
chr2L	304000	306000	0.00429067	A	0.00689176	A
chr2L	306000	308000	0.00158435	A	0.00346309	A
chr2L	308000	310000	-0.00150774	B	0.00378746	A
chr2L	310000	312000	-0.00326338	B	-0.000434951	B
chr2L	312000	314000	-0.00371768	B	-0.00198149	B
chr2L	314000	316000	-0.00627321	B	-0.00151658	B
chr2L	316000	318000	-0.00562092	B	-0.00153067	B
chr2L	318000	320000	-0.00671305	B	-0.00204176	B
chr2L	320000	322000	-0.00712648	B	-0.00147597	B
chr2L	322000	324000	-0.00733757	B	-0.00282164	B
chr2L	324000	326000	-0.00521275	B	-0.00326902	B
chr2L	326000	328000	-0.00717005	B	-0.00201873	B
chr2L	328000	330000	-0.00754437	B	-0.00156594	B
chr2L	330000	332000	-0.00829781	B	-0.00286799	B
chr2L	332000	334000	-0.00769851	B	-0.00360123	B
chr2L	334000	336000	-0.00544897	B	-0.00100691	B
chr2L	336000	338000	-0.00469127	B	-0.00178047	B
chr2L	338000	340000	-0.00614825	B	-0.000702886	B
chr2L	340000	342000	-0.00376346	B	0.00114922	A
chr2L	342000	344000	-0.00259316	B	0.00404697	A
chr2L	344000	346000	-0.0019722	B	0.00280258	A
chr2L	346000	348000	-0.00173671	B	0.00324585	A
chr2L	348000	350000
chr2L	350000	352000
chr2L	352000	354000
chr2L	354000	356000	-0.00220692	B	-0.00124061	B
chr2L	356000	358000	-0.00324993	B	0.00309979	A
chr2L	358000	360000	-0.00555576	B	-0.000631886	B
chr2L	360000	362000	-0.00708648	B	-0.00486853	B
chr2L	362000	364000	-0.00660101	B	-0.00347723	B
chr2L	364000	366000	-0.00895036	B	-0.00406092	B
chr2L	366000	368000	-0.0115598	B	-0.00213044	B
chr2L	368000	370000	-0.0110767	B	-0.00415892	B
chr2L	370000	372000	-0.0118215	B	-0.00510223	B
chr2L	372000	374000	-0.011604	B	-0.00528553	B
chr2L	374000	376000	-0.011462	B	-0.00543906	B
chr2L	376000	378000	-0.0124162	B	-0.00523816	B
chr2L	378000	380000	-0.0121515	B	-0.00412851	B
chr2L	380000	382000	-0.0133752	B	-0.00450685	B
chr2L	382000	384000	-0.0129061	B	-0.00541254	B
chr2L	384000	386000	-0.0128964	B	-0.00630997	B
chr2L	386000	388000	-0.0127763	B	-0.0067314	B
chr2L	388000	390000	-0.0125182	B	-0.00576099	B
chr2L	390000	392000	-0.012523	B	-0.00590904	B
chr2L	392000	394000	-0.0124356	B	-0.00631183	B
chr2L	394000	396000	-0.0113252	B	-0.00745779	B
chr2L	396000	398000	-0.0108107	B	-0.00592253	B
chr2L	398000	400000	-0.0102741	B	-0.00413024	B
chr2L	400000	402000	-0.00978402	B	-0.00101209	B
chr2L	402000	404000	-0.00590519	B	0.000111448	A
chr2L	404000	406000	0.000452969	A	0.00631607	A
chr2L	406000	408000	0.00334334	A	0.0102125	A
chr2L	408000	410000	0.00273243	A	0.00994594	A
chr2L	410000	412000	0.00634472	A	0.0151675	A
chr2L	412000	414000	0.00910909	A	0.0135512	A
chr2L	414000	416000	0.010386	A	0.0106159	A
chr2L	416000	418000	0.0122632	A	0.0137703	A
chr2L	418000	420000	0.00909067	A	0.0110212	A
chr2L	420000	422000	0.00788607	A	0.0106575	A
chr2L	422000	424000	0.00460356	A	0.00506456	A
chr2L	424000	426000	0.00426044	A	0.00393498	A
chr2L	426000	428000	0.00349734	A	0.0024329	A
chr2L	428000	430000	0.000553824	A	0.00146335	A
chr2L	430000	432000	-0.000375602	B	0.00326183	A
chr2L	432000	434000	-0.000350811	B	0.00308302	A
chr2L	434000	436000	0.000467187	A	0.00349457	A
chr2L	436000	438000	-0.000423727	B	0.00216527	A
chr2L	438000	440000	-0.00256692	B	0.0017922	A
chr2L	440000	442000	-0.00267078	B	0.00270577	A
chr2L	442000	444000	0.000170611	A	0.00733688	A
chr2L	444000	446000	0.00303621	A	0.00659398	A
chr2L	446000	448000	0.00380047	A	0.00791969	A
chr2L	448000	450000	0.00527239	A	0.00868875	A
chr2L	450000	452000	0.00504137	A	0.0104192	A
chr2L	452000	454000	0.0088641	A	0.0117128	A
chr2L	454000	456000	0.00833407	A	0.00953831	A
chr2L	456000	458000	0.00481749	A	0.0118242	A
chr2L	458000	460000	0.0074683	A	0.00768851	A
chr2L	460000	462000	0.00658594	A	0.00659119	A
chr2L	462000	464000	0.00595863	A	0.00802114	A
chr2L	464000	466000	0.00389215	A	0.0060766	A
chr2L	466000	468000	0.0035772	A	0.00366761	A
chr2L	468000	470000	0.00411755	A	0.00221841	A
chr2L	470000	472000	0.00374952	A	0.00497273	A
chr2L	472000	474000	0.00831457	A	0.00583047	A
chr2L	474000	476000	0.0089789	A	0.00931092	A
chr2L	476000	478000	0.00982655	A	0.00846717	A
chr2L	478000	480000	0.00852606	A	0.00761699	A
chr2L	480000	482000	0.00526145	A	0.00488457	A
chr2L	482000	484000	0.00517202	A	0.000408675	A
chr2L	484000	486000	0.00160468	A	0.00249292	A
chr2L	486000	488000	0.00212813	A	0.00122176	A
chr2L	488000	490000	0.00509648	A	0.00228966	A
chr2L	490000	492000	0.000856734	A	-8.29796e-05	B
chr2L	492000	494000	-0.000428794	B	-0.00158514	B
chr2L	494000	496000	-0.0013002	B	-0.00167762	B
chr2L	496000	498000	-0.00143534	B	-0.00287331	B
chr2L	498000	500000	-0.0029739	B	-0.00123536	B
chr2L	500000	502000	-0.00126548	B	-0.000237508	B
chr2L	502000	504000	-0.00287848	B	-0.0030091	B
chr2L	504000	506000	-0.00298744	B	-0.00258115	B
chr2L	506000	508000	-0.0029941	B	-0.00134933	B
chr2L	508000	510000	-0.00328494	B	-0.0010454	B
chr2L	510000	512000	-0.0021225	B	0.000373254	A
chr2L	512000	514000	-0.00315894	B	-0.00118844	B
chr2L	514000	516000	-0.00210255	B	-0.00292176	B
chr2L	516000	518000	-0.00185483	B	-0.000514073	B
chr2L	518000	520000	-0.00210033	B	0.00209486	A
chr2L	520000	522000	-0.00130239	B	0.000348604	A
chr2L	522000	524000	0.000719324	A	-0.000915226	B
chr2L	524000	526000	0.000714211	A	0.000124807	A
chr2L	526000	528000	-0.00266492	B	-0.000417629	B
chr2L	528000	530000	-0.00171406	B	-7.51075e-05	B
chr2L	530000	532000	0.0023886	A	0.00213034	A
chr2L	532000	534000	0.00290489	A	0.00128674	A
chr2L	534000	536000	0.00333476	A	0.00388009	A
chr2L	536000	538000	0.00197657	A	0.00721946	A
chr2L	538000	540000	0.00342955	A	0.00699499	A
chr2L	540000	542000	0.00911363	A	0.00937293	A
chr2L	542000	544000	0.0100429	A	0.0102291	A
chr2L	544000	546000	0.00688102	A	0.00929117	A
chr2L	546000	548000	0.00579508	A	0.0057711	A
chr2L	548000	550000	0.0067343	A	0.00514689	A
chr2L	550000	552000	0.00646216	A	0.00743249	A
chr2L	552000	554000	0.00541899	A	0.0082415	A
chr2L	554000	556000	0.0070341	A	0.00868891	A
chr2L	556000	558000	0.00800252	A	0.00830972	A
chr2L	558000	560000	0.00651024	A	0.00758761	A
chr2L	560000	562000	0.00888715	A	0.00599292	A
chr2L	562000	564000	0.012658	A	0.0113289	A
chr2L	564000	566000	0.0137903	A	0.0145088	A
chr2L	566000	568000	0.0141749	A	0.0139078	A
chr2L	568000	570000	0.016243	A	0.0118824	A
chr2L	570000	572000	0.00961425	A	0.0111995	A
chr2L	572000	574000	0.0141057	A	0.0150114	A
chr2L	574000	576000	0.00854902	A	0.00701372	A
chr2L	576000	578000	0.00648809	A	0.00616736	A
chr2L	578000	580000	0.00330702	A	0.00486699	A
chr2L	580000	582000	0.00191507	A	0.00308009	A
chr2L	582000	584000	0.00247218	A	-0.000109442	B
chr2L	584000	586000	0.00120511	A	0.000561625	A
chr2L	586000	588000	0.000321718	A	-0.000704205	B
chr2L	588000	590000	-0.000964254	B	-0.00156804	B
chr2L	590000	592000	0.000174244	A	-0.00211094	B
chr2L	592000	594000	0.000104714	A	-0.00111297	B
chr2L	594000	596000	-0.00117278	B	-0.000885248	B
chr2L	596000	598000	0.00100677	A	-0.00174225	B
chr2L	598000	600000	-0.000272272	B	-0.00304395	B
chr2L	600000	602000	0.000476856	A	-0.00424945	B
chr2L	602000	604000	-0.000462451	B	-0.00255912	B
chr2L	604000	606000	-0.00202995	B	-0.00521087	B
chr2L	606000	608000	-0.00470725	B	-0.00316997	B
chr2L	608000	610000	-0.00527645	B	-0.00497631	B
chr2L	610000	612000	-0.0056676	B	-0.00560737	B
chr2L	612000	614000	-0.00556928	B	-0.00520462	B
chr2L	614000	616000	-0.00470277	B	-0.00436077	B
chr2L	616000	618000	-0.00885603	B	-0.00323726	B
chr2L	618000	620000	-0.00731265	B	-0.00372351	B
chr2L	620000	622000	-0.00734745	B	-0.00670628	B
chr2L	622000	624000	-0.00741196	B	-0.00516695	B
chr2L	624000	626000	-0.00593081	B	-0.00492274	B
chr2L	626000	628000	-0.00654153	B	-0.00513214	B
chr2L	628000	630000	-0.0076042	B	-0.00597846	B
chr2L	630000	632000	-0.00982656	B	-0.00530216	B
chr2L	632000	634000	-0.00868268	B	-0.00581992	B
chr2L	634000	636000	-0.00626509	B	-0.00534401	B
chr2L	636000	638000	-0.00817259	B	-0.00690767	B
chr2L	638000	640000	-0.00723912	B	-0.00628879	B
chr2L	640000	642000	-0.0091305	B	-0.00581363	B
chr2L	642000	644000	-0.00851449	B	-0.00291259	B
chr2L	644000	646000	-0.00751764	B	-0.00630275	B
chr2L	646000	648000	-0.00921304	B	-0.00582522	B
chr2L	648000	650000	-0.0087387	B	-0.00813316	B
chr2L	650000	652000	-0.00675358	B	-0.0064126	B
chr2L	652000	654000	-0.00881305	B	-0.00597964	B
chr2L	654000	656000	-0.00843108	B	-0.00614847	B
chr2L	656000	658000	-0.00877908	B	-0.00613164	B
chr2L	658000	660000	-0.00734004	B	-0.00511854	B
chr2L	660000	662000	-0.00753185	B	-0.00664192	B
chr2L	662000	664000	-0.00761223	B	-0.00659676	B
chr2L	664000	666000	-0.00872554	B	-0.00606787	B
chr2L	666000	668000	-0.007267	B	-0.00512698	B
chr2L	668000	670000	-0.00804262	B	-0.00754643	B
chr2L	670000	672000	-0.00799227	B	-0.00611935	B
chr2L	672000	674000	-0.00740648	B	-0.00533001	B
chr2L	674000	676000	-0.00752267	B	-0.00540068	B
chr2L	676000	678000	-0.0086487	B	-0.00755145	B
chr2L	678000	680000	-0.00773946	B	-0.00436177	B
chr2L	680000	682000	-0.00726981	B	-0.0036968	B
chr2L	682000	684000	-0.00677601	B	-0.00529074	B
chr2L	684000	686000	-0.00789322	B	-0.00451118	B
chr2L	686000	688000	-0.00688053	B	-0.00411564	B
chr2L	688000	690000
chr2L	690000	692000
chr2L	692000	694000
chr2L	694000	696000
chr2L	696000	698000	-0.00683262	B	-0.00647867	B
chr2L	698000	700000	-0.00670295	B	-0.00379594	B
chr2L	700000	702000	-0.00755461	B	-0.00524914	B
chr2L	702000	704000	-0.00677522	B	-0.00507546	B
chr2L	704000	706000	-0.00806277	B	-0.00453182	B
chr2L	706000	708000	-0.00840856	B	-0.00696642	B
chr2L	708000	710000	-0.00793768	B	-0.00518398	B
chr2L	710000	712000	-0.00686726	B	-0.00683668	B
chr2L	712000	714000	-0.00643043	B	-0.00400947	B
chr2L	714000	716000	-0.00588892	B	-0.00625057	B
chr2L	716000	718000	-0.00750771	B	-0.00638184	B
chr2L	718000	720000	-0.00626292	B	-0.00530358	B
chr2L	720000	722000	-0.00672164	B	-0.00589323	B
chr2L	722000	724000	-0.00649134	B	-0.00610719	B
chr2L	724000	726000	-0.00782624	B	-0.00445895	B
chr2L	726000	728000	-0.00642042	B	-0.00598534	B
chr2L	728000	730000	-0.00659848	B	-0.00597912	B
chr2L	730000	732000	-0.00748785	B	-0.00469761	B
chr2L	732000	734000	-0.00522349	B	-0.00488322	B
chr2L	734000	736000	-0.00671071	B	-0.00477531	B
chr2L	736000	738000	-0.00448924	B	-0.0014751	B
chr2L	738000	740000	-0.0018756	B	-0.00364291	B
chr2L	740000	742000	-0.00195563	B	-0.00289556	B
chr2L	742000	744000	-0.00306702	B	-0.00162031	B
chr2L	744000	746000	-0.00417197	B	-0.00347008	B
chr2L	746000	748000	-0.00346597	B	-0.00218026	B
chr2L	748000	750000	-0.0040146	B	-0.00327562	B
chr2L	750000	752000	-0.00277089	B	-0.00285051	B
chr2L	752000	754000	-0.00537366	B	-0.00517205	B
chr2L	754000	756000	-0.00526249	B	-0.00588057	B
chr2L	756000	758000	-0.00586251	B	-0.003973	B
chr2L	758000	760000	-0.00595892	B	-0.00534923	B
chr2L	760000	762000	-0.00728341	B	-0.00327372	B
chr2L	762000	764000	-0.00673752	B	-0.00557454	B
chr2L	764000	766000	-0.00624475	B	-0.00605446	B
chr2L	766000	768000	-0.00820269	B	-0.00500308	B
chr2L	768000	770000	-0.00770332	B	-0.0049162	B
chr2L	770000	772000	-0.00538844	B	-0.00488846	B
chr2L	772000	774000	-0.00716368	B	-0.00359934	B
chr2L	774000	776000	-0.0058341	B	-0.00608067	B
chr2L	776000	778000	-0.00724204	B	-0.00475838	B
chr2L	778000	780000	-0.00611052	B	-0.00409345	B
chr2L	780000	782000	-0.00825453	B	-0.0053633	B
chr2L	782000	784000	-0.00696883	B	-0.00549828	B
chr2L	784000	786000	-0.00635728	B	-0.00527215	B
chr2L	786000	788000	-0.00777891	B	-0.0054645	B
chr2L	788000	790000	-0.00569721	B	-0.0045933	B
chr2L	790000	792000	-0.00833747	B	-0.00366349	B
chr2L	792000	794000	-0.00541433	B	-0.00451375	B
chr2L	794000	796000	-0.00574151	B	-0.003213	B
chr2L	796000	798000	-0.00585066	B	-0.00359621	B
chr2L	798000	800000	-0.00428721	B	-0.00468279	B
chr2L	800000	802000	-0.00306391	B	-0.00323795	B
chr2L	802000	804000	-0.00300824	B	-0.00323558	B
chr2L	804000	806000	-0.00295407	B	0.000763375	A
chr2L	806000	808000	-0.00163287	B	0.000379675	A
chr2L	808000	810000	0.000284766	A	0.00322781	A
chr2L	810000	812000	0.00516356	A	0.0030922	A
chr2L	812000	814000	0.0124847	A	0.0158094	A
chr2L	814000	816000	0.0131623	A	0.0156902	A
chr2L	816000	818000	0.0138221	A	0.0122245	A
chr2L	818000	820000	0.0125603	A	0.0131819	A
chr2L	820000	822000	0.015285	A	0.016096	A
chr2L	822000	824000	0.0170359	A	0.016889	A
chr2L	824000	826000	0.0134344	A	0.0153078	A
chr2L	826000	828000	0.0127503	A	0.0107685	A
chr2L	828000	830000	0.0104922	A	0.0102008	A
chr2L	830000	832000	0.00455593	A	0.0109298	A
chr2L	832000	834000	0.00852354	A	0.00710117	A
chr2L	834000	836000	0.00789729	A	0.00733332	A
chr2L	836000	838000	0.00554681	A	0.00715347	A
chr2L	838000	840000	0.00462395	A	0.00543152	A
chr2L	840000	842000	0.00584091	A	0.00504463	A
chr2L	842000	844000	0.00637328	A	0.00390681	A
chr2L	844000	846000	0.00794451	A	0.00628147	A
chr2L	846000	848000	0.00590193	A	0.00496399	A
chr2L	848000	850000	0.00582908	A	0.00641052	A
chr2L	850000	852000	0.00739734	A	0.00916299	A
chr2L	852000	854000	0.0126046	A	0.0137182	A
chr2L	854000	856000	0.00951826	A	0.0101989	A
chr2L	856000	858000	0.00853008	A	0.0088681	A
chr2L	858000	860000	0.0057473	A	0.00466542	A
chr2L	860000	862000	0.00712901	A	0.00835876	A
chr2L	862000	864000	0.0026083	A	0.00939789	A
chr2L	864000	866000	0.00798014	A	0.0087937	A
chr2L	866000	868000	0.00771387	A	0.00910269	A
chr2L	868000	870000	0.00992785	A	0.0116095	A
chr2L	870000	872000	0.008715	A	0.00885551	A
chr2L	872000	874000	0.00822128	A	0.00916034	A
chr2L	874000	876000	0.00441011	A	0.00750383	A
chr2L	876000	878000	0.00150917	A	0.00496631	A
chr2L	878000	880000	0.00266329	A	0.0050525	A
chr2L	880000	882000	0.00188652	A	0.00424872	A
chr2L	882000	884000	-7.352e-05	B	0.00135382	A
chr2L	884000	886000	-0.000925802	B	-9.69474e-05	B
chr2L	886000	888000	-0.00425071	B	-0.00223928	B
chr2L	888000	890000	-0.00492533	B	-0.00467267	B
chr2L	890000	892000	-0.00621423	B	-0.00372726	B
chr2L	892000	894000	-0.00552934	B	-0.00427279	B
chr2L	894000	896000	-0.00668143	B	-0.0051045	B
chr2L	896000	898000	-0.00637856	B	-0.00671894	B
chr2L	898000	900000	-0.00866589	B	-0.00577365	B
chr2L	900000	902000	-0.00662358	B	-0.00560326	B
chr2L	902000	904000	-0.00829843	B	-0.00682684	B
chr2L	904000	906000	-0.00882828	B	-0.0054059	B
chr2L	906000	908000	-0.00777341	B	-0.00681863	B
chr2L	908000	910000	-0.00750455	B	-0.00632189	B
chr2L	910000	912000	-0.00789128	B	-0.00712366	B
chr2L	912000	914000	-0.00915635	B	-0.00647743	B
chr2L	914000	916000	-0.00873789	B	-0.00775027	B
chr2L	916000	918000	-0.00860574	B	-0.00767178	B
chr2L	918000	920000	-0.00862858	B	-0.00758713	B
chr2L	920000	922000	-0.00974905	B	-0.00894084	B
chr2L	922000	924000	-0.0096229	B	-0.00899527	B
chr2L	924000	926000	-0.00981011	B	-0.00903033	B
chr2L	926000	928000	-0.00934013	B	-0.00826545	B
chr2L	928000	930000	-0.00969616	B	-0.00902958	B
chr2L	930000	932000	-0.00888168	B	-0.00858108	B
chr2L	932000	934000	-0.00890072	B	-0.00819622	B
chr2L	934000	936000	-0.00820723	B	-0.00716585	B
chr2L	936000	938000	-0.00753288	B	-0.00791244	B
chr2L	938000	940000	-0.00817977	B	-0.00675556	B
chr2L	940000	942000	-0.00682022	B	-0.00620164	B
chr2L	942000	944000	-0.00811515	B	-0.00719808	B
chr2L	944000	946000	-0.00896578	B	-0.00547098	B
chr2L	946000	948000	-0.00695185	B	-0.00710711	B
chr2L	948000	950000	-0.00624456	B	-0.00662702	B
chr2L	950000	952000	-0.00813995	B	-0.00717815	B
chr2L	952000	954000	-0.00867649	B	-0.00687231	B
chr2L	954000	956000	-0.0074913	B	-0.00599625	B
chr2L	956000	958000	-0.00635299	B	-0.00681425	B
chr2L	958000	960000	-0.00719217	B	-0.00722576	B
chr2L	960000	962000	-0.00639322	B	-0.00581951	B
chr2L	962000	964000	-0.00686832	B	-0.00621585	B
chr2L	964000	966000	-0.00722539	B	-0.00674139	B
chr2L	966000	968000	-0.00790776	B	-0.00744841	B
chr2L	968000	970000	-0.00578065	B	-0.00719572	B
chr2L	970000	972000	-0.00852683	B	-0.00536938	B
chr2L	972000	974000	-0.00818809	B	-0.00611348	B
chr2L	974000	976000	-0.00718844	B	-0.00563305	B
chr2L	976000	978000	-0.00511758	B	-0.0050752	B
chr2L	978000	980000
chr2L	980000	982000
chr2L	982000	984000
chr2L	984000	986000	-0.00614957	B	-0.00493951	B
chr2L	986000	988000	-0.00496277	B	-0.00580986	B
chr2L	988000	990000	-0.00599567	B	-0.00609102	B
chr2L	990000	992000	-0.00395939	B	-0.00417085	B
chr2L	992000	994000	-0.0063814	B	-0.00483638	B
chr2L	994000	996000	-0.00527566	B	-0.00564996	B
chr2L	996000	998000	-0.00258467	B	-0.00318394	B
chr2L	998000	1000000
chr2L	1000000	1002000
chr2L	1002000	1004000
chr2L	1004000	1006000	-0.00411915	B	-0.00349129	B
chr2L	1006000	1008000	-0.00349479	B	-0.00123406	B
chr2L	1008000	1010000	-0.00273958	B	-0.0028371	B
chr2L	1010000	1012000	-0.001565	B	0.000660525	A
chr2L	1012000	1014000	-0.00187148	B	-0.00258645	B
chr2L	1014000	1016000	-0.0014969	B	-0.00190601	B
chr2L	1016000	1018000	-0.00430412	B	-0.00113237	B
chr2L	1018000	1020000	-0.0058038	B	-0.00405452	B
chr2L	1020000	1022000	-0.00572536	B	-0.00340333	B
chr2L	1022000	1024000	-0.00331052	B	-0.00327846	B
chr2L	1024000	1026000	-0.00488558	B	-0.00356605	B
chr2L	1026000	1028000	-0.00411055	B	-0.00271421	B
chr2L	1028000	1030000	-0.0051832	B	-0.00522051	B
chr2L	1030000	1032000	-0.00453787	B	-0.00274119	B
chr2L	1032000	1034000	-0.00408492	B	-0.0029826	B
chr2L	1034000	1036000	-0.00356251	B	-0.00319958	B
chr2L	1036000	1038000	-0.00468685	B	-0.00407522	B
chr2L	1038000	1040000	-0.0041244	B	-0.00525867	B
chr2L	1040000	1042000	-0.00423661	B	-0.00204267	B
chr2L	1042000	1044000	-0.00108372	B	-0.00243591	B
chr2L	1044000	1046000	-0.00181275	B	-0.00211561	B
chr2L	1046000	1048000	-0.00259544	B	-0.00112949	B
chr2L	1048000	1050000	0.00250124	A	0.00177565	A
chr2L	1050000	1052000	0.000612013	A	0.000202879	A
chr2L	1052000	1054000	0.00182495	A	0.0013993	A
chr2L	1054000	1056000	0.00155345	A	0.0020008	A
chr2L	1056000	1058000	0.000688909	A	-0.000372651	B
chr2L	1058000	1060000	0.000460399	A	-0.000555005	B
chr2L	1060000	1062000	-0.00184794	B	0.0011259	A
chr2L	1062000	1064000	-0.00153319	B	0.000922023	A
chr2L	1064000	1066000	-0.000700034	B	0.00123238	A
chr2L	1066000	1068000	-0.00077717	B	-9.81184e-05	B
chr2L	1068000	1070000	0.00274465	A	0.00103293	A
chr2L	1070000	1072000	0.00349039	A	0.0010723	A
chr2L	1072000	1074000	0.00215101	A	0.00230384	A
chr2L	1074000	1076000	0.00288799	A	0.00231634	A
chr2L	1076000	1078000	0.00455352	A	0.00505929	A
chr2L	1078000	1080000	0.00910331	A	0.00919672	A
chr2L	1080000	1082000	0.0101871	A	0.0123734	A
chr2L	1082000	1084000	0.00690083	A	0.00919739	A
chr2L	1084000	1086000	0.00321948	A	0.00647762	A
chr2L	1086000	1088000	0.000823455	A	0.00225467	A
chr2L	1088000	1090000	0.000239488	A	0.00292321	A
chr2L	1090000	1092000	-0.000112498	B	0.00392324	A
chr2L	1092000	1094000	1.24415e-05	A	0.000933059	A
chr2L	1094000	1096000	0.00129682	A	0.00277022	A
chr2L	1096000	1098000	0.000882907	A	0.00174437	A
chr2L	1098000	1100000	-0.000940119	B	0.00123467	A
chr2L	1100000	1102000	0.00240112	A	0.00159629	A
chr2L	1102000	1104000	0.00608584	A	0.00507288	A
chr2L	1104000	1106000	0.00812585	A	0.00760839	A
chr2L	1106000	1108000	0.00928167	A	0.0108896	A
chr2L	1108000	1110000	0.0081032	A	0.0105435	A
chr2L	1110000	1112000	0.00652077	A	0.00851061	A
chr2L	1112000	1114000	0.00830681	A	0.00921368	A
chr2L	1114000	1116000	0.00466267	A	0.00589429	A
chr2L	1116000	1118000	0.00537608	A	0.00695516	A
chr2L	1118000	1120000	0.00480949	A	0.00660795	A
chr2L	1120000	1122000	0.00634214	A	0.00712344	A
chr2L	1122000	1124000	0.00503115	A	0.00777712	A
chr2L	1124000	1126000	0.00631053	A	0.00657076	A
chr2L	1126000	1128000	0.0072367	A	0.00839226	A
chr2L	1128000	1130000	0.0121401	A	0.00564855	A
chr2L	1130000	1132000	0.00885692	A	0.0109333	A
chr2L	1132000	1134000	0.0106734	A	0.0109268	A
chr2L	1134000	1136000	0.00706085	A	0.00966901	A
chr2L	1136000	1138000	0.0054071	A	0.00189183	A
chr2L	1138000	1140000	0.00527956	A	0.00676777	A
chr2L	1140000	1142000	0.00547092	A	0.00592052	A
chr2L	1142000	1144000	0.00865521	A	0.00950894	A
chr2L	1144000	1146000	0.00977889	A	0.0093096	A
chr2L	1146000	1148000	0.012727	A	0.0127413	A
chr2L	1148000	1150000	0.0159126	A	0.0175263	A
chr2L	1150000	1152000	0.0135406	A	0.0164334	A
chr2L	1152000	1154000	0.0162621	A	0.0144305	A
chr2L	1154000	1156000	0.0115724	A	0.0144759	A
chr2L	1156000	1158000	0.0108728	A	0.0102281	A
chr2L	1158000	1160000	0.0140244	A	0.0121886	A
chr2L	1160000	1162000	0.0161536	A	0.0174845	A
chr2L	1162000	1164000	0.0145265	A	0.015637	A
chr2L	1164000	1166000	0.0120125	A	0.012633	A
chr2L	1166000	1168000	0.0169565	A	0.0190279	A
chr2L	1168000	1170000	0.017237	A	0.0187647	A
chr2L	1170000	1172000	0.0129432	A	0.0150722	A
chr2L	1172000	1174000	0.0131262	A	0.0124718	A
chr2L	1174000	1176000	0.0143058	A	0.0145761	A
chr2L	1176000	1178000	0.0134689	A	0.0114297	A
chr2L	1178000	1180000	0.0130772	A	0.0125382	A
chr2L	1180000	1182000	0.0116835	A	0.0127828	A
chr2L	1182000	1184000	0.00904229	A	0.0125059	A
chr2L	1184000	1186000	0.0043838	A	0.00414449	A
chr2L	1186000	1188000	0.000769181	A	0.000675596	A
chr2L	1188000	1190000	-0.00403177	B	-0.000634741	B
chr2L	1190000	1192000	-0.00320581	B	-0.0015838	B
chr2L	1192000	1194000	-0.00352104	B	-0.00378763	B
chr2L	1194000	1196000	-0.00330969	B	-0.00480195	B
chr2L	1196000	1198000	-0.0059686	B	-0.00381989	B
chr2L	1198000	1200000	-0.00730372	B	-0.00698978	B
chr2L	1200000	1202000	-0.00810042	B	-0.00558432	B
chr2L	1202000	1204000	-0.00701397	B	-0.00630825	B
chr2L	1204000	1206000	-0.00685809	B	-0.00579147	B
chr2L	1206000	1208000	-0.00441455	B	-0.00611847	B
chr2L	1208000	1210000	-0.0059708	B	-0.00814161	B
chr2L	1210000	1212000	-0.00614618	B	-0.00614663	B
chr2L	1212000	1214000	-0.00587954	B	-0.0076013	B
chr2L	1214000	1216000	-0.00717377	B	-0.0066673	B
chr2L	1216000	1218000	-0.00566688	B	-0.00690125	B
chr2L	1218000	1220000	-0.00859709	B	-0.0071133	B
chr2L	1220000	1222000	-0.00680214	B	-0.00486606	B
chr2L	1222000	1224000
chr2L	1224000	1226000
chr2L	1226000	1228000	-0.00588801	B	-0.00637343	B
chr2L	1228000	1230000	-0.00860973	B	-0.00786409	B
chr2L	1230000	1232000	-0.00652755	B	-0.00681894	B
chr2L	1232000	1234000	-0.00653127	B	-0.00633349	B
chr2L	1234000	1236000	-0.00797436	B	-0.00666786	B
chr2L	1236000	1238000	-0.00717183	B	-0.00463816	B
chr2L	1238000	1240000	-0.00864405	B	-0.00682843	B
chr2L	1240000	1242000	-0.00739055	B	-0.00783024	B
chr2L	1242000	1244000	-0.00756711	B	-0.00671299	B
chr2L	1244000	1246000	-0.00693879	B	-0.00715924	B
chr2L	1246000	1248000	-0.00477185	B	-0.00516204	B
chr2L	1248000	1250000	-0.00752461	B	-0.00778892	B
chr2L	1250000	1252000	-0.00483266	B	-0.00621963	B
chr2L	1252000	1254000	-0.00804226	B	-0.00621355	B
chr2L	1254000	1256000	-0.00580511	B	-0.0068387	B
chr2L	1256000	1258000	-0.00773316	B	-0.00673079	B
chr2L	1258000	1260000	-0.00639564	B	-0.00670755	B
chr2L	1260000	1262000	-0.00771822	B	-0.00537989	B
chr2L	1262000	1264000	-0.00630385	B	-0.00694394	B
chr2L	1264000	1266000	-0.00601417	B	-0.00874299	B
chr2L	1266000	1268000	-0.00781042	B	-0.00712293	B
chr2L	1268000	1270000	-0.00543692	B	-0.0056472	B
chr2L	1270000	1272000	-0.0062325	B	-0.005781	B
chr2L	1272000	1274000	-0.00823462	B	-0.00607141	B
chr2L	1274000	1276000	-0.00649798	B	-0.00822439	B
chr2L	1276000	1278000	-0.00793426	B	-0.00844427	B
chr2L	1278000	1280000	-0.00700694	B	-0.00753535	B
chr2L	1280000	1282000	-0.00710032	B	-0.00703852	B
chr2L	1282000	1284000	-0.005679	B	-0.00753504	B
chr2L	1284000	1286000	-0.00701478	B	-0.00754002	B
chr2L	1286000	1288000	-0.00784171	B	-0.00583687	B
chr2L	1288000	1290000	-0.0065339	B	-0.00746509	B
chr2L	1290000	1292000	-0.00631538	B	-0.00704445	B
chr2L	1292000	1294000	-0.00792329	B	-0.00688557	B
chr2L	1294000	1296000	-0.00620519	B	-0.00606189	B
chr2L	1296000	1298000	-0.00661519	B	-0.00700708	B
chr2L	1298000	1300000	-0.00745137	B	-0.00650777	B
chr2L	1300000	1302000	-0.00594253	B	-0.00668067	B
chr2L	1302000	1304000	-0.00665886	B	-0.00669191	B
chr2L	1304000	1306000	-0.00616438	B	-0.00544845	B
chr2L	1306000	1308000	-0.00707721	B	-0.0064995	B
chr2L	1308000	1310000	-0.00669848	B	-0.00751452	B
chr2L	1310000	1312000	-0.00789964	B	-0.00557774	B
chr2L	1312000	1314000	-0.00612234	B	-0.00771031	B
chr2L	1314000	1316000	-0.00893846	B	-0.00751203	B
chr2L	1316000	1318000	-0.00799804	B	-0.00810805	B
chr2L	1318000	1320000	-0.00952446	B	-0.00798128	B
chr2L	1320000	1322000	-0.00795635	B	-0.00821645	B
chr2L	1322000	1324000	-0.00717658	B	-0.00569912	B
chr2L	1324000	1326000	-0.00721359	B	-0.00796515	B
chr2L	1326000	1328000	-0.007898	B	-0.00824882	B
chr2L	1328000	1330000	-0.00802221	B	-0.00600597	B
chr2L	1330000	1332000	-0.00797628	B	-0.00825936	B
chr2L	1332000	1334000	-0.00779184	B	-0.00666724	B
chr2L	1334000	1336000	-0.0080233	B	-0.00769619	B
chr2L	1336000	1338000	-0.00638483	B	-0.00759255	B
chr2L	1338000	1340000	-0.0086288	B	-0.00686706	B
chr2L	1340000	1342000	-0.00680503	B	-0.00765902	B
chr2L	1342000	1344000	-0.0062182	B	-0.00620073	B
chr2L	1344000	1346000	-0.00849248	B	-0.00736242	B
chr2L	1346000	1348000	-0.00616935	B	-0.00636567	B
chr2L	1348000	1350000	-0.00683511	B	-0.0069408	B
chr2L	1350000	1352000	-0.0084558	B	-0.00735436	B
chr2L	1352000	1354000	-0.00772775	B	-0.00720601	B
chr2L	1354000	1356000	-0.00711805	B	-0.00587445	B
chr2L	1356000	1358000	-0.00696431	B	-0.0083513	B
chr2L	1358000	1360000	-0.00636467	B	-0.00676159	B
chr2L	1360000	1362000	-0.00635669	B	-0.00756025	B
chr2L	1362000	1364000	-0.00434107	B	-0.00865969	B
chr2L	1364000	1366000	-0.0070086	B	-0.00625112	B
chr2L	1366000	1368000	-0.00590376	B	-0.00752306	B
chr2L	1368000	1370000	-0.00785699	B	-0.00793449	B
chr2L	1370000	1372000	-0.00480834	B	-0.00654887	B
chr2L	1372000	1374000	-0.00679648	B	-0.00870376	B
chr2L	1374000	1376000	-0.00471487	B	-0.00654124	B
chr2L	1376000	1378000	-0.00642571	B	-0.00720121	B
chr2L	1378000	1380000	-0.00546081	B	-0.00676333	B
chr2L	1380000	1382000	-0.00569694	B	-0.00500861	B
chr2L	1382000	1384000	-0.00555129	B	-0.00597676	B
chr2L	1384000	1386000	-0.00644948	B	-0.00608999	B
chr2L	1386000	1388000	-0.00566865	B	-0.00628139	B
chr2L	1388000	1390000	-0.00378225	B	-0.00535948	B
chr2L	1390000	1392000	-0.00563696	B	-0.00515792	B
chr2L	1392000	1394000	-0.00432925	B	-0.00524914	B
chr2L	1394000	1396000	-0.0056971	B	-0.00673493	B
chr2L	1396000	1398000	-0.00442125	B	-0.00470145	B
chr2L	1398000	1400000	-0.00437721	B	-0.004502	B
chr2L	1400000	1402000	-0.0050714	B	-0.00598329	B
chr2L	1402000	1404000	-0.00356808	B	-0.00419844	B
chr2L	1404000	1406000	-0.00527442	B	-0.00639459	B
chr2L	1406000	1408000	-0.00278294	B	-0.00640669	B
chr2L	1408000	1410000	-0.00464304	B	-0.00648841	B
chr2L	1410000	1412000	-0.00407012	B	-0.00433981	B
chr2L	1412000	1414000	-0.00505607	B	-0.00561386	B
chr2L	1414000	1416000	-0.00297388	B	-0.00494616	B
chr2L	1416000	1418000	-0.00532138	B	-0.00523688	B
chr2L	1418000	1420000	-0.00470823	B	-0.00337959	B
chr2L	1420000	1422000	-0.00279622	B	-0.00599372	B
chr2L	1422000	1424000	-0.00385783	B	-0.00524617	B
chr2L	1424000	1426000	-0.00303977	B	-0.00548141	B
chr2L	1426000	1428000	-0.00485774	B	-0.00467023	B
chr2L	1428000	1430000	-0.00501725	B	-0.00490614	B
chr2L	1430000	1432000	-0.00559145	B	-0.00609649	B
chr2L	1432000	1434000	-0.00213316	B	-0.00604616	B
chr2L	1434000	1436000	-0.00317583	B	-0.00536704	B
chr2L	1436000	1438000	-0.0058546	B	-0.00535428	B
chr2L	1438000	1440000	-0.00427308	B	-0.00471954	B
chr2L	1440000	1442000	-0.00337246	B	-0.00526831	B
chr2L	1442000	1444000	-0.00591409	B	-0.00701405	B
chr2L	1444000	1446000	-0.00626952	B	-0.00689041	B
chr2L	1446000	1448000	-0.00579333	B	-0.00742738	B
chr2L	1448000	1450000	-0.0055294	B	-0.00530806	B
chr2L	1450000	1452000	-0.005085	B	-0.00681451	B
chr2L	1452000	1454000	-0.0057844	B	-0.00572952	B
chr2L	1454000	1456000	-0.00692426	B	-0.00665653	B
chr2L	1456000	1458000	-0.00242222	B	-0.00442172	B
chr2L	1458000	1460000	-0.00381125	B	-0.00627056	B
chr2L	1460000	1462000	-0.00363026	B	-0.00628691	B
chr2L	1462000	1464000	-0.00390623	B	-0.00636845	B
chr2L	1464000	1466000	-0.00312839	B	-0.00439013	B
chr2L	1466000	1468000	-0.00598784	B	-0.00440981	B
chr2L	1468000	1470000	-0.00350128	B	-0.00599577	B
chr2L	1470000	1472000	-0.00497092	B	-0.00602083	B
chr2L	1472000	1474000	-0.00459471	B	-0.00325867	B
chr2L	1474000	1476000	-0.00517186	B	-0.00527527	B
chr2L	1476000	1478000	-0.0049749	B	-0.00494484	B
chr2L	1478000	1480000	-0.00536291	B	-0.00449931	B
chr2L	1480000	1482000	-0.00564326	B	-0.00737123	B
chr2L	1482000	1484000	-0.00416033	B	-0.00709622	B
chr2L	1484000	1486000	-0.00671401	B	-0.00654267	B
chr2L	1486000	1488000	-0.00526572	B	-0.00669622	B
chr2L	1488000	1490000	-0.00727291	B	-0.00642976	B
chr2L	1490000	1492000	-0.0043546	B	-0.00712285	B
chr2L	1492000	1494000	-0.00365516	B	-0.00709133	B
chr2L	1494000	1496000	-0.00515495	B	-0.00586637	B
chr2L	1496000	1498000	-0.00410371	B	-0.00534195	B
chr2L	1498000	1500000	-0.0051628	B	-0.00590991	B
chr2L	1500000	1502000	-0.00380599	B	-0.00418693	B
chr2L	1502000	1504000	-0.0016135	B	-0.00307172	B
chr2L	1504000	1506000	-0.00420745	B	-0.00653867	B
chr2L	1506000	1508000	-0.00551884	B	-0.00526986	B
chr2L	1508000	1510000	-0.00508838	B	-0.00739983	B
chr2L	1510000	1512000	-0.00735972	B	-0.0050435	B
chr2L	1512000	1514000	-0.00720304	B	-0.00642859	B
chr2L	1514000	1516000	-0.0060931	B	-0.00642686	B
chr2L	1516000	1518000	-0.00807699	B	-0.00733049	B
chr2L	1518000	1520000	-0.00839618	B	-0.00733332	B
chr2L	1520000	1522000	-0.00896998	B	-0.00941511	B
chr2L	1522000	1524000	-0.00953967	B	-0.0079017	B
chr2L	1524000	1526000	-0.00905268	B	-0.00892375	B
chr2L	1526000	1528000	-0.00788806	B	-0.00655505	B
chr2L	1528000	1530000	-0.00815473	B	-0.00652244	B
chr2L	1530000	1532000	-0.00869746	B	-0.0080636	B
chr2L	1532000	1534000	-0.00658121	B	-0.00760885	B
chr2L	1534000	1536000	-0.00830304	B	-0.00687444	B
chr2L	1536000	1538000	-0.00765142	B	-0.00587164	B
chr2L	1538000	1540000	-0.00799317	B	-0.00749133	B
chr2L	1540000	1542000	-0.00761369	B	-0.00815289	B
chr2L	1542000	1544000	-0.00939753	B	-0.00770488	B
chr2L	1544000	1546000	-0.00881815	B	-0.00788862	B
chr2L	1546000	1548000	-0.00766316	B	-0.00635375	B
chr2L	1548000	1550000	-0.00871853	B	-0.00552779	B
chr2L	1550000	1552000	-0.00944176	B	-0.00663603	B
chr2L	1552000	1554000	-0.00652154	B	-0.00673169	B
chr2L	1554000	1556000	-0.00876407	B	-0.00446297	B
chr2L	1556000	1558000	-0.00735925	B	-0.00617802	B
chr2L	1558000	1560000	-0.00690744	B	-0.00705604	B
chr2L	1560000	1562000	-0.00729871	B	-0.00781542	B
chr2L	1562000	1564000	-0.00931835	B	-0.0059373	B
chr2L	1564000	1566000	-0.0076578	B	-0.00646384	B
chr2L	1566000	1568000	-0.00976778	B	-0.00721007	B
chr2L	1568000	1570000	-0.00735964	B	-0.00677153	B
chr2L	1570000	1572000	-0.00520094	B	-0.005597	B
chr2L	1572000	1574000	-0.00526136	B	-0.00548244	B
chr2L	1574000	1576000	-0.00683577	B	-0.00641973	B
chr2L	1576000	1578000	-0.0079094	B	-0.00756023	B
chr2L	1578000	1580000	-0.00726904	B	-0.00770243	B
chr2L	1580000	1582000	-0.00835411	B	-0.00689	B
chr2L	1582000	1584000	-0.00818988	B	-0.00613402	B
chr2L	1584000	1586000	-0.00895266	B	-0.0073833	B
chr2L	1586000	1588000	-0.00928818	B	-0.00798145	B
chr2L	1588000	1590000	-0.00868726	B	-0.007312	B
chr2L	1590000	1592000	-0.00772574	B	-0.00710398	B
chr2L	1592000	1594000	-0.0067295	B	-0.0062414	B
chr2L	1594000	1596000	-0.00655006	B	-0.00441495	B
chr2L	1596000	1598000	-0.00807306	B	-0.00540795	B
chr2L	1598000	1600000	-0.00510357	B	-0.00512192	B
chr2L	1600000	1602000	-0.00636213	B	-0.00447269	B
chr2L	1602000	1604000	-0.00287514	B	-0.00373514	B
chr2L	1604000	1606000	-0.0056452	B	-0.00280009	B
chr2L	1606000	1608000	-0.00483245	B	-0.000901422	B
chr2L	1608000	1610000	-0.00132682	B	-0.00215789	B
chr2L	1610000	1612000	-0.00182198	B	0.00180283	A
chr2L	1612000	1614000	0.00417088	A	0.00302138	A
chr2L	1614000	1616000	-0.000810776	B	0.000129253	A
chr2L	1616000	1618000	-0.00149352	B	0.00103875	A
chr2L	1618000	1620000	-0.00226614	B	-0.00166448	B
chr2L	1620000	1622000	-0.00218243	B	-0.00206662	B
chr2L	1622000	1624000	-0.00359125	B	-0.00454203	B
chr2L	1624000	1626000	-0.00629415	B	-0.00376368	B
chr2L	1626000	1628000	-0.00468471	B	-0.00455032	B
chr2L	1628000	1630000	-0.00518672	B	-0.00378543	B
chr2L	1630000	1632000	-0.00552638	B	-0.00479646	B
chr2L	1632000	1634000	-0.00534515	B	-0.00215353	B
chr2L	1634000	1636000	-0.0038123	B	-0.00505678	B
chr2L	1636000	1638000	-0.00369317	B	-0.00472149	B
chr2L	1638000	1640000	-0.00457589	B	-0.00388909	B
chr2L	1640000	1642000	-0.00439133	B	-0.00649597	B
chr2L	1642000	1644000	-0.00473323	B	-0.00263557	B
chr2L	1644000	1646000	-0.0066722	B	-0.00238751	B
chr2L	1646000	1648000	-0.0021452	B	-0.0024673	B
chr2L	1648000	1650000	-0.00187262	B	-0.00165868	B
chr2L	1650000	1652000	0.000676603	A	0.00189227	A
chr2L	1652000	1654000	-0.00280585	B	0.00110203	A
chr2L	1654000	1656000	-0.00123884	B	0.000202715	A
chr2L	1656000	1658000	-0.00435851	B	-0.00079363	B
chr2L	1658000	1660000	-0.00356762	B	0.00123094	A
chr2L	1660000	1662000	-0.000936688	B	-0.00176212	B
chr2L	1662000	1664000	-0.00180627	B	0.000273416	A
chr2L	1664000	1666000	-0.00106617	B	-0.00209218	B
chr2L	1666000	1668000	0.000154021	A	-0.000501892	B
chr2L	1668000	1670000	0.000213705	A	-0.000729384	B
chr2L	1670000	1672000	0.000544505	A	0.000380809	A
chr2L	1672000	1674000	0.0001155	A	-0.000791033	B
chr2L	1674000	1676000	-0.00187787	B	-0.00146049	B
chr2L	1676000	1678000	-0.00051606	B	-0.00217517	B
chr2L	1678000	1680000	-0.0020552	B	-0.00330579	B
chr2L	1680000	1682000
chr2L	1682000	1684000
chr2L	1684000	1686000
chr2L	1686000	1688000	-0.00260102	B	0.00107799	A
chr2L	1688000	1690000	0.00101795	A	0.00310441	A
chr2L	1690000	1692000	0.00218859	A	0.000316508	A
chr2L	1692000	1694000	-0.000276523	B	0.00211528	A
chr2L	1694000	1696000	0.00267635	A	0.00134217	A
chr2L	1696000	1698000	0.00667608	A	0.00761792	A
chr2L	1698000	1700000	0.00713503	A	0.00421899	A
chr2L	1700000	1702000	0.00608211	A	0.00514896	A
chr2L	1702000	1704000	0.00840751	A	0.007759	A
chr2L	1704000	1706000	0.00384729	A	0.0111549	A
chr2L	1706000	1708000	0.0147781	A	0.0154489	A
chr2L	1708000	1710000	0.00842357	A	0.0151529	A
chr2L	1710000	1712000	0.0112638	A	0.0113624	A
chr2L	1712000	1714000	0.0117682	A	0.0124359	A
chr2L	1714000	1716000	0.00728176	A	0.0137081	A
chr2L	1716000	1718000	0.0039149	A	0.00951795	A
chr2L	1718000	1720000	0.00506805	A	0.00594953	A
chr2L	1720000	1722000	0.00808822	A	0.00972645	A
chr2L	1722000	1724000	0.0089804	A	0.00851931	A
chr2L	1724000	1726000	0.008573	A	0.0103476	A
chr2L	1726000	1728000	0.00478643	A	0.00907256	A
chr2L	1728000	1730000	0.00830398	A	0.00984095	A
chr2L	1730000	1732000	0.0112345	A	0.00943947	A
chr2L	1732000	1734000	0.00233175	A	0.00400098	A
chr2L	1734000	1736000	-0.000571182	B	0.00168965	A
chr2L	1736000	1738000	-0.00471732	B	0.000844136	A
chr2L	1738000	1740000	-0.00509127	B	0.00255388	A
chr2L	1740000	1742000	-0.00104275	B	8.47733e-05	A
chr2L	1742000	1744000	-0.00445303	B	-0.000418959	B
chr2L	1744000	1746000	-0.00238593	B	-0.00027356	B
chr2L	1746000	1748000	-0.00487584	B	-0.000524019	B
chr2L	1748000	1750000	-0.00324368	B	4.55322e-05	A
chr2L	1750000	1752000	0.000414785	A	-0.000439754	B
chr2L	1752000	1754000	-0.00469002	B	0.000240901	A
chr2L	1754000	1756000	-0.00535753	B	-0.00261861	B
chr2L	1756000	1758000	-0.00648257	B	-0.00416889	B
chr2L	1758000	1760000	-0.00517859	B	-0.0072947	B
chr2L	1760000	1762000	-0.0066906	B	-0.0039571	B
chr2L	1762000	1764000	-0.00627865	B	-0.00564506	B
chr2L	1764000	1766000	-0.00756488	B	-0.00676993	B
chr2L	1766000	1768000	-0.00840771	B	-0.00543814	B
chr2L	1768000	1770000	-0.00680127	B	-0.00643443	B
chr2L	1770000	1772000	-0.00728108	B	-0.00637715	B
chr2L	1772000	1774000	-0.00678826	B	-0.00635952	B
chr2L	1774000	1776000	-0.0069454	B	-0.00716008	B
chr2L	1776000	1778000	-0.00760745	B	-0.00653134	B
chr2L	1778000	1780000	-0.00925249	B	-0.00456629	B
chr2L	1780000	1782000	-0.00853479	B	-0.00867646	B
chr2L	1782000	1784000	-0.00727776	B	-0.00817086	B
chr2L	1784000	1786000	-0.00864367	B	-0.00723459	B
chr2L	1786000	1788000	-0.00803938	B	-0.00598759	B
chr2L	1788000	1790000	-0.00982297	B	-0.00655704	B
chr2L	1790000	1792000	-0.00844795	B	-0.00727067	B
chr2L	1792000	1794000	-0.0083721	B	-0.0082723	B
chr2L	1794000	1796000	-0.0096037	B	-0.00777386	B
chr2L	1796000	1798000	-0.00875493	B	-0.00533682	B
chr2L	1798000	1800000	-0.00897776	B	-0.00638232	B
chr2L	1800000	1802000	-0.00800419	B	-0.00734891	B
chr2L	1802000	1804000	-0.00501383	B
chr2L	1804000	1806000
chr2L	1806000	1808000	-0.00781855	B	-0.0061307	B
chr2L	1808000	1810000	-0.00789617	B	-0.00539729	B
chr2L	1810000	1812000	-0.0086851	B	-0.007745	B
chr2L	1812000	1814000	-0.0078559	B	-0.00596765	B
chr2L	1814000	1816000	-0.00699577	B	-0.00502783	B
chr2L	1816000	1818000	-0.00674447	B	-0.00588215	B
chr2L	1818000	1820000	-0.00725076	B	-0.00673983	B
chr2L	1820000	1822000	-0.00744995	B	-0.00649371	B
chr2L	1822000	1824000	-0.00787331	B	-0.00786107	B
chr2L	1824000	1826000	-0.00805959	B	-0.00816445	B
chr2L	1826000	1828000	-0.0070639	B	-0.00811903	B
chr2L	1828000	1830000	-0.00895258	B	-0.00734229	B
chr2L	1830000	1832000	-0.00757604	B	-0.00762038	B
chr2L	1832000	1834000	-0.00778199	B	-0.00683366	B
chr2L	1834000	1836000	-0.00701226	B	-0.00755953	B
chr2L	1836000	1838000	-0.0067589	B	-0.0040511	B
chr2L	1838000	1840000	-0.00714153	B	-0.00508464	B
chr2L	1840000	1842000	-0.00820834	B	-0.00666247	B
chr2L	1842000	1844000	-0.00728962	B	-0.00709011	B
chr2L	1844000	1846000	-0.0068917	B	-0.00734283	B
chr2L	1846000	1848000	-0.00720501	B	-0.00689912	B
chr2L	1848000	1850000	-0.0080124	B	-0.00661757	B
chr2L	1850000	1852000	-0.00848022	B	-0.00613063	B
chr2L	1852000	1854000	-0.00789573	B	-0.00564838	B
chr2L	1854000	1856000	-0.00757714	B	-0.00542143	B
chr2L	1856000	1858000	-0.00740748	B	-0.00520396	B
chr2L	1858000	1860000	-0.00700021	B	-0.00778105	B
chr2L	1860000	1862000	-0.00726978	B	-0.00524296	B
chr2L	1862000	1864000	-0.00746616	B	-0.00708878	B
chr2L	1864000	1866000	-0.00778884	B	-0.00608534	B
chr2L	1866000	1868000	-0.00821837	B	-0.00713392	B
chr2L	1868000	1870000	-0.00791201	B	-0.00592373	B
chr2L	1870000	1872000	-0.00653239	B	-0.00630578	B
chr2L	1872000	1874000	-0.00741053	B	-0.00427259	B
chr2L	1874000	1876000	-0.00681864	B	-0.00640535	B
chr2L	1876000	1878000	-0.00669929	B	-0.00475591	B
chr2L	1878000	1880000	-0.00679471	B	-0.00332728	B
chr2L	1880000	1882000	-0.00695213	B	-0.00343559	B
chr2L	1882000	1884000	-0.00578047	B	-0.00224332	B
chr2L	1884000	1886000	0.000235238	A	0.000475304	A
chr2L	1886000	1888000	-0.00443882	B	-0.000998472	B
chr2L	1888000	1890000	-0.0041296	B	-0.00242002	B
chr2L	1890000	1892000	-0.00476644	B	-0.00226274	B
chr2L	1892000	1894000	-0.00517672	B	-0.003359	B
chr2L	1894000	1896000
chr2L	1896000	1898000	-0.00495235	B	-0.00362755	B
chr2L	1898000	1900000	-0.00354993	B	-0.00368086	B
chr2L	1900000	1902000	-0.00436719	B	-0.00410989	B
chr2L	1902000	1904000	-0.00556544	B	-0.00449355	B
chr2L	1904000	1906000	-0.00488476	B	-0.00391886	B
chr2L	1906000	1908000	-0.00509567	B	-0.00171121	B
chr2L	1908000	1910000	-0.00366146	B	-0.002884	B
chr2L	1910000	1912000	-0.00538948	B	-0.00114708	B
chr2L	1912000	1914000	-0.00532509	B	-0.00203999	B
chr2L	1914000	1916000	-0.00517441	B	-0.000683705	B
chr2L	1916000	1918000	-0.00640235	B	-0.00338461	B
chr2L	1918000	1920000	-0.00519184	B	-0.00249813	B
chr2L	1920000	1922000	-0.00563136	B	-0.00175341	B
chr2L	1922000	1924000	-0.0057913	B	-0.00366602	B
chr2L	1924000	1926000	-0.00458818	B	-0.00373198	B
chr2L	1926000	1928000	-0.0021696	B	-0.0025838	B
chr2L	1928000	1930000	-0.00462262	B	-0.00160988	B
chr2L	1930000	1932000	-0.00405245	B	-0.0027469	B
chr2L	1932000	1934000	-0.0016995	B	-0.00138788	B
chr2L	1934000	1936000	-0.000514425	B	0.00114038	A
chr2L	1936000	1938000	-0.00327713	B	0.000333079	A
chr2L	1938000	1940000	-0.000807522	B	0.00216949	A
chr2L	1940000	1942000	-0.00178002	B	0.00143238	A
chr2L	1942000	1944000	0.000920394	A	0.00268494	A
chr2L	1944000	1946000	0.00193786	A	0.00236686	A
chr2L	1946000	1948000	0.00116507	A	0.00247558	A
chr2L	1948000	1950000	0.000378884	A	0.00198809	A
chr2L	1950000	1952000	-0.000657313	B	0.000369252	A
chr2L	1952000	1954000	0.00231454	A	0.00281335	A
chr2L	1954000	1956000	0.00165555	A	0.00256792	A
chr2L	1956000	1958000	-0.00209108	B	0.00227112	A
chr2L	1958000	1960000	0.000570329	A	0.00317768	A
chr2L	1960000	1962000	0.00236724	A	0.00272062	A
chr2L	1962000	1964000	0.000739436	A	0.0037636	A
chr2L	1964000	1966000	0.00275043	A	0.00363284	A
chr2L	1966000	1968000	0.00368884	A	0.00435579	A
chr2L	1968000	1970000	0.00188842	A	0.00331737	A
chr2L	1970000	1972000	0.00317902	A	0.00156714	A
chr2L	1972000	1974000	0.00133584	A	0.00471037	A
chr2L	1974000	1976000	0.0116055	A	0.0141033	A
chr2L	1976000	1978000	0.0147097	A	0.0147392	A
chr2L	1978000	1980000	0.0127906	A	0.0160235	A
chr2L	1980000	1982000	0.0179426	A	0.0196572	A
chr2L	1982000	1984000	0.0139401	A	0.0156239	A
chr2L	1984000	1986000	0.0116647	A	0.0164779	A
chr2L	1986000	1988000	0.0095551	A	0.0100837	A
chr2L	1988000	1990000	0.001158	A	0.0037609	A
chr2L	1990000	1992000	0.00041604	A	0.00110611	A
chr2L	1992000	1994000	-0.00254488	B	-0.00141253	B
chr2L	1994000	1996000	-0.00252162	B	-0.000572023	B
chr2L	1996000	1998000	-0.00352282	B	-0.00112134	B
chr2L	1998000	2000000	-0.00414316	B	-0.00152242	B
chr2L	2000000	2002000	-0.00481803	B	-0.000427136	B
chr2L	2002000	2004000	-0.00349893	B	-0.00174038	B
chr2L	2004000	2006000	-0.00307945	B	-0.000863378	B
chr2L	2006000	2008000	-0.000302647	B	0.00300473	A
chr2L	2008000	2010000	0.00138743	A	0.00394518	A
chr2L	2010000	2012000	0.00316362	A	0.00401555	A
chr2L	2012000	2014000	0.00336711	A	0.00542957	A
chr2L	2014000	2016000	7.40358e-05	A	0.00453209	A
chr2L	2016000	2018000	0.000758234	A	0.0022383	A
chr2L	2018000	2020000	-0.00273721	B	0.000447243	A
chr2L	2020000	2022000	-0.000374045	B	-3.53662e-05	B
chr2L	2022000	2024000	0.000643781	A	0.00086485	A
chr2L	2024000	2026000	0.000821088	A	0.00210536	A
chr2L	2026000	2028000	0.00244592	A	0.0062383	A
chr2L	2028000	2030000	0.00408566	A	0.00868628	A
chr2L	2030000	2032000	0.0044161	A	0.00224889	A
chr2L	2032000	2034000	0.00474906	A	0.00791644	A
chr2L	2034000	2036000	0.00680991	A	0.00878555	A
chr2L	2036000	2038000	0.00604495	A	0.00648804	A
chr2L	2038000	2040000	0.00903491	A	0.0108638	A
chr2L	2040000	2042000	0.00794832	A	0.0143153	A
chr2L	2042000	2044000	0.00473907	A	0.0126036	A
chr2L	2044000	2046000	0.00425887	A	0.00732812	A
chr2L	2046000	2048000	0.00114122	A	0.00496363	A
chr2L	2048000	2050000	-0.000289403	B	0.00238818	A
chr2L	2050000	2052000	-0.00133325	B	0.00341289	A
chr2L	2052000	2054000	-0.00167886	B	0.00091593	A
chr2L	2054000	2056000	-0.0034439	B	-0.000265085	B
chr2L	2056000	2058000	-0.0027814	B	0.00190305	A
chr2L	2058000	2060000	-0.00412232	B	-0.00110463	B
chr2L	2060000	2062000	-0.00374982	B	-0.00036202	B
chr2L	2062000	2064000	-0.00375367	B	-0.000761326	B
chr2L	2064000	2066000	-0.00528419	B	-0.00206452	B
chr2L	2066000	2068000	-0.00341701	B	-0.000334951	B
chr2L	2068000	2070000	-0.00318733	B	-0.00149414	B
chr2L	2070000	2072000	-0.00324906	B	-0.00123297	B
chr2L	2072000	2074000	-0.00405721	B	0.000491907	A
chr2L	2074000	2076000	-0.00332684	B	-0.00140195	B
chr2L	2076000	2078000	-0.00396218	B	-0.0018982	B
chr2L	2078000	2080000	-0.00421368	B	-0.00190647	B
chr2L	2080000	2082000	-0.00352498	B	-0.000605461	B
chr2L	2082000	2084000	-0.00396041	B	-0.00103036	B
chr2L	2084000	2086000	-0.00389348	B	-0.000988988	B
chr2L	2086000	2088000	-0.0036934	B	-0.00045458	B
chr2L	2088000	2090000	-0.00348842	B	-0.000753662	B
chr2L	2090000	2092000	-0.00318636	B	-0.000742437	B
chr2L	2092000	2094000	-0.00351581	B	0.000779618	A
chr2L	2094000	2096000	-0.00327069	B	-0.000268173	B
chr2L	2096000	2098000	-0.0030017	B	0.000574997	A
chr2L	2098000	2100000	-0.00244413	B	0.000453216	A
chr2L	2100000	2102000	-0.00734481	B	-0.000987378	B
chr2L	2102000	2104000
chr2L	2104000	2106000
chr2L	2106000	2108000
chr2L	2108000	2110000	-0.000451058	B	0.00227852	A
chr2L	2110000	2112000	0.00162354	A	0.00348162	A
chr2L	2112000	2114000	-0.00193378	B	-0.00126285	B
chr2L	2114000	2116000
chr2L	2116000	2118000
chr2L	2118000	2120000	-0.00283742	B	-0.000947956	B
chr2L	2120000	2122000	-0.00032766	B	0.00279961	A
chr2L	2122000	2124000	-0.000617009	B	0.000669574	A
chr2L	2124000	2126000	0.000637924	A	0.0027019	A
chr2L	2126000	2128000	0.00259245	A	0.00493929	A
chr2L	2128000	2130000	0.00592424	A	0.00772592	A
chr2L	2130000	2132000	0.0131696	A	0.0157301	A
chr2L	2132000	2134000	0.0151485	A	0.0167262	A
chr2L	2134000	2136000	0.0201015	A	0.0222269	A
chr2L	2136000	2138000	0.0185984	A	0.0193118	A
chr2L	2138000	2140000	0.0198687	A	0.024223	A
chr2L	2140000	2142000	0.018984	A	0.0242481	A
chr2L	2142000	2144000	0.0231323	A	0.0256933	A
chr2L	2144000	2146000	0.024103	A	0.0239184	A
chr2L	2146000	2148000	0.0232836	A	0.0234596	A
chr2L	2148000	2150000	0.0204203	A	0.0205818	A
chr2L	2150000	2152000	0.0192924	A	0.0225439	A
chr2L	2152000	2154000	0.0209544	A	0.021901	A
chr2L	2154000	2156000	0.0157356	A	0.0206345	A
chr2L	2156000	2158000	0.0134738	A	0.0140679	A
chr2L	2158000	2160000	0.0159069	A	0.0172724	A
chr2L	2160000	2162000	0.0121643	A	0.016175	A
chr2L	2162000	2164000	0.0126891	A	0.0147048	A
chr2L	2164000	2166000	0.00655794	A	0.0099804	A
chr2L	2166000	2168000	0.00887702	A	0.0107021	A
chr2L	2168000	2170000	0.00728604	A	0.00954521	A
chr2L	2170000	2172000	0.00890152	A	0.00686394	A
chr2L	2172000	2174000	0.00666757	A	0.00678717	A
chr2L	2174000	2176000	0.00603453	A	0.0085309	A
chr2L	2176000	2178000	0.00741419	A	0.0071885	A
chr2L	2178000	2180000	0.00583312	A	0.00755164	A
chr2L	2180000	2182000	0.00878435	A	0.0111869	A
chr2L	2182000	2184000	0.00748569	A	0.0119131	A
chr2L	2184000	2186000	0.00982059	A	0.0106415	A
chr2L	2186000	2188000	0.00590889	A	0.00754337	A
chr2L	2188000	2190000	0.00937618	A	0.011438	A
chr2L	2190000	2192000	0.0153307	A	0.0144381	A
chr2L	2192000	2194000	0.0101215	A	0.00931225	A
chr2L	2194000	2196000	0.0109505	A	0.0119205	A
chr2L	2196000	2198000	0.00892731	A	0.00943382	A
chr2L	2198000	2200000	0.010983	A	0.0105023	A
chr2L	2200000	2202000	0.0127669	A	0.0120314	A
chr2L	2202000	2204000	0.0114183	A	0.0120832	A
chr2L	2204000	2206000	0.00621128	A	0.012662	A
chr2L	2206000	2208000	0.0126674	A	0.0140551	A
chr2L	2208000	2210000	0.0103424	A	0.0137803	A
chr2L	2210000	2212000	0.0161547	A	0.0160443	A
chr2L	2212000	2214000	0.0168274	A	0.0164754	A
chr2L	2214000	2216000	0.0191575	A	0.0183894	A
chr2L	2216000	2218000	0.0173777	A	0.019117	A
chr2L	2218000	2220000	0.0189404	A	0.0218274	A
chr2L	2220000	2222000	0.0087654	A	0.0153809	A
chr2L	2222000	2224000	0.0166858	A	0.0149011	A
chr2L	2224000	2226000	0.0165694	A	0.0161344	A
chr2L	2226000	2228000	0.0115944	A	0.0153232	A
chr2L	2228000	2230000	0.0123817	A	0.0114728	A
chr2L	2230000	2232000	0.0153993	A	0.00983679	A
chr2L	2232000	2234000	0.0146521	A	0.0120022	A
chr2L	2234000	2236000	0.0127939	A	0.0124515	A
chr2L	2236000	2238000	0.00666438	A	0.00941501	A
chr2L	2238000	2240000	0.00253671	A	0.00267295	A
chr2L	2240000	2242000	-0.000128104	B	0.000688065	A
chr2L	2242000	2244000	-0.00098916	B	-0.00267454	B
chr2L	2244000	2246000	-0.00231451	B	-0.00147277	B
chr2L	2246000	2248000	-0.00401055	B	-0.00312463	B
chr2L	2248000	2250000	-0.00436464	B	-0.00316668	B
chr2L	2250000	2252000	-0.00457473	B	-0.00469283	B
chr2L	2252000	2254000	-0.00584782	B	-0.00491742	B
chr2L	2254000	2256000	-0.00669792	B	-0.00385298	B
chr2L	2256000	2258000	-0.0074825	B	-0.00402818	B
chr2L	2258000	2260000	-0.00615657	B	-0.00384727	B
chr2L	2260000	2262000	-0.00643243	B	-0.00416444	B
chr2L	2262000	2264000	-0.00789245	B	-0.00490922	B
chr2L	2264000	2266000	-0.00654361	B	-0.00403443	B
chr2L	2266000	2268000	-0.00697714	B	-0.00454297	B
chr2L	2268000	2270000	-0.00811045	B	-0.00687776	B
chr2L	2270000	2272000	-0.00739417	B	-0.00429926	B
chr2L	2272000	2274000	-0.00926569	B	-0.00573534	B
chr2L	2274000	2276000	-0.00688886	B	-0.00691263	B
chr2L	2276000	2278000	-0.00659611	B	-0.00606637	B
chr2L	2278000	2280000	-0.00642294	B	-0.00481476	B
chr2L	2280000	2282000	-0.00879844	B	-0.00692819	B
chr2L	2282000	2284000	-0.00825319	B	-0.00643682	B
chr2L	2284000	2286000	-0.0078405	B	-0.00687285	B
chr2L	2286000	2288000	-0.00818142	B	-0.0074239	B
chr2L	2288000	2290000	-0.00866033	B	-0.00545391	B
chr2L	2290000	2292000	-0.00790519	B	-0.00532973	B
chr2L	2292000	2294000	-0.00931616	B	-0.00578652	B
chr2L	2294000	2296000
chr2L	2296000	2298000
chr2L	2298000	2300000	-0.00659482	B	-0.00536548	B
chr2L	2300000	2302000	-0.00848086	B	-0.00619062	B
chr2L	2302000	2304000	-0.00743542	B	-0.00521277	B
chr2L	2304000	2306000	-0.00791485	B	-0.00668591	B
chr2L	2306000	2308000	-0.0067728	B	-0.00567151	B
chr2L	2308000	2310000	-0.00638887	B	-0.00571574	B
chr2L	2310000	2312000	-0.00723257	B	-0.00412334	B
chr2L	2312000	2314000	-0.00675357	B	-0.00642295	B
chr2L	2314000	2316000	-0.00731121	B	-0.0038377	B
chr2L	2316000	2318000	-0.00574575	B	-0.00604835	B
chr2L	2318000	2320000	-0.00551821	B	-0.00527016	B
chr2L	2320000	2322000	-0.00545065	B	-0.00530439	B
chr2L	2322000	2324000	-0.00659123	B	-0.00510152	B
chr2L	2324000	2326000	-0.00580535	B	-0.00508581	B
chr2L	2326000	2328000	-0.00779821	B	-0.00682751	B
chr2L	2328000	2330000	-0.0065773	B	-0.00430407	B
chr2L	2330000	2332000	-0.00409601	B	-0.00403197	B
chr2L	2332000	2334000	-0.00559818	B	-0.00533289	B
chr2L	2334000	2336000	-0.00769204	B	-0.0055202	B
chr2L	2336000	2338000	-0.00485634	B	-0.0033884	B
chr2L	2338000	2340000	-0.00444286	B	-0.00657206	B
chr2L	2340000	2342000	-0.00426315	B	-0.00503381	B
chr2L	2342000	2344000	-0.00571157	B	-0.00246776	B
chr2L	2344000	2346000	-0.00452978	B	-0.00440213	B
chr2L	2346000	2348000	-0.00480067	B	-0.00226607	B
chr2L	2348000	2350000	-0.00365768	B	-0.00238145	B
chr2L	2350000	2352000	-0.00255845	B	-0.000144645	B
chr2L	2352000	2354000	-0.00232324	B	0.000987204	A
chr2L	2354000	2356000	-0.000225735	B	0.000652041	A
chr2L	2356000	2358000	0.00331932	A	0.00453233	A
chr2L	2358000	2360000	0.00875557	A	0.00857842	A
chr2L	2360000	2362000	0.00753034	A	0.0062971	A
chr2L	2362000	2364000	0.00712683	A	0.00788336	A
chr2L	2364000	2366000	0.0161067	A	0.0116576	A
chr2L	2366000	2368000	0.0147208	A	0.018299	A
chr2L	2368000	2370000	0.0142124	A	0.0140845	A
chr2L	2370000	2372000	0.014599	A	0.0176396	A
chr2L	2372000	2374000	0.00909892	A	0.0168111	A
chr2L	2374000	2376000	0.0150626	A	0.0147243	A
chr2L	2376000	2378000	0.0153659	A	0.0120167	A
chr2L	2378000	2380000	0.014447	A	0.0178765	A
chr2L	2380000	2382000	0.0113082	A	0.0113056	A
chr2L	2382000	2384000	0.0121869	A	0.0131402	A
chr2L	2384000	2386000	0.00695203	A	0.00669399	A
chr2L	2386000	2388000	0.00566099	A	0.00476053	A
chr2L	2388000	2390000	-0.000251509	B	0.00393517	A
chr2L	2390000	2392000	0.00250463	A	0.00214489	A
chr2L	2392000	2394000	0.00116	A	-0.000226784	B
chr2L	2394000	2396000	0.0023748	A	0.00174529	A
chr2L	2396000	2398000	0.0009425	A	0.000931857	A
chr2L	2398000	2400000	0.000186214	A	0.000625679	A
chr2L	2400000	2402000	-0.00106731	B	-0.000255976	B
chr2L	2402000	2404000	-0.000652524	B	-0.00199627	B
chr2L	2404000	2406000	-0.000466432	B	-0.000167366	B
chr2L	2406000	2408000	-0.00147585	B	-0.00167704	B
chr2L	2408000	2410000	-0.000688417	B	4.76527e-05	A
chr2L	2410000	2412000	-7.5384e-05	B	-0.000402299	B
chr2L	2412000	2414000	-0.0011115	B	-0.000316055	B
chr2L	2414000	2416000	-0.000147942	B	0.00131375	A
chr2L	2416000	2418000	4.37662e-05	A	0.00100953	A
chr2L	2418000	2420000	-0.000620534	B	0.00177524	A
chr2L	2420000	2422000	0.000838154	A	0.00495596	A
chr2L	2422000	2424000	0.0017948	A	0.00214116	A
chr2L	2424000	2426000	-0.0010048	B	0.00105482	A
chr2L	2426000	2428000	-0.000550728	B	-0.000484873	B
chr2L	2428000	2430000	-0.00199596	B	-0.00190453	B
chr2L	2430000	2432000	-0.00262634	B	-0.00263511	B
chr2L	2432000	2434000	-0.00479244	B	-0.00187677	B
chr2L	2434000	2436000	-0.0044691	B	-0.00220122	B
chr2L	2436000	2438000	-0.00298431	B	-0.00159513	B
chr2L	2438000	2440000	-0.0029073	B	-0.00166378	B
chr2L	2440000	2442000	-0.00398664	B	-0.00367087	B
chr2L	2442000	2444000	-0.00429219	B	-0.00435676	B
chr2L	2444000	2446000	-0.00518343	B	-0.00411179	B
chr2L	2446000	2448000	-0.00453154	B	-0.00440043	B
chr2L	2448000	2450000	-0.00453679	B	-0.00202999	B
chr2L	2450000	2452000	-0.00371514	B	-0.00359706	B
chr2L	2452000	2454000	-0.00402898	B	-0.00228382	B
chr2L	2454000	2456000	-0.00608577	B	-0.00133124	B
chr2L	2456000	2458000	-0.00401536	B	-0.00331931	B
chr2L	2458000	2460000	-0.00466981	B	-0.00441811	B
chr2L	2460000	2462000	-0.00484914	B	-0.0029173	B
chr2L	2462000	2464000	-0.00589866	B	-0.0041732	B
chr2L	2464000	2466000	-0.00600716	B	-0.005529	B
chr2L	2466000	2468000	-0.00519774	B	-0.00327961	B
chr2L	2468000	2470000	-0.00657892	B	-0.00396362	B
chr2L	2470000	2472000	-0.00482866	B	-0.00354657	B
chr2L	2472000	2474000	-0.00484844	B	-0.00310787	B
chr2L	2474000	2476000	-0.00387586	B	-0.00361522	B
chr2L	2476000	2478000	-0.00509091	B	-0.00192801	B
chr2L	2478000	2480000	-0.00312982	B	-0.00411376	B
chr2L	2480000	2482000	-0.00503596	B	-0.0030204	B
chr2L	2482000	2484000	-0.00391893	B	-0.00130327	B
chr2L	2484000	2486000	-0.000905957	B	-0.000424065	B
chr2L	2486000	2488000	0.000342018	A	0.000186543	A
chr2L	2488000	2490000	-0.00208528	B	0.00219533	A
chr2L	2490000	2492000	0.00279435	A	0.00266864	A
chr2L	2492000	2494000	0.00450285	A	0.0040617	A
chr2L	2494000	2496000	-0.00308295	B	-0.000299511	B
chr2L	2496000	2498000	-0.0019265	B	-0.000569269	B
chr2L	2498000	2500000	-0.00379691	B	-0.00308446	B
chr2L	2500000	2502000	-0.00593066	B	-0.00288091	B
chr2L	2502000	2504000	-0.00469956	B	-0.00409624	B
chr2L	2504000	2506000	-0.00567669	B	-0.00429757	B
chr2L	2506000	2508000	-0.00356272	B	-0.00419557	B
chr2L	2508000	2510000	-0.00564937	B	-0.00591297	B
chr2L	2510000	2512000	-0.00569266	B	-0.00549953	B
chr2L	2512000	2514000	-0.00705387	B	-0.00522765	B
chr2L	2514000	2516000	-0.00723264	B	-0.00520134	B
chr2L	2516000	2518000	-0.0060833	B	-0.00567034	B
chr2L	2518000	2520000	-0.00600124	B	-0.00399563	B
chr2L	2520000	2522000	-0.00567149	B	-0.00446724	B
chr2L	2522000	2524000	-0.00616311	B	-0.00578411	B
chr2L	2524000	2526000	-0.00746114	B	-0.00531679	B
chr2L	2526000	2528000	-0.00403811	B	-0.00524405	B
chr2L	2528000	2530000	-0.00583388	B	-0.00350635	B
chr2L	2530000	2532000	-0.00504911	B	-0.0032067	B
chr2L	2532000	2534000	-0.00591871	B	-0.00536863	B
chr2L	2534000	2536000	-0.00613783	B	-0.00511677	B
chr2L	2536000	2538000	-0.00629834	B	-0.00583344	B
chr2L	2538000	2540000	-0.00575598	B	-0.0050498	B
chr2L	2540000	2542000	-0.00648638	B	-0.00584828	B
chr2L	2542000	2544000	-0.00723841	B	-0.00382379	B
chr2L	2544000	2546000	-0.00519288	B	-0.0041332	B
chr2L	2546000	2548000	-0.0064378	B	-0.004568	B
chr2L	2548000	2550000	-0.0048434	B	-0.00416844	B
chr2L	2550000	2552000	-0.00651282	B	-0.00306314	B
chr2L	2552000	2554000	-0.00503657	B	-0.00436632	B
chr2L	2554000	2556000	-0.00513767	B	-0.00169185	B
chr2L	2556000	2558000	-0.0042988	B	-0.00242686	B
chr2L	2558000	2560000	-0.00286869	B	-0.00230202	B
chr2L	2560000	2562000	-0.00159562	B	-0.00271877	B
chr2L	2562000	2564000	-0.00186209	B	0.00103721	A
chr2L	2564000	2566000	-0.00421341	B	0.000957614	A
chr2L	2566000	2568000
chr2L	2568000	2570000
chr2L	2570000	2572000	-0.00252282	B	-0.00257834	B
chr2L	2572000	2574000	0.0018176	A	0.00241873	A
chr2L	2574000	2576000	0.00539656	A	0.00767404	A
chr2L	2576000	2578000	0.00993266	A	0.0104279	A
chr2L	2578000	2580000	0.0121553	A	0.0104542	A
chr2L	2580000	2582000	0.0104541	A	0.00792964	A
chr2L	2582000	2584000	0.00714485	A	0.00869425	A
chr2L	2584000	2586000	0.00446457	A	0.0035577	A
chr2L	2586000	2588000	-0.000532806	B	-0.000878902	B
chr2L	2588000	2590000	-0.00375421	B	-0.00178738	B
chr2L	2590000	2592000	-0.00373289	B	-0.00289788	B
chr2L	2592000	2594000	-0.00448079	B	-0.00330689	B
chr2L	2594000	2596000	-0.004331	B	-0.00468925	B
chr2L	2596000	2598000	-0.00429667	B	-0.00414311	B
chr2L	2598000	2600000	-0.00521013	B	-0.00423093	B
chr2L	2600000	2602000	-0.00532735	B	-0.00390699	B
chr2L	2602000	2604000	-0.0047011	B	-0.00503329	B
chr2L	2604000	2606000	-0.00480983	B	-0.0047376	B
chr2L	2606000	2608000	-0.00537972	B	-0.00492235	B
chr2L	2608000	2610000	-0.00555557	B	-0.00533795	B
chr2L	2610000	2612000	-0.00671584	B	-0.0056817	B
chr2L	2612000	2614000	-0.00628615	B	-0.00542924	B
chr2L	2614000	2616000	-0.00713485	B	-0.00578413	B
chr2L	2616000	2618000	-0.00677845	B	-0.00581185	B
chr2L	2618000	2620000	-0.00666699	B	-0.00651014	B
chr2L	2620000	2622000	-0.00663854	B	-0.00505048	B
chr2L	2622000	2624000	-0.00565534	B	-0.00575252	B
chr2L	2624000	2626000	-0.00704281	B	-0.00541788	B
chr2L	2626000	2628000	-0.0055954	B	-0.00566369	B
chr2L	2628000	2630000	-0.00669807	B	-0.00603489	B
chr2L	2630000	2632000	-0.00553347	B	-0.00577791	B
chr2L	2632000	2634000	-0.00603228	B	-0.00487505	B
chr2L	2634000	2636000	-0.00604493	B	-0.00515326	B
chr2L	2636000	2638000	-0.00359374	B	-0.00451888	B
chr2L	2638000	2640000	-0.00634198	B	-0.00470329	B
chr2L	2640000	2642000	-0.00441998	B	-0.00657367	B
chr2L	2642000	2644000	-0.00596358	B	-0.00497871	B
chr2L	2644000	2646000	-0.00539803	B	-0.00594633	B
chr2L	2646000	2648000	-0.0077305	B	-0.00481279	B
chr2L	2648000	2650000	-0.00556919	B	-0.00570102	B
chr2L	2650000	2652000	-0.00457757	B	-0.0041694	B
chr2L	2652000	2654000	-0.005452	B	-0.00420235	B
chr2L	2654000	2656000	-0.00681782	B	-0.00533779	B
chr2L	2656000	2658000	-0.00579193	B	-0.00541702	B
chr2L	2658000	2660000	-0.00611277	B	-0.00642991	B
chr2L	2660000	2662000	-0.00614819	B	-0.00499018	B
chr2L	2662000	2664000	-0.00646027	B	-0.00517192	B
chr2L	2664000	2666000	-0.00646545	B	-0.00544639	B
chr2L	2666000	2668000	-0.00558997	B	-0.00500088	B
chr2L	2668000	2670000	-0.00480679	B	-0.0046093	B
chr2L	2670000	2672000	-0.00763037	B	-0.00540197	B
chr2L	2672000	2674000	-0.00521673	B	-0.00599302	B
chr2L	2674000	2676000	-0.00624165	B	-0.0049412	B
chr2L	2676000	2678000	-0.00654811	B	-0.0058697	B
chr2L	2678000	2680000	-0.00657699	B	-0.00649876	B
chr2L	2680000	2682000	-0.00646704	B	-0.00583517	B
chr2L	2682000	2684000	-0.00688094	B	-0.00552103	B
chr2L	2684000	2686000	-0.0058963	B	-0.0049468	B
chr2L	2686000	2688000	-0.00532544	B	-0.00555799	B
chr2L	2688000	2690000	-0.00678998	B	-0.00551547	B
chr2L	2690000	2692000	-0.00558763	B	-0.00597743	B
chr2L	2692000	2694000	-0.00541787	B	-0.00601198	B
chr2L	2694000	2696000	-0.00633288	B	-0.00583223	B
chr2L	2696000	2698000	-0.00661487	B	-0.00468854	B
chr2L	2698000	2700000	-0.00438647	B	-0.00345206	B
chr2L	2700000	2702000	-0.00643662	B	-0.00457504	B
chr2L	2702000	2704000	-0.00540728	B	-0.00514543	B
chr2L	2704000	2706000	-0.00494364	B	-0.00600307	B
chr2L	2706000	2708000	-0.00586969	B	-0.00423006	B
chr2L	2708000	2710000	-0.00556115	B	-0.00405847	B
chr2L	2710000	2712000	-0.00615704	B	-0.00422353	B
chr2L	2712000	2714000	-0.00505218	B	-0.00535837	B
chr2L	2714000	2716000	-0.00347071	B	-0.00309412	B
chr2L	2716000	2718000	-0.00551477	B	-0.00344334	B
chr2L	2718000	2720000	-0.00372266	B	-0.00413136	B
chr2L	2720000	2722000	-0.00358896	B	-0.00299684	B
chr2L	2722000	2724000	-0.00421785	B	-0.00271163	B
chr2L	2724000	2726000	-2.39345e-05	B	0.000526264	A
chr2L	2726000	2728000	-0.00103767	B	0.00141212	A
chr2L	2728000	2730000	-0.00251274	B	0.000553527	A
chr2L	2730000	2732000	0.000642374	A	0.00153858	A
chr2L	2732000	2734000	0.00268632	A	0.0021571	A
chr2L	2734000	2736000	0.00198206	A	0.00299565	A
chr2L	2736000	2738000	0.0052934	A	0.00411808	A
chr2L	2738000	2740000	0.00393748	A	0.00629116	A
chr2L	2740000	2742000	0.0125423	A	0.0092941	A
chr2L	2742000	2744000	0.0148882	A	0.011743	A
chr2L	2744000	2746000	0.0155254	A	0.0146536	A
chr2L	2746000	2748000	0.0167892	A	0.0158179	A
chr2L	2748000	2750000	0.00968958	A	0.0118053	A
chr2L	2750000	2752000	0.0116934	A	0.0079244	A
chr2L	2752000	2754000	0.0136856	A	0.0145105	A
chr2L	2754000	2756000	0.0115773	A	0.0106935	A
chr2L	2756000	2758000	0.0146973	A	0.0117174	A
chr2L	2758000	2760000	0.0100951	A	0.0139001	A
chr2L	2760000	2762000	0.0176417	A	0.0186281	A
chr2L	2762000	2764000	0.0165361	A	0.0158142	A
chr2L	2764000	2766000	0.0167824	A	0.0164085	A
chr2L	2766000	2768000	0.0148995	A	0.0137906	A
chr2L	2768000	2770000	0.0125649	A	0.00993493	A
chr2L	2770000	2772000	0.0118474	A	0.0120723	A
chr2L	2772000	2774000	0.00153573	A	0.00209485	A
chr2L	2774000	2776000
chr2L	2776000	2778000
chr2L	2778000	2780000	0.0062626	A	0.00333429	A
chr2L	2780000	2782000	0.00653472	A	0.00660529	A
chr2L	2782000	2784000	0.00663353	A	0.00800011	A
chr2L	2784000	2786000	0.00533621	A	0.00535291	A
chr2L	2786000	2788000	0.00522714	A	0.00405975	A
chr2L	2788000	2790000	0.00266495	A	0.00312958	A
chr2L	2790000	2792000	-0.00018599	B	0.00358642	A
chr2L	2792000	2794000	0.0036103	A	0.00550846	A
chr2L	2794000	2796000	0.00071187	A	0.000689315	A
chr2L	2796000	2798000	0.00306881	A	0.00228896	A
chr2L	2798000	2800000	0.0011275	A	0.000638882	A
chr2L	2800000	2802000	-0.00180739	B	0.00175999	A
chr2L	2802000	2804000	0.00326357	A	0.00320895	A
chr2L	2804000	2806000	0.00224182	A	0.00355202	A
chr2L	2806000	2808000	0.000616449	A	0.00275972	A
chr2L	2808000	2810000	0.00272057	A	0.00468192	A
chr2L	2810000	2812000	0.00293409	A	0.00652809	A
chr2L	2812000	2814000	0.00289872	A	0.00617448	A
chr2L	2814000	2816000	0.00318281	A	0.00589416	A
chr2L	2816000	2818000	-0.00137895	B	0.00244387	A
chr2L	2818000	2820000	0.000484456	A	0.00395647	A
chr2L	2820000	2822000	0.000991446	A	0.00369103	A
chr2L	2822000	2824000	-0.00202374	B	-0.00062632	B
chr2L	2824000	2826000	0.000242059	A	0.00300677	A
chr2L	2826000	2828000	-0.00253535	B	0.00199432	A
chr2L	2828000	2830000	-0.00412807	B	-1.31885e-05	B
chr2L	2830000	2832000	-0.00190675	B	0.00118339	A
chr2L	2832000	2834000	-0.00267205	B	0.0015432	A
chr2L	2834000	2836000	-0.00096342	B	-0.000414318	B
chr2L	2836000	2838000	-0.002034	B	0.00136546	A
chr2L	2838000	2840000	-0.00136327	B	0.000110545	A
chr2L	2840000	2842000	-0.00166639	B	-0.000151249	B
chr2L	2842000	2844000	-0.00356826	B	0.00105093	A
chr2L	2844000	2846000	-0.000284586	B	0.000975825	A
chr2L	2846000	2848000	-1.41676e-05	B	0.00106833	A
chr2L	2848000	2850000	0.00150123	A	0.00290206	A
chr2L	2850000	2852000	-0.0005553	B	0.00390822	A
chr2L	2852000	2854000	0.000244264	A	0.00173929	A
chr2L	2854000	2856000	0.00325548	A	0.00448077	A
chr2L	2856000	2858000	0.00995622	A	0.0118176	A
chr2L	2858000	2860000	0.0102059	A	0.00964137	A
chr2L	2860000	2862000	0.00878022	A	0.00595407	A
chr2L	2862000	2864000	0.00924709	A	0.00799181	A
chr2L	2864000	2866000	0.00789838	A	0.0120307	A
chr2L	2866000	2868000	0.0106442	A	0.0127932	A
chr2L	2868000	2870000	0.0101842	A	0.0123057	A
chr2L	2870000	2872000	0.0116941	A	0.0105046	A
chr2L	2872000	2874000	0.00966924	A	0.00751483	A
chr2L	2874000	2876000	0.0166268	A	0.0167115	A
chr2L	2876000	2878000	0.0179162	A	0.0160354	A
chr2L	2878000	2880000	0.0147119	A	0.0147621	A
chr2L	2880000	2882000	0.015398	A	0.0137803	A
chr2L	2882000	2884000	0.0151429	A	0.0161776	A
chr2L	2884000	2886000	0.0147935	A	0.0129931	A
chr2L	2886000	2888000	0.00537907	A	0.00601109	A
chr2L	2888000	2890000	0.0037184	A	0.00511723	A
chr2L	2890000	2892000	0.000358306	A	-0.000386266	B
chr2L	2892000	2894000	0.000236408	A	-0.000310137	B
chr2L	2894000	2896000	-0.00238696	B	0.000554677	A
chr2L	2896000	2898000	0.000817903	A	-0.000312281	B
chr2L	2898000	2900000	-3.188e-05	B	-0.00011071	B
chr2L	2900000	2902000	-0.000656262	B	0.000450769	A
chr2L	2902000	2904000	0.000467724	A	2.97362e-05	A
chr2L	2904000	2906000	-0.000523133	B	6.094e-05	A
chr2L	2906000	2908000	-0.000787054	B	-0.00118245	B
chr2L	2908000	2910000	-0.00225483	B	-0.00360408	B
chr2L	2910000	2912000	-0.00308983	B	-0.0017352	B
chr2L	2912000	2914000	-0.00215674	B	-0.00338413	B
chr2L	2914000	2916000	-0.00231626	B	-0.00167661	B
chr2L	2916000	2918000	-0.00083944	B	-0.00304489	B
chr2L	2918000	2920000	-0.00165496	B	-0.00261365	B
chr2L	2920000	2922000	-0.000761167	B	-0.00292018	B
chr2L	2922000	2924000	-0.00164901	B	-0.00112812	B
chr2L	2924000	2926000	-0.000765758	B	-0.00126728	B
chr2L	2926000	2928000	-0.00149868	B	-0.000786075	B
chr2L	2928000	2930000	-0.00123085	B	-0.000371655	B
chr2L	2930000	2932000	-0.000738399	B	-4.36999e-05	B
chr2L	2932000	2934000	-0.000479807	B	-0.000296961	B
chr2L	2934000	2936000	-0.00405236	B	-0.00282834	B
chr2L	2936000	2938000	0.000206509	A	-0.00227894	B
chr2L	2938000	2940000	-0.000842515	B	-0.000780215	B
chr2L	2940000	2942000	0.000189044	A	0.00256009	A
chr2L	2942000	2944000	0.000911401	A	-0.000118646	B
chr2L	2944000	2946000	0.00334035	A	0.00339584	A
chr2L	2946000	2948000	0.00539769	A	0.00445059	A
chr2L	2948000	2950000	0.00549153	A	0.00505242	A
chr2L	2950000	2952000	0.00592685	A	0.00890515	A
chr2L	2952000	2954000	0.00875516	A	0.00472557	A
chr2L	2954000	2956000	0.00719881	A	0.00850812	A
chr2L	2956000	2958000	0.00486285	A	0.00620995	A
chr2L	2958000	2960000	0.00626769	A	0.00718355	A
chr2L	2960000	2962000	0.00834895	A	0.00619437	A
chr2L	2962000	2964000	0.00765994	A	0.00877037	A
chr2L	2964000	2966000	0.0094168	A	0.00794365	A
chr2L	2966000	2968000	0.00879417	A	0.00733563	A
chr2L	2968000	2970000	0.0120007	A	0.0104111	A
chr2L	2970000	2972000	0.0155978	A	0.0138532	A
chr2L	2972000	2974000	0.0157101	A	0.0165379	A
chr2L	2974000	2976000	0.0179427	A	0.0150623	A
chr2L	2976000	2978000	0.0145049	A	0.0157677	A
chr2L	2978000	2980000	0.0169646	A	0.0166701	A
chr2L	2980000	2982000	0.0188044	A	0.0204364	A
chr2L	2982000	2984000	0.0224087	A	0.022916	A
chr2L	2984000	2986000	0.0207133	A	0.0220636	A
chr2L	2986000	2988000	0.0227477	A	0.023673	A
chr2L	2988000	2990000	0.0187982	A	0.0163043	A
chr2L	2990000	2992000	0.0182085	A	0.021421	A
chr2L	2992000	2994000	0.0181983	A	0.0176485	A
chr2L	2994000	2996000	0.0176309	A	0.0172316	A
chr2L	2996000	2998000	0.0137566	A	0.0126525	A
chr2L	2998000	3000000	0.0114191	A	0.0122854	A
chr2L	3000000	3002000	0.00971658	A	0.0118763	A
chr2L	3002000	3004000	0.00891585	A	0.0112403	A
chr2L	3004000	3006000	0.00788632	A	0.0107754	A
chr2L	3006000	3008000	0.00547275	A	0.00881533	A
chr2L	3008000	3010000	0.0068094	A	0.00741483	A
chr2L	3010000	3012000	0.00593349	A	0.00885172	A
chr2L	3012000	3014000	0.00776291	A	0.0104613	A
chr2L	3014000	3016000	0.00926588	A	0.00985979	A
chr2L	3016000	3018000	0.0105783	A	0.0127319	A
chr2L	3018000	3020000	0.00964645	A	0.0124345	A
chr2L	3020000	3022000	0.011689	A	0.0133625	A
chr2L	3022000	3024000	0.0133464	A	0.014685	A
chr2L	3024000	3026000	0.0177394	A	0.0224858	A
chr2L	3026000	3028000	0.0176877	A	0.0235159	A
chr2L	3028000	3030000	0.0189515	A	0.0241097	A
chr2L	3030000	3032000	0.0174564	A	0.0209397	A
chr2L	3032000	3034000	0.0193214	A	0.020185	A
chr2L	3034000	3036000	0.0164096	A	0.0179188	A
chr2L	3036000	3038000	0.0198602	A	0.021742	A
chr2L	3038000	3040000	0.0171572	A	0.0189278	A
chr2L	3040000	3042000	0.0149484	A	0.0139226	A
chr2L	3042000	3044000	0.00733733	A	0.0110378	A
chr2L	3044000	3046000	0.00940367	A	0.0122467	A
chr2L	3046000	3048000	0.00785592	A	0.00930088	A
chr2L	3048000	3050000	0.00876012	A	0.00883198	A
chr2L	3050000	3052000	0.00724785	A	0.0118875	A
chr2L	3052000	3054000	0.00898357	A	0.0103933	A
chr2L	3054000	3056000	0.00835474	A	0.0101022	A
chr2L	3056000	3058000	0.00756106	A	0.00721958	A
chr2L	3058000	3060000	0.00792797	A	0.00988832	A
chr2L	3060000	3062000	0.00941719	A	0.0100349	A
chr2L	3062000	3064000	0.00737082	A	0.00708515	A
chr2L	3064000	3066000	0.00867174	A	0.0119787	A
chr2L	3066000	3068000	0.00662917	A	0.00752958	A
chr2L	3068000	3070000	0.00569872	A	0.00652585	A
chr2L	3070000	3072000	0.00550626	A	0.0062318	A
chr2L	3072000	3074000	0.00355682	A	0.00368504	A
chr2L	3074000	3076000
chr2L	3076000	3078000
chr2L	3078000	3080000	-0.000157586	B	0.00206641	A
chr2L	3080000	3082000	0.000516534	A	0.00227167	A
chr2L	3082000	3084000	0.00131302	A	-0.000203303	B
chr2L	3084000	3086000	-0.000290198	B	-0.000406532	B
chr2L	3086000	3088000	0.000235977	A	0.00127234	A
chr2L	3088000	3090000	-0.000708537	B	0.00138612	A
chr2L	3090000	3092000	-0.00146237	B	-0.00128296	B
chr2L	3092000	3094000	-0.00142233	B	2.08225e-05	A
chr2L	3094000	3096000	-0.00334848	B	-0.0019483	B
chr2L	3096000	3098000	-0.00325437	B	-0.00269563	B
chr2L	3098000	3100000	-0.00346361	B	-0.00244696	B
chr2L	3100000	3102000	-0.00326381	B	-0.00355434	B
chr2L	3102000	3104000	-0.00187371	B	-0.00235116	B
chr2L	3104000	3106000	-0.00495032	B	-0.00396702	B
chr2L	3106000	3108000	-0.00539962	B	-0.00289935	B
chr2L	3108000	3110000	-0.00267883	B	-0.00277884	B
chr2L	3110000	3112000	-0.00421033	B	-0.00330256	B
chr2L	3112000	3114000	-0.00397546	B	-0.00343571	B
chr2L	3114000	3116000	-0.0039531	B	-0.00296828	B
chr2L	3116000	3118000	-0.00438926	B	-0.00479914	B
chr2L	3118000	3120000	-0.00420818	B	-0.00529899	B
chr2L	3120000	3122000	-0.00311657	B	-0.00315113	B
chr2L	3122000	3124000	-0.0031429	B	-0.00330135	B
chr2L	3124000	3126000	-0.00552366	B	-0.00373407	B
chr2L	3126000	3128000	-0.00346886	B	-0.00122772	B
chr2L	3128000	3130000	-0.00279123	B	-0.00155571	B
chr2L	3130000	3132000	-0.00413951	B	-0.00336793	B
chr2L	3132000	3134000	-0.00264859	B	-0.000907874	B
chr2L	3134000	3136000	-0.00386233	B	-0.00215488	B
chr2L	3136000	3138000	-0.00392132	B	-0.00242413	B
chr2L	3138000	3140000	-0.00354704	B	-0.00305269	B
chr2L	3140000	3142000	0.00134565	A	-0.000818105	B
chr2L	3142000	3144000	-0.000856453	B	-0.000207591	B
chr2L	3144000	3146000	0.00627292	A	0.00790301	A
chr2L	3146000	3148000	0.00481653	A	0.00496405	A
chr2L	3148000	3150000	0.00418787	A	0.0047293	A
chr2L	3150000	3152000	0.00317212	A	0.000557059	A
chr2L	3152000	3154000	0.00385336	A	0.00605924	A
chr2L	3154000	3156000	0.00373098	A	0.00396097	A
chr2L	3156000	3158000	0.00512498	A	0.00475093	A
chr2L	3158000	3160000	0.00610012	A	0.00448208	A
chr2L	3160000	3162000	0.00805975	A	0.0088191	A
chr2L	3162000	3164000	0.00704365	A	0.00735408	A
chr2L	3164000	3166000	0.0070377	A	0.00620173	A
chr2L	3166000	3168000	0.00583319	A	0.00586364	A
chr2L	3168000	3170000	0.00579304	A	0.00548002	A
chr2L	3170000	3172000	0.0059171	A	0.00891718	A
chr2L	3172000	3174000	0.000600012	A	0.00218754	A
chr2L	3174000	3176000	-0.00263789	B	-0.000359218	B
chr2L	3176000	3178000	-0.00211453	B	-0.00202739	B
chr2L	3178000	3180000	-0.0031735	B	-0.00330234	B
chr2L	3180000	3182000	-0.00375733	B	-0.00409447	B
chr2L	3182000	3184000	-0.00428679	B	-0.00453877	B
chr2L	3184000	3186000	-0.00664757	B	-0.00510808	B
chr2L	3186000	3188000	-0.0068628	B	-0.00469262	B
chr2L	3188000	3190000	-0.00546972	B	-0.00578657	B
chr2L	3190000	3192000	-0.00766307	B	-0.00629412	B
chr2L	3192000	3194000	-0.00761439	B	-0.006873	B
chr2L	3194000	3196000	-0.00671248	B	-0.00635985	B
chr2L	3196000	3198000	-0.00588229	B	-0.00763211	B
chr2L	3198000	3200000	-0.00770813	B	-0.00715089	B
chr2L	3200000	3202000	-0.00688499	B	-0.00726693	B
chr2L	3202000	3204000	-0.00604919	B	-0.00675434	B
chr2L	3204000	3206000
chr2L	3206000	3208000
chr2L	3208000	3210000	-0.00780876	B
chr2L	3210000	3212000	-0.00713129	B	-0.00668505	B
chr2L	3212000	3214000	-0.00702002	B	-0.00667165	B
chr2L	3214000	3216000	-0.0065141	B	-0.00642362	B
chr2L	3216000	3218000	-0.00647264	B	-0.00527268	B
chr2L	3218000	3220000	-0.00749782	B	-0.00845021	B
chr2L	3220000	3222000	-0.00981459	B	-0.00903115	B
chr2L	3222000	3224000	-0.00659066	B	-0.00615655	B
chr2L	3224000	3226000	-0.0091908	B	-0.00614631	B
chr2L	3226000	3228000	-0.006871	B	-0.00640334	B
chr2L	3228000	3230000	-0.00646019	B	-0.0071919	B
chr2L	3230000	3232000	-0.00742204	B	-0.00699669	B
chr2L	3232000	3234000	-0.00939596	B	-0.00569244	B
chr2L	3234000	3236000	-0.00891711	B	-0.0073727	B
chr2L	3236000	3238000	-0.00868509	B	-0.00833067	B
chr2L	3238000	3240000	-0.00860324	B	-0.00617432	B
chr2L	3240000	3242000	-0.00811652	B	-0.00622898	B
chr2L	3242000	3244000	-0.00754534	B	-0.00833646	B
chr2L	3244000	3246000	-0.00858925	B	-0.0066024	B
chr2L	3246000	3248000	-0.00910057	B	-0.00812129	B
chr2L	3248000	3250000	-0.00826827	B	-0.00700526	B
chr2L	3250000	3252000	-0.00602173	B	-0.00596447	B
chr2L	3252000	3254000
chr2L	3254000	3256000
chr2L	3256000	3258000
chr2L	3258000	3260000	-0.00691145	B	-0.00674625	B
chr2L	3260000	3262000	-0.00777198	B	-0.00604674	B
chr2L	3262000	3264000	-0.00691895	B	-0.0060355	B
chr2L	3264000	3266000	-0.00725791	B	-0.00646633	B
chr2L	3266000	3268000	-0.00576204	B	-0.00453656	B
chr2L	3268000	3270000	-0.00636734	B	-0.00526816	B
chr2L	3270000	3272000	-0.00818981	B	-0.00577484	B
chr2L	3272000	3274000	-0.00650112	B	-0.00446795	B
chr2L	3274000	3276000	-0.00758483	B	-0.00614472	B
chr2L	3276000	3278000	-0.00892726	B	-0.00564402	B
chr2L	3278000	3280000	-0.00764318	B	-0.00687596	B
chr2L	3280000	3282000	-0.00590704	B	-0.005417	B
chr2L	3282000	3284000	-0.00787187	B	-0.00530917	B
chr2L	3284000	3286000	-0.00713797	B	-0.00622013	B
chr2L	3286000	3288000	-0.00516308	B	-0.00499365	B
chr2L	3288000	3290000	-0.00408246	B	-0.00408962	B
chr2L	3290000	3292000	-0.00298769	B	-0.00104763	B
chr2L	3292000	3294000	-0.00158261	B	-0.00272383	B
chr2L	3294000	3296000	-0.000403305	B	2.82378e-05	A
chr2L	3296000	3298000	-0.0017065	B	0.000379951	A
chr2L	3298000	3300000	-0.000237745	B	-0.00092723	B
chr2L	3300000	3302000	-0.000337275	B	2.2151e-05	A
chr2L	3302000	3304000	-9.01123e-05	B	0.000918306	A
chr2L	3304000	3306000	-0.00135359	B	0.00158961	A
chr2L	3306000	3308000	-0.00130093	B	-0.00136124	B
chr2L	3308000	3310000	-0.00160304	B	-0.00204878	B
chr2L	3310000	3312000	-0.00174519	B	-0.00063108	B
chr2L	3312000	3314000	-0.00397041	B	-0.000611808	B
chr2L	3314000	3316000	-0.00451037	B	-0.00123049	B
chr2L	3316000	3318000	-0.00189433	B	-0.00355082	B
chr2L	3318000	3320000	-0.00307215	B	0.000246504	A
chr2L	3320000	3322000	-0.00196626	B	-0.00191173	B
chr2L	3322000	3324000	-0.00193084	B	-0.00183606	B
chr2L	3324000	3326000	-0.00259617	B	-0.00336641	B
chr2L	3326000	3328000	-0.00489058	B	-0.00236262	B
chr2L	3328000	3330000	-0.00645808	B	-0.00336041	B
chr2L	3330000	3332000	-0.00515157	B	-0.00366311	B
chr2L	3332000	3334000	-0.00377632	B	-0.00219755	B
chr2L	3334000	3336000	-0.00405095	B	-0.0028539	B
chr2L	3336000	3338000	-0.00527661	B	-0.00266901	B
chr2L	3338000	3340000	-0.00381702	B	-0.0023282	B
chr2L	3340000	3342000	-0.00284987	B	-0.00384922	B
chr2L	3342000	3344000	-0.00340142	B	-0.00187749	B
chr2L	3344000	3346000	-0.00379426	B	-0.00333859	B
chr2L	3346000	3348000	-0.0026298	B	-0.00249318	B
chr2L	3348000	3350000	-0.00203306	B	-0.00139994	B
chr2L	3350000	3352000	-0.00112326	B	-0.00286456	B
chr2L	3352000	3354000	-0.000697231	B	0.00091837	A
chr2L	3354000	3356000	-0.00120643	B	-0.000380241	B
chr2L	3356000	3358000	-0.00154079	B	0.00228601	A
chr2L	3358000	3360000	0.00141622	A	2.39765e-05	A
chr2L	3360000	3362000	0.00355397	A	0.00445349	A
chr2L	3362000	3364000	0.00305119	A	0.00596979	A
chr2L	3364000	3366000	0.00402141	A	0.00378008	A
chr2L	3366000	3368000	0.0021076	A	0.00113462	A
chr2L	3368000	3370000	0.00333237	A	0.00591139	A
chr2L	3370000	3372000	0.00297615	A	0.002174	A
chr2L	3372000	3374000	0.00553046	A	0.00432581	A
chr2L	3374000	3376000	0.00504233	A	0.00424044	A
chr2L	3376000	3378000	0.00212847	A	0.0044367	A
chr2L	3378000	3380000	0.00422328	A	0.00520012	A
chr2L	3380000	3382000	-0.000907508	B	4.22701e-05	A
chr2L	3382000	3384000	-0.0020803	B	0.000166108	A
chr2L	3384000	3386000	-0.00336593	B	-0.0021246	B
chr2L	3386000	3388000	-0.00294763	B	-0.00306206	B
chr2L	3388000	3390000	-0.00423621	B	-0.0033981	B
chr2L	3390000	3392000	-0.00463375	B	-0.00234506	B
chr2L	3392000	3394000	-0.00566351	B	-0.00466109	B
chr2L	3394000	3396000	-0.00577038	B	-0.00303295	B
chr2L	3396000	3398000	-0.00421466	B	-0.00375621	B
chr2L	3398000	3400000	-0.00439589	B	-0.00248105	B
chr2L	3400000	3402000	-0.00490939	B	-0.0036635	B
chr2L	3402000	3404000	-0.00469307	B	-0.00383259	B
chr2L	3404000	3406000	-0.00457988	B	-0.00506438	B
chr2L	3406000	3408000	-0.00312024	B	-0.00253984	B
chr2L	3408000	3410000	-0.00336319	B	-0.00337846	B
chr2L	3410000	3412000	-0.00373919	B	-0.00291575	B
chr2L	3412000	3414000	-0.00555841	B	-0.00382137	B
chr2L	3414000	3416000	-0.00393149	B	-0.00328404	B
chr2L	3416000	3418000	-0.00378245	B	-0.00376407	B
chr2L	3418000	3420000	-0.0025035	B	-0.00279047	B
chr2L	3420000	3422000	-0.00274665	B	-0.00350993	B
chr2L	3422000	3424000	-0.00242101	B	-0.0035855	B
chr2L	3424000	3426000	0.000210751	A	0.000830935	A
chr2L	3426000	3428000	-0.00153782	B	-0.000325226	B
chr2L	3428000	3430000	-0.00148461	B	-0.00134255	B
chr2L	3430000	3432000	-0.00071289	B	-0.00333141	B
chr2L	3432000	3434000	-0.00390651	B	-0.00245195	B
chr2L	3434000	3436000	0.00017158	A	-0.00153975	B
chr2L	3436000	3438000	-0.00230603	B	-0.00070812	B
chr2L	3438000	3440000	-0.00218534	B	-0.00147821	B
chr2L	3440000	3442000	5.31361e-05	A	-0.000577085	B
chr2L	3442000	3444000	0.00185728	A	0.00158851	A
chr2L	3444000	3446000	-0.000342926	B	0.00161321	A
chr2L	3446000	3448000	0.00321285	A	0.00364595	A
chr2L	3448000	3450000	0.0067881	A	0.0052034	A
chr2L	3450000	3452000	0.0143912	A	0.0133621	A
chr2L	3452000	3454000	0.0132925	A	0.0120525	A
chr2L	3454000	3456000	0.0162452	A	0.0154921	A
chr2L	3456000	3458000	0.0191817	A	0.017219	A
chr2L	3458000	3460000	0.0173234	A	0.0187794	A
chr2L	3460000	3462000	0.018558	A	0.019156	A
chr2L	3462000	3464000	0.0122754	A	0.0141888	A
chr2L	3464000	3466000	0.0149097	A	0.0147749	A
chr2L	3466000	3468000	0.0101184	A	0.00958172	A
chr2L	3468000	3470000	0.0111482	A	0.0119648	A
chr2L	3470000	3472000	0.00836396	A	0.00469258	A
chr2L	3472000	3474000	0.00762507	A	0.00927238	A
chr2L	3474000	3476000	0.00458407	A	0.00274436	A
chr2L	3476000	3478000	2.58288e-05	A	0.00398619	A
chr2L	3478000	3480000	0.00162576	A	0.00280948	A
chr2L	3480000	3482000	-0.000205877	B	0.00330053	A
chr2L	3482000	3484000	-0.000463129	B	-0.00189439	B
chr2L	3484000	3486000	-0.000655489	B	0.000738716	A
chr2L	3486000	3488000	-0.000613993	B	0.000987161	A
chr2L	3488000	3490000	-0.00207106	B	0.000105988	A
chr2L	3490000	3492000	-0.000442336	B	0.00161021	A
chr2L	3492000	3494000	-0.00300698	B	-0.000163584	B
chr2L	3494000	3496000	-0.000986994	B	0.000989814	A
chr2L	3496000	3498000	0.000270206	A	-0.000527071	B
chr2L	3498000	3500000	-0.000895145	B	0.00260968	A
chr2L	3500000	3502000	0.000938266	A	0.00251997	A
chr2L	3502000	3504000	-0.000668827	B	0.00160948	A
chr2L	3504000	3506000	0.00243009	A	0.00241536	A
chr2L	3506000	3508000	0.00263065	A	0.00468526	A
chr2L	3508000	3510000	0.00536233	A	0.00752723	A
chr2L	3510000	3512000	0.00812558	A	0.00973709	A
chr2L	3512000	3514000	0.0107881	A	0.00960588	A
chr2L	3514000	3516000	0.00888206	A	0.0118594	A
chr2L	3516000	3518000	0.00910782	A	0.00737962	A
chr2L	3518000	3520000	0.00807653	A	0.00956744	A
chr2L	3520000	3522000	0.00767748	A	0.00783723	A
chr2L	3522000	3524000	0.00424889	A	0.00647873	A
chr2L	3524000	3526000	0.00516582	A	0.00399099	A
chr2L	3526000	3528000	0.00624122	A	0.00521303	A
chr2L	3528000	3530000	0.00451709	A	0.00218728	A
chr2L	3530000	3532000	0.00638345	A	0.00328692	A
chr2L	3532000	3534000	0.00302036	A	0.000570219	A
chr2L	3534000	3536000	0.00178067	A	0.000374232	A
chr2L	3536000	3538000	0.00253025	A	0.00164773	A
chr2L	3538000	3540000	0.000670216	A	-0.00100763	B
chr2L	3540000	3542000	-0.000634401	B	-0.000175133	B
chr2L	3542000	3544000	-0.00226087	B	-9.44356e-05	B
chr2L	3544000	3546000	-0.00262311	B	5.7688e-05	A
chr2L	3546000	3548000	-0.00207576	B	-0.00248559	B
chr2L	3548000	3550000	-0.001131	B	-0.0030699	B
chr2L	3550000	3552000	-0.00209093	B	-0.00125545	B
chr2L	3552000	3554000	-0.00193773	B	-0.00241867	B
chr2L	3554000	3556000	-0.00203315	B	-0.000923214	B
chr2L	3556000	3558000	-0.00170035	B	-0.000796619	B
chr2L	3558000	3560000	-0.0015555	B	-0.0016818	B
chr2L	3560000	3562000	-0.00248417	B	-0.00189541	B
chr2L	3562000	3564000	-0.000947797	B	-0.0033232	B
chr2L	3564000	3566000	-0.00358523	B	-0.00185627	B
chr2L	3566000	3568000	-0.00191466	B	-0.000278078	B
chr2L	3568000	3570000	-0.00210365	B	-0.00194648	B
chr2L	3570000	3572000	-0.00100516	B	-0.00107256	B
chr2L	3572000	3574000	-0.00117094	B	-0.000534052	B
chr2L	3574000	3576000	-0.00259696	B	-0.000470253	B
chr2L	3576000	3578000	-0.000649912	B	-0.000366901	B
chr2L	3578000	3580000	-0.00153955	B	-0.00194007	B
chr2L	3580000	3582000	-0.00198613	B	-0.000923496	B
chr2L	3582000	3584000	-0.00334743	B	-0.00173082	B
chr2L	3584000	3586000	-0.00229716	B	-0.00081617	B
chr2L	3586000	3588000	-0.00265457	B	0.000855194	A
chr2L	3588000	3590000	-0.00165788	B	0.00176233	A
chr2L	3590000	3592000	-0.00264137	B	-0.00137116	B
chr2L	3592000	3594000	-0.000778152	B	-0.000555935	B
chr2L	3594000	3596000	-0.00205769	B	-0.00169643	B
chr2L	3596000	3598000	-0.00243563	B	-0.00224898	B
chr2L	3598000	3600000	-9.55327e-05	B	9.77904e-05	A
chr2L	3600000	3602000	-0.00210167	B	-0.00243588	B
chr2L	3602000	3604000	-0.00201734	B	-0.000632959	B
chr2L	3604000	3606000	-0.00158016	B	-0.000551713	B
chr2L	3606000	3608000	-0.00302162	B	-0.00297779	B
chr2L	3608000	3610000	-0.00366343	B	0.000373959	A
chr2L	3610000	3612000	0.00018458	A	0.000294351	A
chr2L	3612000	3614000	-0.00217126	B	-0.00040589	B
chr2L	3614000	3616000	-0.000940821	B	0.000653511	A
chr2L	3616000	3618000	-0.00178426	B	-0.00152289	B
chr2L	3618000	3620000	-7.51339e-05	B	0.00103518	A
chr2L	3620000	3622000	0.0011615	A	0.000541318	A
chr2L	3622000	3624000	-0.00258992	B	-0.00115193	B
chr2L	3624000	3626000	-0.000495022	B	0.00212994	A
chr2L	3626000	3628000	-0.000536586	B	-0.00136124	B
chr2L	3628000	3630000	-0.000393665	B	0.000257107	A
chr2L	3630000	3632000	-0.00253735	B	0.000264511	A
chr2L	3632000	3634000	-0.000693379	B	-0.00182264	B
chr2L	3634000	3636000	-0.00332015	B	-0.00175465	B
chr2L	3636000	3638000	-0.00178876	B	0.000358156	A
chr2L	3638000	3640000	-0.00105222	B	0.000108836	A
chr2L	3640000	3642000	-0.000434578	B	-0.00180181	B
chr2L	3642000	3644000	-0.00110247	B	0.000984181	A
chr2L	3644000	3646000	-0.000185859	B	0.000905055	A
chr2L	3646000	3648000	-0.00246548	B	-8.42614e-05	B
chr2L	3648000	3650000	0.000992277	A	0.00102577	A
chr2L	3650000	3652000
chr2L	3652000	3654000
chr2L	3654000	3656000	-0.000261923	B	-0.00151234	B
chr2L	3656000	3658000	0.00233052	A	0.00216697	A
chr2L	3658000	3660000	0.000320701	A	0.00195099	A
chr2L	3660000	3662000	-0.000130952	B	0.00167868	A
chr2L	3662000	3664000	0.000962867	A	0.000120062	A
chr2L	3664000	3666000	-0.00138693	B	-0.00123628	B
chr2L	3666000	3668000	-0.0027762	B	-0.000960119	B
chr2L	3668000	3670000	-0.000195513	B	0.000308131	A
chr2L	3670000	3672000	0.000320959	A	-0.00168117	B
chr2L	3672000	3674000	-0.000928732	B	0.000704613	A
chr2L	3674000	3676000	-0.00214001	B	-0.00233392	B
chr2L	3676000	3678000	-0.0005379	B	-0.00152448	B
chr2L	3678000	3680000	-0.000613588	B	-0.00165687	B
chr2L	3680000	3682000	0.000190211	A	-8.93928e-05	B
chr2L	3682000	3684000	-0.00163838	B	-0.000774474	B
chr2L	3684000	3686000	0.000607453	A	-2.28801e-05	B
chr2L	3686000	3688000	-0.00290174	B	-0.000214384	B
chr2L	3688000	3690000	-0.00184771	B	-0.000772945	B
chr2L	3690000	3692000	-0.00113978	B	-0.00250501	B
chr2L	3692000	3694000	-0.00115348	B	-0.00153957	B
chr2L	3694000	3696000	-0.00137449	B	-0.000899185	B
chr2L	3696000	3698000	-0.00241802	B	-0.00184086	B
chr2L	3698000	3700000	-0.00219285	B	-0.000732381	B
chr2L	3700000	3702000	-0.00216224	B	-0.00234854	B
chr2L	3702000	3704000	-0.000657791	B	-0.000608271	B
chr2L	3704000	3706000	0.000414484	A	0.00250437	A
chr2L	3706000	3708000	-6.44864e-05	B	0.00161794	A
chr2L	3708000	3710000	-0.00148158	B	0.00142002	A
chr2L	3710000	3712000	0.00448178	A	0.00465353	A
chr2L	3712000	3714000	0.00499655	A	0.007263	A
chr2L	3714000	3716000	0.00620255	A	0.00755134	A
chr2L	3716000	3718000	0.0025435	A	0.00428075	A
chr2L	3718000	3720000	0.00289368	A	0.000518547	A
chr2L	3720000	3722000	-0.00156071	B	0.00101563	A
chr2L	3722000	3724000	0.000403363	A	-6.5392e-05	B
chr2L	3724000	3726000	-0.00106275	B	-0.00156582	B
chr2L	3726000	3728000	-0.00314941	B	-0.00105276	B
chr2L	3728000	3730000	-0.00266008	B	-0.00136898	B
chr2L	3730000	3732000	-0.00323581	B	-0.00224242	B
chr2L	3732000	3734000	-0.00581093	B	-0.00394994	B
chr2L	3734000	3736000	-0.00366736	B	-0.00347416	B
chr2L	3736000	3738000	-0.00509545	B	-0.00392854	B
chr2L	3738000	3740000	-0.00400652	B	-0.00362797	B
chr2L	3740000	3742000	-0.00382013	B	-0.004232	B
chr2L	3742000	3744000	-0.004453	B	-0.00479998	B
chr2L	3744000	3746000	-0.00475599	B	-0.00430866	B
chr2L	3746000	3748000	-0.00449234	B	-0.00320316	B
chr2L	3748000	3750000	-0.00502237	B	-0.00422164	B
chr2L	3750000	3752000	-0.00716482	B	-0.00489477	B
chr2L	3752000	3754000	-0.00487805	B	-0.0029542	B
chr2L	3754000	3756000	-0.00495964	B	-0.00461065	B
chr2L	3756000	3758000	-0.00322487	B	-0.00191612	B
chr2L	3758000	3760000	-0.00288793	B	0.00137976	A
chr2L	3760000	3762000	-0.00198366	B	0.00101278	A
chr2L	3762000	3764000	-0.00391688	B	-0.000409694	B
chr2L	3764000	3766000	-0.0044348	B	0.000781449	A
chr2L	3766000	3768000	-0.00225184	B	-0.000311418	B
chr2L	3768000	3770000	-0.000217144	B	-0.000367265	B
chr2L	3770000	3772000	-0.00212747	B	-0.00103661	B
chr2L	3772000	3774000	-0.0023927	B	-0.0020051	B
chr2L	3774000	3776000	-0.00110122	B	-0.00216073	B
chr2L	3776000	3778000	-0.00286314	B	-0.000249071	B
chr2L	3778000	3780000	-0.00269521	B	-8.4184e-05	B
chr2L	3780000	3782000	-0.00306527	B	-0.00219925	B
chr2L	3782000	3784000	-0.00329821	B	-0.00150878	B
chr2L	3784000	3786000	-0.00170804	B	3.70369e-05	A
chr2L	3786000	3788000	-0.00298168	B	-0.00321967	B
chr2L	3788000	3790000	-0.00215981	B	-0.00299726	B
chr2L	3790000	3792000	-0.00229297	B	-0.000501619	B
chr2L	3792000	3794000	-0.00283573	B	0.00135035	A
chr2L	3794000	3796000	-0.000337583	B	0.000867005	A
chr2L	3796000	3798000	-0.000506662	B	0.00095467	A
chr2L	3798000	3800000	0.00345346	A	0.00131792	A
chr2L	3800000	3802000	0.00267247	A	0.000878047	A
chr2L	3802000	3804000	0.00353556	A	0.00302936	A
chr2L	3804000	3806000	0.00548826	A	0.00663779	A
chr2L	3806000	3808000	0.00971405	A	0.00720851	A
chr2L	3808000	3810000	0.0110497	A	0.0128468	A
chr2L	3810000	3812000	0.00992201	A	0.00947489	A
chr2L	3812000	3814000	0.010874	A	0.0107212	A
chr2L	3814000	3816000	0.00523313	A	0.00379714	A
chr2L	3816000	3818000	0.00206794	A	0.00191302	A
chr2L	3818000	3820000	0.00115131	A	-0.000255483	B
chr2L	3820000	3822000	0.00166379	A	0.0023718	A
chr2L	3822000	3824000	0.0012349	A	0.00210564	A
chr2L	3824000	3826000	0.00160943	A	-0.000506746	B
chr2L	3826000	3828000	0.000583959	A	0.00231247	A
chr2L	3828000	3830000	-0.00117251	B	0.00107792	A
chr2L	3830000	3832000	0.00161691	A	-0.000227801	B
chr2L	3832000	3834000	0.00083215	A	-0.000678215	B
chr2L	3834000	3836000	0.00175208	A	0.00113048	A
chr2L	3836000	3838000	0.00216098	A	0.00222909	A
chr2L	3838000	3840000	0.00286093	A	0.00068883	A
chr2L	3840000	3842000	0.00102865	A	-0.000164345	B
chr2L	3842000	3844000	0.000351192	A	0.00190916	A
chr2L	3844000	3846000	0.00123649	A	0.00181851	A
chr2L	3846000	3848000	-4.99483e-05	B	0.000275353	A
chr2L	3848000	3850000	0.00176964	A	0.0025883	A
chr2L	3850000	3852000	0.00176035	A	-0.000176596	B
chr2L	3852000	3854000	0.00142331	A	0.000330908	A
chr2L	3854000	3856000	0.00200653	A	0.00112332	A
chr2L	3856000	3858000	0.00153343	A	0.00233408	A
chr2L	3858000	3860000	0.000953103	A	0.00165421	A
chr2L	3860000	3862000	0.00329825	A	0.00523795	A
chr2L	3862000	3864000	0.00830138	A	0.0117485	A
chr2L	3864000	3866000	0.00719769	A	0.0105385	A
chr2L	3866000	3868000	0.0095835	A	0.0106233	A
chr2L	3868000	3870000	0.00852227	A	0.0112833	A
chr2L	3870000	3872000	0.00801298	A	0.00896028	A
chr2L	3872000	3874000	0.00290672	A	0.0045201	A
chr2L	3874000	3876000	-0.00176533	B	0.00194685	A
chr2L	3876000	3878000	-0.00171575	B	-0.0020762	B
chr2L	3878000	3880000	-0.0035648	B	-0.00267796	B
chr2L	3880000	3882000	-0.00199663	B	-0.00186078	B
chr2L	3882000	3884000	-0.00345029	B	-0.00140905	B
chr2L	3884000	3886000	-0.00270949	B	-0.00250666	B
chr2L	3886000	3888000	-0.00306492	B	-0.00381807	B
chr2L	3888000	3890000	-0.00520865	B	-0.00394012	B
chr2L	3890000	3892000	-0.00474142	B	-0.00415268	B
chr2L	3892000	3894000	-0.00534816	B	-0.00497649	B
chr2L	3894000	3896000	-0.0048352	B	-0.005575	B
chr2L	3896000	3898000	-0.00478956	B	-0.00426549	B
chr2L	3898000	3900000	-0.00635786	B	-0.00565902	B
chr2L	3900000	3902000	-0.00735845	B	-0.00657332	B
chr2L	3902000	3904000	-0.00588167	B	-0.00669139	B
chr2L	3904000	3906000	-0.00652384	B	-0.00540275	B
chr2L	3906000	3908000	-0.00803358	B	-0.00453369	B
chr2L	3908000	3910000	-0.00926592	B	-0.00558043	B
chr2L	3910000	3912000	-0.0062798	B	-0.00656088	B
chr2L	3912000	3914000	-0.00980528	B	-0.00645359	B
chr2L	3914000	3916000	-0.00753419	B	-0.00684114	B
chr2L	3916000	3918000	-0.00803738	B	-0.00662188	B
chr2L	3918000	3920000	-0.00744212	B	-0.00704826	B
chr2L	3920000	3922000	-0.00859527	B	-0.00774401	B
chr2L	3922000	3924000	-0.00745863	B	-0.00441372	B
chr2L	3924000	3926000	-0.00750223	B	-0.0053809	B
chr2L	3926000	3928000	-0.00947563	B	-0.00702003	B
chr2L	3928000	3930000	-0.00880409	B	-0.00750371	B
chr2L	3930000	3932000	-0.00729343	B	-0.00560193	B
chr2L	3932000	3934000	-0.00764441	B	-0.00653335	B
chr2L	3934000	3936000	-0.00807177	B	-0.00647248	B
chr2L	3936000	3938000	-0.00897707	B	-0.00749691	B
chr2L	3938000	3940000	-0.00571443	B	-0.00774972	B
chr2L	3940000	3942000	-0.00960946	B	-0.00688221	B
chr2L	3942000	3944000	-0.00658758	B	-0.00730919	B
chr2L	3944000	3946000	-0.00930815	B	-0.00651248	B
chr2L	3946000	3948000	-0.00886915	B	-0.00872443	B
chr2L	3948000	3950000	-0.00693789	B	-0.00727486	B
chr2L	3950000	3952000	-0.0078759	B	-0.00766469	B
chr2L	3952000	3954000	-0.00693229	B	-0.00829604	B
chr2L	3954000	3956000	-0.00857987	B	-0.00670259	B
chr2L	3956000	3958000	-0.00893932	B	-0.00753522	B
chr2L	3958000	3960000	-0.00926134	B	-0.00723739	B
chr2L	3960000	3962000	-0.00650609	B	-0.00775642	B
chr2L	3962000	3964000	-0.00583178	B	-0.00892317	B
chr2L	3964000	3966000	-0.00738784	B	-0.00682751	B
chr2L	3966000	3968000	-0.00659338	B	-0.00594447	B
chr2L	3968000	3970000	-0.00579867	B	-0.00641577	B
chr2L	3970000	3972000	-0.00699236	B	-0.00637707	B
chr2L	3972000	3974000	-0.00730774	B	-0.00491878	B
chr2L	3974000	3976000	-0.00489761	B	-0.00531337	B
chr2L	3976000	3978000	-0.00632046	B	-0.00581007	B
chr2L	3978000	3980000	-0.00634624	B	-0.00487149	B
chr2L	3980000	3982000	-0.00684842	B	-0.0044606	B
chr2L	3982000	3984000	-0.00720057	B	-0.0071983	B
chr2L	3984000	3986000	-0.00749243	B	-0.00599806	B
chr2L	3986000	3988000	-0.0057677	B	-0.00585721	B
chr2L	3988000	3990000	-0.00766304	B	-0.00607	B
chr2L	3990000	3992000	-0.00734579	B	-0.00740356	B
chr2L	3992000	3994000	-0.00647653	B	-0.00736215	B
chr2L	3994000	3996000	-0.0057026	B	-0.00768801	B
chr2L	3996000	3998000	-0.00608416	B	-0.00640549	B
[truncated: 64,944 more rows]
