# Supplementary material for: CTCF loss has limited effects on global genome architecture in Drosophila despite critical regulatory functions
Source: Nat Commun. 2021 Feb 12;12:1011. doi: 10.1038/s41467-021-21366-2 (PMC7880997; doi:10.1038/s41467-021-21366-2)
Supplement: Supplementary file 9 — Supplementary Data 6 [file 41467_2021_21366_MOESM9_ESM.xlsx]

## Sheet: Sheet1
chr	start	end	width	nWindows	logFC.up	logFC.down	PValue	FDR	direction	best.pos	best.logFC
chr2L	16411	16470	60	5	5	0	0.00118449	0.00205495	up	16420	3.28208
chr2L	16551	17040	490	48	48	0	2.89819e-05	0.000187367	up	16870	4.66677
chr2L	18301	19230	930	92	92	0	7.081e-05	0.000312337	up	19140	4.33763
chr2L	19451	19810	360	35	35	0	1.05126e-05	0.000106092	up	19620	4.86192
chr2L	20541	20770	230	22	22	0	0.000159198	0.000508186	up	20680	3.98286
chr2L	21351	21940	590	58	58	0	0.000168525	0.000526686	up	21780	4.37063
chr2L	33651	33670	20	1	1	0	0.000696415	0.00134469	up	33660	3.23618
chr2L	64821	65200	380	37	37	0	4.54169e-06	6.5336e-05	up	65050	5.45717
chr2L	65601	66090	490	48	48	0	3.82935e-06	6.07747e-05	up	65970	5.42494
chr2L	71721	74760	3040	303	303	0	6.21929e-05	0.000292245	up	74350	4.6587
chr2L	80141	80380	240	23	23	0	0.00100952	0.00180398	up	80210	3.27533
chr2L	102051	102610	560	55	55	0	0.000205392	0.000594847	up	102140	4.65851
chr2L	106561	107070	510	50	50	0	0.000199025	0.000584595	up	106990	3.7187
chr2L	107591	108080	490	48	48	0	0.000619602	0.00122659	up	107990	3.61184
chr2L	114381	114930	550	54	54	0	4.45668e-05	0.000242476	up	114420	4.4789
chr2L	122221	122710	490	48	48	0	9.31597e-05	0.000370279	up	122650	4.42137
chr2L	130641	131550	910	90	90	0	0.000531443	0.00109687	up	131240	4.01961
chr2L	138231	138420	190	18	18	0	3.61691e-06	5.98292e-05	up	138300	4.85576
chr2L	143031	143530	500	49	49	0	0.00020787	0.000599456	up	143090	4.15037
chr2L	153101	153590	490	48	48	0	1.31911e-05	0.0001205	up	153510	4.95432
chr2L	182431	183060	630	62	62	0	0.0028392	0.00435608	up	182600	3.45716
chr2L	203431	203960	530	52	52	0	0.0024986	0.00388889	up	203920	3.33444
chr2L	250631	251360	730	72	72	0	6.98558e-05	0.000310293	up	251270	4.91125
chr2L	252251	252340	90	8	8	0	4.89798e-05	0.000253161	up	252320	3.9464
chr2L	252411	252560	150	14	14	0	8.65816e-05	0.000353149	up	252450	3.80887
chr2L	271581	272000	420	40	40	0	0.000146599	0.000484386	up	271640	4.41513
chr2L	277061	277630	570	56	56	0	1.02934e-05	0.000105179	up	277610	5.02956
chr2L	283071	283600	530	52	52	0	8.85056e-05	0.000358182	up	283120	4.09916
chr2L	285491	286080	590	58	58	0	0.000365766	0.000852956	up	285630	4.2236
chr2L	291901	291920	20	1	1	0	0.00589298	0.00841592	up	291910	2.55662
chr2L	292091	292600	510	48	48	0	0.000207196	0.000598968	up	292510	4.06975
chr2L	294491	295340	850	84	84	0	0.000777108	0.00145857	up	295240	4.28117
chr2L	297311	298110	800	79	79	0	0.00121051	0.00208996	up	297370	3.66965
chr2L	305421	306090	670	64	64	0	0.00194467	0.00313087	up	305510	3.26072
chr2L	313521	313640	120	11	11	0	7.75101e-05	0.000331161	up	313530	4.07221
chr2L	395281	395980	700	67	67	0	0.00236057	0.00369791	up	395820	3.32546
chr2L	403541	404430	890	88	88	0	8.36985e-05	0.000347855	up	403650	4.74203
chr2L	414521	415280	760	75	75	0	2.77924e-05	0.000182903	up	414530	5.21976
chr2L	419481	420140	660	65	65	0	0.000354	0.00083345	up	419520	4.00778
chr2L	421241	421850	610	60	60	0	0.000278199	0.000719752	up	421770	3.99076
chr2L	452751	453270	520	51	51	0	9.68191e-05	0.000379213	up	453190	4.61383
chr2L	455251	455620	370	36	36	0	4.7563e-05	0.000250016	up	455270	4.37181
chr2L	492361	492600	240	23	23	0	2.36466e-05	0.000166291	up	492420	4.06247
chr2L	542341	542890	550	54	54	0	0.00204038	0.00326482	up	542410	3.00533
chr2L	544491	544920	430	42	42	0	0.000152958	0.000495837	up	544550	4.33094
chr2L	559071	559560	490	48	48	0	0.000528132	0.00109127	up	559210	3.74326
chr2L	560201	560610	410	40	40	0	0.000735025	0.00139972	up	560540	3.40968
chr2L	563921	564300	380	37	37	0	0.000404005	0.000911931	up	563980	3.81365
chr2L	567981	568510	530	51	51	0	0.000210035	0.000602788	up	568040	3.73654
chr2L	574191	574670	480	47	47	0	0.000800241	0.00148945	up	574480	4.64611
chr2L	576751	577180	430	42	42	0	6.59973e-07	2.49126e-05	up	577070	7.01061
chr2L	602201	602970	770	76	76	0	0.00320433	0.00484869	up	602830	4.12818
chr2L	739951	740520	570	56	56	0	8.74279e-07	2.9042e-05	up	739980	5.81618
chr2L	741801	741930	130	12	12	0	0.00106203	0.0018798	up	741820	3.3106
chr2L	745631	746140	510	50	50	0	0.00134094	0.00227855	up	746060	3.45321
chr2L	810341	810650	310	30	30	0	1.4624e-05	0.000127472	up	810580	4.71105
chr2L	811401	811750	350	34	34	0	8.23288e-06	9.28438e-05	up	811480	4.73116
chr2L	815811	816150	340	33	33	0	0.000327322	0.000795448	up	816060	3.9404
chr2L	819241	820010	770	76	76	0	0.000341529	0.000816308	up	819550	3.98666
chr2L	821091	821890	800	79	79	0	0.00307566	0.00467452	up	821200	3.90683
chr2L	825701	826190	490	48	48	0	0.000500371	0.00105247	up	825830	4.58198
chr2L	833261	833410	150	12	12	0	5.89368e-05	0.000283305	up	833270	4.16392
chr2L	850821	851500	680	67	67	0	0.00222414	0.00350847	up	851400	3.37957
chr2L	852541	852970	430	42	42	0	0.000947988	0.00171211	up	852690	4.11653
chr2L	869671	872000	2330	232	232	0	0.000352255	0.0008302	up	871190	4.09152
chr2L	901651	901850	200	19	19	0	4.34239e-06	6.45997e-05	up	901770	4.81542
chr2L	1023811	1023830	20	1	1	0	0.00564531	0.0080894	up	1023820	2.53535
chr2L	1047651	1047860	210	20	20	0	2.50513e-05	0.000171624	up	1047710	4.24049
chr2L	1049381	1049760	380	37	37	0	7.69876e-05	0.00032956	up	1049620	5.09347
chr2L	1077631	1078180	550	54	54	0	0.00398866	0.00592173	up	1078110	3.00145
chr2L	1080721	1081080	360	35	35	0	0.000122887	0.000433425	up	1080800	4.07408
chr2L	1086701	1086970	270	26	26	0	4.92382e-05	0.000253689	up	1086710	4.20041
chr2L	1108101	1108790	690	68	68	0	0.000503275	0.00105591	up	1108700	3.81068
chr2L	1118201	1118400	200	19	19	0	1.47321e-05	0.000128106	up	1118250	4.3744
chr2L	1128771	1129450	680	67	67	0	0.000673818	0.00130742	up	1128900	4.18919
chr2L	1142531	1143030	500	49	49	0	0.000406323	0.000915354	up	1142590	3.83029
chr2L	1147661	1147950	290	28	28	0	1.01497e-05	0.000104474	up	1147720	4.67422
chr2L	1150571	1150910	340	33	33	0	0.000112706	0.000409847	up	1150600	4.09064
chr2L	1158041	1158800	760	71	71	0	0.000965196	0.0017377	up	1158630	3.89496
chr2L	1166241	1166680	440	43	43	0	0.000231513	0.000639127	up	1166390	4.75152
chr2L	1177401	1177870	470	46	46	0	0.00139659	0.00235602	up	1177850	3.34212
chr2L	1183811	1184200	390	38	38	0	1.41278e-05	0.000125103	up	1184120	5.02092
chr2L	1185581	1185790	210	20	20	0	0.000194616	0.000576279	up	1185640	3.71986
chr2L	1198531	1198600	70	6	6	0	9.14566e-05	0.000365786	up	1198580	4.02969
chr2L	1229611	1229730	120	11	11	0	2.34384e-06	4.70698e-05	up	1229620	4.96627
chr2L	1345921	1346280	360	35	35	0	3.74235e-05	0.000220202	up	1346040	4.33835
chr2L	1362181	1362730	550	54	54	0	0.000861007	0.00158097	up	1362220	3.54879
chr2L	1491661	1492710	1050	104	104	0	9.41694e-05	0.000372348	up	1492450	6.16843
chr2L	1502701	1503170	470	46	46	0	0.000116118	0.000419264	up	1502840	4.75008
chr2L	1504251	1504710	460	45	45	0	5.26394e-05	0.000265751	up	1504530	6.03605
chr2L	1610991	1611640	650	64	64	0	0.0021502	0.00341261	up	1611030	3.28784
chr2L	1639441	1639660	220	21	21	0	4.43602e-05	0.000242476	up	1639510	3.98066
chr2L	1704681	1705130	450	44	44	0	4.71473e-05	0.000249386	up	1704750	4.48202
chr2L	1710241	1710680	440	43	43	0	0.000132064	0.000451821	up	1710310	4.01894
chr2L	1715681	1716170	490	48	48	0	0.000252043	0.000674019	up	1716110	4.01368
chr2L	1724191	1724720	530	52	52	0	1.11108e-05	0.000108969	up	1724690	4.83454
chr2L	1727711	1728090	380	37	37	0	0.000707891	0.00135995	up	1727750	3.5024
chr2L	1728201	1728950	750	74	74	0	5.70982e-05	0.000278034	up	1728860	4.57357
chr2L	1732131	1732620	490	48	48	0	0.000285368	0.000731846	up	1732280	4.80191
chr2L	1751961	1752340	380	37	37	0	0.00164919	0.00271839	up	1752050	3.67054
chr2L	1884161	1884870	710	70	70	0	0.00132064	0.00224908	up	1884790	3.27974
chr2L	1909231	1910190	960	91	91	0	3.66927e-05	0.000218791	up	1909880	6.611
chr2L	1979361	1979550	190	18	18	0	8.47689e-05	0.000350708	up	1979460	3.87033
chr2L	1980581	1981330	750	74	74	0	0.000221006	0.000622729	up	1981140	4.34699
chr2L	2004961	2004980	20	1	1	0	0.00571517	0.00818436	up	2004970	2.49583
chr2L	2006261	2006920	660	65	65	0	0.00131301	0.00223984	up	2006830	3.71282
chr2L	2009571	2010360	790	76	76	0	0.00196456	0.00315788	up	2010120	3.3056
chr2L	2045261	2045640	380	37	37	0	0.000148406	0.000487844	up	2045600	3.94394
chr2L	2110211	2110920	710	70	70	0	0.000244582	0.000661805	up	2110660	4.99563
chr2L	2145021	2145490	470	46	46	0	5.38883e-05	0.000269441	up	2145100	4.41415
chr2L	2147091	2147690	600	59	59	0	0.00025416	0.000677291	up	2147550	4.16919
chr2L	2151561	2151980	420	41	41	0	1.7285e-05	0.000139117	up	2151620	4.69285
chr2L	2213821	2214430	610	60	60	0	0.000539513	0.00110901	up	2213940	4.06465
chr2L	2216191	2216330	140	12	12	0	0.000374534	0.000865951	up	2216260	3.6563
chr2L	2217051	2217470	420	41	41	0	4.38148e-05	0.000240678	up	2217360	4.89478
chr2L	2220481	2221310	830	82	82	0	2.73844e-05	0.000181273	up	2221140	4.97421
chr2L	2226101	2226730	630	62	62	0	0.000756403	0.00143029	up	2226620	3.40385
chr2L	2236721	2237200	480	46	46	0	5.64964e-05	0.000276489	up	2236800	4.73184
chr2L	2247111	2247170	60	5	5	0	0.000166401	0.000522901	up	2247140	3.53281
chr2L	2357191	2357840	650	64	64	0	5.90003e-05	0.000283305	up	2357290	4.64897
chr2L	2364401	2365580	1180	116	116	0	0.00455272	0.006656	up	2365500	3.38671
chr2L	2375591	2376480	890	85	85	0	0.00137975	0.00233056	up	2375660	3.84324
chr2L	2380591	2381260	670	66	66	0	0.000618096	0.00122506	up	2381200	3.68018
chr2L	2382881	2383380	500	49	49	0	0.000525613	0.00108803	up	2383320	3.85417
chr2L	2420341	2420910	570	56	56	0	0.00114707	0.00200392	up	2420450	4.29381
chr2L	2492491	2493140	650	64	64	0	0.000307499	0.000766859	up	2492980	4.40599
chr2L	2493281	2493490	210	20	20	0	0.00182858	0.00296276	up	2493440	3.1716
chr2L	2574721	2575350	630	62	62	0	0.000149451	0.000489682	up	2574790	4.09949
chr2L	2579911	2580440	530	52	52	0	9.27617e-06	9.88773e-05	up	2580330	5.38991
chr2L	2700281	2700560	280	27	27	0	4.22366e-06	6.32846e-05	up	2700540	4.83314
chr2L	2724351	2725020	670	66	66	0	0.000276401	0.000718328	up	2724920	4.19589
chr2L	2739671	2740280	610	60	60	0	0.0066408	0.00940085	up	2740240	2.85104
chr2L	2744741	2745260	520	51	51	0	5.6567e-05	0.000276616	up	2745210	4.31455
chr2L	2748401	2749010	610	60	60	0	0.000375459	0.000867869	up	2748440	4.03919
chr2L	2758161	2758530	370	35	35	0	8.56632e-05	0.000351562	up	2758420	4.10476
chr2L	2759571	2760110	540	53	53	0	0.000491088	0.00103975	up	2760000	4.34174
chr2L	2765681	2766380	700	69	69	0	0.000106302	0.000396394	up	2765990	4.46456
chr2L	2767621	2768060	440	43	43	0	0.000680238	0.0013182	up	2767730	4.06648
chr2L	2769791	2770320	530	52	52	0	0.000177123	0.000544123	up	2770220	4.7114
chr2L	2799971	2800830	860	84	74	0	0.000418429	0.000934331	up	2800790	4.18552
chr2L	2815591	2816150	560	54	54	0	0.0021503	0.00341261	up	2815640	3.21555
chr2L	2834601	2834780	180	17	17	0	2.99834e-07	1.57666e-05	up	2834760	5.49843
chr2L	2848801	2848940	140	13	13	0	1.8984e-06	4.25419e-05	up	2848810	5.32551
chr2L	2855561	2856320	760	75	75	0	0.000347664	0.000823413	up	2855590	4.11904
chr2L	2856841	2857380	540	53	53	0	0.000571575	0.00115747	up	2856880	3.40465
chr2L	2874361	2875050	690	68	68	0	0.000341946	0.000816308	up	2874930	4.19721
chr2L	2878081	2878570	490	48	48	0	4.84857e-05	0.000252087	up	2878530	4.37487
chr2L	2878891	2879310	420	41	41	0	1.75046e-05	0.000139899	up	2878960	4.7133
chr2L	2882971	2883320	350	34	34	0	0.00014434	0.000479819	up	2883310	4.18862
chr2L	2884971	2886200	1230	122	122	0	0.000482149	0.00102643	up	2885670	4.88346
chr2L	2920241	2920440	200	17	17	0	0.00222348	0.00350802	up	2920380	2.99048
chr2L	2954571	2954730	160	15	15	0	0.000248926	0.000669003	up	2954580	3.89887
chr2L	2955591	2956060	470	45	45	0	0.000179149	0.000547698	up	2955830	4.25585
chr2L	2957001	2957430	430	41	41	0	7.23141e-06	8.52539e-05	up	2957300	4.95494
chr2L	2957941	2958070	130	11	11	0	0.00177333	0.00288914	up	2958000	3.05526
chr2L	2969481	2969870	390	38	38	0	0.000115568	0.000417608	up	2969500	3.78165
chr2L	2972451	2973010	560	55	55	0	0.000277161	0.000719076	up	2972500	3.77705
chr2L	2976821	2977290	470	46	46	0	0.00066903	0.00130172	up	2977180	3.973
chr2L	2979111	2979490	380	37	37	0	1.80409e-05	0.000141827	up	2979450	4.66325
chr2L	2987601	2988230	630	62	62	0	0.000807823	0.00150081	up	2988050	3.761
chr2L	2992561	2993180	620	61	61	0	0.000573331	0.0011601	up	2992990	4.38117
chr2L	2999041	2999400	360	35	35	0	4.0849e-06	6.24596e-05	up	2999080	5.156
chr2L	3022961	3023330	370	36	36	0	3.74696e-05	0.000220261	up	3023260	4.61945
chr2L	3029001	3029540	540	53	53	0	0.000248851	0.000668997	up	3029050	3.92977
chr2L	3030201	3030700	500	49	49	0	0.000134459	0.000456611	up	3030400	4.84137
chr2L	3037181	3037600	420	41	41	0	0.000168666	0.000526686	up	3037250	4.01017
chr2L	3039681	3040250	570	56	56	0	0.000170599	0.000530618	up	3039700	3.86577
chr2L	3055731	3056940	1210	117	117	0	0.000839735	0.00154657	up	3055870	4.28256
chr2L	3095001	3095210	210	20	20	0	0.00289183	0.00443087	up	3095030	2.92363
chr2L	3108261	3108760	500	49	49	0	0.000241394	0.000655324	up	3108630	4.50204
chr2L	3131681	3132050	370	36	36	0	3.31463e-05	0.000206121	up	3131760	4.6534
chr2L	3144631	3145230	600	59	59	0	0.000204105	0.000593033	up	3145170	4.03036
chr2L	3145521	3146000	480	47	47	0	0.000390231	0.000891356	up	3145670	4.80441
chr2L	3159441	3159880	440	43	25	17	0.000339376	0.000813701	down	3159800	-5.57685
chr2L	3170981	3171360	380	36	36	0	1.81676e-05	0.000142456	up	3171220	4.81374
chr2L	3172661	3172940	280	27	27	0	1.04536e-05	0.000105889	up	3172780	4.85221
chr2L	3173011	3173320	310	29	29	0	1.57578e-05	0.000132426	up	3173240	4.40969
chr2L	3183271	3183520	250	24	24	0	0.000650559	0.00127231	up	3183490	3.43045
chr2L	3290961	3291500	540	53	53	0	3.28667e-06	5.76229e-05	up	3291010	5.34004
chr2L	3294711	3294880	170	15	15	0	0.000179009	0.000547454	up	3294800	3.72315
chr2L	3303421	3303830	410	40	40	0	3.92937e-06	6.14916e-05	up	3303810	5.11604
chr2L	3319711	3320160	450	44	44	0	2.67501e-05	0.000178497	up	3319760	4.52242
chr2L	3323161	3323300	140	8	8	0	0.00040994	0.000920325	up	3323200	3.54575
chr2L	3357271	3357500	230	21	21	0	9.26887e-05	0.000368938	up	3357440	3.91888
chr2L	3372421	3372870	450	44	44	0	1.8818e-05	0.000146051	up	3372590	4.5281
chr2L	3373201	3373730	530	52	52	0	0.00107623	0.00190162	up	3373290	3.86147
chr2L	3376621	3377090	470	46	46	0	0.00313442	0.00475156	up	3376950	3.4952
chr2L	3426971	3427170	200	19	19	0	0.00352255	0.00529078	up	3427030	2.94561
chr2L	3452121	3452600	480	47	47	0	0.000578638	0.00116711	up	3452500	4.07594
chr2L	3457131	3457340	210	20	20	0	0.000190167	0.000568126	up	3457150	3.63641
chr2L	3465901	3466440	540	53	53	0	3.33095e-07	1.68112e-05	up	3466050	6.33587
chr2L	3469851	3470290	440	43	43	0	1.13938e-05	0.000110257	up	3470220	5.22335
chr2L	3472131	3472690	560	55	55	0	0.00118532	0.00205579	up	3472630	3.79001
chr2L	3480411	3480830	420	41	41	0	4.31154e-08	4.32813e-06	up	3480490	6.86225
chr2L	3491091	3491240	150	12	12	0	0.0013856	0.00233921	up	3491120	3.21925
chr2L	3505261	3505580	320	31	31	0	7.47077e-07	2.68683e-05	up	3505390	5.60974
chr2L	3506081	3506600	520	51	51	0	3.00745e-05	0.000192658	up	3506280	5.6615
chr2L	3514481	3515020	540	53	53	0	0.000249384	0.000669473	up	3514930	4.16453
chr2L	3530131	3530870	740	73	73	0	0.000146837	0.000484768	up	3530710	4.93958
chr2L	3618691	3618750	60	5	5	0	0.000680837	0.00131908	up	3618720	3.05703
chr2L	3618791	3619230	440	41	41	0	0.00061782	0.00122485	up	3618800	3.76839
chr2L	3632001	3632220	220	21	21	0	9.85176e-05	0.000381662	up	3632090	3.88225
chr2L	3633911	3634260	350	34	34	0	2.4161e-05	0.000168433	up	3634190	4.3862
chr2L	3648101	3648560	460	45	45	0	0.00130478	0.00222746	up	3648520	3.45204
chr2L	3657211	3657750	540	53	53	0	5.99912e-06	7.6969e-05	up	3657250	5.13124
chr2L	3682151	3682390	240	23	23	0	4.68874e-06	6.60982e-05	up	3682290	4.9602
chr2L	3711501	3712170	670	66	66	0	0.000229014	0.000635502	up	3711520	3.93448
chr2L	3717851	3718190	340	33	33	0	4.57966e-06	6.54697e-05	up	3717910	5.06063
chr2L	3740491	3740710	220	21	21	0	5.04153e-05	0.000257226	up	3740630	4.15448
chr2L	3748741	3749070	330	32	32	0	1.29355e-06	3.58079e-05	up	3748950	5.13168
chr2L	3756111	3756160	50	3	3	0	0.00132031	0.00224893	up	3756150	3.22703
chr2L	3762861	3763000	140	13	13	0	1.70763e-05	0.000138633	up	3762900	4.58677
chr2L	3785511	3785700	190	18	18	0	2.55505e-07	1.45481e-05	up	3785600	5.99958
chr2L	3786101	3786760	660	65	65	0	1.13033e-05	0.000109613	up	3786260	6.08582
chr2L	3786921	3787050	130	9	9	0	0.00333679	0.00503245	up	3786950	2.90669
chr2L	3802671	3803440	770	76	76	0	0.00232762	0.00365197	up	3802690	3.30281
chr2L	3803901	3804230	330	29	29	0	0.00273149	0.00421204	up	3804040	2.95849
chr2L	3813201	3813760	560	55	55	0	0.00609527	0.00868782	up	3813250	2.97142
chr2L	3862341	3863050	710	69	69	0	0.00042832	0.000948764	up	3862900	4.22256
chr2L	3867481	3868240	760	75	75	0	2.23209e-05	0.000161268	up	3868140	4.97064
chr2L	3872271	3872930	660	65	65	0	4.12134e-05	0.000233262	up	3872840	4.666
chr2L	3889651	3890400	750	74	74	0	3.28539e-09	8.14578e-07	up	3890130	10.4945
chr2L	3893451	3893630	180	17	17	0	9.48203e-05	0.000373841	up	3893520	3.79997
chr2L	3986711	3986840	130	12	12	0	3.87308e-05	0.000224306	up	3986830	4.7068
chr2L	4019751	4020130	380	37	37	0	6.05824e-10	4.20982e-07	up	4019850	9.57459
chr2L	4118811	4119030	220	21	21	0	3.54437e-05	0.000214814	up	4118930	4.16837
chr2L	4161001	4161210	210	20	20	0	8.15671e-05	0.000343055	up	4161100	3.98375
chr2L	4179391	4179720	330	32	32	0	2.87533e-05	0.000186417	up	4179630	4.41271
chr2L	4196351	4196600	250	24	24	0	0.000179926	0.000549105	up	4196500	3.66856
chr2L	4197171	4197430	260	25	25	0	0.000179854	0.000549105	up	4197240	3.90082
chr2L	4197901	4198510	610	60	60	0	6.60891e-05	0.000301284	up	4198400	4.59387
chr2L	4224121	4224490	370	36	36	0	0.000134135	0.000455849	up	4224400	4.21614
chr2L	4226851	4227870	1020	100	100	0	2.412e-07	1.42152e-05	up	4227340	6.67173
chr2L	4310451	4310550	100	9	9	0	0.00270562	0.00417498	up	4310520	2.97568
chr2L	4345551	4346280	730	72	72	0	0.000914869	0.00165952	up	4345610	3.55305
chr2L	4382541	4382980	440	43	43	0	8.32369e-05	0.000346726	up	4382620	4.31892
chr2L	4385871	4386320	450	44	44	0	9.3175e-05	0.000370279	up	4386210	4.9126
chr2L	4386921	4387240	320	31	31	0	2.40547e-05	0.000168244	up	4387030	4.23718
chr2L	4393691	4394320	630	62	62	0	0.000111686	0.000407936	up	4393810	4.84852
chr2L	4403031	4403410	380	37	37	0	2.88042e-05	0.000186615	up	4403370	4.59193
chr2L	4418021	4418410	390	38	38	0	1.76026e-05	0.000140314	up	4418330	5.07968
chr2L	4442091	4442600	510	50	50	0	0.00027905	0.000721109	up	4442220	4.43936
chr2L	4444521	4444930	410	40	40	0	7.93908e-05	0.000336808	up	4444760	4.77874
chr2L	4448841	4448940	100	9	9	0	5.93159e-07	2.40064e-05	up	4448920	5.33294
chr2L	4448981	4449040	60	5	5	0	5.3982e-07	2.34822e-05	up	4449000	5.33033
chr2L	4452881	4453220	340	33	33	0	0.000656071	0.00128033	up	4453160	3.7902
chr2L	4454231	4454820	590	58	58	0	0.00174101	0.00284357	up	4454780	3.54741
chr2L	4456631	4457060	430	42	42	0	1.29278e-06	3.58079e-05	up	4457010	5.43557
chr2L	4458151	4459160	1010	100	100	0	0.00089079	0.00162196	up	4459000	4.68118
chr2L	4459461	4459990	530	52	52	0	8.56681e-05	0.000351562	up	4459500	4.17913
chr2L	4463041	4463750	710	70	70	0	0.000295083	0.000747876	up	4463660	4.0241
chr2L	4660821	4661470	650	64	64	0	2.34015e-06	4.70698e-05	up	4660940	6.9332
chr2L	4725951	4726690	740	68	68	0	0.00193814	0.00312417	up	4726570	3.23169
chr2L	4794061	4794840	780	77	77	0	0.00241701	0.00377555	up	4794760	3.36813
chr2L	4812141	4812590	450	44	44	0	1.78046e-05	0.000140738	up	4812400	5.61654
chr2L	4818011	4818500	490	47	47	0	0.000423941	0.000941363	up	4818420	4.14099
chr2L	4821321	4821620	300	29	29	0	0.00156372	0.00259767	up	4821420	3.3457
chr2L	4821811	4822130	320	31	31	0	0.000118089	0.000422539	up	4822010	4.31618
chr2L	4830541	4830950	410	40	40	0	3.99835e-08	4.17765e-06	up	4830820	8.64513
chr2L	4837751	4838500	750	74	74	0	0.00299888	0.00457266	up	4838360	3.57711
chr2L	4847091	4847900	810	80	80	0	0.000888389	0.00161972	up	4847170	3.55528
chr2L	4850341	4850760	420	41	41	0	0.00013195	0.000451821	up	4850700	4.05695
chr2L	4852441	4853140	700	69	69	0	0.00130693	0.00223071	up	4852500	3.6988
chr2L	4882861	4883460	600	59	59	0	0.00214329	0.00340385	up	4883390	3.35835
chr2L	4891951	4891970	20	1	1	0	0.0030648	0.00466072	up	4891960	2.68589
chr2L	4903801	4904260	460	45	45	0	1.44509e-06	3.70811e-05	up	4904160	5.60221
chr2L	4908341	4908730	390	38	38	0	1.74209e-06	4.1228e-05	up	4908510	6.30247
chr2L	4949571	4950170	600	59	59	0	0.00274156	0.00422472	up	4950010	3.93042
chr2L	4955211	4955740	530	52	52	0	9.7456e-05	0.00037959	up	4955690	4.36882
chr2L	4967571	4968000	430	42	42	0	0.00200098	0.00320627	up	4967920	3.07637
chr2L	4971191	4971940	750	74	74	0	0.00110115	0.00193933	up	4971820	3.89387
chr2L	4976861	4977380	520	51	51	0	0.00034382	0.000819253	up	4977020	4.22536
chr2L	4979201	4979490	290	28	28	0	2.36779e-05	0.000166383	up	4979290	4.40361
chr2L	4981191	4981740	550	54	54	0	0.000359085	0.000840391	up	4981310	3.95681
chr2L	4997321	4997770	450	44	44	0	0.000914533	0.00165952	up	4997410	3.24782
chr2L	4997921	4998350	430	42	42	0	0.000347913	0.000823479	up	4998200	4.05693
chr2L	5001171	5001780	610	60	60	0	0.000574976	0.00116281	up	5001680	4.09473
chr2L	5003691	5004470	780	77	77	0	0.000293424	0.000744562	up	5004390	4.29425
chr2L	5005081	5005650	570	56	56	0	0.00615412	0.00876351	up	5005270	3.23581
chr2L	5009301	5010150	850	84	84	0	0.000736778	0.0014016	up	5009420	3.76755
chr2L	5036091	5036600	510	50	50	0	2.67861e-06	5.09774e-05	up	5036220	6.27059
chr2L	5037101	5037700	600	59	59	0	0.000242335	0.000657089	up	5037280	4.53653
chr2L	5042991	5043530	540	53	53	0	0.00011274	0.000409847	up	5043430	4.574
chr2L	5050851	5051230	380	36	36	0	0.000558387	0.00113681	up	5051000	3.62776
chr2L	5052551	5053020	470	46	46	0	1.61295e-05	0.000134314	up	5052940	5.14241
chr2L	5054811	5055310	500	49	49	0	0.000191008	0.000569098	up	5055260	4.12511
chr2L	5058191	5058400	210	20	20	0	8.8088e-06	9.64849e-05	up	5058370	4.69756
chr2L	5059671	5060360	690	68	68	0	0.000324845	0.000792168	up	5059750	3.90915
chr2L	5062751	5063010	260	25	25	0	0.000312661	0.00077298	up	5062830	3.71915
chr2L	5064111	5064130	20	1	1	0	0.00110118	0.00193933	up	5064120	3.07808
chr2L	5070631	5071170	540	53	53	0	2.37348e-05	0.000166526	up	5070710	4.84616
chr2L	5093391	5094160	770	76	76	0	6.15179e-05	0.000290272	up	5094110	4.3899
chr2L	5096241	5096630	390	38	38	0	1.7233e-05	0.000139067	up	5096270	4.5651
chr2L	5100021	5100450	430	42	42	0	7.14257e-05	0.00031445	up	5100380	4.47072
chr2L	5195601	5195950	350	34	34	0	4.04542e-06	6.2368e-05	up	5195880	5.27386
chr2L	5225521	5225910	390	38	38	0	1.29031e-06	3.58079e-05	up	5225730	5.70597
chr2L	5270151	5271000	850	83	83	0	4.73784e-06	6.65848e-05	up	5270480	7.96132
chr2L	5271161	5271610	450	44	44	0	3.4578e-05	0.000211993	up	5271540	4.68935
chr2L	5278361	5279200	840	83	83	0	0.000514432	0.00107389	up	5278400	3.62467
chr2L	5324851	5325570	720	71	71	0	0.000871618	0.00159596	up	5325320	3.76813
chr2L	5326501	5327400	900	89	89	0	0.00158304	0.00262499	up	5326620	3.91313
chr2L	5338911	5339160	250	24	24	0	8.52077e-06	9.50394e-05	up	5339060	4.84678
chr2L	5340971	5341430	460	45	45	0	1.49229e-06	3.78669e-05	up	5341340	6.06652
chr2L	5365581	5366730	1150	112	112	0	4.47004e-05	0.000242509	up	5366580	4.7171
chr2L	5517391	5517750	360	35	35	0	7.54362e-05	0.000325974	up	5517440	4.17045
chr2L	5519771	5520460	690	68	68	0	0.000402165	0.000909871	up	5519820	3.75972
chr2L	5523941	5524410	470	46	46	0	0.000548858	0.00112367	up	5523960	3.80535
chr2L	5525711	5526040	330	32	32	0	1.0198e-05	0.000104673	up	5525790	4.94757
chr2L	5526731	5527130	400	39	39	0	4.4272e-05	0.000242315	up	5526820	4.48943
chr2L	5527871	5528240	370	36	36	0	8.99302e-05	0.000361581	up	5527950	4.28081
chr2L	5532091	5532470	380	37	37	0	5.81903e-06	7.61559e-05	up	5532260	6.18806
chr2L	5539131	5539410	280	27	27	0	6.55213e-05	0.000300172	up	5539200	4.17607
chr2L	5542091	5542750	660	65	65	0	0.000740471	0.00140686	up	5542690	3.6278
chr2L	5546811	5547140	330	32	32	0	0.00291287	0.00445937	up	5547050	3.23397
chr2L	5623961	5624520	560	55	55	0	2.68139e-07	1.47557e-05	up	5624150	10.488
chr2L	5635281	5635420	140	13	13	0	0.00021891	0.000618925	up	5635400	3.81495
chr2L	5720861	5721160	300	29	29	0	9.96589e-07	3.16106e-05	up	5720950	5.7146
chr2L	5723721	5724850	1130	112	112	0	0.000338667	0.000812718	up	5724470	4.43145
chr2L	5756691	5756810	120	9	9	0	0.000489179	0.00103729	up	5756720	3.39661
chr2L	5771041	5771630	590	58	58	0	0.000701443	0.00135155	up	5771580	3.51336
chr2L	5801771	5802330	560	55	55	0	7.98501e-05	0.000337492	up	5802250	4.58311
chr2L	5804061	5804390	330	32	32	0	6.71731e-10	4.20982e-07	up	5804240	9.74858
chr2L	5823831	5823850	20	1	1	0	0.00308955	0.00469132	up	5823840	2.74559
chr2L	5906861	5907380	520	51	51	0	0.000681103	0.00131931	up	5906900	3.8177
chr2L	5943321	5943890	570	53	53	0	0.000697187	0.00134505	up	5943450	4.14095
chr2L	5948551	5949630	1080	107	107	0	1.50358e-05	0.000129449	up	5948700	5.42077
chr2L	5956201	5956500	300	29	29	0	9.76269e-06	0.000102521	up	5956220	4.91326
chr2L	5999281	5999830	550	54	54	0	6.99036e-07	2.56408e-05	up	5999740	5.80742
chr2L	5999971	6000380	410	40	40	0	5.97621e-05	0.000284986	up	6000200	4.7702
chr2L	6011251	6011430	180	17	17	0	2.6619e-08	3.28601e-06	up	6011390	6.81198
chr2L	6012951	6013410	460	45	45	0	2.42487e-06	4.78426e-05	up	6013370	5.28784
chr2L	6014761	6014850	90	8	8	0	0.00145047	0.00243478	up	6014790	2.90531
chr2L	6024321	6024840	520	51	51	0	0.000567992	0.00115174	up	6024790	3.69122
chr2L	6036751	6037140	390	38	38	0	2.2117e-05	0.000160606	up	6037030	5.31283
chr2L	6037761	6038220	460	45	45	0	0.000157958	0.000506118	up	6038110	4.05933
chr2L	6045861	6046340	480	47	47	0	0.00146162	0.00245214	up	6045960	3.80412
chr2L	6047761	6048220	460	45	45	0	5.0297e-05	0.000256827	up	6048140	4.54933
chr2L	6048551	6048880	330	32	32	0	0.000117195	0.000421654	up	6048610	3.92609
chr2L	6050551	6051010	460	45	45	0	0.000432636	0.00095416	up	6050970	3.32565
chr2L	6062551	6063110	560	55	55	0	0.000917435	0.00166318	up	6062640	4.06325
chr2L	6065881	6066190	310	30	30	0	0.00262847	0.00406899	up	6065970	2.91635
chr2L	6068851	6069260	410	40	40	0	0.00019188	0.000570952	up	6068940	4.79191
chr2L	6070571	6071270	700	69	69	0	0.000180656	0.000550281	up	6070620	3.93207
chr2L	6073981	6074230	250	24	24	0	0.000577699	0.00116579	up	6074070	3.37631
chr2L	6098761	6099370	610	60	60	0	0.00194243	0.00312864	up	6098800	3.27591
chr2L	6100111	6100380	270	25	25	0	9.43035e-05	0.000372605	up	6100200	4.08492
chr2L	6101031	6101310	280	27	27	0	1.40922e-06	3.69882e-05	up	6101230	5.30685
chr2L	6109771	6109840	70	6	6	0	0.00410241	0.00606694	up	6109830	2.84967
chr2L	6124571	6125270	700	69	69	0	0.00070693	0.00135868	up	6125220	3.55736
chr2L	6127481	6127920	440	42	42	0	0.000250613	0.000671684	up	6127600	4.25315
chr2L	6161741	6161890	150	14	14	0	0.00036702	0.000854635	up	6161790	3.49454
chr2L	6173211	6173270	60	4	4	0	0.000456246	0.000986931	up	6173230	3.55921
chr2L	6186711	6186900	190	17	17	0	0.00355098	0.00533085	up	6186760	3.0122
chr2L	6323341	6324110	770	74	74	0	0.00343634	0.00516979	up	6323980	3.05231
chr2L	6338261	6339100	840	81	81	0	0.000259899	0.000687768	up	6338430	4.9387
chr2L	6343401	6343860	460	45	45	0	0.00038969	0.000890399	up	6343510	4.45258
chr2L	6356551	6357430	880	87	87	0	3.96074e-06	6.16658e-05	up	6356800	8.57141
chr2L	6366941	6367200	260	25	25	0	0.000247054	0.000666914	up	6367110	3.74571
chr2L	6424171	6424490	320	31	31	0	7.19069e-08	5.97154e-06	up	6424200	6.79149
chr2L	6447901	6448770	870	79	79	0	0.000224532	0.000628016	up	6448350	4.1032
chr2L	6455701	6456540	840	82	82	0	0.00043255	0.00095416	up	6456320	5.18044
chr2L	6465541	6465910	370	36	36	0	0.00245048	0.0038226	up	6465860	3.18541
chr2L	6467491	6467930	440	43	43	0	0.000684387	0.00132399	up	6467550	3.62664
chr2L	6473721	6474270	550	54	54	0	1.07752e-06	3.3142e-05	up	6474090	7.86282
chr2L	6476801	6477270	470	45	45	0	0.000189221	0.00056636	up	6476890	4.32185
chr2L	6479681	6479920	240	21	21	0	0.000878812	0.00160495	up	6479770	3.35529
chr2L	6480331	6481710	1380	137	137	0	0.000430815	0.000951753	up	6480490	4.56864
chr2L	6488531	6489280	750	74	74	0	0.000472987	0.00101307	up	6488640	3.82572
chr2L	6498191	6498840	650	64	64	0	0.00118675	0.00205789	up	6498280	3.39206
chr2L	6526961	6527570	610	60	60	0	3.46484e-09	8.1958e-07	up	6527000	9.49472
chr2L	6557231	6558010	780	77	77	0	1.30144e-07	8.90995e-06	up	6557540	10.4964
chr2L	6561531	6562480	950	94	94	0	5.28819e-05	0.0002666	up	6561870	5.77452
chr2L	6566031	6566490	460	45	45	0	1.294e-09	4.32808e-07	up	6566430	9.31703
chr2L	6584371	6584650	280	27	27	0	1.63706e-05	0.000135335	up	6584610	4.63854
chr2L	6613331	6613430	100	9	9	0	0.000390991	0.000892256	up	6613350	3.51391
chr2L	6622441	6623130	690	68	68	0	0.000475336	0.00101619	up	6622980	4.91848
chr2L	6648041	6648610	570	56	56	0	0.00550932	0.00791067	up	6648110	2.97122
chr2L	6649001	6649550	550	54	54	0	0.000588282	0.0011785	up	6649500	3.51561
chr2L	6658351	6658670	320	31	31	0	4.93586e-05	0.000254166	up	6658620	4.1703
chr2L	6663761	6663920	160	15	15	0	0.000177148	0.000544123	up	6663770	3.83097
chr2L	6668071	6668210	140	13	13	0	0.000568302	0.00115212	up	6668160	3.41506
chr2L	6673851	6674160	310	30	29	0	0.000481895	0.00102637	up	6674070	3.58902
chr2L	6677461	6677880	420	41	41	0	0.000230436	0.000637502	up	6677580	4.57381
chr2L	6684241	6685080	840	82	82	0	0.000152002	0.000494824	up	6684970	5.27954
chr2L	6716931	6717840	910	90	90	0	0.000149864	0.000490859	up	6717010	4.26559
chr2L	6723121	6724130	1010	100	100	0	0.00016481	0.000520047	up	6723150	4.36503
chr2L	6773621	6774120	500	49	49	0	8.6385e-05	0.000353077	up	6773670	4.2898
chr2L	6783471	6783650	180	17	17	0	0.00391905	0.0058326	up	6783560	3.01329
chr2L	6805651	6806120	470	46	46	0	3.29042e-06	5.76229e-05	up	6806090	5.33432
chr2L	6851751	6852560	810	80	80	0	0.00178863	0.00291094	up	6851780	3.47047
chr2L	6853781	6854350	570	56	56	0	0.000981384	0.00176371	up	6853830	3.50451
chr2L	6907631	6908200	570	56	56	0	0.00105329	0.00186723	up	6908100	3.79896
chr2L	6913931	6914470	540	53	53	0	0.00146056	0.00245082	up	6914410	3.62184
chr2L	6918611	6919480	870	86	86	0	0.00030807	0.000767027	up	6919410	3.91096
chr2L	6919961	6920880	920	91	91	0	0.000390401	0.000891356	up	6920740	3.71436
chr2L	6921671	6922050	380	37	37	0	0.00134962	0.00229203	up	6921790	3.49098
chr2L	6945091	6945530	440	43	43	0	0.00047578	0.0010169	up	6945470	3.67104
chr2L	6948641	6948970	330	32	32	0	0.00189744	0.00306704	up	6948770	3.20896
chr2L	6950051	6950540	490	48	48	0	1.37785e-06	3.67657e-05	up	6950140	5.76522
chr2L	6956741	6957150	410	40	40	0	0.000286364	0.000733865	up	6956800	3.65376
chr2L	6960311	6960430	120	11	11	0	0.00108266	0.00191187	up	6960370	3.04046
chr2L	6963921	6964450	530	52	52	0	0.00019522	0.000577108	up	6964420	3.85361
chr2L	6967521	6968460	940	93	93	0	0.00263043	0.00407133	up	6968170	3.81234
chr2L	7013091	7013520	430	42	42	0	4.65232e-06	6.57596e-05	up	7013120	4.76675
chr2L	7026941	7027690	750	74	73	0	0.00543611	0.00781907	up	7027600	3.16221
chr2L	7028851	7029430	580	56	56	0	2.02343e-07	1.25742e-05	up	7029370	6.28535
chr2L	7032391	7032970	580	57	57	0	0.000113459	0.000411938	up	7032890	4.2491
chr2L	7037731	7038190	460	45	45	0	0.000345755	0.000821196	up	7038160	3.79132
chr2L	7056041	7056500	460	45	45	0	0.000786788	0.001471	up	7056450	3.48988
chr2L	7063591	7064100	510	50	50	0	0.000370912	0.000859969	up	7064040	3.68135
chr2L	7065681	7066180	500	49	49	0	8.64514e-05	0.000353149	up	7065740	4.23306
chr2L	7181791	7182400	610	60	60	0	0.000250659	0.000671684	up	7181940	4.85006
chr2L	7194301	7194830	530	51	51	0	0.000473435	0.00101355	up	7194770	3.7498
chr2L	7204011	7204700	690	67	67	0	0.000578872	0.00116733	up	7204150	4.08565
chr2L	7219901	7220470	570	56	56	0	0.00129033	0.00220734	up	7220280	4.08664
chr2L	7222931	7223330	400	39	39	0	0.000225094	0.000628625	up	7223260	4.06245
chr2L	7226841	7226860	20	1	1	0	0.000367659	0.000855685	up	7226850	3.43022
chr2L	7254531	7255000	470	46	46	0	5.00514e-05	0.000256145	up	7254780	5.63389
chr2L	7257941	7258560	620	61	61	0	0.000963581	0.00173513	up	7258490	3.86855
chr2L	7281251	7282050	800	78	78	0	0.00670574	0.00948417	up	7281360	2.78703
chr2L	7315561	7315880	320	31	31	0	7.99611e-05	0.000337544	up	7315650	4.30074
chr2L	7353071	7353140	70	6	6	0	0.000719146	0.00137637	up	7353130	3.14256
chr2L	7358651	7359160	510	49	49	0	0.00048735	0.0010348	up	7358730	4.171
chr2L	7387851	7388560	710	70	70	0	0.00264718	0.00409447	up	7387950	3.35128
chr2L	7409621	7410100	480	47	47	0	5.56913e-05	0.000273988	up	7409840	4.98875
chr2L	7412121	7412550	430	42	42	0	0.000724018	0.00138337	up	7412490	3.7181
chr2L	7419851	7420580	730	72	72	0	0.000764771	0.00143954	up	7420130	3.71698
chr2L	7426391	7427160	770	76	76	0	0.000655616	0.00127971	up	7427120	3.33918
chr2L	7436721	7437550	830	82	82	0	0.00112075	0.00196792	up	7437080	4.37007
chr2L	7447821	7448070	250	24	24	0	5.48359e-06	7.30212e-05	up	7447960	4.77423
chr2L	7452071	7452510	440	43	43	0	4.91834e-06	6.82812e-05	up	7452460	5.18612
chr2L	7473181	7473560	380	37	37	0	1.52551e-05	0.000130238	up	7473340	5.20766
chr2L	7496101	7496820	720	70	70	0	5.48604e-05	0.000272957	up	7496750	4.42099
chr2L	7530481	7530560	80	4	4	0	0.00580093	0.00829288	up	7530520	2.70904
chr2L	7530641	7531080	440	43	43	0	0.00215739	0.00342268	up	7531040	3.43705
chr2L	7534831	7535460	630	62	62	0	0.000248515	0.000668882	up	7534860	4.05538
chr2L	7641711	7642090	380	37	37	0	1.70305e-06	4.05139e-05	up	7641740	5.88222
chr2L	7693601	7693770	170	16	16	0	3.85437e-06	6.08112e-05	up	7693730	4.60306
chr2L	7702361	7702930	570	56	56	0	0.000329852	0.00079947	up	7702440	3.68412
chr2L	7729211	7729300	90	8	8	0	1.07826e-05	0.000107255	up	7729280	4.37981
chr2L	7756891	7757400	510	50	50	0	0.000398749	0.000904762	up	7756960	4.02168
chr2L	7767371	7767630	260	25	25	0	0.00650732	0.00923192	up	7767410	2.52757
chr2L	7782611	7783110	500	49	49	0	3.29689e-05	0.000205578	up	7782670	4.48468
chr2L	7799781	7800540	760	75	75	0	0.000932546	0.00168823	up	7800380	4.14313
chr2L	7809651	7810100	450	44	44	0	0.00433526	0.0063721	up	7810030	3.24553
chr2L	7810521	7811470	950	93	93	0	6.95633e-05	0.000310247	up	7811120	5.53976
chr2L	7820591	7820780	190	18	18	0	0.000232883	0.000641165	up	7820620	3.94143
chr2L	7821211	7821680	470	46	46	0	0.00220778	0.00349308	up	7821520	3.64612
chr2L	7827051	7827930	880	87	87	0	1.45021e-05	0.000127323	up	7827860	5.2141
chr2L	7856311	7856830	520	51	51	0	8.95334e-05	0.000360303	up	7856780	4.21843
chr2L	7885211	7886470	1260	125	125	0	4.54493e-05	0.000243694	up	7885800	4.8582
chr2L	7890581	7891230	650	64	64	0	1.21754e-05	0.000115496	up	7890900	7.14751
chr2L	7984131	7984450	320	31	31	0	8.27293e-05	0.000345577	up	7984390	4.05916
chr2L	8004101	8004510	410	40	40	0	0.00155804	0.00259153	up	8004240	3.77648
chr2L	8010741	8010970	230	22	22	0	0.000140273	0.000469891	up	8010760	3.69443
chr2L	8028991	8029710	720	71	71	0	1.12797e-06	3.37358e-05	up	8029050	5.89959
chr2L	8030231	8031100	870	86	86	0	3.61316e-05	0.000216842	up	8030410	4.88798
chr2L	8040861	8041260	400	39	39	0	1.39497e-07	9.3015e-06	up	8040880	6.6903
chr2L	8042681	8043590	910	90	90	0	0.00108332	0.00191266	up	8042950	5.27105
chr2L	8071381	8071920	540	53	53	0	1.04501e-05	0.000105889	up	8071860	4.84701
chr2L	8072671	8073090	420	41	41	0	0.000181724	0.000552611	up	8073030	3.93307
chr2L	8082791	8083720	930	91	91	0	0.00141735	0.0023884	up	8082880	3.38251
chr2L	8123811	8124140	330	30	30	0	5.65085e-05	0.000276489	up	8123890	3.95588
chr2L	8126711	8127210	500	49	49	0	2.6131e-05	0.000176038	up	8126800	4.78808
chr2L	8133901	8134390	490	48	48	0	3.60362e-05	0.000216842	up	8134320	5.06568
chr2L	8162221	8162760	540	53	53	0	0.000131049	0.000451039	up	8162250	4.07308
chr2L	8196721	8197360	640	63	63	0	3.1917e-06	5.71528e-05	up	8197220	5.66209
chr2L	8198661	8199190	530	52	52	0	0.00114457	0.0020007	up	8198760	4.14126
chr2L	8210971	8211500	530	52	52	0	0.00021114	0.000605196	up	8211050	3.91052
chr2L	8212871	8213120	250	24	24	0	0.000573382	0.0011601	up	8212980	3.99488
chr2L	8220621	8220900	280	27	27	0	0.000141816	0.000473671	up	8220700	4.25297
chr2L	8239661	8240420	760	75	75	0	0.00292585	0.00447775	up	8239810	4.14693
chr2L	8258441	8258520	80	7	7	0	0.00344518	0.00518224	up	8258490	2.9026
chr2L	8300821	8301310	490	48	48	0	2.62018e-05	0.000176384	up	8301230	4.39158
chr2L	8302881	8303070	190	18	18	0	0.000238967	0.000650429	up	8302940	3.40158
chr2L	8303181	8303240	60	5	5	0	5.70151e-07	2.40015e-05	up	8303220	5.04657
chr2L	8305341	8305730	390	38	38	0	0.000294191	0.000746304	up	8305700	3.63795
chr2L	8311031	8311440	410	40	40	0	0.000413944	0.000927035	up	8311160	3.86216
chr2L	8319981	8320540	560	55	55	0	0.000108958	0.000401992	up	8320070	4.00031
chr2L	8326801	8327230	430	42	42	0	1.55901e-05	0.000131717	up	8327110	4.97703
chr2L	8328631	8328850	220	21	21	0	0.00017054	0.000530614	up	8328750	3.99394
chr2L	8334781	8335060	280	27	27	0	3.21049e-05	0.000201882	up	8334860	4.6683
chr2L	8354171	8354230	60	5	5	0	2.59511e-10	4.20982e-07	up	8354200	8.94752
chr2L	8354531	8354570	40	3	3	0	1.93009e-08	2.63155e-06	up	8354550	6.64898
chr2L	8364421	8365080	660	65	65	0	0.000275343	0.000716801	up	8365030	3.93569
chr2L	8365451	8366240	790	78	78	0	0.000309731	0.000769459	up	8366140	4.03812
chr2L	8370291	8370530	240	23	23	0	0.000342188	0.000816584	up	8370390	3.8289
chr2L	8374221	8374540	320	31	31	0	0.000937378	0.00169597	up	8374320	3.52271
chr2L	8381641	8381960	320	31	31	0	0.000163468	0.000516884	up	8381770	4.01816
chr2L	8382571	8383070	500	49	49	0	6.92249e-05	0.000309525	up	8382910	4.8849
chr2L	8384091	8384510	420	41	41	0	0.00261616	0.00405267	up	8384130	2.92128
chr2L	8400191	8400590	400	39	39	0	1.82662e-05	0.000142983	up	8400270	4.81415
chr2L	8403091	8403870	780	77	77	0	8.47196e-05	0.000350663	up	8403490	6.67049
chr2L	8415041	8415890	850	84	84	0	0.0001218	0.000430924	up	8415080	4.27714
chr2L	8416291	8416480	190	18	18	0	0.00213205	0.00338836	up	8416440	2.92271
chr2L	8424451	8425020	570	55	55	0	0.000864819	0.00158637	up	8424750	3.73567
chr2L	8437171	8437590	420	41	41	0	0.000132136	0.000451821	up	8437540	3.91654
chr2L	8438041	8438430	390	38	38	0	0.000455977	0.000986583	up	8438200	3.87644
chr2L	8449421	8449710	290	28	28	0	3.33752e-05	0.000207262	up	8449490	4.20539
chr2L	8477821	8478450	630	62	62	0	0.000443146	0.00096915	up	8478390	3.80457
chr2L	8485541	8485800	260	25	25	0	4.18932e-05	0.000235504	up	8485630	4.24946
chr2L	8488611	8489220	610	60	60	0	0.00295754	0.00451868	up	8488690	2.98103
chr2L	8511671	8512310	640	60	60	0	0.00168726	0.00277165	up	8511690	3.29488
chr2L	8514741	8515200	460	45	45	0	0.000274681	0.000715691	up	8515090	4.05493
chr2L	8517201	8517730	530	52	52	0	2.83617e-05	0.000184796	up	8517310	4.68943
chr2L	8521551	8522100	550	54	54	0	0.00113644	0.00198986	up	8521720	3.58142
chr2L	8528301	8528890	590	58	58	0	0.00015582	0.000502797	up	8528810	4.27204
chr2L	8534421	8534630	210	20	20	0	4.35704e-05	0.000239882	up	8534540	4.21404
chr2L	8542041	8542340	300	29	29	0	0.000608474	0.00121045	up	8542080	3.75214
chr2L	8543221	8543480	260	22	22	0	0.00192891	0.00311153	up	8543240	3.13579
chr2L	8588471	8588510	40	3	3	0	0.000346461	0.00082133	up	8588490	3.25881
chr2L	8601861	8601930	70	4	4	0	0.00056409	0.00114587	up	8601920	3.5746
chr2L	8685791	8686390	600	59	59	0	1.35214e-05	0.000122295	up	8686000	5.26295
chr2L	8709401	8709900	500	49	49	0	1.12279e-05	0.000109147	up	8709860	5.03926
chr2L	8740471	8741290	820	80	80	0	0.000245706	0.000663959	up	8741270	4.36378
chr2L	8888481	8889290	810	80	47	27	0.00393963	0.00585655	down	8888970	-4.60314
chr2L	8943081	8943550	470	46	46	0	0.000332767	0.00080376	up	8943480	3.93858
chr2L	8952691	8953150	460	45	45	0	7.86574e-08	6.4155e-06	up	8953110	6.56801
chr2L	8958181	8958630	450	44	44	0	6.46821e-07	2.46196e-05	up	8958600	5.97037
chr2L	8997201	8997840	640	63	63	0	3.77535e-05	0.000220852	up	8997780	4.53966
chr2L	9089541	9090420	880	87	87	0	1.55074e-05	0.000131288	up	9090190	7.26646
chr2L	9090521	9090710	190	18	18	0	2.81391e-05	0.000183612	up	9090580	4.10406
chr2L	9120541	9120820	280	27	27	0	1.61057e-05	0.000134314	up	9120670	4.53392
chr2L	9158341	9158690	350	34	34	0	0.000233657	0.000642449	up	9158610	4.47103
chr2L	9252891	9253430	540	53	53	0	0.00188969	0.00305582	up	9253350	3.51819
chr2L	9271291	9271500	210	20	20	0	0.000204187	0.000593033	up	9271310	3.55492
chr2L	9320421	9320710	290	28	28	0	6.87621e-05	0.000308669	up	9320570	4.36156
chr2L	9330481	9331010	530	52	52	0	0.0013005	0.00222099	up	9330510	3.5624
chr2L	9341451	9342340	890	88	88	0	1.43255e-06	3.70811e-05	up	9342260	7.03104
chr2L	9386291	9386630	340	33	33	0	6.81553e-05	0.00030728	up	9386510	4.6049
chr2L	9396561	9396660	100	8	8	0	5.17791e-05	0.000263218	up	9396590	4.08481
chr2L	9430861	9431560	700	69	69	0	0.000369916	0.000858968	up	9430930	3.93291
chr2L	9435221	9435680	460	45	45	0	0.000674033	0.00130756	up	9435360	4.38967
chr2L	9437001	9437570	570	56	56	0	0.0012223	0.00210793	up	9437120	3.86243
chr2L	9460051	9460330	280	27	27	0	0.00128484	0.00219922	up	9460190	3.18953
chr2L	9464261	9465110	850	84	84	0	1.36663e-07	9.24751e-06	up	9464310	6.93463
chr2L	9490711	9491210	500	49	49	0	1.65395e-08	2.36075e-06	up	9491200	8.6345
chr2L	9494701	9495640	940	93	93	0	0.000461128	0.000995135	up	9495510	4.1033
chr2L	9539891	9540520	630	62	62	0	0.000141308	0.000472319	up	9540000	4.33346
chr2L	9547411	9547590	180	16	16	0	2.51685e-07	1.45481e-05	up	9547570	5.88019
chr2L	9576541	9577130	590	58	58	0	1.92102e-05	0.000148192	up	9577030	4.93623
chr2L	9612521	9612900	380	37	37	0	0.000981847	0.0017642	up	9612880	3.80434
chr2L	9613351	9613450	100	9	9	0	0.000131163	0.000451039	up	9613370	3.78593
chr2L	9616451	9617040	590	58	58	0	0.00010414	0.000394025	up	9616890	4.49955
chr2L	9657211	9657840	630	62	62	0	0.00075094	0.0014232	up	9657290	3.61548
chr2L	9673021	9673260	240	23	23	0	0.00196631	0.00316013	up	9673190	3.11553
chr2L	9699081	9699990	910	90	90	0	0.00327378	0.00494478	up	9699840	3.89057
chr2L	9731301	9731620	320	31	31	0	1.48411e-05	0.000128384	up	9731400	5.06198
chr2L	9757851	9758550	700	69	69	0	7.45168e-07	2.68683e-05	up	9757900	6.17724
chr2L	9758921	9759370	450	44	44	0	0.00155888	0.00259226	up	9759310	3.30267
chr2L	9763071	9763670	600	58	58	0	5.8223e-05	0.000281411	up	9763550	4.48405
chr2L	9775961	9776290	330	32	32	0	8.16618e-06	9.23244e-05	up	9776210	5.0096
chr2L	9790521	9791130	610	60	60	0	0.00687347	0.00970016	up	9790580	2.79214
chr2L	9792891	9793450	560	55	55	0	0.0017658	0.00287789	up	9793380	3.27957
chr2L	9890611	9890990	380	37	37	0	0.00069944	0.00134854	up	9890910	3.45269
chr2L	9893281	9893440	160	15	15	0	8.40105e-05	0.000348993	up	9893400	3.92308
chr2L	9894881	9895410	530	52	52	0	4.30914e-05	0.000239295	up	9894930	4.60003
chr2L	9897341	9897810	470	46	46	0	1.54404e-05	0.000131086	up	9897780	4.70294
chr2L	9912391	9913080	690	68	68	0	0.000134121	0.000455849	up	9912990	4.1523
chr2L	9920131	9920280	150	14	14	0	2.63474e-05	0.000176759	up	9920210	4.19009
chr2L	9921441	9921760	320	31	31	0	1.35709e-05	0.000122402	up	9921700	4.69055
chr2L	9938001	9939000	1000	99	99	0	6.35548e-05	0.000295457	up	9938060	4.55485
chr2L	9954001	9954500	500	49	49	0	0.00171799	0.00281403	up	9954100	3.59359
chr2L	9957051	9957510	460	45	45	0	0.00156544	0.00260006	up	9957370	3.42938
chr2L	9963651	9964160	510	50	50	0	4.94063e-06	6.84866e-05	up	9964120	4.89472
chr2L	9966911	9967490	580	57	57	0	4.91855e-05	0.000253564	up	9967010	4.72204
chr2L	9968531	9968610	80	7	7	0	0.000315223	0.000776184	up	9968540	3.89201
chr2L	9996651	9997120	470	46	46	0	2.78883e-05	0.000183017	up	9996960	5.00575
chr2L	10003451	10004000	550	54	54	0	0.000109389	0.00040289	up	10003530	4.23306
chr2L	10009141	10009570	430	42	42	0	0.00144745	0.00243059	up	10009180	3.1276
chr2L	10056661	10057110	450	44	44	0	6.17953e-05	0.00029128	up	10057020	4.4228
chr2L	10124201	10124290	90	8	8	0	0.00197427	0.00316847	up	10124230	3.10858
chr2L	10130941	10131070	130	12	12	0	0.000131139	0.000451039	up	10130970	3.75514
chr2L	10143261	10143460	200	19	19	0	1.72603e-10	4.20982e-07	up	10143410	9.42245
chr2L	10143511	10143530	20	1	1	0	0.000171971	0.000532888	up	10143520	3.6471
chr2L	10143591	10143830	240	22	22	0	0.000166474	0.00052295	up	10143710	3.91193
chr2L	10166171	10166260	90	8	8	0	8.06801e-05	0.00033995	up	10166200	3.9526
chr2L	10166411	10166440	30	2	2	0	0.0054388	0.0078217	up	10166430	2.76243
chr2L	10200781	10201290	510	50	50	0	0.00205774	0.00328569	up	10200810	3.14757
chr2L	10204081	10204670	590	58	58	0	0.000110961	0.000406716	up	10204490	4.56718
chr2L	10206731	10207290	560	55	55	0	0.000115214	0.000416764	up	10206920	5.07193
chr2L	10210571	10211080	510	50	50	0	5.22934e-06	7.12142e-05	up	10211060	5.33262
chr2L	10211141	10211290	150	14	14	0	6.92514e-05	0.000309525	up	10211160	4.2281
chr2L	10220841	10221510	670	66	66	0	0.000379318	0.000874575	up	10220930	4.02719
chr2L	10222411	10222810	400	39	39	0	7.69222e-05	0.00032956	up	10222770	3.94011
chr2L	10226671	10227180	510	50	50	0	0.00670589	0.00948417	up	10227130	3.20795
chr2L	10230411	10230990	580	57	57	0	0.000289589	0.000737872	up	10230790	4.21623
chr2L	10231501	10232610	1110	109	109	0	3.54945e-08	3.95417e-06	up	10231940	7.32411
chr2L	10246801	10247380	580	57	57	0	0.000749032	0.00142106	up	10247290	4.12842
chr2L	10250311	10250910	600	59	59	0	1.07006e-05	0.000106717	up	10250440	5.06293
chr2L	10251631	10251930	300	29	29	0	0.000179397	0.000548274	up	10251830	3.74033
chr2L	10255751	10256170	420	41	41	0	3.89275e-06	6.12053e-05	up	10256040	5.94227
chr2L	10260851	10261600	750	74	74	0	0.00178245	0.00290245	up	10261510	3.38457
chr2L	10263491	10264270	780	77	77	0	0.00411217	0.00607843	up	10263550	3.19683
chr2L	10265081	10265450	370	36	36	0	0.000501063	0.0010532	up	10265180	3.6509
chr2L	10266471	10266850	380	37	37	0	8.8759e-05	0.000358767	up	10266770	4.19309
chr2L	10268601	10268900	300	29	29	0	5.55252e-07	2.39033e-05	up	10268810	6.25429
chr2L	10269861	10270200	340	33	33	0	0.000127568	0.00044343	up	10270120	3.99618
chr2L	10277421	10277840	420	41	41	0	0.00446976	0.00655187	up	10277470	3.14927
chr2L	10278681	10279100	420	41	41	0	1.81905e-05	0.000142513	up	10279030	4.81224
chr2L	10292231	10292600	370	36	36	0	0.000368661	0.000856974	up	10292530	4.00678
chr2L	10298361	10298780	420	41	41	0	0.000215987	0.000614224	up	10298460	4.30853
chr2L	10299601	10300070	470	46	46	0	0.000461002	0.000995097	up	10299770	3.50358
chr2L	10303771	10304190	420	41	41	0	9.62669e-05	0.000377911	up	10304160	4.1426
chr2L	10306521	10307020	500	49	49	0	0.00206497	0.00329494	up	10306970	3.10545
chr2L	10310741	10311410	670	66	66	0	0.000450239	0.000978804	up	10311300	4.28342
chr2L	10311881	10312360	480	47	47	0	0.000448657	0.000976399	up	10312050	4.59285
chr2L	10314271	10314950	680	67	67	0	0.000167548	0.000524949	up	10314350	4.29579
chr2L	10327911	10328130	220	21	21	0	0.000761076	0.00143615	up	10328050	3.55368
chr2L	10330961	10331630	670	66	66	0	9.05027e-05	0.000363463	up	10331550	4.45729
chr2L	10333131	10334040	910	90	90	0	0.000122484	0.000432672	up	10333260	4.29435
chr2L	10341421	10341790	370	36	36	0	0.00367892	0.00551065	up	10341690	3.03652
chr2L	10342461	10342840	380	37	37	0	0.000381361	0.000877621	up	10342790	3.83921
chr2L	10344141	10344500	360	35	35	0	9.22122e-05	0.000367963	up	10344300	3.95557
chr2L	10356541	10356960	420	41	41	0	0.00646118	0.00917358	up	10356920	3.04645
chr2L	10362531	10363160	630	62	62	0	0.000409356	0.000920144	up	10362610	3.81799
chr2L	10366371	10366870	500	49	49	0	0.000495599	0.00104629	up	10366820	3.97102
chr2L	10373861	10374170	310	30	30	0	0.00639754	0.00908889	up	10373880	2.98841
chr2L	10375651	10376460	810	80	80	0	0.000441705	0.000967522	up	10375720	3.86889
chr2L	10379801	10380300	500	49	49	0	0.000168586	0.000526686	up	10379890	3.95308
chr2L	10386051	10386750	700	69	69	0	0.000802421	0.00149198	up	10386190	4.04191
chr2L	10387801	10388250	450	44	44	0	0.000971516	0.00174735	up	10388170	3.78387
chr2L	10393521	10393790	270	26	26	0	3.5545e-05	0.000215036	up	10393570	4.03594
chr2L	10396141	10396920	780	77	77	0	0.000348551	0.000824233	up	10396270	4.59143
chr2L	10405091	10405430	340	33	33	0	0.00219553	0.00347654	up	10405280	3.4875
chr2L	10408021	10408410	390	38	38	0	0.00471605	0.00687319	up	10408050	2.8898
chr2L	10413361	10414140	780	77	77	0	0.000584056	0.00117286	up	10414040	3.71497
chr2L	10418951	10419340	390	38	38	0	4.45116e-05	0.000242476	up	10418990	4.32125
chr2L	10422681	10423470	790	78	78	0	6.9048e-06	8.33273e-05	up	10423240	5.62295
chr2L	10426411	10426990	580	57	57	0	7.01841e-05	0.000310927	up	10426460	4.23694
chr2L	10435641	10436120	480	47	47	0	0.000489887	0.00103807	up	10435700	3.58266
chr2L	10437301	10437740	440	43	43	0	0.00200151	0.00320657	up	10437610	3.91637
chr2L	10439171	10439550	380	37	37	0	0.000749832	0.00142179	up	10439220	3.5504
chr2L	10476881	10477250	370	36	36	0	5.57733e-05	0.000273988	up	10476940	4.00839
chr2L	10479761	10480210	450	44	44	0	0.000399559	0.00090615	up	10479870	4.01846
chr2L	10483091	10483430	340	33	33	0	2.35962e-05	0.000166147	up	10483330	4.85345
chr2L	10488481	10488850	370	36	36	0	2.33291e-05	0.000165501	up	10488800	4.79895
chr2L	10506601	10507280	680	67	67	0	0.00108822	0.00191982	up	10507160	3.89799
chr2L	10516571	10517510	940	93	93	0	0.000195157	0.000577108	up	10516650	4.45789
chr2L	10603651	10603680	30	2	2	0	0.000666832	0.001298	up	10603670	3.34617
chr2L	10654611	10654770	160	15	15	0	6.76728e-05	0.000305955	up	10654720	3.9952
chr2L	10671551	10671880	330	32	32	0	2.21371e-06	4.63719e-05	up	10671660	6.05462
chr2L	10711351	10711450	100	8	8	0	0.000253005	0.000675788	up	10711410	3.55962
chr2L	10721461	10721990	530	52	52	0	0.00030686	0.000766301	up	10721590	3.93101
chr2L	10728671	10729160	490	48	48	0	0.000421591	0.000938181	up	10729130	3.53467
chr2L	10732321	10732770	450	43	43	0	0.000388627	0.000888861	up	10732700	3.75309
chr2L	10735911	10736340	430	42	42	0	2.93027e-05	0.000188773	up	10736320	4.61179
chr2L	10737061	10737510	450	44	44	0	0.00160986	0.00266409	up	10737410	3.54713
chr2L	10743751	10744250	500	49	49	0	0.000302127	0.000758014	up	10744130	4.73946
chr2L	10767741	10768290	550	51	51	0	8.55849e-05	0.000351561	up	10768200	4.38144
chr2L	10769771	10770290	520	49	49	0	9.49476e-05	0.000374179	up	10770200	4.2703
chr2L	10774051	10774480	430	42	42	0	0.000503231	0.00105591	up	10774060	3.65526
chr2L	10837331	10837880	550	54	54	0	0.00310538	0.00471302	up	10837800	3.76666
chr2L	10842451	10842930	480	47	47	0	0.000566527	0.00114928	up	10842500	3.58371
chr2L	10857891	10858640	750	74	74	0	0.000463232	0.000998261	up	10858010	4.01612
chr2L	10866331	10866780	450	44	44	0	4.13926e-08	4.24822e-06	up	10866510	7.31938
chr2L	10867101	10867210	110	10	10	0	0.000474375	0.00101485	up	10867190	3.45749
chr2L	10940371	10940490	120	11	11	0	2.89047e-05	0.000187	up	10940380	4.51697
chr2L	10964081	10965040	960	95	95	0	0.00297238	0.00453906	up	10964940	3.47784
chr2L	10967571	10968490	920	91	91	0	0.000277681	0.000719752	up	10968370	3.94825
chr2L	10970081	10970680	600	59	59	0	0.000308055	0.000767027	up	10970180	4.19047
chr2L	10976261	10976920	660	65	65	0	0.000522376	0.00108354	up	10976780	4.28618
chr2L	10986181	10986340	160	15	15	0	0.00083345	0.00153747	up	10986230	3.28226
chr2L	10987451	10987920	470	46	46	0	0.000483769	0.00102892	up	10987820	3.6483
chr2L	10989131	10989570	440	43	43	0	0.0014657	0.00245672	up	10989180	3.30323
chr2L	11003961	11004420	460	45	45	0	7.81208e-07	2.73423e-05	up	11004300	5.71241
chr2L	11004601	11004910	310	30	30	0	1.11653e-05	0.000108969	up	11004650	4.41613
chr2L	11010881	11011480	600	59	59	0	0.000190829	0.000568751	up	11010970	4.78129
chr2L	11012131	11012220	90	8	8	0	0.00459079	0.00670668	up	11012170	2.71063
chr2L	11082161	11082320	160	15	15	0	0.00149844	0.00250392	up	11082240	3.04677
chr2L	11086371	11086730	360	35	35	0	0.0019496	0.00313714	up	11086400	3.29416
chr2L	11091061	11091470	410	40	40	0	9.75734e-05	0.00037959	up	11091130	4.50561
chr2L	11100741	11101130	390	38	38	0	3.36651e-05	0.000208213	up	11101040	4.62058
chr2L	11106481	11106990	510	50	50	0	0.000772944	0.00145255	up	11106590	4.05021
chr2L	11120131	11120630	500	49	49	0	0.000211933	0.00060671	up	11120500	4.71936
chr2L	11123481	11123920	440	43	43	0	0.000169347	0.000527952	up	11123890	3.952
chr2L	11130131	11130950	820	81	81	0	0.000238949	0.000650429	up	11130180	3.86383
chr2L	11171871	11172420	550	54	54	0	5.9268e-06	7.64707e-05	up	11172330	5.48866
chr2L	11178831	11179230	400	39	39	0	0.000354989	0.000835134	up	11178840	3.65127
chr2L	11203471	11204130	660	64	64	0	0.00206445	0.00329468	up	11203570	3.37713
chr2L	11268841	11269930	1090	108	108	0	0.000148504	0.000487847	up	11268920	4.71532
chr2L	11277741	11278260	520	51	51	0	0.00020402	0.000592975	up	11278190	4.12461
chr2L	11281911	11282260	350	34	34	0	6.86562e-05	0.000308649	up	11282160	4.32297
chr2L	11358791	11359120	330	32	32	0	0.00107231	0.00189617	up	11359010	3.64482
chr2L	11473971	11474340	370	36	36	0	0.0036792	0.00551065	up	11474080	3.33085
chr2L	11474971	11475290	320	31	31	0	1.08169e-07	8.03351e-06	up	11475080	6.29632
chr2L	11498781	11499450	670	66	66	0	0.00266559	0.0041203	up	11498850	3.59222
chr2L	11516831	11517590	760	75	75	0	0.000757479	0.00143145	up	11517480	4.48948
chr2L	11624191	11624360	170	16	16	0	0.000202083	0.000589034	up	11624310	3.46514
chr2L	11809221	11809740	520	51	51	0	0.00060679	0.00120763	up	11809660	4.12019
chr2L	11813551	11814220	670	66	66	0	0.000489743	0.00103802	up	11814170	3.80919
chr2L	11816371	11816750	380	37	37	0	0.00171755	0.00281381	up	11816430	3.56013
chr2L	11829261	11829670	410	40	40	0	0.000122441	0.000432672	up	11829330	4.75586
chr2L	11928701	11928940	240	23	23	0	0.000167401	0.00052478	up	11928880	3.62673
chr2L	11940711	11941090	380	36	36	0	0.0042802	0.00629676	up	11940840	3.10846
chr2L	11948341	11949000	660	65	65	0	0.00061097	0.00121357	up	11948440	3.45182
chr2L	11989641	11990160	520	51	51	0	0.000460235	0.000993911	up	11989770	4.44782
chr2L	11990601	11991090	490	48	48	0	0.00123697	0.00212921	up	11990680	3.33159
chr2L	12020791	12021210	420	41	41	0	0.000409788	0.000920325	up	12020830	3.85117
chr2L	12048791	12049230	440	43	43	0	1.32059e-05	0.000120515	up	12049150	4.61542
chr2L	12056001	12056490	490	48	48	0	0.00199141	0.00319206	up	12056080	3.31376
chr2L	12063131	12063390	260	25	25	0	0.00196237	0.00315548	up	12063150	3.20542
chr2L	12076691	12076820	130	12	12	0	0.000130181	0.000449095	up	12076720	3.64342
chr2L	12081081	12081510	430	42	42	0	0.000436656	0.000960476	up	12081360	3.76574
chr2L	12093481	12093960	480	47	47	0	0.000172101	0.00053311	up	12093920	3.90005
chr2L	12097551	12098020	470	45	45	0	2.45428e-05	0.000169443	up	12097950	4.49681
chr2L	12103241	12103960	720	71	71	0	0.000398026	0.000903571	up	12103720	4.13118
chr2L	12108951	12109420	470	44	44	0	0.000583752	0.00117269	up	12109330	3.6455
chr2L	12110571	12110730	160	14	14	0	2.83824e-05	0.000184799	up	12110700	4.16306
chr2L	12133311	12134140	830	82	82	0	3.84456e-05	0.000223695	up	12133510	5.4399
chr2L	12159721	12159740	20	1	1	0	0.00457658	0.00668699	up	12159730	2.65395
chr2L	12172391	12173230	840	83	83	0	0.00384029	0.00572471	up	12172500	3.3921
chr2L	12341771	12342030	260	22	22	0	1.88766e-06	4.25419e-05	up	12341840	4.8873
chr2L	12355311	12355410	100	8	8	0	0.00123208	0.00212242	up	12355400	3.50565
chr2L	12373651	12373830	180	17	17	0	0.000314134	0.000775353	up	12373690	3.73992
chr2L	12374641	12374830	190	18	18	0	0.000430118	0.000950988	up	12374770	3.3845
chr2L	12403001	12403230	230	22	22	0	0.00107263	0.00189636	up	12403100	3.07061
chr2L	12424481	12425110	630	62	62	0	0.00681899	0.0096337	up	12424990	3.34458
chr2L	12427631	12428080	450	44	44	0	0.000693824	0.00133998	up	12427970	3.61513
chr2L	12454961	12455520	560	55	55	0	0.00175311	0.00286027	up	12455400	3.82559
chr2L	12520071	12520830	760	75	75	0	1.47954e-05	0.000128323	up	12520800	4.99582
chr2L	12540361	12540490	130	12	12	0	0.00416281	0.00614235	up	12540460	2.87712
chr2L	12568411	12568660	250	24	24	0	4.53323e-06	6.53171e-05	up	12568540	4.91639
chr2L	12575031	12575520	490	48	48	0	0.000431517	0.000952382	up	12575430	3.6673
chr2L	12579051	12579370	320	31	31	0	0.000807681	0.00150081	up	12579090	3.34945
chr2L	12603441	12603700	260	25	25	0	7.7836e-07	2.73423e-05	up	12603480	5.60996
chr2L	12712311	12712740	430	42	42	0	0.000621286	0.00122934	up	12712630	3.8187
chr2L	12721751	12722290	540	53	53	0	8.78786e-05	0.000356787	up	12721810	4.24679
chr2L	12958061	12958130	70	5	5	0	0.00369152	0.00552548	up	12958090	2.96402
chr2L	13000451	13000880	430	42	42	0	0.000101044	0.00038653	up	13000570	5.00848
chr2L	13003601	13004630	1030	102	102	0	0.000712419	0.00136664	up	13004460	3.78852
chr2L	13018941	13019440	500	49	49	0	0.000814203	0.00150928	up	13019000	3.61518
chr2L	13021171	13021860	690	68	68	0	0.00108749	0.00191891	up	13021260	3.88841
chr2L	13157931	13158270	340	33	33	0	8.74588e-06	9.63399e-05	up	13158120	4.93954
chr2L	13164921	13165720	800	79	79	0	0.000321065	0.000786308	up	13165490	4.95703
chr2L	13176571	13177300	730	72	72	0	4.98969e-05	0.000255498	up	13177210	4.42523
chr2L	13179001	13179400	400	39	39	0	0.000166134	0.000522603	up	13179090	4.39737
chr2L	13182441	13182830	390	38	38	0	7.44421e-05	0.000323035	up	13182510	4.23197
chr2L	13191761	13192350	590	58	58	0	0.000186207	0.000561214	up	13191870	4.16018
chr2L	13203171	13204100	930	92	92	0	0.000286737	0.000734087	up	13203280	4.37014
chr2L	13215661	13215800	140	13	13	0	0.000910513	0.00165326	up	13215760	3.16688
chr2L	13219661	13220170	510	50	50	0	0.000676541	0.00131214	up	13220060	4.15722
chr2L	13222201	13222790	590	58	58	0	0.000252878	0.000675649	up	13222240	3.96688
chr2L	13244631	13244770	140	13	13	0	0.000204986	0.000594269	up	13244730	3.33833
chr2L	13250171	13250470	300	29	29	0	1.14625e-07	8.19848e-06	up	13250380	6.426
chr2L	13257401	13257540	140	13	13	0	3.02971e-05	0.000193773	up	13257410	4.54751
chr2L	13286421	13286910	490	48	48	0	4.26224e-05	0.000237847	up	13286830	4.43088
chr2L	13289631	13290210	580	57	57	0	3.26998e-05	0.000204318	up	13289710	4.77109
chr2L	13296071	13296600	530	52	52	0	0.00156283	0.00259666	up	13296130	3.61297
chr2L	13325951	13326030	80	7	7	0	0.000443501	0.000969693	up	13325990	3.32666
chr2L	13332271	13333270	1000	99	99	0	7.53362e-07	2.69881e-05	up	13333250	5.94707
chr2L	13349231	13349900	670	66	66	0	0.00655031	0.00928715	up	13349720	3.50894
chr2L	13354871	13355320	450	44	44	0	8.21828e-05	0.000344659	up	13355300	4.13765
chr2L	13366021	13366610	590	56	56	0	0.000107124	0.000397633	up	13366100	4.17316
chr2L	13367371	13367760	390	38	38	0	8.52125e-05	0.000351498	up	13367710	4.22719
chr2L	13369021	13369300	280	27	27	0	0.000302289	0.000758212	up	13369260	3.45279
chr2L	13370791	13371300	510	50	50	0	0.000397622	0.000903326	up	13371230	3.96953
chr2L	13373681	13374240	560	55	55	0	0.000484443	0.00103012	up	13373840	3.65924
chr2L	13378501	13378970	470	46	46	0	0.000423948	0.000941363	up	13378910	3.95751
chr2L	13382461	13382810	350	31	31	0	1.38848e-05	0.000124229	up	13382500	4.65847
chr2L	13387211	13387640	430	42	42	0	0.000246277	0.00066521	up	13387600	4.00913
chr2L	13394961	13395530	570	56	56	0	0.000169244	0.000527952	up	13395340	4.9765
chr2L	13398661	13399150	490	48	48	0	0.000198929	0.000584503	up	13398750	4.38219
chr2L	13413601	13413710	110	10	10	0	0.00210573	0.00335274	up	13413650	2.8196
chr2L	13419011	13419220	210	20	20	0	0.000521106	0.00108238	up	13419040	3.31552
chr2L	13445401	13446040	640	63	63	0	0.00530117	0.007638	up	13445440	3.16639
chr2L	13458861	13459480	620	61	61	0	1.45505e-07	9.56252e-06	up	13458930	6.83572
chr2L	13489011	13489180	170	13	13	0	0.000330527	0.00080033	up	13489060	3.91148
chr2L	13500161	13500930	770	76	76	0	3.80464e-06	6.07747e-05	up	13500310	4.96973
chr2L	13547891	13548180	290	28	28	0	0.00391849	0.0058326	up	13548110	3.08506
chr2L	13640671	13640780	110	10	10	0	0.00530849	0.00764634	up	13640720	2.77327
chr2L	13641031	13642280	1250	124	124	0	7.03634e-05	0.000311419	up	13641820	5.97847
chr2L	13732321	13732540	220	21	21	0	1.59342e-05	0.000133475	up	13732400	4.54584
chr2L	13770601	13771270	670	66	66	0	9.65464e-05	0.000378845	up	13770780	4.10028
chr2L	13780261	13780860	600	56	56	0	0.00424082	0.00624636	up	13780740	3.09011
chr2L	13783401	13784090	690	68	68	0	0.00145499	0.00244191	up	13783430	3.4999
chr2L	13790681	13791140	460	45	45	0	0.000196908	0.000580245	up	13790700	4.02121
chr2L	13793231	13793740	510	50	50	0	0.000701006	0.00135099	up	13793300	3.59785
chr2L	13811321	13811690	370	36	36	0	0.000769259	0.00144652	up	13811410	3.99363
chr2L	13813161	13813270	110	9	9	0	0.00181816	0.00295022	up	13813260	3.36706
chr2L	13813311	13814020	710	70	70	0	0.000297444	0.000751777	up	13813420	3.93819
chr2L	13827611	13827950	340	33	33	0	6.67235e-05	0.000302641	up	13827910	4.3871
chr2L	13829561	13830050	490	48	48	0	0.000442726	0.000968653	up	13829630	3.89727
chr2L	13832951	13833460	510	50	50	0	0.000109725	0.000402927	up	13833050	4.45203
chr2L	13834901	13835550	650	64	64	0	0.00115745	0.00201819	up	13834990	3.62962
chr2L	13842021	13842500	480	47	47	0	2.19009e-07	1.32493e-05	up	13842410	6.12701
chr2L	13904271	13905020	750	74	74	0	0.000583134	0.00117204	up	13904940	3.714
chr2L	13911771	13912180	410	40	40	0	1.13924e-09	4.32808e-07	up	13911810	9.42708
chr2L	13931981	13932140	160	15	15	0	3.87472e-05	0.000224306	up	13932060	3.89858
chr2L	13960491	13960750	260	25	25	0	9.36418e-07	3.00907e-05	up	13960670	5.27367
chr2L	14107451	14107470	20	1	1	0	0.00348034	0.00522995	up	14107460	2.75112
chr2L	14160671	14161360	690	68	68	0	3.41978e-05	0.000210368	up	14160740	4.69332
chr2L	14184261	14184530	270	26	26	0	1.0891e-05	0.000107568	up	14184480	4.57323
chr2L	14197311	14197540	230	22	22	0	4.81157e-06	6.73104e-05	up	14197470	4.67645
chr2L	14251881	14252070	190	18	18	0	9.88374e-09	1.80635e-06	up	14252030	7.19207
chr2L	14252171	14252250	80	7	7	0	4.02622e-07	1.94601e-05	up	14252220	5.20977
chr2L	14252331	14252960	630	62	62	0	2.14617e-06	4.57e-05	up	14252550	7.02003
chr2L	14287801	14288350	550	54	54	0	0.000353097	0.000831754	up	14287880	4.14552
chr2L	14333911	14334250	340	33	33	0	4.4413e-05	0.000242476	up	14334160	4.93098
chr2L	14348571	14349100	530	52	52	0	0.000204385	0.000593092	up	14348640	3.84764
chr2L	14354901	14355420	520	51	51	0	0.000715029	0.00136944	up	14355320	4.00696
chr2L	14358811	14359370	560	55	48	0	0.00638205	0.00906971	up	14358930	3.17251
chr2L	14361781	14362190	410	40	40	0	0.000470102	0.00100874	up	14361900	3.90168
chr2L	14408531	14408680	150	14	14	0	0.00118461	0.00205495	up	14408590	2.94034
chr2L	14588651	14588760	110	10	10	0	0.000330384	0.00080033	up	14588670	3.54358
chr2L	14588791	14588920	130	12	12	0	0.000114321	0.000414415	up	14588910	4.12861
chr2L	14588991	14589270	280	27	27	0	1.43369e-07	9.49041e-06	up	14589210	6.67271
chr2L	14598661	14598940	280	27	27	0	0.000797158	0.00148522	up	14598710	3.38263
chr2L	14706001	14706800	800	79	79	0	0.00403797	0.00598521	up	14706640	4.26084
chr2L	14851661	14851960	300	29	29	0	0.000148131	0.000487684	up	14851830	4.74644
chr2L	14972751	14973440	690	68	68	0	0.00114437	0.0020007	up	14973310	3.85397
chr2L	15005421	15005970	550	54	54	0	0.000594019	0.00118698	up	15005480	3.86432
chr2L	15007301	15007930	630	62	62	0	1.13376e-06	3.37358e-05	up	15007380	5.90748
chr2L	15009671	15010110	440	43	43	0	0.000276058	0.00071785	up	15009720	3.92824
chr2L	15038731	15039680	950	94	94	0	1.70248e-05	0.000138611	up	15038940	5.2232
chr2L	15057681	15058130	450	44	44	0	4.75094e-07	2.1592e-05	up	15058110	6.00931
chr2L	15060501	15061780	1280	127	127	0	0.000381011	0.000877372	up	15061160	4.15601
chr2L	15080041	15080140	100	8	8	0	6.29273e-05	0.000294036	up	15080070	3.90473
chr2L	15096721	15097170	450	44	44	0	1.1451e-06	3.39626e-05	up	15097110	5.30614
chr2L	15113041	15113710	670	66	66	0	0.000367194	0.000854822	up	15113120	3.97479
chr2L	15118011	15118450	440	43	43	0	0.000105596	0.000395175	up	15118070	4.28354
chr2L	15248251	15249050	800	79	79	0	0.000362996	0.000847639	up	15248290	3.61787
chr2L	15256191	15256650	460	45	45	0	7.69643e-05	0.00032956	up	15256620	4.35897
chr2L	15504521	15505000	480	47	47	0	1.50977e-05	0.000129622	up	15504700	7.01962
chr2L	15609291	15609390	100	9	9	0	0.000214036	0.000611196	up	15609360	3.47516
chr2L	15613631	15613820	190	18	18	0	3.35571e-06	5.82783e-05	up	15613660	4.78047
chr2L	15746841	15747530	690	68	68	0	0.000310192	0.000769582	up	15746960	4.2589
chr2L	15748081	15748620	540	53	53	0	4.51581e-05	0.000242944	up	15748180	4.22797
chr2L	15750931	15751390	460	45	45	0	0.000128087	0.000444917	up	15751050	4.38183
chr2L	15764011	15764410	400	36	36	0	1.19694e-05	0.000114134	up	15764360	4.71886
chr2L	15768171	15768530	360	35	35	0	6.22006e-05	0.000292245	up	15768420	4.88539
chr2L	15770971	15771530	560	53	53	0	0.000650569	0.00127231	up	15771440	3.2855
chr2L	15903201	15903290	90	8	8	0	0.00392409	0.0058382	up	15903280	3.23523
chr2L	15903761	15904000	240	23	23	0	0.00043926	0.000964302	up	15903830	3.37172
chr2L	15949491	15949840	350	34	34	0	0.000997387	0.00178755	up	15949690	3.84235
chr2L	16026941	16027050	110	8	8	0	0.0041493	0.00612539	up	16026990	2.80376
chr2L	16041651	16042710	1060	105	105	0	0.000126756	0.000441552	up	16042580	5.70164
chr2L	16049521	16050030	510	50	50	0	0.00399919	0.00593447	up	16049590	3.32385
chr2L	16167961	16168530	570	56	56	0	0.00197338	0.00316847	up	16168060	3.29616
chr2L	16198181	16198540	360	35	35	0	0.00156886	0.00260406	up	16198300	4.59187
chr2L	16223541	16225070	1530	152	152	0	2.25803e-08	2.92522e-06	up	16224690	12.2631
chr2L	16257391	16257940	550	54	54	0	0.00119451	0.00206859	up	16257470	3.44472
chr2L	16261611	16262250	640	63	63	0	3.65718e-05	0.000218355	up	16261720	4.57914
chr2L	16275871	16276150	280	27	27	0	0.00137705	0.00232735	up	16276060	3.10275
chr2L	16277981	16278380	400	39	39	0	0.000162443	0.00051489	up	16278190	4.03161
chr2L	16282151	16282400	250	24	24	0	0.00525904	0.00758468	up	16282310	2.89606
chr2L	16299611	16300340	730	72	72	0	0.000940075	0.00169917	up	16299660	3.57034
chr2L	16302761	16303380	620	60	60	0	0.000210491	0.000603804	up	16303190	4.48217
chr2L	16306961	16307430	470	46	46	0	0.0009606	0.00173113	up	16307070	3.78987
chr2L	16310551	16311140	590	58	58	0	9.90276e-05	0.00038234	up	16310640	4.52603
chr2L	16325591	16326310	720	67	67	0	0.00151513	0.0025266	up	16325950	3.91692
chr2L	16326811	16327240	430	42	42	0	2.72226e-05	0.000180634	up	16327140	5.06824
chr2L	16328991	16329410	420	41	41	0	0.00128337	0.00219748	up	16329360	3.31002
chr2L	16333531	16334340	810	80	80	0	2.94853e-06	5.44139e-05	up	16333950	8.39666
chr2L	16350051	16351270	1220	121	118	0	0.00113308	0.0019855	up	16350970	3.82799
chr2L	16352491	16353050	560	55	55	0	0.000588821	0.0011788	up	16352980	3.66686
chr2L	16356581	16357200	620	61	61	0	0.00269304	0.00415696	up	16356630	3.24153
chr2L	16487441	16488080	640	63	63	0	0.000212007	0.000606732	up	16488000	4.64078
chr2L	16491021	16491800	780	77	77	0	0.00242459	0.0037861	up	16491710	3.5213
chr2L	16507501	16508120	620	61	61	0	0.00177526	0.00289176	up	16508110	3.53005
chr2L	16543041	16544150	1110	110	110	0	0.000503647	0.00105616	up	16544000	4.38256
chr2L	16553491	16553630	140	12	12	0	0.00149538	0.00250005	up	16553560	3.17848
chr2L	16656511	16657240	730	72	72	0	0.000533906	0.00110069	up	16657140	3.83032
chr2L	16662201	16662450	250	24	24	0	1.85445e-06	4.24571e-05	up	16662310	5.75257
chr2L	16676851	16677390	540	53	53	0	7.39588e-05	0.000322124	up	16676950	4.3745
chr2L	16679721	16680670	950	94	94	0	0.000249614	0.000669473	up	16679810	4.38182
chr2L	16685671	16686020	350	34	34	0	0.000359219	0.000840391	up	16685760	3.72195
chr2L	16703151	16703560	410	40	40	0	0.00709408	0.00999606	up	16703460	3.1145
chr2L	16703811	16704130	320	31	31	0	9.94043e-05	0.00038311	up	16704090	3.92651
chr2L	16715631	16715890	260	23	23	0	0.00236099	0.00369791	up	16715760	3.15963
chr2L	16719441	16720160	720	71	71	0	0.000527273	0.00108998	up	16719530	4.097
chr2L	16721221	16721360	140	13	13	0	0.00304274	0.00463103	up	16721330	2.6607
chr2L	16727621	16728240	620	61	61	0	1.45892e-05	0.00012747	up	16727660	4.93129
chr2L	16729261	16729300	40	3	3	0	2.90242e-09	7.75806e-07	up	16729290	8.5766
chr2L	16729631	16729970	340	33	33	0	0.000162341	0.000514773	up	16729940	3.8951
chr2L	16732021	16732660	640	63	63	0	2.5889e-05	0.000175182	up	16732540	5.04464
chr2L	16738191	16738770	580	57	57	0	0.000131532	0.000451369	up	16738610	4.49465
chr2L	16742901	16743610	710	70	70	0	0.000870481	0.00159483	up	16743030	4.63641
chr2L	16801751	16802210	460	45	45	0	3.05885e-05	0.000195029	up	16802130	4.2772
chr2L	16815961	16816620	660	65	65	0	9.35421e-07	3.00907e-05	up	16816010	5.86377
chr2L	16824981	16825450	470	46	46	0	9.17849e-06	9.83297e-05	up	16825270	4.96263
chr2L	16826791	16827270	480	47	47	0	0.000507946	0.00106278	up	16826900	3.84786
chr2L	16841941	16842080	140	13	13	0	1.3958e-06	3.69583e-05	up	16842000	5.00213
chr2L	16848601	16849280	680	67	67	0	3.82791e-05	0.00022291	up	16848650	4.59686
chr2L	16852521	16853010	490	48	48	0	5.05631e-06	6.96095e-05	up	16852580	5.06773
chr2L	16853391	16853730	340	33	33	0	0.00114286	0.00199847	up	16853620	3.49174
chr2L	16859451	16860040	590	56	56	0	3.74355e-05	0.000220202	up	16859690	4.90472
chr2L	16862621	16862650	30	2	2	0	0.00061909	0.00122623	up	16862630	3.20782
chr2L	16879181	16879690	510	50	50	0	0.00143894	0.00241809	up	16879260	3.49827
chr2L	16887761	16888650	890	88	88	0	0.00113763	0.00199123	up	16888510	3.76033
chr2L	16902081	16902480	400	39	39	0	6.56243e-05	0.00030049	up	16902370	4.44904
chr2L	16910301	16910650	350	34	34	0	7.44732e-05	0.000323035	up	16910320	4.26579
chr2L	17163441	17163650	210	20	20	0	8.63684e-05	0.000353077	up	17163520	4.13874
chr2L	17195311	17195520	210	17	17	0	0.00113545	0.00198855	up	17195380	3.31428
chr2L	17201891	17201990	100	4	4	0	0.0003111	0.000770789	up	17201980	3.76907
chr2L	17260601	17261090	490	48	48	0	0.00277322	0.00426703	up	17261040	3.1851
chr2L	17368411	17369040	630	62	62	0	0.0013401	0.00227755	up	17368990	3.29281
chr2L	17383991	17384910	920	91	91	0	0.000281165	0.000723505	up	17384060	4.3607
chr2L	17385211	17385550	340	33	33	0	0.000198173	0.000582843	up	17385460	4.10338
chr2L	17405051	17405110	60	4	4	0	0.00261963	0.00405667	up	17405060	3.03128
chr2L	17410281	17410770	490	48	48	0	4.21348e-05	0.000236426	up	17410330	4.58685
chr2L	17472981	17473640	660	65	65	0	0.00321537	0.00486379	up	17473620	3.13544
chr2L	17477691	17478210	520	51	51	0	0.000345668	0.000821196	up	17478180	3.7793
chr2L	17481031	17481270	240	23	23	0	0.00670692	0.00948417	up	17481190	2.75657
chr2L	17484121	17484620	500	49	49	0	4.79456e-05	0.000250993	up	17484190	4.57337
chr2L	17500861	17501430	570	56	56	0	0.000609637	0.00121171	up	17500940	3.67602
chr2L	17593941	17594550	610	60	60	0	0.00476391	0.00693519	up	17594020	3.17416
chr2L	17603091	17603710	620	61	61	0	0.000775163	0.00145582	up	17603130	3.83583
chr2L	17684271	17685140	870	86	86	0	0.00155629	0.00258909	up	17684460	4.2624
chr2L	17715131	17716350	1220	121	121	0	0.000854886	0.00157036	up	17715580	4.98773
chr2L	17734511	17735110	600	58	58	0	1.26473e-05	0.000118012	up	17734570	4.7106
chr2L	17735411	17735860	450	44	44	0	0.000657796	0.00128315	up	17735580	3.59245
chr2L	17784451	17785140	690	68	68	0	9.88695e-09	1.80635e-06	up	17784760	12.0963
chr2L	17861161	17861890	730	72	72	0	0.000427644	0.000947727	up	17861300	5.02689
chr2L	18032961	18033180	220	21	21	0	1.37553e-05	0.000123742	up	18032980	4.39129
chr2L	18063131	18063370	240	23	23	0	3.52493e-05	0.00021424	up	18063240	4.34154
chr2L	18106291	18106420	130	12	12	0	0.000501282	0.00105342	up	18106370	3.84797
chr2L	18117051	18117360	310	30	30	0	1.75391e-05	0.000140052	up	18117170	4.74022
chr2L	18119421	18120100	680	67	67	0	1.9539e-05	0.000149488	up	18120060	4.84007
chr2L	18137901	18138340	440	43	43	0	0.000105078	0.000395108	up	18138250	4.5017
chr2L	18158461	18159210	750	74	74	0	0.00034594	0.000821196	up	18159130	4.04598
chr2L	18195461	18195800	340	33	33	0	0.000214938	0.000612477	up	18195690	4.07082
chr2L	18294381	18294650	270	26	26	0	6.09593e-06	7.74497e-05	up	18294630	4.9385
chr2L	18298041	18298350	310	30	30	0	5.51202e-06	7.3293e-05	up	18298260	4.92012
chr2L	18441141	18441780	640	63	63	0	2.55355e-05	0.00017382	up	18441420	6.95756
chr2L	18443071	18443810	740	73	73	0	0.000187581	0.000563482	up	18443160	4.57394
chr2L	18448771	18449300	530	52	52	0	0.000469619	0.00100822	up	18448870	3.91325
chr2L	18454351	18454930	580	57	57	0	0.000485357	0.00103158	up	18454490	4.89566
chr2L	18484381	18485090	710	70	70	0	0.000352253	0.0008302	up	18485020	4.29017
chr2L	18513431	18513780	350	31	31	0	1.18108e-08	1.99799e-06	up	18513530	7.55956
chr2L	18547341	18547550	210	20	20	0	1.04243e-05	0.000105889	up	18547430	4.64504
chr2L	18564001	18564440	440	43	43	0	0.000286579	0.000734087	up	18564230	3.95579
chr2L	18576301	18576610	310	30	30	0	0.000354303	0.000833949	up	18576580	3.51064
chr2L	18590331	18591110	780	77	77	0	0.000682303	0.00132094	up	18590540	4.16314
chr2L	18605041	18605640	600	59	59	0	0.00108613	0.00191689	up	18605230	4.21976
chr2L	18606511	18607010	500	49	49	0	0.000643715	0.00126296	up	18606630	3.56074
chr2L	18612091	18612560	470	46	46	0	9.11442e-05	0.000365199	up	18612160	4.06578
chr2L	18664001	18664100	100	8	8	0	0.000426666	0.000946018	up	18664060	3.42009
chr2L	18665831	18666450	620	61	61	0	2.70854e-05	0.000179946	up	18666390	4.64613
chr2L	18688621	18689140	520	51	51	0	0.00294569	0.00450283	up	18688690	3.12322
chr2L	18703121	18703560	440	43	43	0	0.000217714	0.000617314	up	18703480	4.05424
chr2L	18705661	18706120	460	45	45	0	0.000176445	0.000542884	up	18705970	4.70653
chr2L	18707941	18709020	1080	107	68	20	0.00326651	0.00493623	up	18708900	3.71377
chr2L	18713981	18714630	650	64	64	0	0.000125995	0.000439973	up	18714520	4.26098
chr2L	18776441	18777140	700	69	69	0	0.000374283	0.000865807	up	18776970	4.90816
chr2L	18818371	18818780	410	40	40	0	2.36211e-06	4.72434e-05	up	18818700	5.57927
chr2L	18830591	18831430	840	83	83	0	0.00125346	0.00215354	up	18830670	3.56374
chr2L	18839471	18840110	640	63	63	0	0.00238314	0.00372803	up	18839530	3.47824
chr2L	18857431	18858010	580	57	57	0	0.00067272	0.00130695	up	18857610	4.09658
chr2L	18951601	18952220	620	61	61	0	0.000182813	0.000554631	up	18952080	5.08076
chr2L	18968591	18969160	570	56	56	0	0.000288028	0.000735364	up	18968690	3.9085
chr2L	18974191	18974810	620	61	61	0	0.000145857	0.000483106	up	18974380	4.39311
chr2L	18987211	18987880	670	66	66	0	0.000139601	0.000468498	up	18987260	4.42102
chr2L	19033351	19033690	340	32	32	0	0.000160737	0.000512151	up	19033630	4.04559
chr2L	19034411	19034880	470	46	46	0	0.000243783	0.000660113	up	19034470	3.71394
chr2L	19041601	19041980	380	37	37	0	7.46722e-05	0.000323745	up	19041820	4.34952
chr2L	19044921	19045520	600	59	59	0	0.000173003	0.00053536	up	19044930	4.07986
chr2L	19048911	19049280	370	36	36	0	0.000263091	0.000692803	up	19049210	3.83254
chr2L	19051561	19052060	500	49	49	0	0.000822235	0.0015217	up	19051950	3.67258
chr2L	19053661	19054530	870	86	86	0	0.000596328	0.00119064	up	19053700	3.66744
chr2L	19063091	19063430	340	33	33	0	0.000121041	0.000429121	up	19063200	4.19769
chr2L	19064681	19065090	410	40	40	0	0.000341853	0.000816308	up	19064790	4.01564
chr2L	19076881	19077280	400	39	39	0	0.000715079	0.00136944	up	19077180	3.59804
chr2L	19114111	19114550	440	43	43	0	4.11914e-05	0.000233262	up	19114520	4.1926
chr2L	19123681	19124070	390	38	38	0	1.28718e-05	0.000118771	up	19123980	5.01845
chr2L	19126991	19127230	240	23	23	0	0.00472027	0.00687824	up	19127090	2.98178
chr2L	19131791	19132470	680	66	66	0	0.000346915	0.000821855	up	19132390	3.87932
chr2L	19133361	19133950	590	58	58	0	0.000177501	0.000544483	up	19133860	3.94614
chr2L	19134651	19135280	630	58	51	0	0.000756834	0.00143081	up	19134910	4.15663
chr2L	19165861	19166350	490	48	48	0	0.000172952	0.00053536	up	19165980	3.87534
chr2L	19181561	19181940	380	37	37	0	0.000188803	0.000565376	up	19181660	3.96036
chr2L	19185781	19186220	440	43	43	0	3.4084e-05	0.000209951	up	19185840	4.62402
chr2L	19245911	19246160	250	24	24	0	5.28823e-05	0.0002666	up	19246140	3.90829
chr2L	19363431	19363930	500	49	49	0	6.24568e-06	7.84055e-05	up	19363910	5.13311
chr2L	19378521	19378950	430	42	42	0	2.20863e-06	4.63719e-05	up	19378670	6.08729
chr2L	19393601	19394250	650	64	64	0	0.000509722	0.00106576	up	19393680	3.84377
chr2L	19399171	19399570	400	39	39	0	1.08922e-05	0.000107568	up	19399480	5.01514
chr2L	19410951	19411230	280	27	27	0	0.000496829	0.0010472	up	19411130	3.6899
chr2L	19415241	19415500	260	25	25	0	8.31374e-05	0.000346695	up	19415390	4.15369
chr2L	19416841	19417250	410	40	40	0	2.81327e-06	5.25546e-05	up	19417060	6.27199
chr2L	19425421	19426290	870	86	86	0	0.000210019	0.000602788	up	19425780	4.14816
chr2L	19426441	19427030	590	58	58	0	2.35496e-05	0.000166147	up	19426590	4.88405
chr2L	19430131	19430860	730	72	72	0	0.0010539	0.00186794	up	19430790	3.68638
chr2L	19432531	19432550	20	1	1	0	0.00221418	0.00350122	up	19432540	2.85093
chr2L	19444601	19445220	620	61	61	0	5.66788e-05	0.000276837	up	19444670	4.55588
chr2L	19453241	19453950	710	68	68	0	0.00135227	0.00229566	up	19453810	4.10747
chr2L	19457931	19458160	230	22	22	0	0.00161563	0.00267175	up	19458080	3.19764
chr2L	19484611	19484830	220	21	21	0	8.18077e-06	9.23749e-05	up	19484700	4.86959
chr2L	19490011	19490250	240	23	23	0	0.0015015	0.0025068	up	19490140	3.08971
chr2L	19492941	19493700	760	75	75	0	0.00156173	0.00259531	up	19493250	3.91749
chr2L	19497921	19498360	440	43	43	0	9.11498e-05	0.000365199	up	19498030	4.46574
chr2L	19508401	19509090	690	68	68	0	0.00311511	0.00472543	up	19509020	3.21636
chr2L	19518591	19518810	220	21	21	0	0.0013798	0.00233056	up	19518700	3.10738
chr2L	19526211	19526940	730	71	71	0	0.00231008	0.00362899	up	19526240	3.40271
chr2L	19530181	19530530	350	34	34	0	0.000127189	0.000442619	up	19530220	3.95911
chr2L	19533291	19533630	340	33	33	0	3.72182e-05	0.000220138	up	19533360	4.4496
chr2L	19542101	19542670	570	56	56	0	9.02656e-05	0.00036277	up	19542570	4.28247
chr2L	19565231	19565870	640	63	63	0	5.2484e-05	0.000265618	up	19565430	5.52752
chr2L	19571731	19572230	500	48	48	0	0.00421742	0.00621389	up	19572020	3.89028
chr2L	19575141	19576270	1130	111	111	0	0.00555956	0.00797403	up	19576000	4.24552
chr2L	19577121	19577910	790	78	78	0	0.00266568	0.0041203	up	19577180	3.24179
chr2L	19580151	19580620	470	45	45	0	2.63736e-05	0.000176759	up	19580560	4.53101
chr2L	19582201	19582780	580	57	57	0	6.47339e-05	0.000298499	up	19582740	4.35911
chr2L	19583791	19584450	660	65	65	0	0.00103947	0.00184666	up	19583820	3.46133
chr2L	19586451	19586710	260	25	25	0	0.00106717	0.00188781	up	19586570	3.28795
chr2L	19586901	19587470	570	56	56	0	0.00170884	0.00280306	up	19587160	4.26594
chr2L	19590221	19591030	810	80	80	0	0.00413689	0.00611003	up	19590340	3.60482
chr2L	19735521	19736210	690	68	68	0	9.74592e-05	0.00037959	up	19736140	4.75049
chr2L	19742531	19742640	110	10	10	0	7.95353e-05	0.000337148	up	19742580	4.08274
chr2L	19758471	19758900	430	41	41	0	0.000833251	0.00153747	up	19758830	3.55228
chr2L	19791111	19791530	420	41	41	0	0.000707531	0.00135955	up	19791230	3.58922
chr2L	19791621	19792380	760	75	75	0	0.00122618	0.00211383	up	19791690	3.68351
chr2L	19795651	19796420	770	76	76	0	0.000795294	0.00148265	up	19796240	4.37622
chr2L	19810611	19810680	70	6	6	0	0.00536677	0.00772541	up	19810640	2.86451
chr2L	19817051	19817680	630	62	62	0	0.000692598	0.00133789	up	19817600	3.97395
chr2L	19859931	19860190	260	25	25	0	0.00118714	0.00205818	up	19860000	3.39924
chr2L	19885891	19885960	70	6	6	0	0.000588733	0.0011788	up	19885920	3.43487
chr2L	19887261	19887970	710	70	70	0	5.57524e-05	0.000273988	up	19887940	4.77515
chr2L	19911591	19911720	130	12	12	0	5.56571e-05	0.000273988	up	19911670	3.98666
chr2L	19915171	19915620	450	44	44	0	1.80875e-05	0.000142072	up	19915610	4.53092
chr2L	19958421	19958940	520	51	51	0	0.00368449	0.00551767	up	19958440	3.12161
chr2L	20024161	20024770	610	60	60	0	1.26776e-06	3.56129e-05	up	20024490	8.61521
chr2L	20027281	20028120	840	83	83	0	0.000213655	0.00061049	up	20027950	4.8887
chr2L	20060821	20061700	880	87	87	0	3.40764e-06	5.87062e-05	up	20060860	5.52543
chr2L	20065521	20066590	1070	106	106	0	3.12696e-06	5.65639e-05	up	20065670	5.70147
chr2L	20075221	20075830	610	60	60	0	0.000365312	0.000852178	up	20075380	4.2685
chr2L	20090981	20091540	560	55	55	0	0.000108663	0.000401389	up	20091020	4.10186
chr2L	20093761	20094310	550	54	54	0	3.7293e-05	0.000220202	up	20094210	4.41228
chr2L	20097191	20097710	520	50	50	0	0.000346371	0.00082133	up	20097200	3.97249
chr2L	20097751	20097890	140	10	10	0	0.00355496	0.00533595	up	20097820	3.2157
chr2L	20098191	20098570	380	37	37	0	0.000176422	0.000542884	up	20098430	4.26596
chr2L	20104391	20104990	600	59	59	0	0.000462909	0.000998036	up	20104530	4.22309
chr2L	20106481	20107100	620	61	61	0	1.06729e-05	0.000106717	up	20106730	7.35377
chr2L	20120411	20121320	910	90	90	0	0.000636637	0.00125446	up	20120500	4.36909
chr2L	20148251	20148760	510	50	50	0	0.000327513	0.000795694	up	20148660	3.98404
chr2L	20170011	20170130	120	11	11	0	9.91035e-05	0.000382402	up	20170070	3.77688
chr2L	20175821	20176080	260	23	23	0	6.7369e-06	8.20554e-05	up	20176040	4.67285
chr2L	20213021	20213050	30	2	2	0	2.12405e-06	4.55475e-05	up	20213030	4.74787
chr2L	20213141	20213190	50	4	4	0	8.92211e-05	0.000359775	up	20213160	3.79213
chr2L	20213391	20213660	270	26	26	0	1.56872e-08	2.3025e-06	up	20213590	6.97164
chr2L	20213741	20214050	310	30	30	0	2.25341e-09	6.35882e-07	up	20213760	8.83762
chr2L	20223261	20223810	550	54	54	0	6.86532e-06	8.30659e-05	up	20223280	5.02681
chr2L	20229661	20230410	750	74	74	0	0.0032837	0.00495894	up	20229700	3.22729
chr2L	20238461	20238810	350	34	34	0	1.96529e-06	4.32173e-05	up	20238640	5.46416
chr2L	20283181	20283210	30	2	2	0	0.00261895	0.00405632	up	20283190	2.87624
chr2L	20287291	20287640	350	34	34	0	8.31595e-10	4.20982e-07	up	20287520	10.0106
chr2L	20290741	20291160	420	40	40	0	1.13319e-05	0.000109774	up	20290850	5.00105
chr2L	20292451	20292660	210	20	20	0	0.000642881	0.00126241	up	20292610	3.69662
chr2L	20293821	20294460	640	63	63	0	0.000467592	0.00100552	up	20293950	4.77961
chr2L	20314901	20314950	50	4	4	0	0.00298207	0.00455158	up	20314910	3.03595
chr2L	20341161	20341850	690	68	68	0	3.90752e-05	0.000225349	up	20341370	6.17821
chr2L	20349961	20350610	650	62	62	0	0.000494193	0.00104436	up	20350030	3.72144
chr2L	20382251	20382650	400	38	38	0	0.00685996	0.00968704	up	20382550	2.94506
chr2L	20385511	20385540	30	2	2	0	0.000314944	0.000776149	up	20385520	3.65324
chr2L	20414881	20415300	420	41	41	0	5.10867e-06	6.98955e-05	up	20414900	5.18374
chr2L	20416561	20417320	760	75	75	0	0.00048975	0.00103802	up	20417180	4.76925
chr2L	20425781	20426350	570	56	56	0	0.000648844	0.00127005	up	20426250	3.79746
chr2L	20427581	20427760	180	17	17	0	0.00250625	0.00389895	up	20427620	3.09805
chr2L	20428621	20429030	410	40	40	0	0.000131926	0.000451821	up	20429000	4.0205
chr2L	20463551	20463970	420	41	41	0	1.29251e-06	3.58079e-05	up	20463660	6.49379
chr2L	20464251	20464890	640	63	63	0	3.98827e-06	6.19607e-05	up	20464680	7.07072
chr2L	20494301	20494690	390	38	37	0	0.00125649	0.00215834	up	20494570	3.61987
chr2L	20638451	20638930	480	47	47	0	4.08427e-06	6.24596e-05	up	20638510	5.26997
chr2L	20645331	20645990	660	63	63	0	0.000201943	0.000589001	up	20645390	4.05079
chr2L	20650001	20650180	180	17	17	0	0.00481382	0.00700116	up	20650050	2.69773
chr2L	20675821	20676300	480	45	45	0	0.000388902	0.000889267	up	20676230	3.85715
chr2L	20681651	20682500	850	84	84	0	0.000288542	0.000736059	up	20682370	4.22511
chr2L	20734111	20735110	1000	99	99	0	0.000322772	0.000789009	up	20734190	4.02155
chr2L	20752331	20752560	230	21	21	0	2.63498e-05	0.000176759	up	20752410	4.20616
chr2L	20757641	20758370	730	72	72	0	0.000366483	0.00085399	up	20758280	4.36834
chr2L	20796871	20797870	1000	99	99	0	0.00141371	0.0023827	up	20797770	3.46398
chr2L	20821971	20822680	710	70	70	0	0.000642535	0.00126227	up	20822570	3.57419
chr2L	20829921	20830330	410	40	40	0	0.000116217	0.000419302	up	20829970	4.15007
chr2L	20835471	20835820	350	34	34	0	1.9308e-05	0.000148585	up	20835570	5.09535
chr2L	20851471	20852080	610	60	60	0	0.000170446	0.000530503	up	20851500	4.44491
chr2L	20858441	20858740	300	29	29	0	5.51912e-05	0.000273934	up	20858710	4.06651
chr2L	20868941	20869220	280	27	27	0	5.07912e-05	0.000258628	up	20869080	4.14852
chr2L	20891151	20891430	280	27	27	0	0.0019713	0.00316649	up	20891400	3.33516
chr2L	20918591	20919190	600	59	59	0	0.000776925	0.00145853	up	20919150	3.60424
chr2L	20922651	20923670	1020	99	99	0	7.14267e-05	0.00031445	up	20923060	6.55379
chr2L	20925991	20926430	440	43	43	0	0.000142108	0.000474474	up	20926240	5.11853
chr2L	20927561	20928030	470	46	46	0	1.41623e-05	0.000125119	up	20928000	4.62686
chr2L	21051781	21052780	1000	99	99	0	0.00356331	0.00534585	up	21052700	3.46418
chr2L	21071371	21071750	380	37	37	0	0.000447495	0.00097481	up	21071730	3.45011
chr2L	21078021	21078130	110	10	10	0	0.00136384	0.00231102	up	21078080	3.10523
chr2L	21102291	21102830	540	53	53	0	4.55209e-05	0.000243694	up	21102440	4.75285
chr2L	21104311	21104780	470	46	46	0	0.000343794	0.000819253	up	21104430	4.33921
chr2L	21142111	21143360	1250	124	124	0	0.000720932	0.00137863	up	21142610	4.65446
chr2L	21148251	21148800	550	54	54	0	0.000231165	0.000638551	up	21148280	3.79224
chr2L	21148851	21149510	660	65	65	0	0.000208824	0.000600442	up	21148980	4.26133
chr2L	21153801	21154340	540	53	53	0	0.000308657	0.000767861	up	21154280	3.85014
chr2L	21156051	21156940	890	88	88	0	0.000431252	0.000952027	up	21156080	3.7246
chr2L	21158591	21158800	210	19	19	0	0.00137621	0.00232636	up	21158720	3.12234
chr2L	21163001	21163780	780	77	77	0	0.000338607	0.000812718	up	21163710	4.15927
chr2L	21166431	21166870	440	43	43	0	0.00021965	0.000620056	up	21166710	4.54396
chr2L	21168231	21168680	450	43	43	0	1.40669e-06	3.69882e-05	up	21168650	5.54681
chr2L	21179501	21180150	650	64	64	0	0.0011695	0.00203377	up	21180060	3.51616
chr2L	21215031	21215460	430	42	35	0	1.97385e-05	0.000150259	up	21215430	4.73466
chr2L	21218341	21218880	540	53	53	0	0.000824765	0.00152577	up	21218460	4.50766
chr2L	21220471	21221460	990	98	98	0	0.000156897	0.000505022	up	21220800	4.68172
chr2L	21250831	21251310	480	47	47	0	0.000473401	0.00101355	up	21251060	3.78057
chr2L	21257031	21257330	300	29	29	0	0.00257759	0.00399767	up	21257170	3.13878
chr2L	21260731	21261360	630	62	62	0	0.000427917	0.000948102	up	21261230	4.19831
chr2L	21262651	21263210	560	55	55	0	0.000780418	0.00146208	up	21263050	4.13101
chr2L	21263291	21263920	630	58	58	0	0.000109216	0.000402779	up	21263530	4.04882
chr2L	21296721	21296760	40	3	3	0	0.000987881	0.00177329	up	21296730	3.20908
chr2L	21309921	21311020	1100	109	109	0	3.73172e-06	6.01221e-05	up	21310020	5.64751
chr2L	21340811	21340940	130	12	12	0	0.00559555	0.00802186	up	21340850	2.74978
chr2L	21343701	21344820	1120	111	111	0	0.000760309	0.001435	up	21344100	4.45427
chr2L	21379531	21380320	790	78	78	0	0.00017776	0.000544545	up	21379650	4.33656
chr2L	21397031	21397780	750	74	74	0	0.00550558	0.00790653	up	21397190	3.58662
chr2L	21552781	21553150	370	35	35	0	6.24042e-06	7.84055e-05	up	21553060	4.57403
chr2L	21558411	21558490	80	7	7	0	0.000643597	0.00126296	up	21558480	3.63398
chr2L	21559701	21559960	260	25	25	0	0.00196423	0.00315788	up	21559920	2.97777
chr2L	21560541	21560750	210	20	20	0	5.7287e-07	2.40053e-05	up	21560730	5.64811
chr2L	21572971	21573560	590	58	58	0	0.00102074	0.00181941	up	21573430	3.49512
chr2L	21589481	21589520	40	3	3	0	0.0006508	0.00127249	up	21589510	3.52407
chr2L	21623901	21624940	1040	103	103	0	0.000132099	0.000451821	up	21624150	4.7543
chr2L	21629801	21630350	550	54	54	0	0.000986982	0.00177203	up	21630210	3.51145
chr2L	21657221	21657860	640	63	63	0	9.41978e-05	0.000372348	up	21657740	4.5823
chr2L	21658431	21658840	410	40	40	0	0.00143075	0.00240671	up	21658810	3.26249
chr2L	21677181	21678110	930	89	89	0	0.000398323	0.000904021	up	21677430	3.57279
chr2L	21681951	21682510	560	55	55	0	0.00166252	0.00273741	up	21682360	3.52364
chr2L	21682971	21683970	1000	99	99	0	0.000327118	0.000795332	up	21683220	4.888
chr2L	21757161	21758240	1080	107	107	0	0.00107055	0.00189341	up	21757280	4.12169
chr2L	21904341	21904400	60	5	5	0	0.00181825	0.00295022	up	21904380	2.93444
chr2L	22052771	22052950	180	17	17	0	0.000150153	0.000491279	up	22052900	3.71115
chr2L	22120871	22121930	1060	105	105	0	0.000262672	0.000692631	up	22121590	4.13016
chr2L	22129871	22130350	480	47	47	0	4.85737e-05	0.000252401	up	22130310	4.29861
chr2L	22146091	22146990	900	89	89	0	0.000158523	0.000507094	up	22146150	4.41884
chr2L	22162041	22162250	210	20	20	0	4.13418e-05	0.000233699	up	22162130	4.13626
chr2L	22168501	22169560	1060	105	105	0	0.00278007	0.00427541	up	22169080	3.50918
chr2L	22170271	22170460	190	18	18	0	0.000122624	0.000432814	up	22170420	3.80262
chr2L	22179531	22180210	680	67	67	0	8.78858e-09	1.67258e-06	up	22179890	10.4212
chr2L	22247731	22248200	470	46	46	0	0.00392024	0.00583342	up	22247770	3.09136
chr2L	22249491	22249970	480	47	47	0	0.000348052	0.000823479	up	22249910	3.81332
chr2L	22261161	22261250	90	8	8	0	5.58789e-07	2.39033e-05	up	22261170	5.71137
chr2L	22536531	22537050	520	50	50	0	0.00609802	0.00869039	up	22536610	3.16266
chr2L	22538011	22538380	370	36	36	0	0.00180177	0.00292764	up	22538060	3.14471
chr2L	22578771	22579370	600	56	56	0	0.000777501	0.00145871	up	22578900	3.74563
chr2L	22920221	22920570	350	34	34	0	3.44911e-06	5.87828e-05	up	22920410	5.38307
chr2L	22981571	22981990	420	41	41	0	0.00655977	0.00929767	up	22981900	2.80249
chr2L	23068261	23068710	450	44	40	1	0.00284212	0.00435983	up	23068340	3.2288
chr2L	23174351	23174810	460	44	44	0	0.00135273	0.00229602	up	23174740	3.36862
chr2L	23175961	23176350	390	38	38	0	0.00468588	0.00683357	up	23176320	2.99854
chr2L	23313431	23313680	250	24	24	0	0.000526135	0.00108862	up	23313660	3.48751
chr2R	33951	34140	190	18	18	0	0.0037659	0.00562484	up	34050	2.83252
chr2R	1071331	1072060	730	72	72	0	0.00349148	0.00524583	up	1072030	3.48087
chr2R	1150841	1151150	310	30	30	0	1.05922e-05	0.000106446	up	1150970	5.35848
chr2R	1243251	1243980	730	72	72	0	6.11217e-09	1.29474e-06	up	1243960	8.84811
chr2R	1263951	1264510	560	55	55	0	0.0027834	0.00427981	up	1264430	3.47647
chr2R	2079651	2080040	390	38	38	0	3.77877e-05	0.000220852	up	2079990	4.51091
chr2R	2087691	2088040	350	34	34	0	3.93547e-05	0.000226389	up	2087770	4.99105
chr2R	2262271	2262640	370	35	35	0	0.000450784	0.000979523	up	2262600	3.80168
chr2R	2549581	2549600	20	1	0	1	0.00345917	0.00520157	down	2549590	-4.67084
chr2R	2549681	2549750	70	6	0	6	0.00238456	0.00372932	down	2549730	-7.4184
chr2R	2856741	2856780	40	3	3	0	0.00589345	0.00841592	up	2856750	2.66186
chr2R	2954981	2955500	520	51	51	0	7.83636e-06	8.9884e-05	up	2955170	6.82058
chr2R	2956291	2956450	160	13	13	0	1.73435e-05	0.000139441	up	2956330	4.49355
chr2R	2956481	2956500	20	1	1	0	0.00670312	0.00948417	up	2956490	2.53337
chr2R	2957241	2957610	370	36	36	0	1.19185e-05	0.000113887	up	2957380	5.73156
chr2R	2966341	2966540	200	19	19	0	0.000204906	0.000594269	up	2966410	3.81254
chr2R	2967221	2967420	200	18	18	0	0.000271551	0.000709357	up	2967290	3.68652
chr2R	3074611	3074750	140	13	13	0	7.01718e-07	2.56408e-05	up	3074660	5.34087
chr2R	3775341	3775500	160	15	15	0	1.46099e-05	0.00012747	up	3775460	4.30836
chr2R	3943311	3943640	330	32	32	0	7.2117e-07	2.61424e-05	up	3943630	6.52292
chr2R	4130691	4131160	470	46	46	0	0.002991	0.0045614	up	4131120	3.2083
chr2R	4140751	4140870	120	10	10	0	6.21468e-06	7.84055e-05	up	4140860	5.11069
chr2R	4187971	4188430	460	45	45	0	0.00160461	0.00265738	up	4188090	3.48273
chr2R	4242861	4243330	470	46	46	0	0.00683584	0.00965451	up	4242900	3.18683
chr2R	4269061	4269090	30	2	2	0	0.000702804	0.00135388	up	4269080	3.34718
chr2R	4272401	4272790	390	38	38	0	0.000157406	0.000505792	up	4272450	3.91314
chr2R	4319791	4320360	570	56	56	0	2.44796e-05	0.000169355	up	4320280	4.97629
chr2R	4470861	4471730	870	86	86	0	0.00287405	0.00440511	up	4471040	3.07721
chr2R	4544841	4544860	20	1	1	0	0.00283588	0.00435172	up	4544850	2.80339
chr2R	4595001	4595500	500	49	49	0	0.000358165	0.000839579	up	4595160	4.44714
chr2R	4615251	4615630	380	37	37	0	0.000416977	0.000932001	up	4615330	3.53422
chr2R	4618671	4619160	490	48	48	0	0.00452493	0.00661999	up	4619080	3.46765
chr2R	4782741	4783020	280	27	27	0	2.97356e-05	0.000190888	up	4782810	4.44073
chr2R	4788521	4789140	620	61	61	0	0.00161012	0.00266409	up	4788990	3.57135
chr2R	4804991	4805020	30	2	2	0	0.000933345	0.00168934	up	4805000	3.18476
chr2R	4824101	4824650	550	53	53	0	0.00292847	0.00448049	up	4824220	3.28813
chr2R	5122941	5123110	170	16	16	0	0.00318939	0.00482688	up	5122990	2.9663
chr2R	5141251	5141310	60	5	5	0	0.00545949	0.00784774	up	5141270	2.88693
chr2R	5250941	5251370	430	42	42	0	0.00117038	0.00203491	up	5250980	3.60628
chr2R	5293661	5294130	470	46	46	0	0.00369062	0.00552504	up	5293760	3.21307
chr2R	5306971	5307390	420	41	41	0	0.0064637	0.00917574	up	5307070	2.97943
chr2R	5356131	5356280	150	14	14	0	1.80925e-06	4.1982e-05	up	5356260	5.70264
chr2R	5362991	5363570	580	57	57	0	0.00409628	0.00605984	up	5363050	3.30508
chr2R	5608211	5608770	560	55	55	0	0.00281626	0.00432596	up	5608720	3.19194
chr2R	5652731	5653070	340	33	33	0	2.00647e-05	0.000151857	up	5652900	4.76922
chr2R	5653421	5653760	340	33	33	0	0.00450306	0.00659116	up	5653690	2.83859
chr2R	5663041	5663580	540	52	52	0	0.00101871	0.0018165	up	5663160	3.60527
chr2R	5663621	5664060	440	43	43	0	0.00170654	0.0028003	up	5663990	3.18736
chr2R	5668121	5668510	390	38	38	0	5.72313e-05	0.000278192	up	5668270	4.30401
chr2R	5671391	5671890	500	48	48	0	7.19931e-05	0.000315726	up	5671430	4.34099
chr2R	5676931	5677370	440	43	43	0	5.43914e-05	0.000270919	up	5677240	4.9531
chr2R	5690681	5690950	270	25	25	0	7.63357e-06	8.8381e-05	up	5690760	4.6645
chr2R	5692981	5694000	1020	101	101	0	1.47389e-05	0.000128106	up	5693560	7.06262
chr2R	5697501	5697990	490	48	48	0	0.000660705	0.00128772	up	5697940	3.46568
chr2R	5701681	5702300	620	61	61	0	0.000712794	0.00136679	up	5702210	3.78406
chr2R	5753051	5754690	1640	163	163	0	0.000463457	0.000998457	up	5754150	4.30315
chr2R	5757371	5757930	560	55	55	0	0.00086622	0.00158862	up	5757480	3.91122
chr2R	5760251	5761000	750	74	74	0	0.000587755	0.00117848	up	5760360	4.02129
chr2R	5967601	5968030	430	42	42	0	0.000351737	0.000829619	up	5967730	4.03139
chr2R	5974221	5974660	440	42	42	0	5.38687e-06	7.23533e-05	up	5974260	4.93824
chr2R	5980621	5981240	620	61	61	0	0.000822704	0.00152226	up	5980720	3.45354
chr2R	5981451	5982100	650	64	64	0	0.000379565	0.000874704	up	5981780	4.96389
chr2R	5986791	5987100	310	30	30	0	4.04829e-06	6.2368e-05	up	5986920	5.27103
chr2R	6015511	6016450	940	93	93	0	4.50314e-06	6.52758e-05	up	6016070	7.85913
chr2R	6016661	6017820	1160	115	115	0	6.02155e-05	0.000286345	up	6017720	4.70734
chr2R	6036211	6036860	650	64	64	0	9.87566e-05	0.000381719	up	6036790	4.29689
chr2R	6037461	6038180	720	71	71	0	5.08807e-06	6.9789e-05	up	6037660	7.25361
chr2R	6041751	6042820	1070	106	106	0	0.00120997	0.00208983	up	6042180	4.22538
chr2R	6076291	6077050	760	75	75	0	0.000110891	0.000406661	up	6076860	4.42743
chr2R	6085391	6085980	590	58	58	0	0.000463542	0.000998457	up	6085880	3.81599
chr2R	6088971	6089350	380	37	37	0	1.20956e-05	0.000114977	up	6089250	4.84042
chr2R	6150841	6151740	900	88	88	0	0.000106337	0.000396394	up	6150930	4.10941
chr2R	6157081	6157360	280	24	24	0	0.0016296	0.00269153	up	6157190	3.3929
chr2R	6169141	6169730	590	58	58	0	0.00610002	0.0086911	up	6169680	3.04334
chr2R	6213951	6214560	610	60	60	0	0.000125321	0.000438289	up	6214540	4.31555
chr2R	6266291	6266370	80	7	7	0	6.911e-07	2.56408e-05	up	6266300	5.32787
chr2R	6267261	6267520	260	25	25	0	9.66947e-05	0.000379213	up	6267370	3.9247
chr2R	6451161	6451250	90	8	8	0	0.000295338	0.000747876	up	6451170	3.74397
chr2R	6459721	6460190	470	46	46	0	5.02746e-05	0.000256827	up	6459770	4.31574
chr2R	6494291	6494540	250	24	24	0	3.28892e-06	5.76229e-05	up	6494530	5.08257
chr2R	6499971	6500760	790	78	78	0	2.0395e-05	0.00015334	up	6500260	7.12267
chr2R	6545041	6545200	160	15	15	0	0.00303289	0.00461758	up	6545110	2.95389
chr2R	6613261	6613940	680	67	67	0	0.00153827	0.00256192	up	6613910	3.53478
chr2R	6630111	6630390	280	27	27	0	0.00541085	0.00778518	up	6630180	2.99587
chr2R	6632881	6633500	620	61	61	0	0.00231897	0.00364046	up	6633400	3.42083
chr2R	6635921	6636730	810	80	80	0	9.52837e-05	0.000375053	up	6636060	4.67957
chr2R	6647991	6648610	620	59	59	0	0.0002711	0.000708785	up	6648140	4.08109
chr2R	6652691	6653420	730	72	72	0	0.000100098	0.000384362	up	6653400	4.42452
chr2R	6656211	6657510	1300	128	128	0	0.000159032	0.000507956	up	6657440	4.13807
chr2R	6661741	6662360	620	61	61	0	0.000307296	0.000766654	up	6661780	3.84652
chr2R	6667871	6668360	490	48	48	0	0.000280363	0.000722459	up	6668260	3.67339
chr2R	6668571	6669200	630	62	62	0	0.00149799	0.00250392	up	6668650	3.37546
chr2R	6673291	6673730	440	42	42	0	0.000831881	0.00153551	up	6673390	3.59237
chr2R	6675681	6676440	760	75	75	0	0.00130039	0.00222099	up	6675710	3.689
chr2R	6696481	6697020	540	53	53	0	0.000233449	0.000642144	up	6696980	4.08454
chr2R	6715701	6716320	620	61	61	0	3.56146e-05	0.000215314	up	6715900	4.59431
chr2R	6718241	6718390	150	14	14	0	0.000147605	0.000486776	up	6718320	3.67577
chr2R	6741621	6742140	520	51	51	0	0.000333124	0.000804197	up	6741680	3.75378
chr2R	6748991	6749430	440	43	43	0	0.000325706	0.000793061	up	6749090	4.42958
chr2R	6756851	6757520	670	66	66	0	0.0013715	0.00232054	up	6757410	3.67843
chr2R	6807351	6807840	490	48	48	0	0.000201858	0.000588947	up	6807750	4.30193
chr2R	6809641	6810000	360	35	35	0	0.000753497	0.00142598	up	6809720	3.7968
chr2R	6810381	6811190	810	80	80	0	0.00026425	0.000694653	up	6810500	4.40963
chr2R	6828141	6828300	160	15	15	0	0.000172512	0.000534202	up	6828200	3.71507
chr2R	6872671	6873270	600	59	59	0	0.000214488	0.000612105	up	6872740	4.68628
chr2R	6891381	6891800	420	41	41	0	0.000258175	0.000684837	up	6891450	4.42584
chr2R	6971451	6971960	510	50	50	0	0.000453353	0.000983234	up	6971870	4.01217
chr2R	6975001	6975330	330	32	32	0	0.000209901	0.000602788	up	6975030	3.70632
chr2R	6985541	6986180	640	63	63	0	0.000320428	0.000785168	up	6986080	3.96878
chr2R	6992711	6992950	240	23	23	0	0.000162888	0.000515765	up	6992920	3.82771
chr2R	7011811	7012510	700	69	69	0	0.00221202	0.00349841	up	7011860	3.03329
chr2R	7021711	7021940	230	22	22	0	0.000136333	0.00046092	up	7021790	4.23776
chr2R	7024681	7025200	520	51	51	0	6.25335e-07	2.40064e-05	up	7025120	5.81448
chr2R	7048821	7049040	220	21	21	0	4.20354e-06	6.31569e-05	up	7048980	5.03151
chr2R	7061691	7062110	420	41	41	0	0.000447762	0.00097481	up	7062030	3.85816
chr2R	7063061	7063080	20	1	1	0	5.25558e-05	0.000265688	up	7063070	3.92018
chr2R	7070021	7070740	720	71	71	0	0.000168531	0.000526686	up	7070320	5.678
chr2R	7070821	7071200	380	37	37	0	3.74072e-05	0.000220202	up	7071120	4.29453
chr2R	7075941	7076190	250	24	24	0	2.65365e-05	0.000177706	up	7076120	4.46936
chr2R	7098331	7098500	170	16	16	0	4.39728e-06	6.48644e-05	up	7098400	4.73762
chr2R	7104561	7104830	270	26	26	0	0.000443643	0.000969772	up	7104680	3.83377
chr2R	7123391	7123590	200	19	19	0	3.61449e-05	0.000216842	up	7123420	4.28762
chr2R	7138081	7138530	450	44	44	0	1.1099e-05	0.000108969	up	7138300	5.89852
chr2R	7139571	7139880	310	30	30	0	2.14255e-06	4.57e-05	up	7139810	5.35215
chr2R	7141941	7142260	320	31	31	0	7.95033e-06	9.0694e-05	up	7142130	5.381
chr2R	7186491	7187100	610	60	60	0	1.99372e-05	0.000151486	up	7186560	4.86304
chr2R	7232571	7232880	310	29	29	0	1.70233e-05	0.000138611	up	7232640	4.60157
chr2R	7277981	7278760	780	77	77	0	3.15325e-05	0.00019948	up	7278680	4.81503
chr2R	7300541	7301100	560	55	55	0	9.00841e-06	9.75022e-05	up	7301050	5.13561
chr2R	7317531	7317960	430	42	42	0	0.000313209	0.000774054	up	7317880	4.14549
chr2R	7386981	7387620	640	63	63	0	0.000972882	0.00174946	up	7387080	3.73917
chr2R	7395791	7396230	440	42	42	0	0.00137102	0.00232017	up	7395910	3.6204
chr2R	7407571	7408230	660	65	65	0	0.00205526	0.00328288	up	7408140	3.50172
chr2R	7409031	7409240	210	20	20	0	0.000799675	0.0014887	up	7409130	3.24847
chr2R	7440441	7440920	480	47	47	0	0.000228056	0.000633671	up	7440810	4.80635
chr2R	7445681	7446040	360	35	35	0	0.000123053	0.000433691	up	7445740	3.66624
chr2R	7447281	7447670	390	38	38	0	0.000237159	0.000647918	up	7447320	3.85082
chr2R	7453851	7454710	860	85	85	0	3.15636e-06	5.6733e-05	up	7454320	6.06628
chr2R	7457671	7458050	380	37	37	0	0.00135022	0.00229262	up	7457840	3.97818
chr2R	7462931	7463670	740	73	73	0	0.000280346	0.000722459	up	7463640	3.9951
chr2R	7466551	7467140	590	58	58	0	0.00249132	0.00387968	up	7467060	3.34165
chr2R	7473631	7474700	1070	106	106	0	0.00188913	0.00305546	up	7473810	3.62082
chr2R	7477791	7477820	30	2	2	0	0.00338713	0.00510164	up	7477810	2.79947
chr2R	7478601	7478980	380	37	37	0	4.44766e-06	6.52758e-05	up	7478910	4.94449
chr2R	7489791	7490400	610	56	56	0	0.00102132	0.00182009	up	7489860	3.48164
chr2R	7496161	7496630	470	46	46	0	0.000104648	0.000394939	up	7496240	4.19479
chr2R	7499721	7500310	590	55	55	0	1.19315e-05	0.000113892	up	7499820	5.16613
chr2R	7510201	7510400	200	19	19	0	0.000149125	0.000488966	up	7510300	3.72921
chr2R	7512631	7513050	420	41	41	0	0.000184231	0.000557268	up	7512890	4.26174
chr2R	7516191	7516730	540	52	52	0	0.000106156	0.000396394	up	7516310	4.59039
chr2R	7518981	7519280	300	29	29	0	0.00245239	0.00382492	up	7519260	3.45424
chr2R	7525461	7526040	580	56	56	0	0.000864421	0.00158596	up	7525990	3.32117
chr2R	7532791	7533740	950	92	92	0	0.000494633	0.00104473	up	7533590	4.37624
chr2R	7539491	7540030	540	53	53	0	0.000714628	0.00136944	up	7539560	3.78593
chr2R	7589711	7590430	720	71	71	0	0.00244585	0.00381603	up	7590330	3.79445
chr2R	7618031	7618170	140	13	13	0	1.07305e-05	0.000106896	up	7618090	4.52032
chr2R	7631591	7631690	100	9	9	0	7.23444e-05	0.00031681	up	7631680	4.12889
chr2R	7635251	7635840	590	58	58	0	0.000124654	0.000436623	up	7635800	4.12554
chr2R	7649631	7649690	60	5	5	0	0.000549641	0.00112477	up	7649650	3.28967
chr2R	7653771	7654240	470	46	46	0	3.36537e-05	0.000208213	up	7653820	4.64911
chr2R	7655161	7655470	310	30	30	0	0.000391571	0.000892911	up	7655260	3.72951
chr2R	7668861	7669330	470	46	46	0	0.000152193	0.000495074	up	7668900	3.83973
chr2R	7674191	7674680	490	48	48	0	0.000308294	0.000767166	up	7674650	3.6887
chr2R	7676201	7676720	520	51	51	0	0.000359402	0.000840537	up	7676260	3.96554
chr2R	7698711	7699670	960	95	95	0	0.000355133	0.000835258	up	7699590	4.01572
chr2R	7709471	7709720	250	24	24	0	1.37897e-06	3.67657e-05	up	7709480	5.76783
chr2R	7711871	7712240	370	36	36	0	7.00638e-06	8.36645e-05	up	7712220	5.00759
chr2R	7727211	7727460	250	24	24	0	6.92633e-06	8.33273e-05	up	7727240	4.91922
chr2R	7774841	7774990	150	14	14	0	2.98285e-06	5.48256e-05	up	7774880	4.75393
chr2R	7785681	7786250	570	56	56	0	0.00370716	0.00554708	up	7785790	3.30769
chr2R	7791201	7791610	410	40	40	0	0.00023099	0.000638293	up	7791270	4.33112
chr2R	7793041	7793780	740	73	73	0	0.00375999	0.00561877	up	7793600	3.67226
chr2R	7806191	7806770	580	57	57	0	0.000334415	0.000806038	up	7806270	3.99135
chr2R	7811891	7812680	790	78	78	0	5.77861e-05	0.000279892	up	7811960	4.52977
chr2R	7823471	7823980	510	50	50	0	0.000872469	0.0015972	up	7823850	3.76417
chr2R	7825011	7825650	640	63	63	0	0.000292214	0.000742524	up	7825180	4.02789
chr2R	7852431	7852590	160	15	15	0	0.000513617	0.00107243	up	7852480	3.24775
chr2R	7889351	7890000	650	64	64	0	2.68973e-06	5.10826e-05	up	7889850	5.71759
chr2R	7916251	7917180	930	92	92	0	0.00379192	0.00566093	up	7916340	3.46029
chr2R	7924841	7925220	380	37	37	0	4.29063e-10	4.20982e-07	up	7925100	9.52094
chr2R	7930841	7931320	480	47	47	0	0.000673705	0.00130742	up	7930880	3.57448
chr2R	7932111	7932620	510	49	49	0	0.000287593	0.000734871	up	7932500	4.4109
chr2R	7940311	7940900	590	58	58	0	6.29267e-05	0.000294036	up	7940820	4.29817
chr2R	7955661	7956370	710	70	70	0	0.000199488	0.000585124	up	7955760	4.22882
chr2R	7959791	7960140	350	34	34	0	0.00307592	0.00467452	up	7960050	2.98521
chr2R	7961761	7962600	840	83	83	0	6.40589e-05	0.000296293	up	7962510	4.65972
chr2R	7971881	7972640	760	75	75	0	0.000245003	0.000662355	up	7972080	4.0083
chr2R	7989061	7989340	280	27	27	0	0.00018019	0.000549362	up	7989160	3.99182
chr2R	7989461	7990060	600	59	59	0	0.000753236	0.00142578	up	7989670	4.22775
chr2R	8013571	8014850	1280	127	127	0	0.00167243	0.00275223	up	8014720	4.41114
chr2R	8051561	8052990	1430	142	142	0	6.12806e-05	0.000289451	up	8052670	5.87135
chr2R	8067611	8068800	1190	118	118	0	7.22837e-06	8.52539e-05	up	8067630	5.16912
chr2R	8079871	8080310	440	43	43	0	0.000239025	0.000650429	up	8079920	4.32136
chr2R	8082051	8083080	1030	102	102	0	0.000282331	0.00072586	up	8082570	4.02597
chr2R	8089251	8089580	330	32	32	0	0.000124335	0.000436121	up	8089410	3.98044
chr2R	8098391	8098840	450	44	44	0	0.00288565	0.00442215	up	8098720	3.46152
chr2R	8106151	8106560	410	40	40	0	0.000163467	0.000516884	up	8106440	4.26699
chr2R	8113781	8113800	20	1	1	0	0.000999048	0.00179017	up	8113790	3.09013
chr2R	8113881	8114010	130	9	9	0	0.00228635	0.00359852	up	8114000	3.36049
chr2R	8114071	8114160	90	8	8	0	0.00119752	0.00207302	up	8114090	3.38047
chr2R	8122741	8123180	440	43	43	0	0.000334414	0.000806038	up	8122900	4.14752
chr2R	8127181	8127640	460	45	45	0	0.000737542	0.00140251	up	8127550	3.63507
chr2R	8131091	8131710	620	61	61	0	0.00427954	0.00629676	up	8131120	3.04544
chr2R	8137611	8137950	340	33	33	0	4.50893e-06	6.52758e-05	up	8137680	5.1345
chr2R	8156451	8156890	440	43	43	0	0.000652211	0.00127497	up	8156810	3.81456
chr2R	8163291	8163810	520	51	51	0	0.000337823	0.000811739	up	8163320	3.58577
chr2R	8164621	8164980	360	35	35	0	0.00318119	0.00481686	up	8164920	2.95026
chr2R	8167791	8168060	270	26	26	0	4.97494e-05	0.000255171	up	8167920	4.34691
chr2R	8170041	8170430	390	38	38	0	7.86727e-05	0.000334423	up	8170230	5.30929
chr2R	8173431	8174330	900	89	89	0	0.00026362	0.000693796	up	8174170	4.29194
chr2R	8237261	8238010	750	71	69	0	0.000601199	0.00119833	up	8237690	4.29194
chr2R	8251491	8251980	490	48	48	0	0.00115812	0.00201862	up	8251610	5.34391
chr2R	8383651	8383900	250	24	24	0	0.000100796	0.000386011	up	8383770	4.13948
chr2R	8394291	8394830	540	53	53	0	4.5792e-06	6.54697e-05	up	8394580	8.02971
chr2R	8396461	8397210	750	74	74	0	0.000582998	0.00117203	up	8397160	3.55513
chr2R	8413191	8413670	480	47	47	0	0.000338654	0.000812718	up	8413310	5.47611
chr2R	8420521	8421210	690	68	68	0	0.000158659	0.000507122	up	8421120	4.19612
chr2R	8429341	8429460	120	11	11	0	1.96818e-08	2.64402e-06	up	8429430	6.79659
chr2R	8435021	8435210	190	18	18	0	3.46555e-05	0.000212326	up	8435120	4.03846
chr2R	8518711	8519330	620	61	61	0	0.000316694	0.000778524	up	8518740	3.81424
chr2R	8542911	8543020	110	9	9	0	3.76471e-05	0.000220852	up	8542950	3.90674
chr2R	8572241	8573090	850	84	84	0	0.00524939	0.00757435	up	8573040	2.92859
chr2R	8599651	8600530	880	84	84	0	4.00977e-05	0.000229219	up	8600470	4.56347
chr2R	8614421	8614830	410	40	40	0	0.000185478	0.000559929	up	8614530	4.98925
chr2R	8625171	8625570	400	39	39	0	4.78051e-05	0.000250689	up	8625470	4.36718
chr2R	8627511	8628080	570	56	56	0	0.000211852	0.000606668	up	8628000	3.96223
chr2R	8631641	8632360	720	71	71	0	0.00303673	0.00462266	up	8632240	3.39841
chr2R	8665091	8666070	980	95	95	0	0.00111204	0.00195468	up	8665240	4.00034
chr2R	8715511	8716470	960	95	95	0	0.000161863	0.00051397	up	8716430	4.26829
chr2R	8723631	8724440	810	80	80	0	0.00110589	0.00194612	up	8724370	3.47671
chr2R	8759491	8760070	580	57	57	0	0.000276769	0.000718478	up	8759580	4.17103
chr2R	8797621	8798340	720	71	71	0	0.000308282	0.000767166	up	8797730	3.84394
chr2R	8804681	8804930	250	24	24	0	0.00129805	0.00221888	up	8804860	3.21916
chr2R	8808431	8808850	420	41	41	0	1.48208e-05	0.000128329	up	8808450	4.44211
chr2R	8863621	8863680	60	4	4	0	6.37827e-05	0.000295994	up	8863640	4.13684
chr2R	8891291	8891930	640	63	63	0	0.000109756	0.000402927	up	8891840	4.64338
chr2R	8893341	8893810	470	46	46	0	0.000145698	0.00048293	up	8893430	4.22358
chr2R	8900001	8900460	460	45	45	0	0.00024812	0.000668882	up	8900180	4.98389
chr2R	8901241	8901500	260	25	25	0	0.000217591	0.000617314	up	8901290	3.84016
chr2R	8906851	8907650	800	79	79	0	0.00148001	0.00247753	up	8906960	3.7404
chr2R	8913741	8914790	1050	104	104	0	0.000826241	0.00152788	up	8913910	4.41693
chr2R	8927911	8928370	460	45	45	0	0.00358394	0.00537414	up	8928320	3.22312
chr2R	8939721	8940080	360	35	35	0	9.47067e-05	0.000373713	up	8939760	4.26401
chr2R	8942961	8943360	400	39	39	0	0.000237604	0.0006483	up	8943060	3.8379
chr2R	8947211	8947650	440	43	43	0	0.00049248	0.00104162	up	8947260	3.57253
chr2R	8950911	8952470	1560	155	155	0	0.000298873	0.00075303	up	8952140	4.53302
chr2R	8992171	8992800	630	62	62	0	0.000347753	0.000823413	up	8992230	3.89149
chr2R	9006811	9007180	370	36	36	0	0.000166877	0.000524036	up	9006870	3.95183
chr2R	9014951	9015100	150	14	14	0	1.56736e-06	3.86968e-05	up	9015020	4.92287
chr2R	9039491	9039840	350	34	34	0	4.75646e-05	0.000250016	up	9039780	4.26595
chr2R	9056051	9056310	260	25	25	0	5.01291e-06	6.91736e-05	up	9056130	4.82344
chr2R	9061831	9062200	370	36	36	0	6.98345e-06	8.36645e-05	up	9062020	6.4677
chr2R	9067501	9067520	20	1	1	0	0.000796561	0.00148441	up	9067510	3.17039
chr2R	9087561	9087980	420	41	41	0	0.000101044	0.00038653	up	9087940	4.04098
chr2R	9094481	9095420	940	93	93	0	7.34337e-06	8.59714e-05	up	9094580	6.09598
chr2R	9098351	9098700	350	34	34	0	0.000162246	0.000514773	up	9098410	3.80968
chr2R	9103011	9103440	430	42	42	0	5.53865e-05	0.000273934	up	9103410	4.15321
chr2R	9109621	9110100	480	47	47	0	0.0048919	0.00710566	up	9110020	3.11714
chr2R	9110421	9110950	530	52	52	0	0.000257391	0.000684304	up	9110490	3.93071
chr2R	9113911	9114400	490	48	48	0	2.83267e-05	0.0001847	up	9114260	4.76682
chr2R	9115901	9116780	880	87	87	0	0.000136869	0.000461884	up	9116360	4.25261
chr2R	9121861	9122310	450	44	44	0	2.88996e-05	0.000187	up	9121960	4.52092
chr2R	9131691	9132670	980	97	97	0	0.000417466	0.000932865	up	9132610	4.13353
chr2R	9137691	9138280	590	58	58	0	0.000295375	0.000747876	up	9137740	3.71392
chr2R	9143771	9144130	360	35	35	0	0.000219493	0.00061983	up	9144040	4.19055
chr2R	9145001	9145450	450	44	44	0	0.000120738	0.000428659	up	9145150	4.83226
chr2R	9165501	9165850	350	34	34	0	9.70833e-05	0.000379485	up	9165770	4.73515
chr2R	9167421	9167760	340	33	33	0	0.000429905	0.000950988	up	9167500	3.91132
chr2R	9177091	9177830	740	73	73	0	0.000614895	0.00121978	up	9177740	3.51684
chr2R	9179341	9179390	50	4	4	0	0.00486652	0.00707442	up	9179370	2.79358
chr2R	9182951	9183600	650	64	64	0	1.92236e-05	0.000148192	up	9183120	5.11373
chr2R	9191921	9192450	530	52	52	0	0.00112463	0.00197377	up	9192080	4.53865
chr2R	9206991	9207740	750	74	74	0	0.00522126	0.00754329	up	9207070	3.20665
chr2R	9251751	9252400	650	64	64	0	0.000263074	0.000692803	up	9251850	4.29492
chr2R	9284891	9285440	550	54	54	0	9.86154e-05	0.000381717	up	9285300	5.37468
chr2R	9286441	9286950	510	50	50	0	0.000248258	0.000668882	up	9286870	3.86298
chr2R	9308471	9309140	670	65	65	0	0.00175806	0.00286682	up	9309040	3.5343
chr2R	9398491	9399160	670	66	66	0	0.0011614	0.0020225	up	9399080	3.52114
chr2R	9400101	9400580	480	47	47	0	2.34832e-05	0.000166036	up	9400200	4.60003
chr2R	9401611	9401900	290	28	28	0	6.54688e-05	0.000300172	up	9401710	4.18788
chr2R	9423801	9424350	550	54	54	0	0.00293855	0.00449483	up	9424250	3.27559
chr2R	9426171	9427000	830	82	82	0	0.00277112	0.00426523	up	9426670	3.51301
chr2R	9445141	9445480	340	33	33	0	0.000330703	0.000800468	up	9445270	3.62452
chr2R	9445511	9446280	770	76	76	0	0.00451313	0.00660484	up	9445600	3.0847
chr2R	9446731	9446980	250	24	24	0	0.00546297	0.00785151	up	9446850	2.89341
chr2R	9503361	9503670	310	30	30	0	0.00378079	0.00564616	up	9503430	3.03321
chr2R	9546401	9546740	340	33	33	0	6.22241e-05	0.000292245	up	9546480	4.52012
chr2R	9577731	9578300	570	56	56	0	0.000930905	0.00168593	up	9577880	3.97718
chr2R	9578731	9579590	860	85	85	0	0.00116389	0.00202581	up	9579510	3.33799
chr2R	9584131	9584720	590	58	58	0	0.000186395	0.000561398	up	9584310	3.97545
chr2R	9586761	9587330	570	56	56	0	0.00271524	0.00418841	up	9586800	3.36097
chr2R	9590501	9590960	460	45	45	0	0.00049846	0.00104966	up	9590910	3.62713
chr2R	9593711	9594360	650	64	64	0	0.000527147	0.00108997	up	9593830	3.74131
chr2R	9605681	9606200	520	51	51	0	0.00450039	0.00658831	up	9606130	3.34088
chr2R	9607101	9607410	310	30	30	0	0.00182826	0.00296276	up	9607210	3.11282
chr2R	9666191	9666500	310	30	30	0	1.66762e-05	0.000136767	up	9666410	4.48753
chr2R	9677891	9678260	370	35	35	0	1.52682e-06	3.83108e-05	up	9678040	5.87994
chr2R	9692701	9693930	1230	120	120	0	0.00490295	0.00712058	up	9693910	3.25709
chr2R	9806681	9806960	280	27	27	0	0.00146366	0.00245512	up	9806790	3.30341
chr2R	9810501	9811120	620	61	61	0	9.20173e-05	0.000367546	up	9810530	4.2894
chr2R	9819861	9820600	740	73	73	0	0.000774611	0.00145508	up	9820480	4.0013
chr2R	9822781	9823200	420	41	41	0	0.00042716	0.000946884	up	9822890	3.90741
chr2R	9836711	9837160	450	44	44	0	0.00101164	0.00180735	up	9837060	3.81545
chr2R	9839461	9839800	340	33	33	0	0.00181869	0.0029504	up	9839530	2.91475
chr2R	9842311	9842840	530	52	52	0	0.000195394	0.000577108	up	9842360	3.98652
chr2R	9843531	9843960	430	42	42	0	0.000493631	0.00104358	up	9843890	3.61945
chr2R	9846401	9846740	340	33	33	0	0.000355935	0.000836019	up	9846660	3.62326
chr2R	9847691	9848210	520	51	51	0	0.000324429	0.000791787	up	9848040	4.51758
chr2R	9865411	9865850	440	43	43	0	0.00120932	0.00208983	up	9865450	3.42438
chr2R	9868501	9868800	300	29	29	0	4.87059e-05	0.000252944	up	9868680	4.39206
chr2R	9882201	9882640	440	43	43	0	0.000267043	0.000700767	up	9882460	4.59634
chr2R	9891511	9891920	410	40	40	0	5.84601e-05	0.00028196	up	9891890	4.3459
chr2R	9910501	9911180	680	67	67	0	4.40304e-05	0.000241552	up	9910600	4.77919
chr2R	9942771	9943190	420	41	41	0	1.45093e-05	0.000127323	up	9942860	5.3757
chr2R	9958661	9959210	550	53	53	0	0.000204312	0.000593068	up	9959080	4.13909
chr2R	9959561	9960000	440	43	43	0	4.96458e-05	0.000255065	up	9959670	4.19954
chr2R	9964941	9965180	240	23	23	0	0.000642256	0.00126227	up	9965120	3.59952
chr2R	9968801	9969270	470	46	46	0	0.000179839	0.000549105	up	9968870	4.06563
chr2R	10011361	10011470	110	7	7	0	0.0007222	0.00138077	up	10011400	3.20177
chr2R	10026001	10027020	1020	101	101	0	0.000589335	0.00117957	up	10026560	4.1431
chr2R	10032811	10033350	540	51	51	0	7.86178e-05	0.000334345	up	10033270	4.26219
chr2R	10048471	10049640	1170	116	116	0	0.000558905	0.0011371	up	10049510	3.92684
chr2R	10051971	10052490	520	51	51	0	0.000189486	0.000566681	up	10052450	3.7407
chr2R	10066441	10066920	480	47	47	0	0.000592697	0.00118526	up	10066780	4.06119
chr2R	10068531	10068960	430	42	42	0	0.000237291	0.000648028	up	10068610	3.76091
chr2R	10075451	10075980	530	52	52	0	9.0339e-06	9.76624e-05	up	10075920	5.12867
chr2R	10078111	10078320	210	20	20	0	0.000843716	0.00155327	up	10078130	3.44359
chr2R	10099401	10099960	560	55	55	0	0.00178351	0.00290312	up	10099800	3.64875
chr2R	10100581	10101030	450	44	44	0	0.00101428	0.00181036	up	10100840	4.26573
chr2R	10101761	10102150	390	38	38	0	7.95779e-05	0.000337172	up	10102040	4.17418
chr2R	10110531	10111160	630	61	61	0	0.00671521	0.00949442	up	10111090	2.97778
chr2R	10112061	10112390	330	32	32	0	0.000280104	0.000722459	up	10112200	4.28775
chr2R	10117341	10117890	550	54	54	0	0.000534662	0.00110152	up	10117850	3.5858
chr2R	10142031	10142600	570	56	56	0	0.000697506	0.00134538	up	10142100	4.01123
chr2R	10207801	10207980	180	17	17	0	3.3946e-05	0.000209383	up	10207820	4.14173
chr2R	10208821	10209020	200	19	19	0	6.9336e-06	8.33273e-05	up	10209010	4.62548
chr2R	10234811	10235000	190	18	18	0	0.000255615	0.000680375	up	10234860	3.60616
chr2R	10248951	10249400	450	44	44	0	0.0019078	0.00308182	up	10249120	3.75333
chr2R	10252191	10253050	860	85	85	0	1.90153e-05	0.000147332	up	10252990	4.83028
chr2R	10309661	10310220	560	55	55	0	0.000401628	0.000909488	up	10309700	3.67936
chr2R	10416941	10417490	550	54	54	0	8.71441e-05	0.000354593	up	10417360	4.76565
chr2R	10429401	10430000	600	59	59	0	0.000870885	0.00159525	up	10429600	5.1677
chr2R	10432431	10432890	460	45	45	0	1.71478e-05	0.000138648	up	10432840	4.67974
chr2R	10437231	10438170	940	93	93	0	0.00114207	0.00199747	up	10437940	4.68681
chr2R	10441361	10441710	350	34	34	0	1.59788e-05	0.000133669	up	10441610	4.48812
chr2R	10468351	10468850	500	49	49	0	0.000309066	0.000768251	up	10468780	3.76709
chr2R	10479911	10480410	500	49	49	0	0.000151626	0.000494678	up	10479990	4.22577
chr2R	10555081	10555530	450	41	36	1	0.0037235	0.00556879	up	10555170	3.27173
chr2R	10556941	10558100	1160	115	115	0	0.00227592	0.00358333	up	10557980	3.20553
chr2R	10564031	10564420	390	38	38	0	2.43537e-08	3.04754e-06	up	10564060	7.63185
chr2R	10613971	10614060	90	8	8	0	6.51743e-05	0.000299631	up	10614000	3.68512
chr2R	10617341	10617700	360	35	35	0	0.00533835	0.00768692	up	10617370	2.82006
chr2R	10645261	10645940	680	67	67	0	0.000276138	0.00071785	up	10645330	4.17503
chr2R	10729071	10729520	450	44	44	0	0.0044387	0.00650843	up	10729460	3.13225
chr2R	10731141	10731750	610	60	60	0	8.83135e-05	0.000357916	up	10731670	4.49595
chr2R	10782731	10783110	380	37	37	0	0.000300546	0.000756436	up	10782810	3.47025
chr2R	10797761	10797920	160	15	15	0	8.7645e-06	9.63399e-05	up	10797820	4.48891
chr2R	10798621	10798870	250	24	24	0	0.00414146	0.00611578	up	10798780	3.07412
chr2R	10805691	10806000	310	30	30	0	0.00210764	0.00335423	up	10805930	3.04749
chr2R	10808941	10809750	810	80	80	0	0.0010912	0.00192472	up	10809360	3.62238
chr2R	10813171	10813730	560	54	54	0	0.000215023	0.000612477	up	10813280	4.12689
chr2R	10819651	10820160	510	50	50	0	0.000318311	0.000780681	up	10820120	3.97624
chr2R	10821481	10821830	350	34	34	0	0.000156344	0.000503951	up	10821560	4.1762
chr2R	10823161	10823740	580	56	56	0	1.29165e-05	0.000118943	up	10823270	4.8465
chr2R	10838521	10839450	930	92	92	0	4.89266e-05	0.000253161	up	10839370	4.62306
chr2R	10854061	10854130	70	4	4	0	0.00552967	0.00793614	up	10854070	2.84961
chr2R	10857711	10857930	220	21	21	0	4.36202e-07	2.0302e-05	up	10857720	6.54599
chr2R	10858701	10858970	270	26	26	0	0.000507842	0.00106278	up	10858910	3.35256
chr2R	10874671	10875140	470	46	46	0	0.000169395	0.000527952	up	10874700	3.98919
chr2R	10875371	10875910	540	52	52	0	0.000241292	0.000655324	up	10875510	4.17548
chr2R	10879561	10880090	530	51	51	0	0.000233955	0.000642955	up	10879960	4.02379
chr2R	10885011	10885370	360	35	35	0	1.51946e-05	0.000129965	up	10885270	4.85872
chr2R	10886561	10886970	410	40	40	0	1.5402e-06	3.83372e-05	up	10886600	5.57844
chr2R	10894081	10894540	460	45	45	0	0.000229132	0.000635502	up	10894510	3.80689
chr2R	10897771	10898060	290	28	28	0	2.08933e-05	0.000155423	up	10897800	4.45826
chr2R	10898821	10899330	510	50	50	0	2.07315e-05	0.000155105	up	10899290	4.80609
chr2R	11009041	11009130	90	8	8	0	0.000123057	0.000433691	up	11009060	3.56187
chr2R	11134431	11134670	240	23	23	0	8.98623e-10	4.20982e-07	up	11134650	9.0771
chr2R	11149861	11150350	490	48	48	0	0.000270513	0.000707859	up	11150220	4.63001
chr2R	11173221	11173540	320	31	31	0	2.86045e-05	0.000185716	up	11173310	4.80774
chr2R	11219031	11219940	910	90	90	0	0.0032724	0.00494401	up	11219180	3.61729
chr2R	11228581	11228780	200	19	19	0	5.99503e-06	7.6969e-05	up	11228710	4.93023
chr2R	11239261	11239470	210	20	20	0	1.05906e-05	0.000106446	up	11239410	4.59384
chr2R	11252061	11252130	70	6	6	0	0.00248418	0.00387055	up	11252080	2.96018
chr2R	11252191	11252420	230	22	22	0	8.03074e-08	6.49211e-06	up	11252350	6.05264
chr2R	11263921	11264250	330	32	32	0	1.62327e-07	1.03898e-05	up	11263940	6.06291
chr2R	11265991	11266170	180	17	17	0	6.04421e-08	5.46672e-06	up	11266070	6.97286
chr2R	11279551	11279960	410	40	40	0	0.000179889	0.000549105	up	11279890	3.66776
chr2R	11283901	11284410	510	50	50	0	0.00128268	0.00219671	up	11283980	3.53822
chr2R	11289161	11290060	900	88	88	0	0.000523479	0.00108471	up	11289510	3.77054
chr2R	11292991	11293610	620	61	61	0	8.24053e-05	0.000344992	up	11293080	4.31937
chr2R	11297281	11297620	340	33	33	0	0.000889696	0.00162113	up	11297370	3.45246
chr2R	11303231	11303700	470	46	46	0	4.18178e-05	0.000235471	up	11303630	4.50806
chr2R	11307391	11308060	670	66	66	0	0.000194595	0.000576279	up	11307450	3.71551
chr2R	11338951	11339120	170	16	16	0	3.34712e-05	0.000207576	up	11339040	4.18391
chr2R	11359081	11359380	300	29	29	0	0.00600002	0.0085574	up	11359260	2.96556
chr2R	11360021	11360820	800	79	79	0	6.58097e-05	0.000300738	up	11360060	4.21512
chr2R	11367861	11368300	440	40	40	0	1.11301e-05	0.000108969	up	11368250	4.61283
chr2R	11371041	11371450	410	40	40	0	0.00126853	0.00217574	up	11371400	3.19148
chr2R	11375881	11376050	170	16	16	0	5.32497e-06	7.20645e-05	up	11375970	4.51575
chr2R	11379621	11379890	270	26	26	0	3.39951e-06	5.87062e-05	up	11379810	5.00721
chr2R	11408151	11408670	520	51	51	0	1.94039e-06	4.31276e-05	up	11408260	6.11289
chr2R	11410531	11411240	710	70	70	0	1.77255e-05	0.000140738	up	11411180	5.12206
chr2R	11435231	11435970	740	73	73	0	5.37317e-09	1.16866e-06	up	11435260	9.07951
chr2R	11451661	11452180	520	51	51	0	1.74493e-05	0.000139759	up	11451690	4.65179
chr2R	11452251	11452790	540	53	53	0	0.000145956	0.000483243	up	11452730	4.31915
chr2R	11581911	11582340	430	42	42	0	8.61629e-06	9.54147e-05	up	11582230	5.59211
chr2R	11613191	11613430	240	23	23	0	0.000400022	0.0009063	up	11613340	3.77077
chr2R	11618861	11619340	480	47	47	0	0.000813402	0.00150841	up	11619210	4.35575
chr2R	11627991	11628490	500	49	49	0	3.17797e-05	0.000200627	up	11628280	6.56995
chr2R	11640831	11641240	410	40	40	0	0.00169432	0.00278174	up	11641060	3.59219
chr2R	11649201	11649410	210	20	20	0	0.000232184	0.0006404	up	11649220	3.8317
chr2R	11651381	11652060	680	64	64	0	0.00249128	0.00387968	up	11652030	3.41277
chr2R	11656891	11657030	140	13	13	0	4.50956e-05	0.000242944	up	11656950	3.95167
chr2R	11679171	11679620	450	44	44	0	0.00122267	0.00210817	up	11679190	3.42445
chr2R	11690781	11691400	620	61	61	0	0.000366188	0.000853567	up	11690860	3.84043
chr2R	11710171	11710500	330	32	32	0	1.66787e-06	3.99894e-05	up	11710210	5.30991
chr2R	11757771	11758090	320	31	31	0	0.00018883	0.000565376	up	11757930	3.77515
chr2R	11825021	11825540	520	51	51	0	0.00100673	0.00180005	up	11825090	3.94692
chr2R	11841351	11841700	350	34	34	0	5.217e-08	5.01655e-06	up	11841460	8.24783
chr2R	11844061	11844400	340	33	33	0	5.57333e-05	0.000273988	up	11844380	4.18011
chr2R	11852321	11852760	440	43	43	0	9.304e-05	0.000370174	up	11852690	4.31195
chr2R	11885411	11886180	770	76	76	0	0.000248635	0.000668997	up	11886070	3.94941
chr2R	11890841	11891450	610	60	60	0	0.00491436	0.00713489	up	11891430	3.3249
chr2R	11899291	11899670	380	37	37	0	0.000279766	0.000722346	up	11899600	3.76867
chr2R	11903781	11904130	350	34	34	0	1.47662e-05	0.000128222	up	11903940	5.11133
chr2R	11968741	11969510	770	74	74	0	0.00283521	0.00435142	up	11968920	3.39917
chr2R	11969901	11970400	500	49	49	0	0.00141131	0.00237909	up	11970160	4.35325
chr2R	11982811	11983120	310	30	30	0	6.27671e-05	0.000294036	up	11982880	4.19586
chr2R	11985351	11986100	750	74	74	0	3.31249e-05	0.000206121	up	11985800	4.89089
chr2R	11988681	11989320	640	63	63	0	6.45978e-06	8.0068e-05	up	11988750	5.37096
chr2R	12019731	12019830	100	9	9	0	0.00655902	0.00929767	up	12019770	2.85437
chr2R	12027471	12028250	780	77	77	0	0.000259172	0.000686569	up	12027580	4.18602
chr2R	12033741	12034090	350	34	34	0	2.7988e-05	0.000183389	up	12033760	4.24125
chr2R	12036961	12037520	560	55	55	0	0.000757685	0.00143153	up	12037010	3.67672
chr2R	12038761	12039190	430	41	41	0	4.96728e-05	0.000255065	up	12039060	4.99642
chr2R	12065721	12066730	1010	100	100	0	0.000276684	0.000718478	up	12066690	4.01151
chr2R	12097561	12097700	140	13	13	0	0.000107264	0.000397911	up	12097640	3.69601
chr2R	12137901	12138060	160	15	15	0	0.00039986	0.000906157	up	12138020	3.50372
chr2R	12138341	12138990	650	64	64	0	1.04871e-05	0.000105973	up	12138620	6.08865
chr2R	12140081	12140890	810	79	79	0	0.000576148	0.00116389	up	12140170	3.97051
chr2R	12141481	12141570	90	8	8	0	6.99773e-05	0.000310293	up	12141510	4.04653
chr2R	12145501	12145940	440	43	43	0	3.73649e-05	0.000220202	up	12145620	4.46622
chr2R	12150371	12151470	1100	109	109	0	0.000408862	0.00091926	up	12150570	3.68953
chr2R	12162831	12163350	520	51	51	0	0.000199804	0.000585567	up	12163260	4.5171
chr2R	12168401	12168850	450	44	44	0	0.00125967	0.00216339	up	12168780	3.93195
chr2R	12173351	12173750	400	39	39	0	0.000318302	0.000780681	up	12173670	3.63173
chr2R	12174081	12174960	880	87	87	0	0.000236213	0.000646437	up	12174240	4.06751
chr2R	12178391	12179250	860	85	85	0	8.54955e-05	0.000351561	up	12178420	4.31464
chr2R	12179671	12180760	1090	108	108	0	0.000109597	0.000402927	up	12180340	4.70687
chr2R	12182461	12182810	350	34	34	0	2.66254e-05	0.000178055	up	12182640	5.01033
chr2R	12184131	12184520	390	38	38	0	0.000208366	0.000599871	up	12184490	3.6607
chr2R	12185531	12185760	230	22	22	0	3.50456e-06	5.90389e-05	up	12185660	4.97099
chr2R	12198721	12199160	440	43	43	0	0.00041219	0.000923786	up	12198760	3.74841
chr2R	12200591	12201490	900	89	89	0	0.00346996	0.00521607	up	12201470	3.48062
chr2R	12239911	12240130	220	21	21	0	3.05931e-05	0.000195029	up	12239950	4.35215
chr2R	12242081	12242330	250	24	24	0	3.6745e-06	6.00393e-05	up	12242190	4.83454
chr2R	12252731	12253100	370	36	36	0	0.000334717	0.000806339	up	12252960	4.07977
chr2R	12274161	12274660	500	49	49	0	3.3601e-05	0.000208213	up	12274560	5.59516
chr2R	12278021	12278230	210	20	20	0	0.000161988	0.000514164	up	12278080	3.62382
chr2R	12278651	12279620	970	96	91	0	0.00233843	0.00366596	up	12278810	3.64108
chr2R	12317451	12317820	370	33	33	0	4.17291e-06	6.31119e-05	up	12317650	5.00541
chr2R	12320861	12320930	70	6	6	0	0.000597326	0.00119165	up	12320880	3.30878
chr2R	12321081	12321410	330	32	32	0	0.000289656	0.000737872	up	12321160	4.0562
chr2R	12325941	12326510	570	56	56	0	5.63807e-05	0.000276159	up	12326440	4.62678
chr2R	12334991	12335540	550	54	54	0	0.000128922	0.000446794	up	12335510	3.8752
chr2R	12337531	12338060	530	52	52	0	4.51451e-05	0.000242944	up	12337680	4.47787
chr2R	12338091	12338110	20	1	1	0	0.000185989	0.000560913	up	12338100	3.60162
chr2R	12344411	12345150	740	73	73	0	0.000445116	0.00097183	up	12345100	3.74594
chr2R	12403611	12403940	330	32	32	0	4.14337e-07	1.97529e-05	up	12403680	6.2108
chr2R	12409581	12409990	410	40	40	0	3.63866e-06	5.98292e-05	up	12409700	5.1327
chr2R	12423241	12423810	570	56	56	0	0.00238242	0.00372788	up	12423290	3.14386
chr2R	12425381	12425670	290	28	28	0	0.000188307	0.000564551	up	12425610	3.84268
chr2R	12430871	12431380	510	50	50	0	0.000280805	0.000722985	up	12431280	4.28793
chr2R	12436701	12437530	830	82	82	0	0.00338194	0.00509465	up	12436780	3.18265
chr2R	12445851	12446080	230	22	22	0	3.04629e-06	5.57672e-05	up	12446050	5.03665
chr2R	12467961	12468690	730	72	72	0	0.000222359	0.000624807	up	12468610	4.36725
chr2R	12507141	12507850	710	70	70	0	0.000132358	0.000452056	up	12507260	4.82736
chr2R	12510651	12511000	350	34	34	0	0.000302832	0.000759366	up	12510950	3.73646
chr2R	12514461	12515490	1030	102	102	0	4.63744e-05	0.000246154	up	12515280	5.08412
chr2R	12518761	12519370	610	60	60	0	9.97681e-05	0.000383578	up	12518870	4.47811
chr2R	12521121	12521690	570	56	56	0	0.000120506	0.000428405	up	12521590	4.08985
chr2R	12528671	12529250	580	57	57	0	4.73021e-09	1.05391e-06	up	12528700	9.00012
chr2R	12564951	12565260	310	30	30	0	0.000161487	0.000513286	up	12565240	3.87989
chr2R	12569631	12570210	580	57	57	0	1.24092e-05	0.000116744	up	12569710	5.17114
chr2R	12571701	12572260	560	54	54	0	3.16633e-05	0.000200169	up	12571790	4.78731
chr2R	12611981	12613360	1380	136	136	0	0.00214327	0.00340385	up	12612900	3.78834
chr2R	12632211	12632700	490	47	47	0	0.00038826	0.000888243	up	12632660	3.51408
chr2R	12633311	12633710	400	39	39	0	0.00254078	0.00394392	up	12633580	3.35687
chr2R	12636031	12636900	870	86	86	0	0.00152375	0.00253865	up	12636090	3.58398
chr2R	12652371	12652960	590	58	58	0	0.000239966	0.000652213	up	12652880	4.02305
chr2R	12665651	12666260	610	60	60	0	0.00259213	0.00401682	up	12665770	3.48029
chr2R	12670041	12670440	400	39	39	0	0.000130504	0.000449698	up	12670410	4.37447
chr2R	12670511	12670570	60	5	5	0	3.09752e-06	5.64104e-05	up	12670560	5.15665
chr2R	12685961	12686540	580	57	57	0	0.000367947	0.000856138	up	12686340	4.38491
chr2R	12692491	12692950	460	45	45	0	0.00129542	0.0022148	up	12692520	3.40479
chr2R	12747121	12747200	80	6	6	0	0.00587627	0.00839402	up	12747150	2.6496
chr2R	12755621	12756630	1010	100	100	0	0.000138959	0.000466788	up	12755740	4.25812
chr2R	12757271	12757830	560	55	55	0	0.0014252	0.00239896	up	12757350	3.56407
chr2R	12760621	12761240	620	61	61	0	0.00109961	0.00193769	up	12760680	3.99643
chr2R	12847291	12847450	160	14	14	0	5.9618e-05	0.000284541	up	12847300	4.49871
chr2R	12869171	12870430	1260	125	125	0	0.000889963	0.00162113	up	12870100	4.8697
chr2R	12872251	12872950	700	69	69	0	0.000482444	0.00102658	up	12872840	3.9055
chr2R	12883111	12883420	310	30	30	0	7.63817e-05	0.000327889	up	12883150	3.93435
chr2R	12915551	12916190	640	63	63	0	0.000280225	0.000722459	up	12916060	4.70307
chr2R	12923631	12924070	440	43	43	0	0.000325664	0.000793061	up	12923980	3.63959
chr2R	12933831	12934290	460	45	45	0	0.000195402	0.000577108	up	12934220	4.24554
chr2R	12936261	12936840	580	57	57	0	0.0038007	0.00567032	up	12936300	3.3041
chr2R	13096771	13097100	330	32	32	0	3.51255e-06	5.90389e-05	up	13097030	5.32436
chr2R	13128821	13129410	590	58	58	0	0.00359173	0.00538495	up	13129360	3.35963
chr2R	13132361	13133360	1000	99	99	0	6.06442e-05	0.000287858	up	13132630	5.37565
chr2R	13152481	13152940	460	45	45	0	4.90307e-05	0.000253192	up	13152580	4.78561
chr2R	13158171	13158820	650	64	64	0	2.52766e-05	0.000172701	up	13158750	4.77464
chr2R	13159841	13160150	310	30	30	0	0.000877617	0.00160405	up	13159900	3.1812
chr2R	13167881	13168710	830	82	82	0	3.96254e-06	6.16658e-05	up	13168270	5.2884
chr2R	13171121	13171570	450	44	44	0	0.00688709	0.00971789	up	13171190	2.90124
chr2R	13183731	13184150	420	41	41	0	0.000451288	0.000980151	up	13184030	4.17848
chr2R	13198151	13198860	710	70	70	0	0.000355829	0.000836019	up	13198670	4.10411
chr2R	13205181	13205540	360	35	35	0	2.2327e-07	1.33977e-05	up	13205430	6.3912
chr2R	13206501	13206940	440	43	43	0	0.000168642	0.000526686	up	13206610	4.59988
chr2R	13214461	13214900	440	43	43	0	0.000311017	0.000770789	up	13214820	3.89638
chr2R	13220061	13220440	380	36	36	0	0.000456971	0.000987797	up	13220370	3.58627
chr2R	13222141	13222600	460	45	45	0	0.000222437	0.000624833	up	13222560	3.91203
chr2R	13230091	13230680	590	58	58	0	0.00275948	0.00424875	up	13230140	3.37165
chr2R	13235071	13235280	210	20	20	0	0.00686099	0.00968704	up	13235260	3.03113
chr2R	13235791	13236120	330	32	32	0	3.62067e-05	0.000216842	up	13235870	4.63293
chr2R	13239231	13239720	490	48	48	0	0.00057544	0.00116297	up	13239640	3.86493
chr2R	13254501	13254690	190	15	15	0	6.86294e-05	0.000308649	up	13254540	4.05582
chr2R	13296331	13297770	1440	142	142	0	1.80979e-06	4.1982e-05	up	13296960	6.66843
chr2R	13304091	13304400	310	30	30	0	7.12825e-06	8.48978e-05	up	13304260	4.97438
chr2R	13308381	13308510	130	12	12	0	5.76577e-08	5.37274e-06	up	13308440	6.68434
chr2R	13316641	13316760	120	11	11	0	0.00263563	0.00407868	up	13316680	3.15077
chr2R	13332801	13332860	60	5	5	0	4.42443e-05	0.000242309	up	13332820	4.44378
chr2R	13340201	13340450	250	24	24	0	0.000305717	0.000764792	up	13340270	3.62719
chr2R	13344261	13345080	820	79	68	0	0.000394943	0.000898359	up	13344360	3.93689
chr2R	13347721	13347750	30	2	2	0	0.00673439	0.00951859	up	13347740	2.73971
chr2R	13347781	13347850	70	6	6	0	0.00119226	0.00206509	up	13347790	3.5157
chr2R	13355981	13356290	310	30	30	0	4.83772e-05	0.000251753	up	13356230	3.9014
chr2R	13403681	13404030	350	34	34	0	9.42118e-06	0.000100073	up	13403730	4.82987
chr2R	13409781	13410280	500	49	49	0	1.13571e-07	8.19848e-06	up	13410260	6.79284
chr2R	13429691	13430100	410	40	40	0	0.00041884	0.000934504	up	13429750	3.48659
chr2R	13438801	13439410	610	60	60	0	3.74159e-05	0.000220202	up	13439300	5.03124
chr2R	13450251	13450770	520	51	51	0	0.00321915	0.0048687	up	13450370	3.77421
chr2R	13453251	13453930	680	66	66	0	3.94975e-05	0.000226924	up	13453390	4.56084
chr2R	13482971	13483570	600	59	59	0	4.35988e-05	0.000239882	up	13483550	4.51811
chr2R	13485241	13485770	530	52	52	0	0.000105398	0.000395108	up	13485720	4.4423
chr2R	13494631	13495480	850	84	84	0	0.00151001	0.00251944	up	13495210	4.34944
chr2R	13502281	13503120	840	80	80	0	0.000914689	0.00165952	up	13502560	3.66608
chr2R	13505991	13507750	1760	175	175	0	0.00345115	0.00519036	up	13506080	3.64285
chr2R	13509391	13509790	400	39	39	0	0.000229615	0.000635732	up	13509760	3.77592
chr2R	13533251	13533350	100	9	9	0	0.000965953	0.00173837	up	13533300	3.38807
chr2R	13536831	13537150	320	31	31	0	0.00291229	0.00445922	up	13537090	3.20844
chr2R	13546781	13547250	470	46	46	0	2.97244e-09	7.75806e-07	up	13547210	9.22834
chr2R	13552351	13552400	50	4	4	0	0.00061135	0.00121406	up	13552380	3.49007
chr2R	13552471	13552660	190	18	18	0	0.000148616	0.000487847	up	13552520	3.72565
chr2R	13553641	13553660	20	1	1	0	0.00393456	0.00584997	up	13553650	2.66424
chr2R	13553691	13554300	610	60	60	0	0.000507145	0.00106207	up	13553880	5.15763
chr2R	13557951	13558440	490	48	48	0	2.53439e-07	1.45481e-05	up	13558380	6.36203
chr2R	13575321	13575540	220	21	21	0	2.30125e-05	0.000164362	up	13575340	4.24008
chr2R	13580951	13581030	80	7	7	0	2.49161e-05	0.000171263	up	13580980	4.15149
chr2R	13593151	13593810	660	65	65	0	2.24394e-07	1.33977e-05	up	13593650	8.5627
chr2R	13704971	13704990	20	1	1	0	0.0010567	0.00187181	up	13704980	3.02312
chr2R	13761481	13761970	490	48	48	0	1.83704e-06	4.22705e-05	up	13761820	5.51093
chr2R	13762801	13763000	200	18	18	0	0.000144084	0.000479493	up	13762880	3.66479
chr2R	13786721	13786830	110	10	10	0	0.00058559	0.00117517	up	13786780	3.24083
chr2R	13805121	13806360	1240	123	123	0	3.12197e-06	5.65639e-05	up	13805170	5.40287
chr2R	13826111	13826320	210	20	20	0	0.000298477	0.00075237	up	13826220	3.50301
chr2R	13826741	13826930	190	18	18	0	0.00020771	0.000599456	up	13826870	3.73295
chr2R	13829101	13829520	420	41	41	0	2.09507e-07	1.27589e-05	up	13829210	6.51095
chr2R	13846071	13846570	500	49	49	0	4.0956e-06	6.24596e-05	up	13846540	5.00383
chr2R	13854161	13854630	470	46	46	0	8.53406e-05	0.000351561	up	13854580	4.13687
chr2R	13858511	13859000	490	47	47	0	7.23116e-06	8.52539e-05	up	13858940	5.24652
chr2R	13859051	13859080	30	2	2	0	0.000343331	0.000818972	up	13859070	3.25102
chr2R	13861701	13862180	480	47	47	0	0.000577724	0.00116579	up	13861860	4.62861
chr2R	13934231	13934890	660	65	65	0	0.000101858	0.000388507	up	13934370	5.51871
chr2R	13941891	13942560	670	66	66	0	0.00323165	0.00488517	up	13942510	3.21526
chr2R	13953891	13954520	630	62	62	0	0.00216489	0.00343337	up	13953980	3.53895
chr2R	13956681	13957730	1050	104	102	0	0.000224231	0.000627587	up	13957250	5.62023
chr2R	13960181	13960860	680	67	67	0	0.00195668	0.0031472	up	13960290	3.85249
chr2R	13963401	13963970	570	56	56	0	0.000862332	0.00158308	up	13963520	4.20893
chr2R	13967931	13968520	590	58	58	0	0.000234869	0.000644442	up	13968410	4.47676
chr2R	13979971	13980330	360	35	35	0	8.73293e-06	9.63399e-05	up	13980290	4.79917
chr2R	13983121	13983650	530	52	52	0	8.17071e-05	0.000343486	up	13983240	4.7855
chr2R	13990521	13991340	820	81	81	0	0.00231215	0.00363099	up	13991250	3.70012
chr2R	14004671	14004770	100	8	8	0	0.0035718	0.0053577	up	14004700	3.35265
chr2R	14006951	14007210	260	25	25	0	0.00620059	0.0088228	up	14007130	2.78942
chr2R	14140701	14141610	910	90	90	0	0.000403646	0.000911346	up	14141460	3.76133
chr2R	14152441	14153340	900	88	88	0	0.000350181	0.000827231	up	14153300	3.66742
chr2R	14157391	14157860	470	46	46	0	4.85875e-06	6.77628e-05	up	14157810	5.20422
chr2R	14161101	14161620	520	51	51	0	0.000939258	0.00169825	up	14161170	3.45126
chr2R	14164421	14165190	770	76	76	0	0.0019406	0.00312653	up	14164550	3.47748
chr2R	14168351	14168810	460	45	45	0	4.62538e-05	0.000246115	up	14168640	4.61533
chr2R	14170221	14170710	490	48	48	0	0.000441368	0.000967346	up	14170280	3.93863
chr2R	14173371	14173940	570	56	56	0	0.000238464	0.000649938	up	14173840	4.22856
chr2R	14175111	14175410	300	29	29	0	0.00164217	0.00271059	up	14175380	3.54082
chr2R	14201091	14201480	390	38	38	0	0.000733684	0.00139804	up	14201440	3.52901
chr2R	14214801	14215210	410	40	40	0	1.4422e-06	3.70811e-05	up	14214850	5.63277
chr2R	14216341	14217400	1060	105	105	0	0.000455328	0.000985959	up	14217060	5.48013
chr2R	14235271	14235820	550	54	54	0	0.00102676	0.00182764	up	14235350	3.40418
chr2R	14239451	14240020	570	56	56	0	8.34541e-05	0.000347155	up	14239990	4.37349
chr2R	14255891	14256670	780	77	77	0	0.000626589	0.00123733	up	14256000	3.8062
chr2R	14258761	14259240	480	47	47	0	0.000613186	0.00121718	up	14258800	3.2628
chr2R	14270321	14270960	640	63	63	0	7.81242e-05	0.000332866	up	14270910	4.56252
chr2R	14302311	14303140	830	82	82	0	0.000109748	0.000402927	up	14302360	4.24782
chr2R	14331941	14332300	360	35	35	0	1.64879e-05	0.000135692	up	14331980	4.25991
chr2R	14351671	14352420	750	74	74	0	0.0013316	0.00226478	up	14352040	3.85885
chr2R	14357111	14357610	500	49	49	0	0.000736642	0.0014016	up	14357540	3.7492
chr2R	14362741	14363200	460	45	45	0	0.000132322	0.000452056	up	14362810	4.27197
chr2R	14411481	14411980	500	49	49	0	0.000161592	0.000513441	up	14411550	4.03353
chr2R	14427011	14427060	50	3	3	0	3.43232e-06	5.87525e-05	up	14427050	5.09057
chr2R	14427091	14427330	240	23	23	0	1.43561e-06	3.70811e-05	up	14427110	5.20905
chr2R	14432161	14432870	710	70	70	0	1.53091e-05	0.000130578	up	14432680	5.41214
chr2R	14446891	14447170	280	27	27	0	7.0561e-05	0.000311983	up	14446960	3.91534
chr2R	14447901	14448010	110	10	10	0	0.00239117	0.0037384	up	14448000	3.21103
chr2R	14480501	14481390	890	88	88	0	0.00342419	0.00515321	up	14481320	3.28999
chr2R	14503351	14504230	880	87	87	0	0.000442004	0.000967579	up	14503440	3.65558
chr2R	14513961	14514540	580	57	57	0	1.78098e-05	0.000140738	up	14514440	6.7686
chr2R	14525921	14526830	910	90	90	0	0.000371906	0.000861838	up	14526600	4.47694
chr2R	14546971	14547360	390	38	38	0	1.87564e-05	0.000145697	up	14547320	4.58724
chr2R	14588491	14588750	260	25	25	0	6.15931e-06	7.80379e-05	up	14588540	5.16307
chr2R	14601081	14601380	300	28	28	0	0.000202666	0.000589948	up	14601180	3.79207
chr2R	14604191	14604440	250	24	24	0	0.0012644	0.00217071	up	14604370	3.27714
chr2R	14617951	14618900	950	94	94	0	1.93837e-05	0.000148798	up	14618520	5.13638
chr2R	14621171	14621790	620	61	61	0	0.00134469	0.00228439	up	14621300	4.02444
chr2R	14644801	14645440	640	63	63	0	0.0017235	0.00281951	up	14645310	3.54026
chr2R	14752141	14752720	580	57	57	0	9.87832e-05	0.000381719	up	14752650	4.2736
chr2R	14755851	14756680	830	82	82	0	0.000324992	0.000792315	up	14756560	4.5115
chr2R	14757671	14758220	550	54	54	0	2.36079e-05	0.000166147	up	14758180	4.51464
chr2R	14764861	14765200	340	33	33	0	0.000784295	0.00146784	up	14764960	3.56381
chr2R	14765341	14765690	350	33	33	0	0.00448426	0.0065668	up	14765460	2.73438
chr2R	14769211	14769830	620	61	61	0	0.000551816	0.0011277	up	14769710	3.969
chr2R	14770141	14771840	1700	169	169	0	0.000791234	0.00147689	up	14770290	3.94898
chr2R	14848221	14848480	260	25	25	0	0.00705842	0.00994735	up	14848290	2.62322
chr2R	14852431	14852960	530	52	52	0	0.000583599	0.00117269	up	14852510	3.75955
chr2R	14854951	14855540	590	58	58	0	0.000647066	0.00126767	up	14855510	3.83433
chr2R	14858501	14858810	310	30	30	0	0.000501512	0.00105351	up	14858620	3.61448
chr2R	14860561	14861040	480	47	47	0	7.0007e-05	0.000310293	up	14860960	4.66427
chr2R	14870791	14871550	760	75	75	0	0.000991968	0.00177923	up	14870910	3.44791
chr2R	14885121	14885220	100	9	9	0	0.000177315	0.000544123	up	14885190	3.77578
chr2R	14915431	14915570	140	13	13	0	1.5353e-05	0.000130616	up	14915480	4.40297
chr2R	14935061	14935900	840	82	82	0	0.00548417	0.00788074	up	14935840	2.83221
chr2R	14962721	14963480	760	75	75	0	0.00219721	0.003478	up	14963330	3.98178
chr2R	14980861	14981430	570	56	56	0	0.0026491	0.00409676	up	14980880	3.19545
chr2R	14992071	14992590	520	51	51	0	0.000338671	0.000812718	up	14992490	4.21347
chr2R	14993611	14994070	460	45	45	0	0.00011833	0.000423134	up	14994050	4.23914
chr2R	14996041	14996130	90	8	8	0	0.000176987	0.000544002	up	14996090	3.64347
chr2R	15010681	15011410	730	72	72	0	0.000265812	0.000698158	up	15011280	4.53843
chr2R	15109381	15109690	310	30	30	0	0.000146668	0.000484386	up	15109490	4.09676
chr2R	15114201	15115260	1060	105	105	0	1.66757e-05	0.000136767	up	15114510	7.64643
chr2R	15115471	15115900	430	42	42	0	4.2259e-06	6.32846e-05	up	15115580	5.56384
chr2R	15145161	15145820	660	65	65	0	0.000692521	0.00133789	up	15145770	3.73853
chr2R	15147601	15148120	520	51	51	0	0.000851915	0.00156553	up	15147660	3.40722
chr2R	15164211	15165020	810	80	80	0	0.000767777	0.00144403	up	15164740	4.10727
chr2R	15201071	15201620	550	54	54	0	0.000469883	0.00100855	up	15201500	4.08318
chr2R	15213501	15214170	670	66	66	0	0.000550836	0.00112646	up	15214110	3.75127
chr2R	15215931	15216410	480	47	47	0	0.000106356	0.000396394	up	15215990	4.16357
chr2R	15217661	15218440	780	77	77	0	0.000578549	0.00116711	up	15217990	4.49087
chr2R	15244781	15245390	610	60	60	0	0.00162366	0.00268309	up	15245310	3.54947
chr2R	15291691	15292020	330	32	32	0	1.7019e-05	0.000138611	up	15291940	4.6649
chr2R	15308951	15309500	550	54	54	0	0.00032668	0.000794521	up	15309100	3.87722
chr2R	15310981	15311590	610	60	60	0	0.000265511	0.000697568	up	15311040	3.73777
chr2R	15322041	15322680	640	63	63	0	5.60151e-05	0.000274664	up	15322070	4.50794
chr2R	15340251	15340590	340	33	33	0	0.002211	0.00349741	up	15340360	3.65489
chr2R	15371271	15371980	710	70	70	0	0.00101326	0.00180889	up	15371810	3.55361
chr2R	15375251	15375590	340	33	33	0	3.70809e-10	4.20982e-07	up	15375520	9.52351
chr2R	15375681	15375780	100	9	9	0	1.68154e-08	2.36322e-06	up	15375710	6.4894
chr2R	15375931	15376400	470	46	46	0	1.45601e-08	2.21678e-06	up	15375960	8.7206
chr2R	15380441	15381570	1130	112	112	0	0.000357661	0.000838826	up	15380520	4.53806
chr2R	15424241	15424750	510	50	50	0	6.60944e-05	0.000301284	up	15424310	4.83259
chr2R	15471831	15472120	290	28	28	0	4.60164e-06	6.56812e-05	up	15472020	4.91488
chr2R	15485351	15485890	540	53	53	0	2.37695e-06	4.74093e-05	up	15485540	7.27912
chr2R	15511261	15511890	630	56	56	0	2.15976e-08	2.85934e-06	up	15511470	7.75277
chr2R	15537671	15538400	730	72	72	0	0.00418318	0.00616942	up	15537780	3.89597
chr2R	15541171	15541610	440	43	43	0	1.91199e-05	0.000147766	up	15541530	4.71067
chr2R	15542431	15542850	420	41	41	0	3.70517e-05	0.000219641	up	15542720	4.74165
chr2R	15565621	15566430	810	79	79	0	0.00298983	0.00456037	up	15565780	3.82138
chr2R	15571261	15571670	410	40	40	0	2.07909e-05	0.000155168	up	15571480	4.85929
chr2R	15573621	15574230	610	60	60	0	0.000225925	0.000629791	up	15573720	4.65687
chr2R	15657641	15658360	720	71	71	0	0.000104432	0.000394534	up	15658280	4.58378
chr2R	15678821	15679330	510	50	50	0	3.86828e-05	0.000224305	up	15678930	4.35459
chr2R	15679971	15680500	530	52	52	0	1.33554e-05	0.000121516	up	15680040	5.14459
chr2R	15682441	15682880	440	43	43	0	6.57599e-05	0.000300738	up	15682580	4.80019
chr2R	15697971	15698600	630	62	62	0	0.000253405	0.00067593	up	15697980	3.86547
chr2R	15705471	15705500	30	2	2	0	0.00114204	0.00199747	up	15705490	3.16347
chr2R	15728601	15728620	20	1	1	0	0.000459598	0.000992894	up	15728610	3.30723
chr2R	15762311	15762590	280	27	27	0	6.28655e-05	0.000294036	up	15762440	4.42534
chr2R	15781171	15781440	270	26	26	0	3.20369e-06	5.71596e-05	up	15781380	5.14432
chr2R	15815991	15816370	380	37	37	0	2.53532e-06	4.9277e-05	up	15816110	5.16291
chr2R	15818391	15819000	610	60	60	0	4.24709e-05	0.000237298	up	15818460	4.69364
chr2R	15819321	15819560	240	22	22	0	0.000340474	0.000815051	up	15819400	3.46884
chr2R	15820681	15820750	70	6	6	0	0.00212031	0.00337029	up	15820710	3.05853
chr2R	15821151	15821870	720	71	71	0	0.000223144	0.000626275	up	15821810	4.37507
chr2R	15847811	15848680	870	86	86	0	7.94181e-05	0.000336808	up	15848460	5.47719
chr2R	15851411	15851720	310	30	30	0	1.90696e-05	0.000147628	up	15851680	4.65187
chr2R	15860781	15860860	80	7	7	0	9.73034e-05	0.00037959	up	15860820	3.81692
chr2R	15868951	15869510	560	55	55	0	0.000360403	0.000842447	up	15869000	3.84043
chr2R	15922001	15922780	780	77	77	0	0.00413482	0.00610795	up	15922750	3.24802
chr2R	15927511	15927820	310	30	30	0	0.000393239	0.000895373	up	15927570	3.77115
chr2R	15931751	15932320	570	56	56	0	0.00153779	0.00256158	up	15932220	3.47791
chr2R	15934491	15935060	570	56	56	0	0.00168719	0.00277165	up	15934530	3.5893
chr2R	15939831	15940390	560	55	55	0	0.000123862	0.000435519	up	15939960	4.46678
chr2R	15954741	15955260	520	51	51	0	0.00192174	0.00310151	up	15954780	3.27008
chr2R	16001051	16001890	840	83	83	0	3.723e-05	0.000220138	up	16001660	7.10237
chr2R	16007521	16007990	470	46	46	0	0.00022431	0.000627587	up	16007630	4.38713
chr2R	16011261	16011840	580	57	57	0	0.000128761	0.000446559	up	16011330	4.21167
chr2R	16014631	16015130	500	49	49	0	0.000307857	0.000767027	up	16014650	3.88933
chr2R	16016971	16017350	380	37	37	0	0.00014782	0.000487312	up	16017050	4.04118
chr2R	16017451	16018030	580	57	57	0	0.000257955	0.000684708	up	16017610	4.40857
chr2R	16027901	16028290	390	38	38	0	0.00109656	0.00193305	up	16028000	3.45341
chr2R	16030881	16031160	280	25	25	0	0.00166466	0.00274044	up	16030950	3.02696
chr2R	16047171	16047770	600	59	59	0	0.00022066	0.000621947	up	16047290	4.76447
chr2R	16098381	16099150	770	76	76	0	6.09257e-05	0.000288521	up	16098460	4.59297
chr2R	16102401	16102960	560	55	55	0	0.00115032	0.00200806	up	16102460	3.14573
chr2R	16109971	16110740	770	76	76	0	0.00467717	0.00682196	up	16109980	2.89576
chr2R	16124531	16125150	620	61	61	0	0.00174156	0.00284396	up	16125030	3.81779
chr2R	16135351	16136080	730	72	72	0	0.00131654	0.00224377	up	16135510	5.25179
chr2R	16138371	16138790	420	41	41	0	0.000385358	0.000882931	up	16138700	4.18722
chr2R	16141871	16142440	570	56	56	0	0.000488563	0.00103671	up	16142330	3.96271
chr2R	16142871	16143330	460	45	45	0	1.00045e-06	3.16231e-05	up	16142900	5.62488
chr2R	16148571	16149080	510	49	49	0	0.000234535	0.000643772	up	16148950	4.29408
chr2R	16149431	16150340	910	90	90	0	0.000870324	0.00159483	up	16150150	4.53786
chr2R	16170671	16171120	450	44	44	0	0.000190404	0.000568162	up	16171010	4.65769
chr2R	16178461	16179060	600	59	59	0	0.000320717	0.000785667	up	16178520	4.04564
chr2R	16185881	16186760	880	87	87	0	6.32509e-05	0.000294794	up	16185960	4.47292
chr2R	16207771	16207850	80	7	7	0	0.00331337	0.00500126	up	16207780	3.05932
chr2R	16221491	16222190	700	69	69	0	0.0029496	0.00450804	up	16221620	3.50041
chr2R	16229761	16230400	640	63	63	0	6.83342e-05	0.000307655	up	16230160	4.78496
chr2R	16230531	16230880	350	32	32	0	2.28161e-06	4.67496e-05	up	16230710	5.76102
chr2R	16240521	16240960	440	43	43	0	0.000177689	0.00054451	up	16240950	4.43275
chr2R	16264441	16264780	340	33	33	0	0.00012349	0.000434378	up	16264550	4.20746
chr2R	16271791	16272270	480	47	47	0	0.000659922	0.00128674	up	16272220	3.74342
chr2R	16282961	16283430	470	46	46	0	2.80052e-05	0.000183389	up	16282990	4.65381
chr2R	16291261	16291670	410	40	40	0	6.64863e-05	0.000301928	up	16291640	3.9703
chr2R	16294021	16294550	530	52	52	0	6.4892e-05	0.000298634	up	16294040	4.26751
chr2R	16320561	16321010	450	44	44	0	2.65538e-05	0.000177706	up	16320900	4.82709
chr2R	16321931	16322380	450	44	44	0	0.000116769	0.000420463	up	16322370	4.0014
chr2R	16336401	16336950	550	53	53	0	0.000297582	0.000751777	up	16336830	4.41154
chr2R	16344141	16344690	550	54	54	0	0.000215088	0.000612477	up	16344610	4.00629
chr2R	16347331	16347710	380	37	37	0	0.000248406	0.000668882	up	16347590	4.68404
chr2R	16515941	16516270	330	32	32	0	0.000205445	0.000594847	up	16515960	4.1034
chr2R	16551731	16552350	620	61	61	0	0.00404075	0.00598835	up	16552250	3.16984
chr2R	16565341	16565540	200	19	19	0	0.000184359	0.000557472	up	16565470	3.63155
chr2R	16571061	16571380	320	31	31	0	2.77074e-08	3.37476e-06	up	16571350	7.39553
chr2R	16571411	16572150	740	73	73	0	1.25448e-05	0.000117777	up	16571530	5.3434
chr2R	16578561	16579150	590	58	58	0	0.0065105	0.00923501	up	16579080	3.08315
chr2R	16583421	16583690	270	26	26	0	2.67024e-05	0.000178309	up	16583510	4.32434
chr2R	16583851	16584140	290	28	28	0	4.62004e-05	0.000246115	up	16583900	4.36534
chr2R	16585391	16586270	880	87	87	0	0.000157355	0.000505792	up	16585570	4.51802
chr2R	16589011	16589510	500	49	49	0	9.31879e-05	0.000370279	up	16589030	4.29919
chr2R	16594571	16595220	650	64	64	0	3.7615e-06	6.03889e-05	up	16594600	4.86186
chr2R	16607331	16607930	600	59	59	0	0.00242811	0.00378965	up	16607400	3.45425
chr2R	16608531	16608880	350	31	31	0	0.000312235	0.000772532	up	16608600	3.6409
chr2R	16610051	16610320	270	21	21	0	0.000244311	0.000661268	up	16610140	3.8869
chr2R	16638071	16638470	400	39	39	0	0.00113216	0.00198433	up	16638440	3.39076
chr2R	16640681	16641210	530	52	52	0	0.00218232	0.00345622	up	16640700	2.94151
chr2R	16660441	16660930	490	48	48	0	1.71174e-05	0.000138648	up	16660570	4.69892
chr2R	16670131	16670330	200	19	19	0	2.76856e-06	5.19318e-05	up	16670190	4.84266
chr2R	16672731	16673430	700	68	68	0	1.27547e-05	0.000118529	up	16673160	7.23197
chr2R	16689461	16689810	350	34	34	0	9.00824e-06	9.75022e-05	up	16689590	5.33201
chr2R	16698821	16699000	180	17	17	0	0.000653249	0.00127673	up	16698920	3.42957
chr2R	16772481	16772890	410	38	38	0	0.000596669	0.00119086	up	16772660	4.15834
chr2R	16773751	16774320	570	56	56	0	0.000141012	0.000471676	up	16773860	4.75536
chr2R	16783121	16783850	730	72	72	0	5.9045e-05	0.000283305	up	16783270	5.61187
chr2R	16799901	16800570	670	66	66	0	4.8039e-06	6.73061e-05	up	16799980	5.50662
chr2R	16849231	16849290	60	4	4	0	0.000642257	0.00126227	up	16849250	3.39079
chr2R	16850051	16850630	580	56	56	0	0.000619672	0.00122659	up	16850140	3.7007
chr2R	16855321	16856580	1260	125	125	0	0.000296841	0.000750731	up	16855380	4.19144
chr2R	16867571	16868430	860	85	85	0	3.2942e-06	5.76229e-05	up	16867620	5.60239
chr2R	16869171	16869550	380	37	37	0	0.000389576	0.000890399	up	16869420	3.72467
chr2R	16871771	16872290	520	51	51	0	4.15167e-07	1.97529e-05	up	16871880	5.8026
chr2R	16901191	16901760	570	56	56	0	0.000101643	0.000388009	up	16901380	6.23746
chr2R	16919941	16920190	250	24	24	0	2.53934e-05	0.000173215	up	16919980	4.24812
chr2R	16951751	16952050	300	29	29	0	0.0006685	0.00130097	up	16952030	3.60636
chr2R	16955101	16955640	540	53	53	0	0.000135293	0.00045849	up	16955560	4.14574
chr2R	16957231	16957650	420	41	41	0	2.2937e-05	0.000164015	up	16957300	4.84522
chr2R	17001761	17002200	440	43	43	0	0.000307789	0.000767027	up	17001870	4.33211
chr2R	17004991	17005600	610	60	60	0	0.000665708	0.00129664	up	17005080	4.01239
chr2R	17015671	17016370	700	69	69	0	0.00416591	0.00614592	up	17016290	3.19066
chr2R	17019381	17020130	750	74	74	0	0.000489089	0.00103729	up	17019480	3.89492
chr2R	17026761	17027250	490	48	48	0	0.00280246	0.00430767	up	17027050	3.13169
chr2R	17048611	17049090	480	47	47	0	0.000207271	0.000598994	up	17048700	4.2902
chr2R	17056651	17057040	390	38	38	0	4.42431e-05	0.000242309	up	17056980	4.36992
chr2R	17062501	17062930	430	42	42	0	0.000752706	0.00142508	up	17062860	3.80023
chr2R	17091721	17092190	470	46	46	0	0.000835279	0.00153991	up	17092040	4.20987
chr2R	17114841	17115050	210	20	20	0	3.93428e-06	6.14916e-05	up	17114930	4.91814
chr2R	17141461	17141660	200	18	18	0	0.00104726	0.00185797	up	17141530	3.22734
chr2R	17142181	17142330	150	14	14	0	0.00254616	0.00395094	up	17142280	3.17972
chr2R	17163631	17163680	50	2	2	0	0.00237859	0.00372254	up	17163640	2.99358
chr2R	17345821	17345900	80	7	7	0	1.68241e-05	0.000137713	up	17345830	4.68873
chr2R	17377811	17377960	150	9	9	0	0.00221756	0.00350171	up	17377860	3.28639
chr2R	17394361	17394710	350	34	34	0	8.84818e-05	0.000358182	up	17394460	4.22721
chr2R	17406951	17407670	720	71	71	0	0.00305931	0.00465315	up	17407100	3.62578
chr2R	17419481	17420370	890	88	88	0	0.00053667	0.00110466	up	17419530	4.02862
chr2R	17427361	17427840	480	47	47	0	0.000960202	0.00173075	up	17427420	3.52105
chr2R	17430801	17431320	520	51	51	0	0.000343368	0.000818972	up	17431140	4.65582
chr2R	17436441	17436770	330	32	32	0	0.000345853	0.000821196	up	17436510	3.57451
chr2R	17444721	17445430	710	68	68	0	0.000295254	0.000747876	up	17445330	4.09301
chr2R	17456181	17456590	410	40	40	0	0.000696779	0.00134501	up	17456400	3.86
chr2R	17457111	17457850	740	73	73	0	0.000161413	0.00051323	up	17457230	5.20942
chr2R	17469051	17469770	720	71	71	0	0.000221418	0.000622915	up	17469630	3.88311
chr2R	17493091	17493810	720	71	71	0	5.3121e-07	2.33298e-05	up	17493610	6.63441
chr2R	17513911	17514440	530	52	52	0	1.17586e-06	3.46498e-05	up	17513950	5.69875
chr2R	17517991	17518330	340	33	33	0	0.000230684	0.000637802	up	17518200	3.58124
chr2R	17535681	17536640	960	95	95	0	0.00401926	0.00596135	up	17535810	3.78627
chr2R	17547271	17548010	740	73	73	0	0.00231194	0.00363099	up	17547920	3.70444
chr2R	17563291	17563770	480	47	47	0	0.00172216	0.00281844	up	17563390	3.47655
chr2R	17564541	17565060	520	49	49	0	0.000118637	0.000423946	up	17564670	4.07016
chr2R	17568231	17569020	790	78	78	0	0.000348775	0.00082455	up	17568830	3.84429
chr2R	17569051	17569100	50	4	4	0	0.00198395	0.00318231	up	17569080	3.13466
chr2R	17572591	17573710	1120	111	111	0	7.60761e-05	0.000327655	up	17573540	4.72634
chr2R	17581341	17581800	460	45	45	0	0.000194497	0.000576279	up	17581440	4.5602
chr2R	17585941	17586400	460	45	45	0	0.000125554	0.000438936	up	17586010	4.40929
chr2R	17590411	17591170	760	75	75	0	0.00266798	0.00412271	up	17590470	3.18798
chr2R	17592291	17593010	720	71	71	0	7.43421e-05	0.000322773	up	17592840	4.77745
chr2R	17604541	17604870	330	32	32	0	4.2472e-05	0.000237298	up	17604660	4.6949
chr2R	17616261	17616810	550	54	54	0	6.72986e-06	8.20554e-05	up	17616430	6.44318
chr2R	17639451	17639910	460	45	45	0	6.17107e-07	2.40064e-05	up	17639520	5.85443
chr2R	17665331	17665980	650	64	64	0	0.000788626	0.00147342	up	17665430	4.3519
chr2R	17669221	17669690	470	43	43	0	2.03084e-05	0.00015294	up	17669270	4.80584
chr2R	17669751	17670260	510	50	50	0	0.000111389	0.000407535	up	17670150	5.08245
chr2R	17672411	17672870	460	45	45	0	8.18663e-05	0.000343997	up	17672510	4.30873
chr2R	17683241	17683950	710	70	70	0	0.00142193	0.00239568	up	17683270	3.21924
chr2R	17698161	17699220	1060	105	105	0	0.000780224	0.00146202	up	17699080	4.28084
chr2R	17723191	17723460	270	26	26	0	5.87684e-05	0.000283005	up	17723300	4.02939
chr2R	17726461	17727080	620	61	61	0	2.22207e-05	0.000160844	up	17727060	4.75246
chr2R	17732881	17733380	500	49	49	0	1.56727e-05	0.000131954	up	17733370	5.23125
chr2R	17737101	17737510	410	40	40	0	0.00100623	0.00179951	up	17737140	3.52954
chr2R	17739371	17740060	690	68	68	0	0.000270817	0.000708452	up	17739970	4.13832
chr2R	17747881	17748440	560	55	55	0	9.64283e-06	0.000101717	up	17748350	4.90417
chr2R	17760341	17760900	560	55	55	0	0.00162288	0.00268229	up	17760870	3.22388
chr2R	17766831	17767340	510	50	50	0	0.00010494	0.000395108	up	17767250	4.51087
chr2R	17781751	17782170	420	41	41	0	0.000133629	0.000455228	up	17781820	4.13644
chr2R	17785931	17786290	360	35	35	0	0.000104211	0.000394025	up	17786220	4.40691
chr2R	17789231	17789840	610	60	60	0	0.000727868	0.00138986	up	17789360	4.63573
chr2R	17800661	17801050	390	38	38	0	6.62919e-06	8.11764e-05	up	17800900	5.36928
chr2R	17842951	17843390	440	43	43	0	6.3991e-06	7.97716e-05	up	17843080	5.03726
chr2R	17850581	17851080	500	49	49	0	6.3999e-05	0.00029622	up	17851030	4.35633
chr2R	17865771	17866280	510	50	50	0	0.000662642	0.00129122	up	17865810	3.77033
chr2R	17868671	17869190	520	51	51	0	0.00110744	0.00194772	up	17869110	3.58179
chr2R	17926691	17927610	920	91	91	0	1.44955e-05	0.000127323	up	17927050	6.26663
chr2R	18047801	18048120	320	31	31	0	1.8956e-06	4.25419e-05	up	18047850	4.96559
chr2R	18094571	18095410	840	81	81	0	0.000253954	0.000676938	up	18095390	4.47775
chr2R	18125631	18126310	680	67	67	0	0.000789689	0.00147491	up	18126300	3.72796
chr2R	18128161	18128760	600	59	59	0	0.000784478	0.00146788	up	18128550	4.32116
chr2R	18133551	18133740	190	18	18	0	0.000278633	0.000720236	up	18133600	3.53067
chr2R	18134421	18135580	1160	112	112	0	1.61996e-05	0.000134664	up	18134580	5.5734
chr2R	18140421	18141550	1130	111	111	0	0.000731987	0.0013951	up	18140940	3.76165
chr2R	18147791	18148260	470	46	46	0	0.000322323	0.000788755	up	18147860	4.11568
chr2R	18151251	18151910	660	65	65	0	3.7694e-05	0.000220852	up	18151800	4.64997
chr2R	18157931	18158440	510	50	50	0	0.000205325	0.000594847	up	18158400	3.98851
chr2R	18160181	18160770	590	58	58	0	0.000575657	0.00116316	up	18160730	3.64799
chr2R	18166981	18167430	450	44	44	0	7.05931e-05	0.000311983	up	18167030	4.47535
chr2R	18172371	18173850	1480	147	147	0	0.000201042	0.000587447	up	18173260	4.33209
[truncated: 4,484 more rows]
