# Supplementary material for: CTCF loss has limited effects on global genome architecture in Drosophila despite critical regulatory functions
Source: Nat Commun. 2021 Feb 12;12:1011. doi: 10.1038/s41467-021-21366-2 (PMC7880997; doi:10.1038/s41467-021-21366-2)
Supplement: Supplementary file 10 — Supplementary Data 7 [file 41467_2021_21366_MOESM10_ESM.xlsx]

## Sheet: Sheet1
chr	start	end	width	nWindows	logFC.up	logFC.down	PValue	FDR	direction	best.pos	best.logFC
chr2L	21181	22100	920	91	0	84	1.3013e-32	7.76804e-31	down	21440	-4.4309
chr2L	35371	35990	620	61	0	61	2.0516e-28	1.04022e-26	down	35640	-4.45894
chr2L	40991	41450	460	42	0	42	0.00027409	0.00293672	down	41270	-3.04892
chr2L	71621	74790	3170	316	314	0	1.15785e-58	1.59441e-56	up	72320	5.08951
chr2L	122201	122720	520	51	51	0	3.95332e-35	2.58953e-33	up	122480	5.98022
chr2L	395271	396090	820	81	81	0	3.18261e-39	2.39546e-37	up	395570	6.59045
chr2L	403511	404480	970	96	46	0	1.03829e-13	2.72336e-12	up	403690	4.24106
chr2L	414461	415340	880	87	73	0	1.12803e-05	0.000144497	up	414720	2.08676
chr2L	421181	421900	720	71	60	0	3.32816e-09	5.93971e-08	up	421670	2.17709
chr2L	489911	490970	1060	101	76	1	2.62067e-25	1.15903e-23	up	490240	2.82871
chr2L	492361	492650	290	28	28	0	4.56363e-13	1.15453e-11	up	492480	4.87544
chr2L	576701	577260	560	55	55	0	3.49551e-07	5.26848e-06	up	577000	1.96791
chr2L	602201	602990	790	78	78	0	5.52904e-115	3.35004e-111	up	602510	9.96451
chr2L	739931	740540	610	60	60	0	1.45637e-79	4.34663e-77	up	740210	6.37789
chr2L	819221	820130	910	90	33	0	5.46808e-06	7.28957e-05	up	819340	2.89565
chr2L	855021	855770	750	74	2	37	9.18432e-11	1.92553e-09	down	855380	-2.06684
chr2L	869621	872000	2380	237	46	0	1.12633e-25	5.07395e-24	up	871770	4.10452
chr2L	1056531	1056630	100	8	8	0	0.000253509	0.00273068	up	1056560	2.74881
chr2L	1345871	1346280	410	40	40	0	0.0004918	0.00511996	up	1346220	1.99775
chr2L	1362101	1362730	630	59	59	0	1.06454e-63	1.72001e-61	up	1362420	7.92653
chr2L	1491631	1492720	1090	108	108	0	1.47064e-79	4.34663e-77	up	1492010	6.66789
chr2L	1610911	1611680	770	76	3	35	4.46332e-06	6.00961e-05	down	1611250	-1.49745
chr2L	1724101	1724930	830	81	3	55	1.80222e-17	5.7321e-16	down	1724540	-2.59058
chr2L	1884101	1884950	850	82	40	0	2.91856e-10	5.81696e-09	up	1884370	1.89235
chr2L	2109851	2111020	1170	116	0	97	9.85318e-05	0.00113069	down	2110340	-1.62136
chr2L	2129931	2131020	1090	108	47	8	1.47744e-07	2.31015e-06	up	2130290	1.59636
chr2L	2247021	2247200	180	17	17	0	4.65901e-06	6.25919e-05	up	2247140	3.20421
chr2L	2247351	2247390	40	2	2	0	2.70967e-05	0.000330008	up	2247380	3.04825
chr2L	2585121	2585880	760	75	60	0	3.8589e-06	5.23066e-05	up	2585640	1.57163
chr2L	2855511	2856380	870	86	50	3	2.86588e-07	4.3411e-06	up	2856060	1.51938
chr2L	2967041	2967070	30	2	2	0	2.05849e-05	0.000255582	up	2967060	3.09089
chr2L	3159251	3159900	650	64	0	31	2.50757e-09	4.51512e-08	down	3159810	-5.86174
chr2L	3183251	3183580	330	32	32	0	4.70821e-10	9.12865e-09	up	3183330	4.23063
chr2L	3248621	3248800	180	17	0	17	5.66288e-05	0.000664306	down	3248670	-2.95635
chr2L	3472131	3472690	560	55	55	0	2.22653e-92	1.49895e-89	up	3472420	9.19156
chr2L	3480371	3480850	480	47	47	0	4.43488e-30	2.38853e-28	up	3480640	5.46789
chr2L	3505101	3505610	510	50	43	0	8.69734e-11	1.82976e-09	up	3505510	4.46343
chr2L	3506021	3506650	630	62	54	0	1.56433e-05	0.000197464	up	3506190	2.13338
chr2L	3530111	3530930	820	81	76	0	2.59716e-38	1.86227e-36	up	3530520	4.28025
chr2L	3618661	3619340	680	64	17	39	2.40618e-07	3.67231e-06	up	3618750	5.32025
chr2L	3631971	3632230	260	25	25	0	8.22331e-12	1.8981e-10	up	3632150	5.59149
chr2L	3633791	3634350	560	55	39	0	0.000330941	0.00351169	up	3634080	1.4541
chr2L	3647991	3648800	810	78	0	67	0.000127743	0.00143999	down	3648380	-1.37192
chr2L	3657191	3657880	690	68	61	0	3.47806e-43	3.01051e-41	up	3657470	4.01653
chr2L	3785431	3785780	350	34	34	0	4.03757e-12	9.65035e-11	up	3785610	4.77754
chr2L	3786101	3787090	990	98	98	0	1.93925e-67	3.50745e-65	up	3786430	7.76086
chr2L	3813181	3813810	630	62	28	1	0.000432111	0.00452577	up	3813490	1.06923
chr2L	3893441	3893660	220	21	21	0	1.12716e-08	1.91839e-07	up	3893500	4.36915
chr2L	3986701	3986910	210	20	20	0	1.22195e-09	2.2711e-08	up	3986820	5.80445
chr2L	4196301	4196680	380	37	37	0	2.03732e-09	3.73498e-08	up	4196460	4.20869
chr2L	4345451	4346470	1020	97	42	2	0.000645537	0.00661253	up	4345810	1.07887
chr2L	4418001	4418440	440	43	43	0	1.84686e-35	1.23648e-33	up	4418240	8.55567
chr2L	4448671	4449140	470	46	0	32	1.71421e-06	2.43812e-05	down	4449100	-4.1419
chr2L	4660791	4661500	710	70	70	0	5.45237e-32	3.19188e-30	up	4661090	3.36684
chr2L	4725861	4726810	950	94	74	0	2.39677e-12	5.79722e-11	up	4726360	2.03791
chr2L	5036061	5036600	540	53	53	0	1.55952e-37	1.10516e-35	up	5036330	6.67145
chr2L	5278321	5279250	930	92	86	0	2.6469e-24	1.14147e-22	up	5278550	3.682
chr2L	5329201	5329290	90	8	8	0	2.40505e-07	3.67231e-06	up	5329270	4.49304
chr2L	5365541	5366740	1200	119	119	0	2.30493e-49	2.30836e-47	up	5366170	5.14047
chr2L	5771041	5771650	610	60	60	0	1.15479e-68	2.29406e-66	up	5771370	5.66656
chr2L	5948251	5949660	1410	136	109	0	1.31617e-49	1.32911e-47	up	5948950	5.3841
chr2L	6024221	6024920	700	68	58	0	4.75877e-05	0.000561507	up	6024640	1.33036
chr2L	6110501	6110700	200	15	15	0	0.0005956	0.0061269	up	6110690	2.79322
chr2L	6124461	6125340	880	87	58	10	1.63076e-27	8.00064e-26	up	6125040	3.36368
chr2L	6173131	6173280	150	14	14	0	4.11787e-07	6.16815e-06	up	6173230	3.90945
chr2L	6221111	6221150	40	3	3	0	5.88425e-06	7.83575e-05	up	6221130	3.45362
chr2L	6221211	6221290	80	7	7	0	3.59015e-05	0.000431173	up	6221250	3.08072
chr2L	6280381	6280570	190	18	18	0	2.80712e-07	4.26274e-06	up	6280420	4.04759
chr2L	6323331	6324170	840	83	71	1	5.53704e-30	2.94289e-28	up	6323550	3.60947
chr2L	6338111	6339550	1440	140	111	0	5.1865e-19	1.74583e-17	up	6338680	2.67536
chr2L	6356341	6357510	1170	116	91	0	1.50375e-14	4.16037e-13	up	6357170	2.25821
chr2L	6391571	6391660	90	8	8	0	6.02444e-06	8.00484e-05	up	6391600	3.40049
chr2L	6424141	6424540	400	39	12	0	0.000398033	0.00418332	up	6424210	2.33934
chr2L	6436111	6436200	90	8	8	0	0.000237652	0.00257591	up	6436190	2.75234
chr2L	6455261	6456600	1340	131	63	1	0.000111756	0.0012728	up	6456270	1.43472
chr2L	6526821	6527650	830	82	41	23	2.12791e-09	3.88343e-08	up	6527320	2.09042
chr2L	6557191	6558070	880	87	53	0	7.58685e-11	1.6017e-09	up	6557500	1.84765
chr2L	6584321	6584680	360	35	35	0	1.79067e-08	2.99714e-07	up	6584590	4.00296
chr2L	6673541	6674260	720	71	0	53	1.05812e-39	8.11538e-38	down	6673840	-8.77926
chr2L	6684161	6685120	960	95	53	0	1.07794e-18	3.5496e-17	up	6684860	2.77053
chr2L	6797251	6798030	780	75	75	0	1.06231e-113	3.21828e-110	up	6797600	9.70605
chr2L	6950001	6950660	660	64	36	2	0.000698107	0.00712693	up	6950330	1.24123
chr2L	7097581	7097630	50	4	4	0	0.000149917	0.00167438	up	7097600	2.70091
chr2L	7181691	7182500	810	79	31	0	0.000775722	0.00787946	up	7182100	1.29863
chr2L	7219851	7220580	730	72	5	24	0.000541933	0.00562737	down	7220150	-1.28328
chr2L	7254441	7255090	650	64	64	0	9.9784e-19	3.31283e-17	up	7254770	3.98633
chr2L	7257921	7258610	690	68	68	0	2.67759e-102	2.31765e-99	up	7258290	8.8589
chr2L	7281161	7282110	950	94	69	0	1.51243e-12	3.69508e-11	up	7281630	1.84256
chr2L	7352981	7353220	240	22	22	0	2.05846e-08	3.43588e-07	up	7353100	4.84366
chr2L	7419811	7420600	790	78	77	0	1.03275e-26	4.90778e-25	up	7420320	6.00905
chr2L	7423381	7423890	510	47	33	3	2.39623e-05	0.000293902	up	7423610	2.55926
chr2L	7451981	7452590	610	60	28	4	1.35607e-05	0.000172071	up	7452390	1.76478
chr2L	7534801	7535470	670	66	66	0	7.2771e-60	1.07541e-57	up	7535060	5.35858
chr2L	7856291	7856870	580	57	57	0	3.37582e-26	1.59176e-24	up	7856600	3.06315
chr2L	7890561	7891330	770	73	73	0	2.35313e-67	4.19342e-65	up	7890910	5.68147
chr2L	7998481	7999220	740	73	2	17	8.39397e-08	1.34548e-06	down	7998690	-1.82271
chr2L	8028931	8029840	910	89	58	2	1.40338e-15	4.11773e-14	up	8029380	2.41383
chr2L	8302771	8303350	580	57	0	38	1.21755e-11	2.76296e-10	down	8303120	-3.79277
chr2L	8463601	8464680	1080	107	4	66	4.53855e-05	0.000538142	down	8464040	-2.19975
chr2L	8485521	8485830	310	30	30	0	1.02545e-11	2.35349e-10	up	8485710	3.85437
chr2L	8541921	8542750	830	76	12	14	7.06388e-09	1.22812e-07	down	8542000	-4.74743
chr2L	8888391	8889360	970	95	0	80	1.3366e-87	5.22482e-85	down	8888970	-7.73178
chr2L	9166271	9167140	870	86	0	74	1.721e-16	5.29316e-15	down	9166540	-2.84516
chr2L	9341411	9342360	950	94	94	0	2.42717e-28	1.22552e-26	up	9342200	4.3742
chr2L	9464131	9465200	1070	105	79	0	2.20188e-11	4.89585e-10	up	9464910	2.19657
chr2L	9539871	9540650	780	77	77	0	3.66823e-17	1.16062e-15	up	9540140	2.49753
chr2L	9547351	9547700	350	34	34	0	0.000447401	0.0046738	up	9547500	2.28085
chr2L	9566731	9568000	1270	123	71	10	4.50048e-30	2.41314e-28	up	9567480	3.57543
chr2L	9576491	9577210	720	70	70	0	1.74402e-41	1.43769e-39	up	9576900	4.85287
chr2L	9612481	9612900	420	41	41	0	6.25886e-47	5.92538e-45	up	9612770	5.95545
chr2L	9613071	9613090	20	1	1	0	5.76464e-05	0.000674936	up	9613080	2.74859
chr2L	9657111	9657890	780	77	0	56	8.19617e-13	2.04365e-11	down	9657460	-2.14364
chr2L	9711001	9711610	610	60	0	38	1.84145e-41	1.50775e-39	down	9711350	-5.50109
chr2L	9897261	9898130	870	86	42	3	0.000444872	0.00465541	up	9897970	3.08251
chr2L	10124161	10124300	140	13	13	0	2.80894e-06	3.89014e-05	up	10124260	3.56896
chr2L	10430771	10431510	740	73	0	40	2.82709e-06	3.91081e-05	down	10431170	-2.12484
chr2L	10459101	10459250	150	10	10	0	8.62708e-07	1.25955e-05	up	10459110	4.36505
chr2L	10603631	10603720	90	8	8	0	3.36293e-09	5.98414e-08	up	10603660	5.58429
chr2L	10615221	10615340	120	11	11	0	2.49837e-08	4.13033e-07	up	10615230	5.37895
chr2L	10940351	10940510	160	15	15	0	1.00116e-11	2.30209e-10	up	10940440	5.54429
chr2L	10986151	10986400	250	24	24	0	1.02389e-06	1.48593e-05	up	10986210	3.58716
chr2L	11082091	11082440	350	34	34	0	0.000565504	0.00584209	up	11082240	2.46414
chr2L	11171861	11172500	640	62	61	0	2.95463e-39	2.23776e-37	up	11172140	4.36785
chr2L	11358771	11359130	360	35	35	0	1.04765e-18	3.4687e-17	up	11358950	5.75663
chr2L	11624171	11624390	220	21	21	0	5.49489e-14	1.45705e-12	up	11624270	8.58906
chr2L	11807161	11807400	240	23	23	0	6.87033e-05	0.000797458	up	11807250	2.88578
chr2L	11816351	11816760	410	40	40	0	2.85211e-23	1.17959e-21	up	11816530	6.95691
chr2L	11878751	11879320	570	56	56	0	2.63143e-22	1.03532e-20	up	11878960	3.67186
chr2L	11904081	11904550	470	46	41	0	9.10432e-15	2.56572e-13	up	11904360	3.26463
chr2L	11940701	11941120	420	41	41	0	1.44547e-06	2.07047e-05	up	11940780	3.66546
chr2L	12020741	12021230	490	48	16	1	0.000412378	0.00432657	up	12021070	1.91071
chr2L	12078251	12078310	60	4	4	0	1.1376e-05	0.000145569	up	12078300	3.36481
chr2L	12108891	12109500	610	60	0	53	4.84631e-05	0.000570725	down	12109200	-1.45911
chr2L	12130951	12131070	120	11	11	0	2.90611e-05	0.000352868	up	12131040	3.14821
chr2L	12131121	12131140	20	1	1	0	6.27216e-05	0.000732941	up	12131130	2.72845
chr2L	12172301	12173280	980	97	0	43	0.00073303	0.00746459	down	12172840	-1.11645
chr2L	12373641	12373880	240	23	23	0	4.64546e-11	1.01066e-09	up	12373700	6.05556
chr2L	12374641	12374850	210	20	20	0	3.09122e-10	6.13083e-09	up	12374770	4.61694
chr2L	12424471	12425180	710	70	70	0	9.34853e-71	1.9532e-68	up	12424730	6.56093
chr2L	12540331	12540520	190	18	18	0	1.44171e-08	2.43323e-07	up	12540400	4.92479
chr2L	12579031	12579390	360	35	35	0	1.11011e-08	1.89203e-07	up	12579240	2.44352
chr2L	12603391	12603720	330	32	32	0	4.771e-19	1.61045e-17	up	12603540	6.09072
chr2L	12803581	12803620	40	3	3	0	1.54337e-07	2.40702e-06	up	12803590	4.428
chr2L	13003571	13004680	1110	110	48	0	1.04568e-17	3.35228e-16	up	13003810	4.29595
chr2L	13214981	13216060	1080	107	23	25	4.33527e-05	0.000515552	up	13215680	3.32921
chr2L	13325911	13326050	140	13	13	0	2.5807e-08	4.25482e-07	up	13325990	4.44509
chr2L	13500131	13501040	910	87	87	0	5.02465e-47	4.79439e-45	up	13500610	4.90203
chr2L	13841951	13842560	610	59	52	1	2.09199e-22	8.28454e-21	up	13842320	5.16415
chr2L	14011221	14012050	830	82	0	53	7.38741e-10	1.40535e-08	down	14011760	-1.96002
chr2L	14160641	14161410	770	76	76	0	8.39534e-72	1.81669e-69	up	14161030	5.95174
chr2L	14251791	14253000	1210	117	82	0	2.08284e-05	0.000258077	up	14252350	2.90949
chr2L	14581261	14581400	140	11	11	0	7.41805e-07	1.09225e-05	up	14581360	4.39812
chr2L	14705991	14706820	830	82	82	0	9.89996e-56	1.19968e-53	up	14706490	4.94043
chr2L	14851621	14852020	400	39	0	9	5.68447e-05	0.000666194	down	14852010	-3.66857
chr2L	14914251	14914300	50	3	3	0	9.32688e-07	1.35682e-05	up	14914270	3.88959
chr2L	14994981	14995130	150	12	12	0	0.000964937	0.00966372	up	14995040	2.53486
chr2L	15080011	15080220	210	20	20	0	5.90767e-08	9.51984e-07	up	15080090	4.45
chr2L	15113001	15113760	760	75	47	0	4.86965e-09	8.5771e-08	up	15113230	2.05161
chr2L	15438811	15438860	50	4	4	0	8.83526e-08	1.41309e-06	up	15438830	4.52691
chr2L	15439031	15439300	270	26	26	0	2.98461e-08	4.8809e-07	up	15439100	5.45725
chr2L	15504411	15505060	650	64	57	0	6.22184e-16	1.87553e-14	up	15504770	2.7049
chr2L	15643701	15644290	590	58	58	0	6.66717e-74	1.49616e-71	up	15644010	8.14707
chr2L	15683561	15683600	40	3	0	3	2.50326e-09	4.51406e-08	down	15683570	-7.41358
chr2L	15903651	15904050	400	39	36	0	3.59007e-05	0.000431173	up	15903960	2.93595
chr2L	15949491	15949840	350	34	34	0	1.49066e-20	5.37612e-19	up	15949670	6.25762
chr2L	16026901	16027060	160	14	14	0	2.71067e-06	3.78868e-05	up	16027040	3.71549
chr2L	16041591	16042740	1150	114	54	0	2.68489e-14	7.29496e-13	up	16042500	2.96685
chr2L	16223421	16225190	1770	175	46	0	7.18692e-09	1.24772e-07	up	16223750	2.01227
chr2L	16275871	16276170	300	29	29	0	8.62456e-10	1.61784e-08	up	16276100	4.36842
chr2L	16333471	16334410	940	93	86	0	1.00422e-05	0.000129458	up	16334090	1.57836
chr2L	16507411	16508180	770	76	51	0	0.000740529	0.00753462	up	16507800	1.06397
chr2L	16542931	16544220	1290	128	0	27	9.47002e-07	1.37599e-05	down	16543600	-1.84831
chr2L	16703021	16704330	1310	130	0	123	0.000396074	0.00416634	down	16703400	-1.73429
chr2L	16729221	16729330	110	10	10	0	0.000357115	0.0037729	up	16729290	2.32874
chr2L	16729411	16730090	680	67	0	38	7.32903e-21	2.6751e-19	down	16729590	-7.43663
chr2L	16730841	16731240	400	39	0	36	6.35786e-12	1.48448e-10	down	16731070	-8.37933
chr2L	16742841	16743660	820	79	48	0	2.69943e-06	3.77733e-05	up	16743100	1.57116
chr2L	16815941	16816660	720	71	65	0	4.45198e-39	3.28958e-37	up	16816210	6.95949
chr2L	17130621	17131240	620	61	41	1	1.65419e-12	4.0252e-11	up	17130960	2.70007
chr2L	17163421	17163660	240	23	23	0	2.09458e-09	3.82837e-08	up	17163600	5.14957
chr2L	17195281	17195540	260	25	25	0	2.35226e-09	4.27356e-08	up	17195380	5.06108
chr2L	17201881	17202050	170	16	16	0	1.34625e-07	2.1132e-06	up	17201980	4.29734
chr2L	17260581	17261100	520	51	51	0	4.65117e-27	2.25451e-25	up	17260840	4.50255
chr2L	17589601	17590370	770	76	76	0	9.87413e-61	1.47722e-58	up	17589950	5.57788
chr2L	17650941	17650990	50	4	4	0	0.000635346	0.00651915	up	17650980	2.51216
chr2L	17734491	17735140	650	64	64	0	5.81248e-12	1.36239e-10	up	17734890	2.74444
chr2L	17784441	17785180	740	73	73	0	5.50391e-110	9.52806e-107	up	17784790	13.8556
chr2L	17795131	17795300	170	15	0	15	0.000309546	0.00329331	down	17795270	-2.9805
chr2L	17958401	17958590	190	15	15	0	1.06003e-07	1.67696e-06	up	17958460	5.24384
chr2L	17960391	17960530	140	13	13	0	1.52913e-09	2.8247e-08	up	17960430	5.72915
chr2L	18063111	18063410	300	29	29	0	2.36549e-10	4.76954e-09	up	18063230	4.70487
chr2L	18067401	18067520	120	10	10	0	1.49337e-06	2.13657e-05	up	18067490	3.92834
chr2L	18117001	18117400	400	39	39	0	1.1667e-15	3.43991e-14	up	18117240	6.16138
chr2L	18195451	18195810	360	35	35	0	5.32126e-17	1.67925e-15	up	18195630	5.37763
chr2L	18294351	18294680	330	32	32	0	2.40891e-10	4.84902e-09	up	18294520	5.36084
chr2L	18441091	18441870	780	76	76	0	7.86298e-59	1.09521e-56	up	18441420	5.72629
chr2L	18516551	18516570	20	1	1	0	0.00066425	0.00679846	up	18516560	2.22501
chr2L	18547311	18547590	280	27	27	0	4.5733e-10	8.8813e-09	up	18547440	4.29814
chr2L	18663941	18664120	180	17	17	0	0.000155416	0.00172941	up	18664070	2.58539
chr2L	18665811	18666460	650	64	64	0	5.36434e-88	2.16683e-85	up	18666120	8.12886
chr2L	18666521	18666540	20	1	1	0	3.69845e-05	0.000443302	up	18666530	2.81005
chr2L	18776381	18777270	890	88	70	0	6.17233e-10	1.18536e-08	up	18776740	1.69797
chr2L	18839321	18840150	830	80	65	0	2.47921e-12	5.98467e-11	up	18839860	1.95293
chr2L	18930501	18930520	20	1	1	0	6.28837e-05	0.000734128	up	18930510	2.64669
chr2L	19245881	19246200	320	31	31	0	3.18617e-15	9.12766e-14	up	19246040	5.18963
chr2L	19363371	19363930	560	55	53	0	3.95356e-26	1.8356e-24	up	19363840	5.7956
chr2L	19382381	19382410	30	2	2	0	1.6237e-05	0.000204108	up	19382400	3.04186
chr2L	19382441	19382560	120	10	10	0	6.93883e-06	9.11983e-05	up	19382470	3.58008
chr2L	19410921	19411390	470	46	0	38	1.0265e-05	0.000131771	down	19411270	-2.64863
chr2L	19415221	19415550	330	29	29	0	1.37549e-07	2.15369e-06	up	19415390	3.34094
chr2L	19425271	19427220	1950	193	127	0	1.19661e-17	3.82599e-16	up	19426010	4.36807
chr2L	19565181	19565910	730	72	69	0	0.000153402	0.00170857	up	19565460	1.72623
chr2L	19817031	19817770	740	73	54	0	5.90502e-15	1.67189e-13	up	19817260	2.22513
chr2L	20106471	20107110	640	63	63	0	2.15246e-76	5.43407e-74	up	20106810	8.63458
chr2L	20120361	20121360	1000	99	98	0	3.70454e-88	1.54799e-85	up	20120970	6.95724
chr2L	20292421	20292700	280	27	27	0	6.2263e-07	9.22375e-06	up	20292550	3.59086
chr2L	20293781	20294540	760	75	75	0	3.25179e-13	8.31333e-12	up	20293980	2.9767
chr2L	20314801	20314970	170	16	16	0	0.00054918	0.00569714	up	20314910	2.46518
chr2L	20414861	20415320	460	45	45	0	7.35395e-65	1.25514e-62	up	20415080	7.19713
chr2L	20425761	20426400	640	62	62	0	4.67039e-19	1.58089e-17	up	20426050	2.51596
chr2L	20463411	20465030	1620	161	88	14	2.54475e-21	9.54713e-20	up	20464510	2.95098
chr2L	20488311	20488370	60	5	5	0	1.56187e-05	0.000197359	up	20488320	3.1191
chr2L	20826391	20826450	60	4	4	0	5.54992e-05	0.000651685	up	20826410	3.04717
chr2L	20922531	20923800	1270	123	116	0	1.18764e-31	6.85327e-30	up	20922990	3.73655
chr2L	21379421	21380320	900	88	84	0	1.51866e-23	6.3241e-22	up	21379890	3.02525
chr2L	21560531	21560760	230	22	22	0	6.60936e-19	2.21249e-17	up	21560650	4.5931
chr2L	21904321	21904440	120	11	11	0	2.94162e-06	4.05075e-05	up	21904360	3.55613
chr2L	22162011	22162270	260	25	25	0	3.95792e-12	9.47868e-11	up	22162090	8.21626
chr2L	22569671	22569730	60	3	0	3	3.25963e-06	4.45826e-05	down	22569720	-4.03476
chr2R	2079541	2080140	600	59	0	59	0.00022656	0.00247115	down	2079810	-1.32903
chr2R	2954921	2955640	720	67	67	0	2.24608e-35	1.49549e-33	up	2955220	6.24281
chr2R	2956181	2956510	330	32	32	0	1.11102e-05	0.000142469	up	2956310	3.22363
chr2R	2957191	2957620	430	40	40	0	3.28676e-25	1.44832e-23	up	2957490	5.58667
chr2R	3023211	3023280	70	6	0	6	4.52578e-11	9.86391e-10	down	3023250	-8.02248
chr2R	3066331	3066370	40	3	0	3	0.000357663	0.0037754	down	3066360	-2.72819
chr2R	4272251	4272850	600	56	30	1	0.000128384	0.00144587	up	4272690	2.1274
chr2R	4319651	4320510	860	84	0	40	3.8469e-06	5.22024e-05	down	4320080	-1.40389
chr2R	4804961	4805060	100	9	9	0	0.000101741	0.00116531	up	4805000	2.82978
chr2R	5277721	5277960	240	23	0	23	2.29686e-14	6.26876e-13	down	5277790	-8.81149
chr2R	5356061	5356330	270	24	24	0	8.99359e-08	1.43589e-06	up	5356230	3.95655
chr2R	5370941	5370980	40	2	0	2	0.000111473	0.00127077	down	5370950	-2.97087
chr2R	5371041	5371190	150	14	0	14	0.000309248	0.00329303	down	5371050	-3.11313
chr2R	5604651	5605210	560	55	0	39	1.18163e-06	1.70464e-05	down	5605040	-2.54474
chr2R	5676761	5677650	890	87	0	86	8.25272e-07	1.20635e-05	down	5677120	-1.6769
chr2R	5690471	5691130	660	65	0	51	0.000550471	0.00569875	down	5690760	-1.61958
chr2R	6037441	6038210	770	76	76	0	2.22804e-40	1.7419e-38	up	6037760	7.2997
chr2R	6054051	6054160	110	10	10	0	1.75284e-05	0.000218979	up	6054090	3.32117
chr2R	6150811	6151750	940	93	93	0	5.55719e-103	5.18016e-100	up	6151130	9.35116
chr2R	6459671	6460210	540	53	52	0	1.01996e-07	1.61567e-06	up	6459890	2.14846
chr2R	6525461	6525480	20	1	1	0	4.29428e-05	0.00051119	up	6525470	2.78109
chr2R	6661681	6662480	800	79	48	2	1.09744e-06	1.58886e-05	up	6661920	1.66373
chr2R	6718201	6718410	210	20	20	0	5.91383e-10	1.13752e-08	up	6718220	7.6921
chr2R	6923001	6923620	620	61	61	0	1.07376e-76	2.76847e-74	up	6923300	6.80353
chr2R	7048801	7049050	250	24	24	0	1.03972e-10	2.16111e-09	up	7048960	4.21325
chr2R	7069971	7071240	1270	126	39	22	1.6239e-11	3.65769e-10	up	7071060	3.76763
chr2R	7104541	7104850	310	30	30	0	2.49746e-13	6.4392e-12	up	7104720	4.77947
chr2R	7123361	7123610	250	24	24	0	1.96088e-09	3.6003e-08	up	7123480	4.77921
chr2R	7186441	7187160	720	71	43	0	1.14718e-19	4.00619e-18	up	7186710	3.58783
chr2R	7300501	7301150	650	64	28	0	0.000211804	0.00232907	up	7300580	2.4633
chr2R	7635211	7635850	640	63	43	0	1.46927e-08	2.47285e-07	up	7635660	2.21205
chr2R	7727051	7727520	470	46	3	25	4.71521e-21	1.74204e-19	down	7727190	-5.93714
chr2R	7774651	7775090	440	43	3	26	1.66044e-15	4.84849e-14	down	7774790	-9.02833
chr2R	7811851	7812750	900	89	47	0	1.35136e-05	0.000171654	up	7812130	1.83976
chr2R	7940281	7940970	690	68	63	0	7.00091e-13	1.75283e-11	up	7940530	2.7855
chr2R	8051291	8053010	1720	170	83	3	4.83087e-26	2.22587e-24	up	8052740	4.93075
chr2R	8251501	8251980	480	47	47	0	2.31388e-89	1.07844e-86	up	8251700	8.86132
chr2R	8340301	8340430	130	12	12	0	4.596e-06	6.1814e-05	up	8340320	3.63901
chr2R	8413081	8413790	710	70	0	18	1.00547e-10	2.09352e-09	down	8413130	-8.23443
chr2R	8429281	8429500	220	21	21	0	9.77524e-09	1.67548e-07	up	8429380	4.17767
chr2R	8543811	8544010	200	19	19	0	2.81217e-07	4.26506e-06	up	8543960	4.20632
chr2R	8808411	8808860	450	44	44	0	4.47435e-38	3.18942e-36	up	8808670	6.37704
chr2R	8863571	8863700	130	12	12	0	0.000127516	0.00143877	up	8863670	2.77663
chr2R	8992101	8992850	750	74	71	0	1.12598e-28	5.80623e-27	up	8992490	3.23262
chr2R	9006721	9007370	650	64	2	38	5.70395e-17	1.79534e-15	down	9007120	-3.15619
chr2R	9059861	9060500	640	63	0	24	0.000677347	0.00692666	down	9060320	-1.55316
chr2R	9067461	9067640	180	12	12	0	2.17751e-07	3.34862e-06	up	9067500	4.16519
chr2R	9075801	9076260	460	45	0	43	9.01957e-21	3.27243e-19	down	9076070	-3.98308
chr2R	9308391	9309190	800	79	79	0	2.45556e-30	1.34038e-28	up	9308820	3.6563
chr2R	9423761	9424400	640	63	4	26	3.40963e-07	5.14545e-06	down	9423960	-1.77176
chr2R	9677891	9678330	440	43	43	0	4.25056e-20	1.50609e-18	up	9678110	5.92438
chr2R	9810471	9811240	770	73	73	0	4.85155e-28	2.42938e-26	up	9810710	3.46814
chr2R	9819841	9820660	820	81	66	0	5.7751e-11	1.24083e-09	up	9820190	1.917
chr2R	9846281	9846790	510	50	0	43	0.000321547	0.00341499	down	9846500	-1.41457
chr2R	9868471	9868870	400	37	37	0	1.36711e-11	3.09078e-10	up	9868670	4.40473
chr2R	9942751	9943230	480	47	47	0	8.73712e-56	1.06946e-53	up	9942980	7.59676
chr2R	10096411	10097280	870	86	4	53	2.73323e-06	3.81142e-05	down	10096870	-1.36863
chr2R	10111921	10112480	560	55	2	17	1.00715e-05	0.000129699	down	10112410	-2.85462
chr2R	10122441	10122860	420	41	37	0	0.000173961	0.00192693	up	10122740	2.65246
chr2R	10207771	10208030	260	25	25	0	6.77084e-10	1.29211e-08	up	10207880	4.55804
chr2R	10383241	10383720	480	47	46	0	5.07907e-14	1.34974e-12	up	10383470	3.20175
chr2R	10395561	10396200	640	63	37	4	4.56227e-19	1.54861e-17	up	10396030	4.51788
chr2R	10437141	10438320	1180	115	31	22	0.000147653	0.00165061	up	10437780	2.03614
chr2R	10441321	10441720	400	39	39	0	1.22891e-16	3.81844e-15	up	10441540	5.88174
chr2R	10555061	10555480	420	41	41	0	9.05828e-13	2.24475e-11	up	10555220	4.18363
chr2R	10563911	10564550	640	63	14	11	0.000774606	0.00787473	up	10564130	1.20986
chr2R	10613951	10614090	140	13	13	0	4.52708e-10	8.80565e-09	up	10614010	5.22965
chr2R	10898761	10899420	660	65	3	40	1.82455e-15	5.31488e-14	down	10899140	-2.30953
chr2R	11131591	11131650	60	5	5	0	0.000170396	0.00188916	up	11131610	2.65187
chr2R	11263891	11264360	470	46	24	0	0.000117597	0.00133431	up	11263900	3.27479
chr2R	11375851	11376100	250	24	24	0	0.000112435	0.00127933	up	11375970	2.3722
chr2R	11408121	11409070	950	94	67	0	2.65651e-08	4.362e-07	up	11408390	2.00766
chr2R	11410441	11411390	950	94	58	8	8.26241e-10	1.55956e-08	up	11410900	1.80612
chr2R	11451571	11452960	1390	138	52	10	3.48214e-08	5.67157e-07	up	11452500	2.51754
chr2R	11613181	11613440	260	25	25	0	9.2524e-09	1.59489e-07	up	11613280	3.87382
chr2R	11627971	11628510	540	53	53	0	1.55205e-57	1.97976e-55	up	11628190	7.88918
chr2R	11824971	11825590	620	61	52	0	4.60104e-12	1.08685e-10	up	11825270	1.96373
chr2R	12097541	12097720	180	17	17	0	1.04148e-12	2.57564e-11	up	12097600	8.36993
chr2R	12141451	12141650	200	17	17	0	9.35987e-09	1.60884e-07	up	12141550	4.96381
chr2R	12234341	12234360	20	1	1	0	6.11071e-07	9.0636e-06	up	12234350	3.80712
chr2R	12265971	12266290	320	29	0	22	0.000365073	0.00385027	down	12266180	-2.95529
chr2R	12274151	12274670	520	51	51	0	2.08531e-54	2.38395e-52	up	12274410	6.68766
chr2R	12320811	12321500	690	68	11	39	0.000859956	0.00867604	down	12321010	-2.83702
chr2R	12334941	12335680	740	72	62	0	3.08838e-13	7.91225e-12	up	12335290	2.23103
chr2R	12521071	12521740	670	65	65	0	1.39145e-45	1.27739e-43	up	12521390	4.69413
chr2R	12747091	12747220	130	12	12	0	8.88875e-10	1.66482e-08	up	12747150	5.73201
chr2R	12847231	12847480	250	24	24	0	1.037e-09	1.93627e-08	up	12847380	5.77816
chr2R	13042821	13043880	1060	105	0	38	3.03031e-05	0.000367212	down	13043500	-1.35864
chr2R	13096751	13097130	380	37	37	0	1.39279e-23	5.81993e-22	up	13096930	7.71515
chr2R	13296101	13297800	1700	169	83	10	4.30155e-59	6.06118e-57	up	13297550	6.247
chr2R	13332771	13332880	110	10	10	0	1.10364e-06	1.59593e-05	up	13332830	3.66967
chr2R	13340151	13340470	320	31	31	0	2.38428e-08	3.94709e-07	up	13340300	4.15538
chr2R	13355971	13356340	370	36	36	0	2.78506e-16	8.47973e-15	up	13356090	5.81888
chr2R	13362501	13362630	130	12	12	0	7.98196e-06	0.000103894	up	13362560	3.50425
chr2R	13409741	13410370	630	62	59	0	5.36042e-11	1.15583e-09	up	13410120	1.82914
chr2R	13414531	13415190	660	65	0	47	5.91719e-25	2.58861e-23	down	13414750	-3.99653
chr2R	13453161	13453950	790	78	73	0	2.06932e-36	1.40089e-34	up	13453610	3.87932
chr2R	13482891	13483740	850	84	2	19	7.76108e-07	1.13999e-05	down	13483420	-1.63346
chr2R	13762751	13763010	260	25	25	0	1.61669e-07	2.5149e-06	up	13762850	4.07724
chr2R	13805091	13806400	1310	130	81	0	2.80435e-29	1.46479e-27	up	13805720	4.15753
chr2R	13829051	13829570	520	51	51	0	5.47917e-21	2.00594e-19	up	13829290	4.57155
chr2R	13967861	13968560	700	69	59	1	2.80014e-06	3.88239e-05	up	13968270	1.41551
chr2R	13994111	13994640	530	52	0	45	0.000549592	0.00569714	down	13994240	-2.48251
chr2R	14004631	14004790	160	15	15	0	3.17016e-06	4.3457e-05	up	14004700	3.51664
chr2R	14126361	14126550	190	18	18	0	2.98421e-10	5.93805e-09	up	14126370	7.7295
chr2R	14216281	14217490	1210	120	53	0	8.79441e-11	1.84698e-09	up	14216770	2.1175
chr2R	14411451	14412070	620	61	43	0	1.84463e-05	0.000229735	up	14411740	1.47179
chr2R	14432001	14432920	920	90	48	7	0.000854176	0.00863294	up	14432500	1.21141
chr2R	14434141	14434580	440	43	43	0	1.47138e-61	2.25698e-59	up	14434400	7.1597
chr2R	14446851	14447180	330	32	32	0	1.03873e-14	2.91374e-13	up	14447030	8.7679
chr2R	14447791	14448030	240	23	23	0	3.46649e-10	6.79723e-09	up	14447960	5.87069
chr2R	14492621	14492780	160	15	15	0	0.000553986	0.00572799	up	14492740	2.72175
chr2R	14546931	14547370	440	43	43	0	5.24856e-26	2.40917e-24	up	14547140	6.15639
chr2R	14588471	14588790	320	31	31	0	3.76862e-18	1.21136e-16	up	14588660	5.30059
chr2R	14624301	14625130	830	82	62	0	3.43772e-12	8.26553e-11	up	14624560	2.17404
chr2R	14653891	14654040	150	13	13	0	2.77623e-05	0.000337775	up	14653950	3.11198
chr2R	14848141	14848550	410	40	1	9	0.000332477	0.0035249	down	14848520	-2.6886
chr2R	14870521	14871700	1180	115	45	21	2.35311e-15	6.82178e-14	up	14871320	2.3975
chr2R	14915411	14915590	180	17	17	0	1.17105e-07	1.84775e-06	up	14915470	3.9389
chr2R	14934971	14935930	960	95	79	0	1.12563e-18	3.69657e-17	up	14935460	2.49567
chr2R	15198671	15199250	580	57	0	57	3.6145e-09	6.42237e-08	down	15199010	-2.75595
chr2R	15244751	15245450	700	69	66	0	1.45241e-12	3.55563e-11	up	15245140	1.93017
chr2R	15371241	15372170	930	92	92	0	5.47955e-52	5.82466e-50	up	15371560	5.81936
chr2R	15375241	15375800	560	55	55	0	2.91862e-30	1.57892e-28	up	15375370	10.3717
chr2R	15375891	15376410	520	51	51	0	6.34994e-22	2.4663e-20	up	15376180	6.08637
chr2R	15484741	15484960	220	19	19	0	6.12155e-06	8.12497e-05	up	15484900	3.88455
chr2R	15485311	15485900	590	58	58	0	5.40171e-45	4.88492e-43	up	15485650	5.44218
chr2R	15511111	15511940	830	82	5	42	5.2866e-09	9.2845e-08	down	15511430	-2.73176
chr2R	15657581	15658400	820	81	36	1	2.25567e-05	0.000277787	up	15658220	1.80129
chr2R	15815951	15816400	450	44	44	0	1.20833e-14	3.3661e-13	up	15816180	5.13905
chr2R	15818351	15819060	710	68	68	0	3.83775e-74	8.77468e-72	up	15818700	6.97285
chr2R	15819281	15819660	380	37	37	0	1.76838e-06	2.51222e-05	up	15819400	3.27894
chr2R	15820631	15820850	220	21	21	0	4.46742e-05	0.000530227	up	15820730	3.03563
chr2R	15820961	15821910	950	91	91	0	5.7002e-23	2.32576e-21	up	15821400	3.07096
chr2R	15851401	15851740	340	33	33	0	1.45079e-29	7.64379e-28	up	15851580	5.5322
chr2R	16000971	16001960	990	98	32	0	0.000529249	0.0055051	up	16001670	1.34355
chr2R	16027801	16028450	650	64	0	49	3.11022e-05	0.00037652	down	16028170	-1.60767
chr2R	16135341	16136100	760	75	75	0	2.70521e-22	1.0609e-20	up	16135640	2.85782
chr2R	16551691	16552410	720	71	53	0	2.46968e-05	0.000302298	up	16551890	1.5946
chr2R	16565311	16565580	270	26	24	0	2.11518e-06	2.99087e-05	up	16565430	2.77193
chr2R	16583311	16584170	860	85	65	0	2.04819e-11	4.5709e-10	up	16584040	4.00565
chr2R	16594521	16595260	740	73	73	0	5.3377e-87	2.02132e-84	up	16594890	7.57501
chr2R	16638041	16638480	440	43	40	0	6.2817e-24	2.65232e-22	up	16638290	7.00973
chr2R	16672711	16673450	740	73	73	0	1.13957e-79	3.54084e-77	up	16673070	7.84772
chr2R	16799831	16800590	760	75	75	0	2.44175e-123	2.95891e-119	up	16800230	10.4891
chr2R	17141441	17141660	220	21	21	0	1.43251e-08	2.42108e-07	up	17141500	4.55315
chr2R	17142191	17142350	160	15	15	0	2.59153e-06	3.63895e-05	up	17142240	3.40789
chr2R	17338821	17339010	190	17	17	0	7.83117e-06	0.000102056	up	17338900	3.82146
chr2R	17493011	17493950	940	92	0	10	2.09987e-08	3.50017e-07	down	17493020	-7.664
chr2R	17926581	17927700	1120	111	28	20	9.26365e-11	1.93881e-09	up	17927200	1.84631
chr2R	18021771	18021800	30	2	2	0	0.000277013	0.00296541	up	18021790	2.47432
chr2R	18192831	18193820	990	98	72	3	6.5207e-10	1.24831e-08	up	18193240	2.12414
chr2R	18372501	18373040	540	53	21	3	1.44437e-16	4.46503e-15	up	18372580	7.02283
chr2R	18445541	18446840	1300	129	121	0	5.63816e-24	2.38893e-22	up	18446470	3.21775
chr2R	18513751	18514970	1220	121	50	39	3.41387e-10	6.7049e-09	up	18514120	1.72434
chr2R	18710621	18711090	470	45	0	45	7.12214e-31	3.97724e-29	down	18710900	-10.4917
chr2R	18807481	18808000	520	51	28	0	4.60251e-15	1.31231e-13	up	18807900	6.8054
chr2R	19148081	19148230	150	14	14	0	8.87327e-07	1.29238e-05	up	19148150	3.83552
chr2R	19178411	19178970	560	55	12	12	0.000352122	0.0037234	up	19178430	2.90848
chr2R	19362231	19362750	520	51	51	0	1.29405e-11	2.93109e-10	up	19362480	3.2345
chr2R	19451371	19452710	1340	133	8	29	0.000301643	0.00321487	down	19452350	-3.30341
chr2R	19468911	19469210	300	29	29	0	2.94229e-19	1.00436e-17	up	19469070	5.58264
chr2R	19502801	19503340	540	52	37	0	2.13023e-05	0.000263409	up	19502980	1.6131
chr2R	19543671	19543900	230	22	22	0	3.14996e-10	6.22695e-09	up	19543710	7.75951
chr2R	19632701	19633310	610	60	38	0	9.90888e-08	1.57787e-06	up	19633000	1.85309
chr2R	19691901	19692350	450	44	44	0	2.38447e-19	8.25573e-18	up	19692150	4.90139
chr2R	19826221	19826670	450	44	44	0	2.05091e-23	8.51127e-22	up	19826410	5.12561
chr2R	19881881	19882050	170	16	16	0	2.38557e-09	4.3276e-08	up	19881980	4.28898
chr2R	19997461	19997780	320	31	31	0	8.85762e-26	4.0201e-24	up	19997610	6.68363
chr2R	20029251	20029530	280	27	27	0	4.4603e-10	8.6897e-09	up	20029430	5.2951
chr2R	20235761	20236370	610	60	1	51	2.71543e-10	5.43893e-09	down	20236000	-3.15058
chr2R	20305411	20305710	300	28	28	0	1.86724e-09	3.43357e-08	up	20305620	4.07111
chr2R	20330491	20331200	710	69	64	0	1.92673e-06	2.73078e-05	up	20330830	1.41465
chr2R	20424111	20424410	300	29	29	0	2.13888e-05	0.00026421	up	20424260	2.67104
chr2R	20603031	20603750	720	71	71	0	1.58586e-10	3.24073e-09	up	20603290	2.68383
chr2R	20670391	20671420	1030	102	59	0	5.53079e-12	1.29888e-10	up	20670540	4.49079
chr2R	20780461	20780630	170	16	16	0	4.44958e-05	0.000528628	up	20780570	2.48365
chr2R	20884101	20885310	1210	118	114	0	2.52502e-19	8.71745e-18	up	20884710	2.51111
chr2R	20906291	20907070	780	77	77	0	1.08957e-54	1.28189e-52	up	20906780	4.84026
chr2R	20937791	20938720	930	89	62	0	3.344e-29	1.73917e-27	up	20938350	3.14409
chr2R	20976551	20977370	820	81	57	4	5.12341e-12	1.20554e-10	up	20976880	2.28897
chr2R	21238151	21238570	420	41	41	0	1.56004e-24	6.75163e-23	up	21238320	6.59264
chr2R	21238921	21239200	280	27	27	0	3.15579e-14	8.53614e-13	up	21239050	5.55932
chr2R	21251271	21252200	930	89	42	29	6.81413e-22	2.63814e-20	up	21251830	3.12633
chr2R	21311941	21313330	1390	137	61	0	9.87335e-14	2.59534e-12	up	21313090	4.51715
chr2R	21416871	21417990	1120	111	45	8	8.06935e-08	1.29516e-06	up	21417720	1.76959
chr2R	21501581	21502330	750	74	42	1	4.58715e-13	1.15806e-11	up	21501990	2.6423
chr2R	21507451	21507650	200	19	19	0	2.0839e-09	3.81461e-08	up	21507520	5.73991
chr2R	21509571	21509860	290	28	28	0	1.89862e-06	2.69408e-05	up	21509740	3.02427
chr2R	21535091	21535980	890	88	80	0	8.74858e-37	5.98957e-35	up	21535680	3.74273
chr2R	21700491	21701100	610	60	41	0	1.42325e-18	4.62386e-17	up	21700880	3.79126
chr2R	21950051	21950340	290	28	16	0	4.22549e-06	5.70842e-05	up	21950090	3.61365
chr2R	21969571	21969930	360	35	35	0	1.19469e-16	3.72166e-15	up	21969780	4.98884
chr2R	21972341	21973410	1070	106	69	8	4.02692e-28	2.02482e-26	up	21973010	3.23226
chr2R	22060451	22061250	800	79	41	0	0.00088298	0.008887	up	22060630	1.52989
chr2R	22102671	22103380	710	70	43	13	3.51786e-20	1.25381e-18	up	22103010	3.24302
chr2R	22127271	22127770	500	49	41	0	6.77888e-11	1.4437e-09	up	22127550	2.20261
chr2R	22133661	22134450	790	76	76	0	2.01495e-114	8.13907e-111	up	22134070	11.8209
chr2R	22297661	22298660	1000	95	76	0	9.0415e-17	2.83114e-15	up	22298010	2.33519
chr2R	22316741	22318220	1480	147	38	4	3.31994e-05	0.000400308	up	22317350	1.26354
chr2R	22364351	22364600	250	24	24	0	4.75789e-05	0.000561507	up	22364550	3.31012
chr2R	22607881	22608670	790	78	1	37	9.4431e-19	3.14372e-17	down	22608150	-3.2428
chr2R	22641121	22641890	770	76	1	39	0.000957354	0.00959571	down	22641580	-1.17764
chr2R	22670371	22671070	700	69	1	29	3.13073e-10	6.19906e-09	down	22670630	-2.01783
chr2R	22768571	22768640	70	6	6	0	2.74918e-06	3.82926e-05	up	22768600	3.63757
chr2R	22806661	22807440	780	77	42	0	0.000822216	0.00831687	up	22806920	1.18284
chr2R	23001871	23002350	480	47	47	0	3.74245e-44	3.31029e-42	up	23002090	5.99935
chr2R	23097041	23097400	360	35	35	0	9.48762e-20	3.33249e-18	up	23097210	6.19029
chr2R	23114531	23114690	160	15	15	0	4.34638e-07	6.49439e-06	up	23114620	3.81524
chr2R	23258441	23258600	160	15	15	0	7.30234e-09	1.26595e-07	up	23258530	4.58037
chr2R	23334831	23334940	110	10	10	0	7.1848e-08	1.15625e-06	up	23334920	4.66317
chr2R	23339791	23339810	20	1	1	0	4.02091e-07	6.03037e-06	up	23339800	3.85764
chr2R	23376761	23377420	660	65	32	0	0.000137985	0.00154824	up	23377270	2.15214
chr2R	23601611	23602230	620	61	57	0	1.61233e-10	3.28926e-09	up	23601950	2.01482
chr2R	23606561	23606690	130	12	12	0	2.17614e-08	3.61735e-07	up	23606620	4.26184
chr2R	23617661	23618400	740	73	63	0	4.79906e-25	2.10707e-23	up	23618140	3.43848
chr2R	23652111	23652760	650	64	64	0	3.89293e-33	2.35873e-31	up	23652400	3.34267
chr2R	23656851	23657460	610	57	0	37	2.80739e-05	0.000341223	down	23657330	-3.48965
chr2R	23686251	23686620	370	36	36	0	5.83085e-11	1.24933e-09	up	23686390	4.21364
chr2R	23709511	23710200	690	68	68	0	3.98114e-13	1.01139e-11	up	23709940	2.25359
chr2R	23960801	23961140	340	33	33	0	6.08574e-12	1.42369e-10	up	23960960	5.63501
chr2R	24269331	24269450	120	11	11	0	0.000232975	0.00252974	up	24269340	2.82367
chr2R	24312871	24313640	770	76	58	5	1.37408e-06	1.97288e-05	up	24313330	1.31983
chr2R	24427551	24427910	360	34	4	17	1.63516e-11	3.67622e-10	down	24427600	-8.2724
chr2R	24693951	24694330	380	37	0	34	3.81606e-06	5.18689e-05	down	24694130	-3.82965
chr2R	24813731	24814240	510	49	49	0	2.60904e-13	6.69838e-12	up	24813960	4.64203
chr2R	24875571	24876920	1350	134	0	87	8.15998e-10	1.54263e-08	down	24876220	-8.0719
chr2R	25011301	25012310	1010	100	32	1	1.22956e-10	2.54264e-09	up	25011520	2.03068
chr2R	25085221	25086330	1110	110	97	0	7.86311e-33	4.71709e-31	up	25085630	3.31986
chr2R	25189201	25191420	2220	220	77	0	0.000184907	0.00204257	up	25191260	2.67316
chr3L	246511	248580	2070	206	179	0	2.56039e-15	7.36978e-14	up	246970	2.36108
chr3L	328991	329750	760	75	73	0	4.63032e-05	0.000548487	up	329240	1.67589
chr3L	501431	501590	160	15	15	0	6.54189e-06	8.61681e-05	up	501440	3.85074
chr3L	505571	506550	980	97	97	0	5.99302e-67	1.05251e-64	up	506150	5.76192
chr3L	508131	508210	80	4	4	0	1.20529e-06	1.73464e-05	up	508140	3.87447
chr3L	508241	508270	30	2	2	0	7.01649e-06	9.21191e-05	up	508250	3.37391
chr3L	521001	521080	80	7	7	0	3.3842e-05	0.000407652	up	521060	3.06323
chr3L	604491	605300	810	80	75	0	1.42298e-08	2.40833e-07	up	604780	1.80088
chr3L	606661	607480	820	80	80	0	1.32591e-27	6.55812e-26	up	607170	3.02945
chr3L	711541	712520	980	97	88	0	4.25398e-79	1.22738e-76	up	712190	6.77349
chr3L	833241	834300	1060	105	43	6	6.82072e-12	1.5834e-10	up	833950	4.37962
chr3L	868931	869060	130	12	12	0	1.40676e-08	2.38421e-07	up	869010	4.82357
chr3L	882891	883350	460	45	45	0	3.62772e-37	2.54108e-35	up	883110	6.63919
chr3L	967881	967930	50	2	2	0	0.000462362	0.00482592	up	967890	2.45954
chr3L	995651	996180	530	52	45	0	2.4252e-15	7.01399e-14	up	995810	3.0503
chr3L	1041521	1041720	200	19	19	0	1.53753e-07	2.401e-06	up	1041620	4.29305
chr3L	1195921	1196620	700	69	17	37	1.78508e-11	3.99845e-10	up	1195950	8.26029
chr3L	1245591	1246190	600	59	49	0	6.62418e-07	9.8012e-06	up	1246170	4.28263
chr3L	1351981	1352690	710	70	70	0	1.36602e-36	9.29965e-35	up	1352380	4.14011
chr3L	1488401	1488900	500	49	41	0	1.77136e-14	4.87849e-13	up	1488640	2.87999
chr3L	1558261	1558950	690	68	27	10	0.00089034	0.00895364	up	1558520	1.39212
chr3L	1795051	1795820	770	76	61	0	5.46276e-27	2.62689e-25	up	1795380	3.69173
chr3L	1861581	1862570	990	98	5	27	7.31808e-09	1.26686e-07	down	1862370	-3.01059
chr3L	2122321	2122680	360	35	35	0	1.36236e-18	4.43793e-17	up	2122480	5.15952
chr3L	2228191	2229430	1240	122	49	8	7.39311e-07	1.0899e-05	up	2229060	1.92814
chr3L	2236801	2237610	810	79	53	0	3.5333e-18	1.13874e-16	up	2237310	2.56264
chr3L	2265581	2266320	740	73	54	0	6.80806e-27	3.24804e-25	up	2265950	3.01551
chr3L	2322231	2322590	360	35	21	5	0.000861696	0.00867999	up	2322270	2.50469
chr3L	2485641	2486200	560	54	54	0	6.39328e-46	5.95952e-44	up	2485910	8.37826
chr3L	2553981	2554980	1000	99	0	62	9.92684e-78	2.61508e-75	down	2554540	-10.5309
chr3L	2743861	2744120	260	25	25	0	2.41652e-14	6.58055e-13	up	2743990	8.65766
chr3L	2851511	2852390	880	87	56	4	6.89433e-11	1.46571e-09	up	2852110	1.82646
chr3L	3224361	3226030	1670	162	48	4	0.000350496	0.00371269	up	3225530	1.43607
chr3L	3276871	3277370	500	49	0	32	5.84817e-11	1.24988e-09	down	3277020	-2.8094
chr3L	3288361	3288910	550	54	54	0	8.22145e-64	1.34632e-61	up	3288620	8.40714
chr3L	3492361	3492580	220	21	21	0	4.25129e-05	0.000507059	up	3492500	3.15325
chr3L	3594101	3594350	250	24	5	10	2.6319e-08	4.32745e-07	down	3594120	-5.4719
chr3L	3596501	3596640	140	11	11	0	3.79088e-07	5.69949e-06	up	3596540	4.42304
chr3L	3616231	3616860	630	62	62	0	1.06602e-89	5.16722e-87	up	3616570	9.10366
chr3L	3767701	3768290	590	58	58	0	4.80877e-26	2.22415e-24	up	3768020	3.38154
chr3L	3769281	3769440	160	15	15	0	6.94685e-11	1.47429e-09	up	3769320	7.96412
chr3L	3806111	3806850	740	73	0	45	3.0395e-24	1.30151e-22	down	3806530	-4.70925
chr3L	3886131	3886200	70	5	5	0	0.000140012	0.00156808	up	3886140	2.77369
chr3L	3927401	3927480	80	6	6	0	0.000234985	0.00254928	up	3927410	2.78229
chr3L	4072621	4073980	1360	132	53	10	8.93558e-41	7.21875e-39	up	4072950	5.28929
chr3L	4169651	4170690	1040	103	1	59	2.1791e-11	4.85411e-10	down	4170100	-2.10936
chr3L	4532051	4532600	550	54	54	0	1.01074e-19	3.53991e-18	up	4532310	4.94856
chr3L	4690611	4691070	460	45	45	0	8.25392e-13	2.04961e-11	up	4690820	2.8326
chr3L	4776611	4776640	30	2	2	0	9.76378e-05	0.00112256	up	4776620	2.68029
chr3L	4800741	4801420	680	65	63	0	2.95111e-11	6.47853e-10	up	4800950	2.36609
chr3L	4805591	4806670	1080	107	107	0	7.68873e-41	6.25316e-39	up	4805840	4.34702
chr3L	4840071	4841050	980	97	80	0	5.29716e-08	8.5588e-07	up	4840400	2.77626
chr3L	5275551	5275960	410	40	40	0	5.18014e-31	2.93331e-29	up	5275760	6.73315
chr3L	5329241	5329470	230	22	22	0	2.47057e-06	3.47313e-05	up	5329300	3.5961
chr3L	5537821	5538030	210	20	20	0	0.000799803	0.00810369	up	5537920	1.84271
chr3L	5608001	5608760	760	75	57	0	1.20319e-06	1.73369e-05	up	5608380	1.3839
chr3L	5661991	5663050	1060	103	0	76	1.28353e-13	3.35211e-12	down	5662280	-2.51194
chr3L	5749521	5750160	640	63	63	0	3.28614e-32	1.93308e-30	up	5749790	3.3043
chr3L	5869491	5870250	760	75	75	0	6.66796e-94	5.05014e-91	up	5869770	6.95847
chr3L	5957321	5957400	80	6	6	0	1.84142e-05	0.000229571	up	5957330	3.25165
chr3L	6071261	6072190	930	90	44	0	4.00947e-07	6.02067e-06	up	6071730	1.71643
chr3L	6082421	6083250	830	78	78	0	1.75137e-16	5.37294e-15	up	6082710	2.6189
chr3L	6103521	6104130	610	60	59	0	5.71818e-10	1.10164e-08	up	6103920	1.94517
chr3L	6124501	6125510	1010	100	100	0	1.07228e-16	3.34893e-15	up	6124790	2.62974
chr3L	6264311	6264970	660	65	65	0	4.29242e-103	4.33463e-100	up	6264640	9.34114
chr3L	6560971	6561450	480	47	36	0	1.11755e-12	2.75815e-11	up	6561130	8.39989
chr3L	6688761	6689540	780	77	77	0	8.84605e-36	5.95536e-34	up	6689180	3.69768
chr3L	6747041	6747680	640	63	62	0	9.07153e-28	4.52382e-26	up	6747300	4.02503
chr3L	6751991	6753250	1260	124	58	7	1.49545e-14	4.14689e-13	up	6752410	2.6657
chr3L	6845711	6846320	610	60	60	0	3.72687e-23	1.53613e-21	up	6846040	4.18276
chr3L	6903881	6904540	660	65	64	0	2.26195e-14	6.18742e-13	up	6904170	2.8551
chr3L	6906561	6907160	600	59	59	0	1.06426e-45	9.84483e-44	up	6906900	5.1547
chr3L	6942031	6943030	1000	99	58	2	1.52912e-16	4.71499e-15	up	6942230	2.89146
chr3L	6994331	6994960	630	61	55	0	1.93621e-20	6.92125e-19	up	6994830	3.09366
chr3L	6995121	6995280	160	15	15	0	5.37891e-15	1.5265e-13	up	6995200	3.24342
chr3L	6995521	6995840	320	31	31	0	4.53759e-22	1.76806e-20	up	6995570	4.84019
chr3L	7013521	7014010	490	48	48	0	6.92339e-09	1.20716e-07	up	7013820	2.23291
chr3L	7356321	7357100	780	77	43	4	2.09705e-43	1.82821e-41	up	7356520	6.65571
chr3L	7528021	7529030	1010	100	24	0	0.00093709	0.00940038	up	7528140	1.96863
chr3L	7601411	7601880	470	46	46	0	6.44583e-27	3.08738e-25	up	7601640	5.38358
chr3L	7639521	7640760	1240	116	27	71	4.77554e-21	1.75897e-19	up	7640570	5.58644
chr3L	7781301	7781420	120	11	11	0	0.000285524	0.00305113	up	7781410	2.85408
chr3L	7837011	7837640	630	62	62	0	1.36709e-29	7.23424e-28	up	7837320	3.83739
chr3L	7837861	7837990	130	12	12	0	3.72257e-06	5.08569e-05	up	7837920	3.61664
chr3L	7868211	7869120	910	87	67	0	1.09898e-25	4.96921e-24	up	7868790	7.89521
chr3L	7941681	7941750	70	6	6	0	6.06917e-09	1.06127e-07	up	7941710	5.36939
chr3L	7970371	7970850	480	47	30	0	4.79234e-06	6.41697e-05	up	7970560	1.77456
chr3L	7978421	7979000	580	57	51	0	3.63621e-62	5.64917e-60	up	7978800	6.36812
chr3L	8108741	8109270	530	52	0	52	8.84062e-12	2.0367e-10	down	8109010	-3.407
chr3L	8177921	8178800	880	83	52	0	2.81262e-19	9.62808e-18	up	8178580	4.20713
chr3L	8323951	8323990	40	3	3	0	7.83234e-06	0.000102056	up	8323980	3.41593
chr3L	8328941	8329520	580	57	20	0	0.000462875	0.00482713	up	8329100	1.65609
chr3L	8394711	8396250	1540	146	83	18	5.34151e-29	2.76617e-27	up	8395300	10.3121
chr3L	8449161	8450190	1030	102	53	1	3.25623e-10	6.41609e-09	up	8449410	1.88322
chr3L	8454861	8455130	270	26	26	0	1.84299e-07	2.85593e-06	up	8455030	3.43632
chr3L	8651791	8652440	650	64	35	9	2.13917e-13	5.55084e-12	down	8651990	-2.72083
chr3L	8718351	8719130	780	76	75	0	3.80265e-23	1.56205e-21	up	8718770	2.79836
chr3L	8748601	8749370	770	76	76	0	6.24119e-93	4.44886e-90	up	8749020	7.19002
chr3L	8912031	8912830	800	78	41	4	1.8857e-15	5.47985e-14	up	8912350	2.7027
chr3L	9306721	9307090	370	36	0	36	3.81805e-06	5.18689e-05	down	9306910	-2.52345
chr3L	9333621	9334140	520	51	51	0	1.56677e-67	2.87668e-65	up	9333920	8.28801
chr3L	9356161	9356470	310	30	30	0	5.58868e-09	9.80081e-08	up	9356330	4.26678
chr3L	9429551	9430670	1120	111	44	0	0.000617382	0.0063402	up	9430040	1.04473
chr3L	9751481	9752360	880	87	82	0	1.29277e-12	3.17969e-11	up	9751890	2.02123
chr3L	9824241	9824700	460	45	0	42	2.13321e-34	1.34637e-32	down	9824470	-10.7298
chr3L	9864111	9864930	820	81	0	47	1.35535e-31	7.74721e-30	down	9864490	-3.47044
chr3L	9888471	9889060	590	58	27	0	0.000257983	0.00277641	up	9888790	1.76665
chr3L	9974091	9974870	780	75	41	0	1.12023e-22	4.49503e-21	up	9974240	4.6805
chr3L	10078591	10078960	370	36	36	0	1.94207e-28	9.92995e-27	up	10078770	6.88569
chr3L	10199731	10200040	310	30	30	0	2.47638e-10	4.97659e-09	up	10199830	4.70571
chr3L	10246301	10246820	520	51	51	0	1.13741e-30	6.29366e-29	up	10246680	3.67212
chr3L	10271641	10271910	270	26	26	0	1.79392e-12	4.35646e-11	up	10271770	4.81486
chr3L	10281821	10282210	390	38	38	0	4.98246e-21	1.82962e-19	up	10282030	5.15715
chr3L	10284831	10285380	550	54	54	0	1.804e-48	1.76298e-46	up	10285070	4.69604
chr3L	10320691	10322230	1540	151	127	0	1.63172e-53	1.78137e-51	up	10321020	5.11545
chr3L	10427171	10428010	840	83	50	0	6.61845e-09	1.15565e-07	up	10427400	1.87006
chr3L	10462871	10463690	820	81	50	0	3.09127e-37	2.17791e-35	up	10463470	5.52593
chr3L	10507821	10508520	700	69	58	0	2.65257e-06	3.71604e-05	up	10508050	1.53964
chr3L	10513431	10513510	80	7	7	0	0.000136861	0.00153706	up	10513470	2.72005
chr3L	10660821	10661710	890	88	0	54	1.58188e-28	8.12255e-27	down	10661300	-5.18924
chr3L	10683211	10684040	830	80	61	0	0.000593276	0.00610817	up	10683890	1.987
chr3L	10885811	10886320	510	50	50	0	3.05375e-12	7.35693e-11	up	10886090	2.65519
chr3L	10898731	10899740	1010	100	51	0	1.07536e-13	2.81452e-12	up	10899460	2.12308
chr3L	11036071	11036390	320	31	31	0	1.19688e-14	3.34189e-13	up	11036230	6.73584
chr3L	11041061	11041680	620	61	61	0	1.53889e-32	9.14128e-31	up	11041330	6.57511
chr3L	11047731	11048380	650	64	64	0	1.84742e-58	2.5154e-56	up	11048070	5.44211
chr3L	11061281	11061790	510	50	22	4	1.07216e-08	1.83509e-07	up	11061450	2.99127
chr3L	11248361	11248610	250	24	24	0	4.04876e-10	7.91337e-09	up	11248520	4.14742
chr3L	11315331	11315470	140	13	13	0	2.76251e-06	3.84341e-05	up	11315380	3.8702
chr3L	11358761	11358980	220	21	21	0	6.672e-12	1.55185e-10	up	11358840	4.7204
chr3L	11601311	11601550	240	22	22	0	4.09124e-11	8.93291e-10	up	11601450	5.46385
chr3L	11707991	11709290	1300	128	0	62	2.00872e-28	1.02276e-26	down	11708670	-3.61936
chr3L	11804351	11804570	220	21	21	0	4.28177e-06	5.77801e-05	up	11804550	3.72653
chr3L	11853041	11853200	160	15	15	0	8.14308e-10	1.54184e-08	up	11853140	4.82433
chr3L	11869781	11869830	50	4	4	0	1.29334e-05	0.00016463	up	11869790	3.38852
chr3L	11876081	11876430	350	34	34	0	1.5647e-15	4.57997e-14	up	11876280	5.22122
chr3L	11892881	11892910	30	2	2	0	9.92456e-08	1.57829e-06	up	11892890	4.43297
chr3L	11892971	11892990	20	1	1	0	6.48045e-05	0.000755097	up	11892980	2.72306
chr3L	11941491	11941830	340	33	33	0	5.06878e-09	8.91488e-08	up	11941640	3.22367
chr3L	12002511	12003500	990	98	74	2	9.69121e-16	2.87838e-14	up	12003150	2.55388
chr3L	12021961	12022110	150	11	11	0	1.53024e-06	2.18673e-05	up	12022060	3.52439
chr3L	12066591	12067230	640	63	63	0	3.62784e-21	1.35268e-19	up	12066960	4.75236
chr3L	12471181	12471950	770	76	38	2	1.62275e-05	0.000204108	up	12471550	1.44398
chr3L	12491111	12491570	460	45	44	0	5.19776e-06	6.93683e-05	up	12491550	3.71124
chr3L	12526301	12527330	1030	102	51	5	1.55325e-21	5.86364e-20	up	12527040	3.25956
chr3L	12533531	12534770	1240	123	0	43	4.80843e-05	0.000566815	down	12534440	-2.0215
chr3L	12734321	12735140	820	78	41	21	3.2194e-05	0.000388573	up	12734680	1.77132
chr3L	12861221	12862110	890	88	88	0	6.86633e-16	2.06467e-14	up	12861720	2.24905
chr3L	12902751	12902910	160	15	15	0	1.74933e-10	3.56275e-09	up	12902830	7.85293
chr3L	13017631	13018410	780	77	43	5	0.000134047	0.00150685	up	13017910	1.35972
chr3L	13146561	13146910	350	34	34	0	2.24059e-16	6.85642e-15	up	13146750	4.71406
chr3L	13227491	13228670	1180	117	55	2	3.89581e-13	9.91794e-12	up	13227700	4.15297
chr3L	13271451	13271470	20	1	1	0	6.32222e-06	8.3547e-05	up	13271460	3.15342
chr3L	13271541	13271560	20	1	1	0	9.61849e-08	1.53364e-06	up	13271550	4.34976
chr3L	13389711	13390420	710	70	49	0	0.000102461	0.00117244	up	13390150	1.22836
chr3L	13410941	13411520	580	57	57	0	2.84439e-71	6.04707e-69	up	13411230	7.35813
chr3L	13450121	13450970	850	84	60	1	1.3806e-40	1.10066e-38	up	13450600	6.2881
chr3L	13486031	13487160	1130	111	53	0	0.000214587	0.00235754	up	13486360	1.27541
chr3L	13738501	13738690	190	18	18	0	2.54162e-08	4.19609e-07	up	13738600	4.10427
chr3L	13763581	13764460	880	87	57	0	4.2617e-12	1.01063e-10	up	13763870	2.51064
chr3L	13845121	13845820	700	69	69	0	4.08234e-23	1.67128e-21	up	13845430	2.68262
chr3L	13905831	13906150	320	31	31	0	5.12906e-06	6.8527e-05	up	13905900	3.23061
chr3L	14049761	14050460	700	67	0	51	1.09084e-08	1.8618e-07	down	14050180	-5.64185
chr3L	14111261	14112040	780	77	77	0	7.28771e-113	1.76625e-109	up	14111620	8.44985
chr3L	14189471	14191170	1700	169	123	2	4.28045e-24	1.82002e-22	up	14190530	2.82706
chr3L	14212021	14212990	970	96	58	0	7.01976e-16	2.10558e-14	up	14212780	2.76738
chr3L	14235721	14236270	550	54	54	0	0.000382001	0.0040218	up	14236060	1.56958
chr3L	14239961	14240220	260	25	25	0	9.05404e-09	1.56515e-07	up	14240040	4.3559
chr3L	14357021	14357200	180	17	0	17	3.80998e-05	0.000455769	down	14357090	-2.81417
chr3L	14365641	14365680	40	3	3	0	0.000147451	0.00164987	up	14365650	2.68378
chr3L	14397071	14397430	360	35	35	0	1.07078e-21	4.0933e-20	up	14397200	6.05264
chr3L	14420201	14420240	40	3	3	0	0.000232854	0.00252974	up	14420230	2.52817
chr3L	14562491	14563240	750	74	46	21	1.3756e-07	2.15369e-06	up	14562680	1.99183
chr3L	14605421	14605760	340	33	33	0	2.27293e-11	5.03535e-10	up	14605600	5.54172
chr3L	14607331	14608180	850	82	82	0	2.14866e-14	5.90419e-13	up	14607900	2.84403
chr3L	14631851	14632790	940	93	8	34	1.24315e-08	2.10988e-07	down	14632350	-2.21471
chr3L	14671401	14672100	700	69	69	0	4.21113e-90	2.21871e-87	up	14671760	8.10862
chr3L	14925701	14925960	260	25	25	0	5.31979e-11	1.14911e-09	up	14925830	4.59845
chr3L	14942721	14943280	560	55	55	0	1.64623e-12	4.01389e-11	up	14942970	2.02916
chr3L	14999461	15000110	650	64	64	0	2.14206e-55	2.54485e-53	up	14999830	8.39709
chr3L	15047951	15048650	700	69	69	0	1.92337e-26	9.10443e-25	up	15048360	3.02271
chr3L	15142301	15143380	1080	104	80	0	6.70886e-32	3.90856e-30	up	15142750	3.54838
chr3L	15158371	15159260	890	88	0	62	1.46799e-08	2.47285e-07	down	15158900	-2.27358
chr3L	15161461	15162070	610	60	51	0	2.30793e-11	5.10355e-10	up	15161790	2.04923
chr3L	15163341	15164030	690	68	0	35	3.56818e-07	5.37132e-06	down	15163780	-1.87951
chr3L	15178771	15178900	130	11	11	0	7.14697e-07	1.0549e-05	up	15178850	3.8884
chr3L	15267661	15268630	970	96	88	2	2.46843e-11	5.43863e-10	up	15267910	2.85604
chr3L	15366381	15366630	250	24	24	0	2.82315e-09	5.06079e-08	up	15366540	4.4725
chr3L	15494601	15495040	440	42	42	0	1.19126e-11	2.70839e-10	up	15494790	4.42475
chr3L	15893571	15893910	340	33	33	0	6.22252e-14	1.64639e-12	up	15893680	5.91973
chr3L	15954561	15955490	930	92	50	4	1.01862e-39	7.86216e-38	up	15954860	4.13073
chr3L	16011271	16012290	1020	101	39	0	0.000445357	0.00465646	up	16011430	2.78759
chr3L	16050211	16052740	2530	241	49	4	1.27367e-05	0.000162296	up	16051880	1.61722
chr3L	16164471	16164840	370	36	36	0	3.74046e-06	5.10438e-05	up	16164700	2.97872
chr3L	16252331	16252850	520	51	48	0	1.0732e-18	3.54362e-17	up	16252630	4.35998
chr3L	16407691	16409370	1680	166	56	12	1.52528e-14	4.21032e-13	up	16407870	4.34996
chr3L	16411591	16413010	1420	141	66	7	1.93117e-25	8.60365e-24	up	16412440	3.00496
chr3L	16563211	16563870	660	65	65	0	1.26998e-67	2.40464e-65	up	16563520	6.19792
chr3L	16711381	16712780	1400	139	48	13	3.19036e-10	6.29655e-09	up	16711720	2.06409
chr3L	16769941	16770210	270	26	26	0	3.4024e-16	1.03076e-14	up	16770060	5.10036
chr3L	16875521	16875930	410	40	40	0	0.000229062	0.00249395	up	16875640	1.71892
chr3L	16883951	16884590	640	63	63	0	1.0127e-53	1.13628e-51	up	16884310	6.22371
chr3L	16888231	16888590	360	33	33	0	2.13158e-06	3.01055e-05	up	16888450	3.13658
chr3L	16896461	16896810	350	34	34	0	9.22128e-25	4.01955e-23	up	16896630	6.61981
chr3L	17208601	17208920	320	28	28	0	1.66952e-11	3.74653e-10	up	17208810	4.34336
chr3L	17211451	17211940	490	48	47	0	1.92862e-20	6.91449e-19	up	17211690	3.49308
chr3L	17579191	17579600	410	40	40	0	1.06801e-11	2.44192e-10	up	17579480	5.60857
chr3L	17689381	17690100	720	71	41	9	1.73928e-05	0.000217734	up	17689680	2.37929
chr3L	17840981	17841400	420	41	33	0	6.60755e-06	8.69384e-05	up	17841150	2.68451
chr3L	17987941	17988720	780	77	70	0	2.28719e-05	0.000281382	up	17988360	1.30967
chr3L	18016191	18016380	190	18	18	0	2.35169e-07	3.60276e-06	up	18016310	4.05659
chr3L	18019461	18020140	680	67	67	0	3.70008e-76	9.15051e-74	up	18019790	7.45984
chr3L	18032651	18033280	630	62	57	0	1.66965e-08	2.80232e-07	up	18032890	2.00377
chr3L	18079381	18079760	380	37	37	0	7.85072e-14	2.07266e-12	up	18079560	5.0153
chr3L	18083381	18083910	530	52	51	0	6.43737e-19	2.16089e-17	up	18083640	4.67341
chr3L	18113811	18114850	1040	103	102	0	1.73516e-33	1.06734e-31	up	18114630	4.69148
chr3L	18161321	18161400	80	6	6	0	2.12053e-05	0.000262478	up	18161350	3.23262
chr3L	18235421	18235790	370	36	36	0	1.39523e-16	4.32414e-15	up	18235600	5.32713
chr3L	18405651	18405880	230	22	22	0	9.40266e-11	1.96113e-09	up	18405770	4.75188
chr3L	18625601	18626190	590	58	0	52	3.35802e-46	3.15446e-44	down	18625840	-8.35122
chr3L	18666941	18667790	850	83	71	0	1.38761e-11	3.1313e-10	up	18667250	2.03513
chr3L	18801081	18801870	790	78	35	0	0.000262836	0.00282363	up	18801640	1.12126
chr3L	18848251	18849060	810	80	70	0	4.23714e-12	1.00678e-10	up	18848600	1.83625
chr3L	18854381	18854640	260	24	0	22	0.000351229	0.0037172	down	18854570	-2.85818
chr3L	18865341	18866400	1060	105	70	2	6.10377e-05	0.000713953	up	18865810	1.73101
chr3L	18891751	18892390	640	62	0	54	0.000251514	0.00271402	down	18892270	-2.06288
chr3L	18914441	18914500	60	2	2	0	8.01623e-06	0.000104228	up	18914450	3.35636
chr3L	18968541	18968980	440	43	43	0	1.50724e-10	3.09048e-09	up	18968760	3.30703
chr3L	18995601	18997160	1560	155	90	8	9.79133e-06	0.000126494	up	18996520	2.90817
chr3L	19054401	19054480	80	7	7	0	3.13172e-05	0.000378745	up	19054420	2.89902
chr3L	19132641	19133040	400	39	39	0	2.79461e-24	1.20089e-22	up	19132810	6.57705
chr3L	19177911	19178360	450	44	44	0	5.38711e-20	1.90324e-18	up	19178100	5.48273
chr3L	19293451	19295240	1790	178	60	10	0.000721647	0.00735485	up	19294430	1.07755
chr3L	19328151	19328430	280	27	27	0	6.41636e-12	1.49526e-10	up	19328270	5.61621
chr3L	19516341	19517110	770	76	71	0	8.46621e-10	1.59307e-08	up	19516720	1.68717
chr3L	19718321	19718470	150	14	14	0	5.14497e-10	9.94366e-09	up	19718390	5.85731
chr3L	20004091	20005360	1270	126	32	0	4.05287e-08	6.56587e-07	up	20004810	1.70528
chr3L	20113031	20113440	410	40	40	0	6.57875e-31	3.6908e-29	up	20113230	6.47738
chr3L	20319951	20320910	960	95	95	0	8.56739e-37	5.89884e-35	up	20320220	7.10124
chr3L	20361251	20361880	630	62	31	0	0.000314093	0.00333875	up	20361700	1.57084
chr3L	20498311	20498480	170	16	16	0	1.59564e-06	2.27726e-05	up	20498340	4.34466
chr3L	20580801	20580840	40	3	3	0	1.04492e-06	1.51463e-05	up	20580830	3.87803
chr3L	20711301	20712010	710	70	68	0	1.38109e-23	5.79101e-22	up	20711600	2.79037
chr3L	20841321	20842200	880	87	66	0	3.09242e-06	4.24874e-05	up	20841650	1.39581
chr3L	21049421	21050280	860	82	64	0	1.40735e-10	2.89547e-09	up	21049920	2.21969
chr3L	21090391	21090460	70	3	3	0	1.14726e-05	0.00014665	up	21090400	3.36585
chr3L	21285411	21286570	1160	115	56	0	1.17179e-22	4.6864e-21	up	21285700	2.98164
chr3L	21604251	21604820	570	56	56	0	4.33747e-63	6.82617e-61	up	21604470	5.67147
chr3L	21640551	21641380	830	82	12	32	0.000575592	0.00593114	down	21641110	-1.67941
chr3L	21652641	21653370	730	72	72	0	1.11179e-108	1.49696e-105	up	21652990	10.0205
chr3L	21951771	21951880	110	9	9	0	4.34279e-06	5.85384e-05	up	21951790	3.83455
chr3L	21952841	21953610	770	74	74	0	3.44294e-75	8.34431e-73	up	21953210	9.20905
chr3L	22214791	22215110	320	31	31	0	4.27664e-09	7.54357e-08	up	22214960	4.46649
chr3L	22223171	22223410	240	22	22	0	3.48995e-08	5.67667e-07	up	22223240	4.78301
chr3L	22267221	22267990	770	76	62	0	4.52565e-15	1.29344e-13	up	22267440	2.6193
chr3L	22616711	22617270	560	55	6	19	1.18928e-11	2.70839e-10	down	22617210	-8.35273
chr3L	22633971	22634540	570	56	56	0	2.51561e-15	7.25813e-14	up	22634320	3.28113
chr3L	22713571	22713900	330	30	30	0	7.75753e-13	1.93826e-11	up	22713720	6.44969
chr3L	22940121	22940690	570	56	56	0	7.29691e-49	7.18894e-47	up	22940410	6.83637
chr3L	22958131	22958670	540	53	53	0	4.10137e-34	2.54874e-32	up	22958400	6.16265
chr3L	23207121	23207440	320	30	30	0	1.48168e-05	0.000187617	up	23207310	3.13456
chr3L	23569351	23569390	40	3	3	0	6.3976e-06	8.44511e-05	up	23569370	3.4406
chr3L	23888901	23888930	30	2	2	0	3.12111e-06	4.28331e-05	up	23888920	3.4175
chr3L	24196131	24196530	400	39	0	39	1.16089e-08	1.97302e-07	down	24196370	-2.98589
chr3L	24464091	24464410	320	31	0	31	3.04678e-09	5.4536e-08	down	24464240	-2.99759
chr3L	24764651	24764940	290	28	28	0	2.608e-09	4.68204e-08	up	24764730	4.7699
chr3L	25217101	25217580	480	47	47	0	4.58851e-12	1.08601e-10	up	25217400	2.72873
chr3L	25224301	25224540	240	23	0	23	8.3908e-14	2.21043e-12	down	25224410	-8.69848
chr3L	25574251	25574540	290	25	0	25	1.14042e-14	3.19158e-13	down	25574310	-8.81931
chr3L	25857131	25857590	460	45	0	45	1.75458e-68	3.42935e-66	down	25857260	-8.27083
chr3L	25902841	25903360	520	51	0	51	6.35139e-43	5.4586e-41	down	25902960	-8.17286
chr3L	26161271	26161290	20	1	1	0	0.000184655	0.00204165	up	26161280	2.49152
chr3L	26163851	26163870	20	1	1	0	0.00012046	0.00136424	up	26163860	2.55501
chr3L	26164721	26164760	40	2	2	0	0.000223677	0.0024419	up	26164730	2.5186
chr3R	101031	101200	170	16	16	0	8.12889e-05	0.000937258	up	101150	3.00589
chr3R	2960451	2960680	230	22	0	22	2.5977e-08	4.27703e-07	down	2960520	-4.51679
chr3R	3694471	3694810	340	33	33	0	3.88799e-05	0.000464184	up	3694610	2.42989
chr3R	3695081	3695210	130	12	12	0	4.735e-05	0.000559792	up	3695170	2.94189
chr3R	3832491	3832890	400	39	0	39	2.07339e-38	1.50451e-36	down	3832690	-8.68472
chr3R	4186751	4187880	1130	112	41	1	2.68926e-05	0.000327852	up	4187330	1.43491
chr3R	4359331	4359860	530	52	52	0	1.85609e-25	8.29966e-24	up	4359630	5.74313
chr3R	4397521	4398500	980	96	32	0	0.000401659	0.00421777	up	4397660	2.77291
chr3R	4632721	4632950	230	21	21	0	1.60976e-05	0.000202776	up	4632880	3.45594
chr3R	4684811	4685110	300	29	29	0	5.52509e-13	1.39196e-11	up	4684980	5.40212
chr3R	4968241	4968820	580	54	54	0	8.24965e-07	1.20635e-05	up	4968520	3.06337
chr3R	4969141	4971490	2350	234	174	5	3.82726e-63	6.10247e-61	up	4969390	7.60724
chr3R	5126691	5128310	1620	161	98	0	3.47769e-14	9.34428e-13	up	5127000	2.18623
chr3R	5282721	5283750	1030	102	46	6	2.36339e-08	3.91786e-07	up	5283440	3.96246
chr3R	5298901	5299600	700	68	68	0	3.17668e-73	6.99909e-71	up	5299220	7.51917
chr3R	5300571	5301090	520	51	51	0	6.31119e-40	4.9025e-38	up	5300770	6.80277
chr3R	5527571	5527930	360	32	32	0	2.18383e-05	0.000269488	up	5527760	3.3405
chr3R	5606271	5607040	770	76	41	0	6.26954e-10	1.20213e-08	up	5606800	2.32317
chr3R	5927941	5928110	170	16	16	0	2.16996e-10	4.39726e-09	up	5928030	5.95169
chr3R	6203141	6203240	100	9	9	0	9.67892e-05	0.00111492	up	6203220	2.90243
chr3R	6254441	6254870	430	42	42	0	1.32731e-05	0.000168775	up	6254590	2.36905
chr3R	6423211	6423430	220	20	20	0	6.23768e-06	8.26482e-05	up	6423270	3.17765
chr3R	6429861	6430100	240	23	23	0	2.51582e-07	3.82998e-06	up	6429920	3.47445
chr3R	6683271	6684180	910	90	52	3	3.47246e-10	6.79795e-09	up	6683850	2.14137
chr3R	6759291	6760130	840	83	83	0	1.56073e-42	1.32258e-40	up	6759720	3.92543
chr3R	6911931	6913340	1410	140	129	0	3.20512e-39	2.39751e-37	up	6912340	3.79932
chr3R	6970451	6971060	610	58	58	0	2.81605e-30	1.53027e-28	up	6970790	6.4522
chr3R	6973101	6973880	780	77	77	0	1.76442e-20	6.34458e-19	up	6973640	3.08278
chr3R	7029501	7029730	230	22	22	0	7.1694e-06	9.3923e-05	up	7029660	3.20487
chr3R	7304391	7304820	430	41	41	0	2.31702e-18	7.50741e-17	up	7304620	5.3138
chr3R	7346301	7347010	710	70	70	0	3.04095e-111	6.14171e-108	up	7346660	9.84141
chr3R	7393971	7394590	620	60	59	0	6.38509e-23	2.59646e-21	up	7394210	4.44784
chr3R	7639291	7639870	580	57	53	0	1.47172e-24	6.39223e-23	up	7639610	4.02542
chr3R	7643421	7645310	1890	187	39	1	0.000539244	0.00560425	up	7644910	1.50441
chr3R	7680031	7680140	110	10	10	0	9.71772e-05	0.00111832	up	7680070	2.76324
chr3R	7708431	7708490	60	5	5	0	5.83527e-11	1.24933e-09	up	7708460	7.79557
chr3R	7809751	7810790	1040	103	73	8	8.84841e-52	9.16454e-50	up	7810370	4.47644
chr3R	7885311	7887400	2090	208	109	0	1.07479e-15	3.18444e-14	up	7885650	4.83374
chr3R	7972901	7973550	650	64	36	4	3.5796e-64	6.02467e-62	up	7973360	10.037
chr3R	7981221	7981910	690	68	62	0	1.04397e-21	4.00344e-20	up	7981620	3.01812
chr3R	8065431	8065780	350	34	34	0	6.73721e-13	1.6903e-11	up	8065590	4.86533
chr3R	8316151	8317090	940	93	11	50	1.41203e-27	6.95567e-26	down	8316790	-4.00739
chr3R	8389681	8390010	330	32	32	0	1.51681e-21	5.74396e-20	up	8389840	6.35177
chr3R	8979731	8980440	710	70	70	0	3.61709e-59	5.1567e-57	up	8980030	5.2485
chr3R	9090501	9090520	20	1	1	0	0.000550688	0.00569875	up	9090510	2.25765
chr3R	9573471	9574790	1320	130	88	3	6.55411e-58	8.44922e-56	up	9574430	5.66958
chr3R	10076471	10077270	800	79	79	0	3.60023e-20	1.2794e-18	up	10076960	2.76925
chr3R	10100331	10101130	800	79	79	0	1.4262e-54	1.66179e-52	up	10100800	5.54429
chr3R	10148581	10148820	240	23	23	0	5.56766e-08	8.98387e-07	up	10148660	4.41096
chr3R	10203441	10204020	580	57	57	0	2.05112e-33	1.25533e-31	up	10203750	4.93007
chr3R	10407061	10407610	550	54	30	0	0.000191972	0.00211676	up	10407260	1.51588
chr3R	10415771	10416500	730	72	72	0	2.09805e-56	2.5943e-54	up	10416170	4.97114
chr3R	10436941	10437460	520	50	50	0	1.54086e-30	8.44892e-29	up	10437230	4.49817
chr3R	10501341	10501380	40	3	3	0	2.12007e-08	3.52898e-07	up	10501350	5.24384
chr3R	10664921	10665360	440	43	43	0	1.47797e-34	9.377e-33	up	10665120	6.18358
chr3R	10768541	10768940	400	38	0	38	4.9651e-07	7.37341e-06	down	10768850	-4.04265
chr3R	11243691	11244530	840	83	53	0	5.25781e-05	0.000617984	up	11244260	1.299
chr3R	11268971	11269440	470	46	46	0	9.86399e-78	2.61508e-75	up	11269210	8.29289
chr3R	11286861	11287380	520	51	51	0	1.58626e-40	1.2482e-38	up	11287150	5.10057
chr3R	11312221	11312920	700	69	69	0	2.49094e-39	1.89844e-37	up	11312620	6.60787
chr3R	11393931	11394330	400	39	39	0	4.12797e-10	8.05518e-09	up	11394100	3.67355
chr3R	11395681	11395790	110	7	7	0	0.000110681	0.00126292	up	11395740	2.77523
chr3R	11544171	11544520	350	33	33	0	5.0633e-11	1.09762e-09	up	11544340	4.62668
chr3R	11612931	11613700	770	75	75	0	6.90952e-48	6.69836e-46	up	11613320	4.12878
chr3R	11665431	11665970	540	53	52	0	2.724e-10	5.4471e-09	up	11665710	2.417
chr3R	11705631	11705970	340	33	33	0	1.49777e-09	2.77099e-08	up	11705860	4.38448
chr3R	12221881	12222760	880	87	87	0	3.95532e-82	1.29542e-79	up	12222300	7.01264
chr3R	12350421	12351040	620	61	55	0	1.65052e-05	0.000207049	up	12350680	1.35111
chr3R	12401521	12402250	730	72	70	0	0.000130001	0.00146273	up	12401710	1.7372
chr3R	12723651	12724270	620	61	61	0	1.26423e-74	2.94615e-72	up	12723950	7.89566
chr3R	12724321	12724380	60	4	4	0	2.09052e-07	3.22302e-06	up	12724330	4.35617
chr3R	12980351	12981240	890	88	49	2	4.84421e-06	6.47926e-05	up	12980600	1.53048
chr3R	13077281	13077790	510	50	50	0	1.6092e-21	6.05598e-20	up	13077520	5.80617
chr3R	13471231	13471830	600	59	59	0	2.36185e-90	1.3629e-87	up	13471550	9.3936
chr3R	13779161	13779850	690	68	51	0	7.49185e-07	1.10178e-05	up	13779440	2.03533
chr3R	13839711	13840580	870	86	55	0	0.00064238	0.00658576	up	13840120	1.35535
chr3R	13948361	13948440	80	7	7	0	3.77508e-06	5.14005e-05	up	13948370	3.82146
chr3R	14088501	14089310	810	80	80	0	5.80676e-92	3.51832e-89	up	14089000	8.77287
chr3R	14098461	14098960	500	49	49	0	2.01835e-32	1.19309e-30	up	14098740	6.5676
chr3R	14391121	14391740	620	61	61	0	1.48059e-109	2.24272e-106	up	14391440	8.87781
chr3R	14563141	14563210	70	6	6	0	2.21278e-05	0.000272782	up	14563150	3.14977
chr3R	14565191	14565310	120	11	11	0	0.000220527	0.00241405	up	14565260	2.74699
chr3R	14877081	14877380	300	28	28	0	4.78726e-10	9.2671e-09	up	14877190	5.90222
chr3R	15077071	15077670	600	59	31	0	9.21382e-15	2.59056e-13	up	15077510	4.02316
chr3R	15146431	15146870	440	43	37	0	0.00021834	0.00239226	up	15146630	2.64905
chr3R	15147101	15148510	1410	135	51	2	9.85106e-05	0.00113069	up	15148270	2.06004
chr3R	15148631	15148690	60	5	5	0	1.7426e-05	0.000217924	up	15148650	3.23497
chr3R	15437881	15438590	710	70	70	0	1.23551e-21	4.70815e-20	up	15438230	2.67827
chr3R	15441821	15442000	180	16	16	0	1.46481e-05	0.000185675	up	15441890	3.52417
chr3R	15468091	15468350	260	25	25	0	1.10136e-11	2.51341e-10	up	15468240	4.4066
chr3R	15493091	15493960	870	86	86	0	2.15412e-57	2.71913e-55	up	15493420	5.71804
chr3R	15630291	15630310	20	1	1	0	6.83309e-05	0.000793896	up	15630300	2.71936
chr3R	15641671	15641850	180	14	14	0	2.91038e-06	4.01229e-05	up	15641790	3.70686
chr3R	15803381	15804510	1130	112	46	0	8.48649e-10	1.59441e-08	up	15804090	1.85484
chr3R	16204951	16205960	1010	100	95	0	1.27814e-86	4.69349e-84	up	16205640	7.32604
chr3R	16244471	16244790	320	31	31	0	8.40088e-16	2.50744e-14	up	16244650	5.47545
chr3R	16260211	16261350	1140	113	49	29	5.97139e-42	4.95625e-40	up	16261060	4.09248
chr3R	16431521	16432260	740	73	43	0	2.30613e-07	3.53743e-06	up	16431770	1.54714
chr3R	16436341	16436830	490	48	0	29	2.8687e-10	5.72701e-09	down	16436690	-4.07519
chr3R	16497241	16497840	600	59	59	0	7.66392e-108	9.28714e-105	up	16497530	9.98929
chr3R	16573531	16574540	1010	100	93	0	1.66751e-19	5.78993e-18	up	16574070	2.61696
chr3R	16748431	16749140	710	70	70	0	4.87413e-75	1.15813e-72	up	16748740	6.1234
chr3R	16782411	16782770	360	35	35	0	7.53512e-16	2.25458e-14	up	16782640	5.7815
chr3R	16783901	16784330	430	42	42	0	2.6788e-18	8.65644e-17	up	16784120	5.0335
chr3R	16798001	16799270	1270	125	89	0	5.97888e-64	9.92494e-62	up	16798980	5.5995
chr3R	16834591	16835070	480	47	47	0	2.1388e-58	2.84813e-56	up	16834840	8.18435
chr3R	16850011	16850060	50	3	3	0	0.000294002	0.00313619	up	16850030	2.50521
chr3R	16851851	16851990	140	13	13	0	4.09179e-06	5.54015e-05	up	16851960	3.88947
chr3R	16856911	16857430	520	51	51	0	8.50577e-61	1.28841e-58	up	16857200	7.24036
chr3R	16868971	16869800	830	82	82	0	2.15765e-34	1.35474e-32	up	16869390	4.12311
chr3R	16875621	16875810	190	18	18	0	0.000215223	0.00236239	up	16875670	2.83343
chr3R	16882361	16883120	760	74	74	0	2.43372e-59	3.51093e-57	up	16882790	6.73158
chr3R	16918921	16919570	650	63	63	0	4.16865e-92	2.65872e-89	up	16919270	8.62659
chr3R	16934181	16935180	1000	99	85	0	2.10862e-25	9.35981e-24	up	16934910	4.59945
chr3R	16957581	16958820	1240	123	123	0	5.68852e-44	4.99518e-42	up	16957940	4.03541
chr3R	16969301	16970550	1250	124	64	2	0.000197541	0.00217421	up	16969660	1.17911
chr3R	17084841	17085750	910	90	59	2	2.89417e-06	3.99448e-05	up	17085350	1.98982
chr3R	17108881	17109310	430	42	42	0	2.47292e-27	1.20834e-25	up	17109080	5.39594
chr3R	17119251	17119500	250	24	0	24	3.2465e-08	5.2949e-07	down	17119490	-7.39247
chr3R	17401211	17402980	1770	176	78	5	1.65852e-25	7.44368e-24	up	17402670	3.13185
chr3R	17448251	17448560	310	26	25	0	0.000120771	0.00136648	up	17448390	3.19934
chr3R	17449271	17449950	680	67	67	0	5.16737e-35	3.36657e-33	up	17449590	3.46036
chr3R	17534271	17535270	1000	99	3	55	9.333e-11	1.94995e-09	down	17534820	-2.00016
chr3R	17616291	17617670	1380	137	119	0	4.31955e-57	5.39632e-55	up	17617400	5.37966
chr3R	17733381	17733850	470	46	39	5	1.00918e-20	3.65053e-19	up	17733540	2.75166
chr3R	17742441	17742840	400	39	39	0	3.55087e-05	0.000427304	up	17742800	3.17806
chr3R	17918761	17919720	960	94	46	2	1.04649e-09	1.95098e-08	up	17919060	2.11691
chr3R	18021011	18021860	850	84	84	0	2.32809e-65	4.03026e-63	up	18021420	6.3815
chr3R	18917891	18918880	990	97	70	5	1.2936e-12	3.17969e-11	up	18918710	4.18951
chr3R	19190001	19190130	130	12	12	0	7.29024e-06	9.5403e-05	up	19190030	3.27401
chr3R	19490041	19490270	230	18	18	0	5.92798e-06	7.88531e-05	up	19490170	3.25587
chr3R	19490871	19491800	930	92	57	0	1.17367e-06	1.69518e-05	up	19491180	1.45147
chr3R	19648161	19649310	1150	114	98	0	5.02013e-37	3.47623e-35	up	19648840	4.43289
chr3R	19657351	19657520	170	16	16	0	1.65607e-08	2.78339e-07	up	19657390	4.8971
chr3R	19679951	19680270	320	31	31	0	1.28754e-15	3.78698e-14	up	19680160	5.73351
chr3R	19773941	19774620	680	67	56	0	7.93493e-05	0.000917514	up	19774330	1.42217
chr3R	19777901	19778600	700	69	62	0	2.60428e-21	9.74033e-20	up	19778350	3.47329
chr3R	20021091	20021840	750	74	0	47	6.31732e-15	1.78446e-13	down	20021570	-4.04466
chr3R	20058791	20059500	710	70	70	0	5.99754e-79	1.69019e-76	up	20059180	6.9961
chr3R	20347121	20347160	40	3	3	0	0.000176646	0.00195488	up	20347150	2.7139
chr3R	20464041	20465030	990	98	24	23	2.78969e-06	3.87234e-05	up	20464630	1.39569
chr3R	20617521	20618060	540	53	0	41	4.51766e-07	6.72543e-06	down	20617790	-2.56337
chr3R	20908481	20909390	910	88	74	1	8.31954e-10	1.5679e-08	up	20908960	1.73369
chr3R	20947921	20950250	2330	229	79	6	2.58524e-34	1.61484e-32	up	20948120	3.59688
chr3R	20985091	20985310	220	21	0	21	8.13268e-11	1.71394e-09	down	20985200	-6.00919
chr3R	21015191	21015450	260	25	25	0	0.000100946	0.0011573	up	21015320	2.68732
chr3R	21017411	21017950	540	53	53	0	3.69153e-05	0.000442911	up	21017550	1.64054
chr3R	21064181	21065350	1170	116	67	0	6.82379e-05	0.000793577	up	21065160	1.97514
chr3R	21179601	21180200	600	59	57	0	2.87883e-35	1.90632e-33	up	21179830	3.64514
chr3R	21184581	21185350	770	76	76	0	1.34816e-14	3.74702e-13	up	21184910	2.10167
chr3R	21252641	21252660	20	1	1	0	0.000260138	0.00279712	up	21252650	2.43728
chr3R	21408171	21408920	750	74	74	0	2.59704e-22	1.02511e-20	up	21408500	2.67821
chr3R	21481711	21482510	800	79	68	0	1.74935e-09	3.22657e-08	up	21482040	1.67055
chr3R	21487481	21488360	880	87	87	0	7.90493e-31	4.39412e-29	up	21488040	4.09416
chr3R	21519991	21521170	1180	117	98	0	1.57698e-83	5.30828e-81	up	21520330	6.97867
chr3R	21821771	21823220	1450	144	45	1	1.09356e-07	1.72775e-06	up	21822350	3.26103
chr3R	22447411	22448420	1010	100	0	37	1.59735e-06	2.27726e-05	down	22447970	-2.43618
chr3R	22564761	22565020	260	25	25	0	6.85187e-12	1.58759e-10	up	22564920	4.43171
chr3R	22580291	22581030	740	73	63	0	4.59871e-07	6.8377e-06	up	22580720	1.36705
chr3R	22998951	22998990	40	3	3	0	2.06855e-05	0.000256568	up	22998980	3.0737
chr3R	23159181	23159900	720	70	45	0	4.79304e-11	1.0409e-09	up	23159470	1.9549
chr3R	23167871	23167910	40	2	2	0	0.000117487	0.00133431	up	23167900	2.73923
chr3R	23331171	23331870	700	69	61	0	2.97773e-05	0.000361202	up	23331510	1.30983
chr3R	23538661	23539550	890	88	84	0	1.56282e-38	1.14086e-36	up	23539150	4.60511
chr3R	23541311	23541360	50	2	2	0	2.68198e-05	0.000327293	up	23541350	3.05249
chr3R	23634961	23635090	130	12	12	0	5.60456e-09	9.81446e-08	up	23635060	5.503
chr3R	23657891	23658120	230	20	20	0	3.24971e-06	4.44972e-05	up	23658020	3.94104
chr3R	23664381	23664930	550	54	54	0	5.35836e-42	4.47811e-40	up	23664650	4.86964
chr3R	23669391	23670390	1000	97	58	7	0.000138558	0.00155324	up	23669750	2.99052
chr3R	23679651	23680520	870	84	60	0	2.36668e-07	3.62115e-06	up	23679970	1.46052
chr3R	23721781	23722500	720	71	71	0	3.68545e-88	1.54799e-85	up	23722120	7.86899
chr3R	23722561	23722740	180	17	17	0	0.000568779	0.00587092	up	23722710	2.56162
chr3R	23847031	23847290	260	25	25	0	3.06606e-06	4.21732e-05	up	23847270	4.00717
chr3R	23900171	23900420	250	24	24	0	1.65959e-07	2.57832e-06	up	23900340	3.76692
chr3R	24530151	24530910	760	75	55	0	7.56809e-11	1.60053e-09	up	24530410	2.04383
chr3R	24556661	24557370	710	70	70	0	6.10718e-68	1.17471e-65	up	24557060	5.72788
chr3R	25111901	25112950	1050	104	36	0	1.35901e-09	2.52197e-08	up	25112780	2.6584
chr3R	25186071	25186250	180	17	17	0	2.02225e-11	4.52132e-10	up	25186210	8.05471
chr3R	25193551	25194580	1030	100	5	36	0.000616145	0.00633287	down	25193920	-1.13463
chr3R	25194761	25195240	480	47	47	0	5.74554e-13	1.44449e-11	up	25195030	4.74886
chr3R	25245001	25246010	1010	100	37	0	0.000702467	0.0071654	up	25245160	2.06119
chr3R	25312601	25312980	380	37	37	0	8.535e-22	3.29386e-20	up	25312790	6.81319
chr3R	25495851	25496040	190	18	0	18	0.000125403	0.00141625	down	25495960	-2.65396
chr3R	25591151	25591950	800	79	72	1	5.21189e-27	2.51624e-25	up	25591690	3.18411
chr3R	25593961	25594480	520	49	49	0	7.6183e-08	1.22438e-06	up	25594330	2.48689
chr3R	25661091	25662140	1050	104	0	54	1.5723e-10	3.21844e-09	down	25661710	-2.68958
chr3R	25850961	25851850	890	88	53	0	3.15334e-09	5.63601e-08	up	25851310	1.80463
chr3R	26089081	26089220	140	10	10	0	0.000161454	0.00179331	up	26089160	2.91907
chr3R	26103261	26104030	770	76	0	44	8.26987e-06	0.000107296	down	26103580	-1.36716
chr3R	26136921	26137760	840	83	42	1	3.87113e-12	9.28917e-11	up	26137500	2.11851
chr3R	26356701	26356760	60	5	5	0	8.13587e-06	0.00010567	up	26356750	3.24996
chr3R	26452121	26452780	660	65	2	44	1.31598e-07	2.06837e-06	down	26452510	-1.71754
chr3R	26529661	26529860	200	19	19	0	1.87319e-10	3.8086e-09	up	26529790	5.34202
chr3R	26717131	26718130	1000	99	5	48	2.50291e-09	4.51406e-08	down	26717710	-3.03612
chr3R	26866471	26867580	1110	110	65	6	2.85471e-15	8.19747e-14	up	26866850	2.35788
chr3R	26955871	26956930	1060	105	63	0	2.53994e-11	5.58603e-10	up	26956640	4.95353
chr3R	26990101	26990490	390	38	38	0	4.30063e-13	1.09027e-11	up	26990290	4.40011
chr3R	27098601	27098920	320	31	31	0	7.14045e-11	1.51273e-09	up	27098750	5.05957
chr3R	27477701	27477760	60	5	5	0	8.05468e-07	1.18168e-05	up	27477720	3.9415
chr3R	27547211	27547980	770	76	76	0	1.47569e-51	1.51546e-49	up	27547540	4.6537
chr3R	27676991	27677740	750	74	61	1	9.81422e-23	3.95112e-21	up	27677270	3.35771
chr3R	27683521	27683730	210	20	20	0	4.87041e-05	0.000573007	up	27683550	3.42626
chr3R	27683781	27683860	80	4	4	0	0.000787676	0.00798749	up	27683850	2.48043
chr3R	27922161	27923010	850	84	0	27	0.000239185	0.00258789	down	27922740	-1.68706
chr3R	28034911	28035230	320	31	31	0	3.38637e-14	9.13943e-13	up	28035100	4.01403
chr3R	28092621	28092700	80	7	7	0	2.50396e-05	0.000306185	up	28092660	3.16119
chr3R	28302371	28302780	410	38	37	1	2.34398e-10	4.73405e-09	up	28302540	5.37477
chr3R	28317341	28317390	50	4	4	0	2.88972e-06	3.99288e-05	up	28317360	3.58133
chr3R	28345111	28345920	810	80	44	9	6.82198e-05	0.000793577	up	28345560	1.2356
chr3R	28412621	28412660	40	3	3	0	1.83315e-05	0.000228776	up	28412640	3.15853
chr3R	28544411	28545620	1210	120	116	0	1.10974e-15	3.27996e-14	up	28544790	2.59934
chr3R	28634561	28636110	1550	153	46	1	9.99199e-22	3.8439e-20	up	28635900	3.469
chr3R	28672021	28672780	760	75	75	0	6.69106e-90	3.37843e-87	up	28672420	7.62931
chr3R	28746021	28746430	410	39	35	0	0.000253475	0.00273068	up	28746070	3.15165
chr3R	28870321	28870800	480	47	47	0	5.92059e-26	2.70738e-24	up	28870570	5.5145
chr3R	29087301	29088200	900	89	64	0	2.22148e-14	6.09048e-13	up	29087650	3.6163
chr3R	29112581	29113370	790	78	0	45	5.48131e-11	1.1798e-09	down	29113010	-2.1564
chr3R	29157821	29158420	600	59	17	19	7.62149e-10	1.44761e-08	up	29157840	7.84149
chr3R	29251471	29251490	20	1	1	0	0.00023175	0.00252096	up	29251480	2.45246
chr3R	29251521	29251970	450	44	44	0	1.28289e-70	2.63492e-68	up	29251740	7.05249
chr3R	29312811	29313370	560	55	55	0	1.14224e-18	3.73962e-17	up	29313100	4.48396
chr3R	29376481	29376500	20	1	0	1	0.000380995	0.00401469	down	29376490	-2.43784
chr3R	29376611	29376690	80	6	0	6	4.41969e-07	6.59579e-06	down	29376680	-4.97845
chr3R	29553031	29553470	440	39	37	0	0.000241641	0.00261213	up	29553360	3.05217
chr3R	29600881	29601450	570	56	28	0	6.2978e-06	8.33152e-05	up	29601230	1.78324
chr3R	29715961	29716450	490	45	45	0	4.03622e-22	1.57777e-20	up	29716130	7.60233
chr3R	29716901	29717480	580	57	57	0	6.46894e-52	6.81657e-50	up	29717140	7.88949
chr3R	29718161	29718230	70	5	5	0	2.32491e-05	0.000285443	up	29718170	3.34122
chr3R	29722751	29723630	880	87	31	2	0.000153215	0.00170806	up	29723060	1.62922
chr3R	29858571	29859380	810	79	65	0	3.47642e-26	1.63284e-24	up	29859100	4.62515
chr3R	29861261	29862160	900	89	49	1	2.03249e-10	4.12558e-09	up	29861710	1.99566
chr3R	29903791	29904580	790	78	46	0	3.3378e-07	5.04333e-06	up	29904130	1.43982
chr3R	30021951	30023090	1140	113	60	0	2.56193e-05	0.000312959	up	30022730	1.24078
chr3R	30195311	30196100	790	78	78	0	2.2737e-09	4.14326e-08	up	30195690	1.80791
chr3R	30208741	30209750	1010	100	76	0	4.05708e-37	2.8255e-35	up	30209370	4.67827
chr3R	30248621	30249160	540	53	0	53	0.000860587	0.00867604	down	30248940	-1.92925
chr3R	30424921	30425640	720	71	69	0	1.23167e-53	1.35685e-51	up	30425320	5.83964
chr3R	30455821	30456610	790	78	78	0	1.35395e-34	8.63538e-33	up	30456330	4.69301
chr3R	30466591	30467970	1380	137	52	20	9.35187e-09	1.60884e-07	up	30466890	2.47821
chr3R	30482961	30483130	170	16	16	0	2.37887e-13	6.15965e-12	up	30483050	6.49342
chr3R	30789201	30789790	590	58	58	0	4.50515e-89	2.02198e-86	up	30789420	7.75639
chr3R	30814651	30815090	440	43	43	0	1.14491e-18	3.73962e-17	up	30814820	4.95872
chr3R	30826871	30827770	900	89	76	0	1.40601e-10	2.89547e-09	up	30827350	2.19481
chr3R	30844611	30845310	700	69	37	0	1.18216e-10	2.44879e-09	up	30845070	2.78259
chr3R	30870331	30871010	680	67	65	0	1.01403e-44	9.10222e-43	up	30870750	4.67404
chr3R	31060491	31061810	1320	131	79	5	5.47692e-35	3.54916e-33	up	31061570	3.55435
chr3R	31133971	31134490	520	51	51	0	7.66921e-32	4.44667e-30	up	31134190	4.36581
chr3R	31268861	31268970	110	10	0	10	2.15031e-06	3.02994e-05	down	31268910	-3.67845
chr3R	31462801	31463470	670	66	66	0	6.83962e-39	5.02318e-37	up	31463280	5.15652
chr4	89631	90560	930	92	61	2	3.93134e-39	2.9227e-37	up	89890	3.97148
chr4	315331	315960	630	62	62	0	3.34253e-09	5.95659e-08	up	315730	3.39621
chr4	404301	404910	610	60	60	0	1.12112e-34	7.1882e-33	up	404610	6.34077
chr4	406681	407510	830	80	80	0	2.85371e-58	3.75884e-56	up	407000	5.86622
chr4	415451	416950	1500	149	121	0	2.73909e-70	5.53204e-68	up	416550	6.39575
chr4	424361	425330	970	95	94	0	5.90965e-31	3.33085e-29	up	424860	3.32719
chr4	485961	487150	1190	118	109	0	4.78033e-45	4.35549e-43	up	486740	3.98699
chr4	561461	561530	70	6	6	0	9.37938e-09	1.6099e-07	up	561510	5.37407
chr4	834241	836450	2210	220	46	3	0.000860203	0.00867604	up	836090	1.12602
chr4	979381	980790	1410	139	0	53	0.000150691	0.00168147	down	980400	-1.29939
chr4	1112651	1113750	1100	109	0	107	4.04999e-33	2.44168e-31	down	1113500	-10.6736
chr4	1272111	1273010	900	89	89	0	7.75418e-05	0.000898328	up	1272320	2.16275
chrX	407411	407840	430	40	40	0	6.86783e-35	4.42683e-33	up	407620	6.50693
chrX	529591	530660	1070	105	35	2	4.29436e-05	0.00051119	up	530130	1.24063
chrX	644611	644820	210	20	0	20	4.14219e-14	1.10806e-12	down	644740	-8.75335
chrX	784301	784790	490	48	48	0	2.71123e-10	5.43893e-09	up	784570	2.56334
chrX	843111	844150	1040	103	64	0	8.10707e-23	3.27472e-21	up	843540	3.11351
chrX	868571	868740	170	16	16	0	3.75823e-06	5.12286e-05	up	868670	3.92342
chrX	1186861	1187450	590	58	3	21	1.43917e-06	2.06389e-05	down	1187290	-1.98412
chrX	1341081	1341190	110	10	0	10	0.000222366	0.00242978	down	1341170	-3.09775
chrX	1401541	1401980	440	43	35	0	7.00442e-05	0.000812245	up	1401650	2.35345
chrX	1405151	1405360	210	20	20	0	3.95189e-09	7.00132e-08	up	1405230	4.45105
chrX	1460471	1461000	530	52	32	0	1.60303e-06	2.28267e-05	up	1460670	2.20584
chrX	1523341	1523810	470	46	6	15	3.35194e-11	7.33193e-10	down	1523380	-8.29988
chrX	1607471	1607630	160	15	0	15	8.56793e-06	0.000111044	down	1607610	-3.77922
chrX	1787171	1787300	130	12	12	0	1.29416e-07	2.03671e-06	up	1787260	4.30535
chrX	1952871	1953690	820	81	48	0	1.21374e-22	4.83818e-21	up	1953030	3.14367
chrX	2005701	2006220	520	51	51	0	3.23842e-49	3.21666e-47	up	2006030	6.62857
chrX	2258661	2259000	340	33	33	0	1.49465e-10	3.06985e-09	up	2258780	3.81194
chrX	2339761	2340600	840	83	48	3	4.6051e-16	1.39164e-14	up	2340020	2.62536
chrX	2388011	2388210	200	19	19	0	3.82156e-08	6.19942e-07	up	2388200	5.30579
chrX	2656051	2656290	240	23	23	0	8.08976e-07	1.18539e-05	up	2656200	3.37377
chrX	2659571	2659770	200	19	19	0	1.76177e-08	2.95285e-07	up	2659700	4.83243
chrX	2684521	2684860	340	33	33	0	2.22931e-07	3.42393e-06	up	2684600	3.774
chrX	2789911	2790540	630	62	0	52	1.1678e-09	2.1738e-08	down	2790350	-2.92666
chrX	2949091	2949620	530	52	52	0	2.0124e-05	0.000250116	up	2949240	2.01375
chrX	3123671	3123950	280	27	27	0	5.63658e-10	1.08764e-08	up	3123840	4.60794
chrX	3311511	3311620	110	10	10	0	1.00169e-07	1.58881e-06	up	3311530	4.62792
chrX	3343711	3344220	510	50	50	0	2.27994e-12	5.52567e-11	up	3343960	2.07355
chrX	3480891	3481320	430	42	42	0	1.30344e-31	7.48581e-30	up	3481110	5.41058
chrX	3510251	3510460	210	20	0	20	1.66753e-05	0.000208967	down	3510280	-3.75424
chrX	3675051	3675100	50	4	4	0	0.00081056	0.00820582	up	3675080	2.36911
chrX	3725901	3726440	540	53	53	0	4.49215e-21	1.6647e-19	up	3726150	5.78131
chrX	3740751	3742030	1280	124	72	0	3.53061e-26	1.65189e-24	up	3741240	4.48697
chrX	3744441	3744580	140	13	13	0	0.000108448	0.00123978	up	3744460	2.82326
chrX	3861241	3861460	220	21	21	0	0.000933319	0.0093703	up	3861440	2.55206
chrX	3991561	3991680	120	11	11	0	2.36864e-11	5.22827e-10	up	3991610	8.04505
chrX	4507231	4507530	300	29	29	0	4.15203e-24	1.77163e-22	up	4507320	6.99243
chrX	4529811	4530480	670	66	65	0	7.89641e-05	0.000913933	up	4530150	1.28068
chrX	4553921	4554480	560	55	35	0	0.000474736	0.00494656	up	4554270	1.16299
chrX	4560531	4560690	160	15	15	0	9.16103e-09	1.58139e-07	up	4560600	4.55248
chrX	4627201	4627720	520	51	0	50	0.000155962	0.00173389	down	4627470	-2.45669
chrX	4918351	4919490	1140	113	83	0	2.16025e-29	1.13324e-27	up	4919250	5.8809
chrX	5063691	5064090	400	39	39	0	3.03653e-16	9.22221e-15	up	5063900	5.28239
chrX	5082731	5083370	640	63	0	32	0.00026913	0.00288868	down	5083140	-2.08865
chrX	5091371	5091440	70	6	6	0	1.24796e-10	2.57628e-09	up	5091390	7.78082
chrX	5152961	5153660	700	69	44	5	0.000216472	0.00237394	up	5153490	1.98158
chrX	5187231	5187280	50	4	4	0	2.44055e-07	3.72008e-06	up	5187270	4.40545
chrX	5289401	5290280	880	87	65	0	0.00022878	0.00249312	up	5289960	1.16152
chrX	5329171	5330070	900	89	32	1	4.10264e-12	9.78657e-11	up	5329740	3.06571
chrX	5553161	5553640	480	45	41	0	1.26109e-06	1.8128e-05	up	5553210	4.11086
chrX	5563291	5563960	670	66	62	0	8.83908e-08	1.41309e-06	up	5563500	1.94542
chrX	5573291	5573860	570	56	0	41	7.81434e-06	0.000102041	down	5573490	-1.69956
chrX	5662101	5662320	220	21	21	0	2.91828e-08	4.78534e-07	up	5662240	3.7295
chrX	5817131	5817610	480	47	0	45	7.18261e-23	2.911e-21	down	5817420	-7.61589
chrX	5883221	5883920	700	69	64	0	8.87751e-21	3.23056e-19	up	5883600	2.58522
chrX	5885221	5885240	20	1	0	1	1.77116e-09	3.26185e-08	down	5885230	-7.40545
chrX	5907791	5908350	560	55	43	0	0.000162501	0.00180328	up	5908080	1.07902
chrX	5916041	5917130	1090	108	0	38	0.000681198	0.00696017	down	5916980	-2.15639
chrX	6092331	6092560	230	22	22	0	0.000109414	0.00124966	up	6092470	2.99589
chrX	6109721	6110420	700	69	57	0	1.60205e-05	0.000202015	up	6110130	1.30078
chrX	6219631	6220290	660	64	0	31	7.30108e-10	1.39111e-08	down	6219820	-2.32381
chrX	6253751	6253980	230	21	21	0	2.72437e-07	4.14228e-06	up	6253860	3.99174
chrX	6435031	6435090	60	5	0	5	1.38074e-09	2.55839e-08	down	6435060	-7.59201
chrX	6550211	6550360	150	14	14	0	7.03852e-06	9.23082e-05	up	6550310	3.1201
chrX	7005631	7005740	110	10	10	0	4.4423e-07	6.62138e-06	up	7005680	4.13408
chrX	7014921	7015640	720	71	26	8	6.44246e-06	8.49507e-05	up	7015250	1.36173
chrX	7161671	7163000	1330	132	99	0	1.25e-42	1.06672e-40	up	7162690	4.8367
chrX	7241891	7242350	460	45	40	0	8.25311e-13	2.04961e-11	up	7242130	2.49685
chrX	7349891	7350340	450	44	44	0	1.44426e-40	1.14389e-38	up	7350190	6.39126
chrX	7710601	7711330	730	72	72	0	6.2731e-58	8.17392e-56	up	7710980	5.09567
chrX	7744171	7744330	160	15	15	0	1.82108e-08	3.04385e-07	up	7744270	4.79806
chrX	8251421	8252160	740	73	31	0	0.000124776	0.00141048	up	8251900	1.38515
chrX	8682381	8682650	270	26	26	0	3.77544e-09	6.6985e-08	up	8682550	4.29011
chrX	9086681	9087320	640	63	26	0	1.01958e-05	0.000131021	up	9087190	3.7738
chrX	9152001	9152390	390	38	38	0	2.65883e-19	9.15332e-18	up	9152210	4.63486
chrX	9461011	9461110	100	9	9	0	1.62562e-05	0.000204138	up	9461080	3.25165
chrX	9532581	9532820	240	23	23	0	1.97441e-06	2.79509e-05	up	9532680	3.75175
chrX	9550661	9551240	580	57	40	0	7.88745e-12	1.82405e-10	up	9550990	2.08123
chrX	9658551	9659270	720	70	50	0	1.25057e-21	4.75059e-20	up	9659030	2.70447
chrX	9686431	9688220	1790	178	61	34	2.51782e-09	4.52685e-08	up	9687870	1.74317
chrX	9778401	9778980	580	57	57	0	1.9709e-58	2.65371e-56	up	9778650	5.16397
chrX	9891011	9891120	110	10	10	0	4.68032e-06	6.28086e-05	up	9891030	3.8228
chrX	10009691	10010650	960	95	95	0	4.82822e-52	5.17773e-50	up	10009970	5.21976
chrX	10085931	10086800	870	86	48	6	0.000277979	0.00297312	up	10086360	1.1365
chrX	10141331	10141410	80	7	7	0	0.000189431	0.00209064	up	10141390	2.60767
chrX	10206251	10206350	100	9	9	0	7.99311e-05	0.000923222	up	10206300	2.80426
chrX	10252711	10253300	590	58	58	0	3.46695e-14	9.33611e-13	up	10252970	2.36153
chrX	10316471	10316720	250	24	24	0	5.21433e-11	1.12834e-09	up	10316630	6.11121
chrX	10329631	10330630	1000	99	83	0	1.46336e-30	8.06045e-29	up	10330170	4.26808
chrX	10409721	10410310	590	58	0	51	1.92832e-54	2.22547e-52	down	10409950	-8.75643
chrX	10488961	10489090	130	12	0	12	1.01428e-05	0.000130479	down	10488990	-3.50268
chrX	10624521	10625470	950	93	85	0	2.14953e-17	6.81884e-16	up	10624900	2.50012
chrX	10627161	10627900	740	73	57	4	8.84916e-07	1.29042e-05	up	10627480	1.53638
chrX	10642361	10642570	210	20	20	0	3.30473e-07	4.99958e-06	up	10642390	4.22516
chrX	10728491	10728850	360	35	35	0	6.53923e-10	1.24988e-08	up	10728730	4.15255
chrX	10832281	10832880	600	59	59	0	3.8591e-95	3.11764e-92	up	10832560	9.27758
chrX	11081941	11081990	50	3	3	0	2.6236e-06	3.67972e-05	up	11081980	3.7606
chrX	11153551	11154690	1140	113	55	5	1.42309e-12	3.49089e-11	up	11154170	2.04277
chrX	11165041	11165180	140	13	13	0	2.78958e-06	3.87234e-05	up	11165090	3.86843
chrX	11319901	11320180	280	27	27	0	3.89358e-13	9.91794e-12	up	11320010	6.46339
chrX	11651561	11651630	70	6	6	0	0.000193809	0.00213507	up	11651580	2.69058
chrX	12035021	12035750	730	71	33	0	3.70344e-05	0.000443461	up	12035490	1.3168
chrX	12104111	12104740	630	62	58	0	3.5759e-08	5.80868e-07	up	12104390	1.80164
chrX	12353651	12353700	50	4	4	0	1.77023e-07	2.74669e-06	up	12353690	4.36835
chrX	12386191	12386700	510	50	50	0	1.42969e-67	2.66538e-65	up	12386460	10.1713
chrX	12437031	12437720	690	68	56	0	2.14481e-06	3.02571e-05	up	12437250	1.51953
chrX	12540861	12541030	170	16	16	0	2.3049e-10	4.6629e-09	up	12540970	5.30592
chrX	12568351	12569130	780	76	76	0	1.69367e-55	2.03207e-53	up	12568770	5.67408
chrX	12900981	12901400	420	41	0	40	2.72328e-06	3.80193e-05	down	12901220	-2.44018
chrX	12957541	12958010	470	46	0	28	0.00027212	0.00291819	down	12957910	-1.8539
chrX	12975971	12977000	1030	101	0	96	0.000423056	0.00443477	down	12976690	-1.7194
chrX	13204871	13204920	50	4	4	0	1.208e-07	1.90358e-06	up	13204910	4.41904
chrX	13204951	13205010	60	4	4	0	7.99953e-05	0.000923222	up	13204960	2.99917
chrX	13296461	13297250	790	78	0	44	4.09176e-21	1.52098e-19	down	13296680	-6.2642
chrX	13401121	13401520	400	38	38	0	2.00469e-13	5.21306e-12	up	13401370	3.31078
chrX	13401571	13401740	170	16	16	0	2.29681e-05	0.000282279	up	13401710	2.66499
chrX	13563271	13564210	940	93	35	5	3.66287e-14	9.82005e-13	up	13563540	2.19827
chrX	13667621	13668170	550	54	0	45	7.42499e-06	9.70615e-05	down	13667880	-2.01631
chrX	13909111	13909340	230	22	22	0	1.90449e-07	2.94746e-06	up	13909230	3.93592
chrX	14225991	14226540	550	54	0	25	2.97111e-08	4.86539e-07	down	14226140	-3.08742
chrX	14233861	14234540	680	67	1	21	0.000245572	0.00265227	down	14234500	-3.1556
chrX	14247041	14247860	820	81	62	0	2.97229e-33	1.80996e-31	up	14247280	5.79149
chrX	14585441	14585500	60	5	5	0	4.20019e-07	6.28369e-06	up	14585470	4.05353
chrX	14879091	14879200	110	10	10	0	4.68228e-05	0.000554101	up	14879130	3.09096
chrX	14885471	14885990	520	51	0	51	4.26851e-09	7.54021e-08	down	14885790	-2.32842
chrX	14901431	14902070	640	63	0	63	0.000222117	0.00242925	down	14901790	-1.27457
chrX	14910171	14910350	180	17	17	0	6.57009e-11	1.4017e-09	up	14910230	5.35497
chrX	14918561	14919060	500	49	45	0	2.47062e-13	6.38358e-12	up	14918890	3.99122
chrX	14953691	14954440	750	74	74	0	3.46502e-84	1.19969e-81	up	14954090	7.46465
chrX	14954911	14955620	710	70	70	0	2.21302e-06	3.11468e-05	up	14955360	1.40704
chrX	15080921	15081520	600	59	59	0	7.89658e-79	2.17479e-76	up	15081200	8.99019
chrX	15137101	15137750	650	64	0	62	6.82764e-52	7.13253e-50	down	15137430	-9.43526
chrX	15139141	15140090	950	94	35	0	1.20848e-05	0.000154313	up	15139870	1.47152
chrX	15351541	15351790	250	22	22	0	0.000784404	0.00796098	up	15351680	2.6172
chrX	15353571	15354080	510	50	50	0	2.31601e-38	1.67056e-36	up	15353770	8.73446
chrX	15380121	15380850	730	72	72	0	1.77469e-51	1.8072e-49	up	15380380	5.12031
chrX	15385311	15386120	810	80	61	0	7.55356e-26	3.44113e-24	up	15385850	4.41908
chrX	15490511	15490840	330	30	30	0	4.89973e-14	1.30782e-12	up	15490700	5.54694
chrX	15594321	15595130	810	79	79	0	9.16668e-28	4.55253e-26	up	15594640	4.84778
chrX	15653281	15654000	720	71	71	0	3.69454e-86	1.31678e-83	up	15653700	7.88577
chrX	15799031	15799660	630	62	0	62	3.65116e-26	1.70172e-24	down	15799310	-10.1378
chrX	16104711	16106280	1570	156	59	3	2.3296e-44	2.07574e-42	up	16105960	5.01945
chrX	16244641	16245080	440	43	43	0	3.16867e-42	2.66652e-40	up	16244910	6.92926
chrX	16269531	16269680	150	13	13	0	0.000288098	0.00307592	up	16269600	2.68707
chrX	16535451	16535500	50	3	3	0	4.16364e-06	5.63113e-05	up	16535470	3.46615
chrX	16624741	16624790	50	2	2	0	1.21438e-05	0.000154904	up	16624780	3.16186
chrX	16637161	16638110	950	94	49	0	0.000239039	0.00258789	up	16637420	1.34391
chrX	16683541	16684300	760	75	0	29	0.000112914	0.00128357	down	16684060	-1.38299
chrX	16746981	16747050	70	3	3	0	3.81822e-05	0.000456303	up	16747000	2.99176
chrX	16846541	16847000	460	45	45	0	1.63519e-13	4.26134e-12	up	16846770	3.24395
chrX	16967411	16967860	450	44	44	0	4.1425e-31	2.35675e-29	up	16967620	5.83822
chrX	16986971	16988410	1440	143	0	89	0.000119741	0.00135737	down	16987710	-2.02541
chrX	17077641	17079030	1390	138	36	4	8.64562e-06	0.000111931	up	17077950	1.44591
chrX	17091131	17091330	200	19	19	0	2.16853e-07	3.33904e-06	up	17091210	3.90645
chrX	17175651	17176260	610	60	60	0	1.3951e-59	2.03685e-57	up	17175940	6.62372
chrX	17229761	17230330	570	56	56	0	5.04757e-14	1.34432e-12	up	17229990	3.97944
chrX	17531801	17533070	1270	126	126	0	4.32826e-53	4.68302e-51	up	17532030	5.28515
chrX	17695341	17696250	910	90	56	1	4.20421e-12	1.00091e-10	up	17695920	2.05313
chrX	17697501	17698130	630	60	60	0	3.98564e-27	1.93968e-25	up	17697840	6.0314
chrX	17720001	17720760	760	75	70	0	7.75992e-10	1.47159e-08	up	17720470	2.03311
chrX	17751491	17752220	730	72	72	0	3.16103e-104	3.4823e-101	up	17751910	8.8098
chrX	17820111	17821020	910	90	89	0	1.35326e-47	1.30149e-45	up	17820400	4.26346
chrX	17870781	17870870	90	8	8	0	1.00337e-05	0.000129458	up	17870840	3.3636
chrX	17884621	17884900	280	27	27	0	2.48321e-09	4.49127e-08	up	17884710	4.48247
chrX	17912591	17912810	220	21	21	0	4.78275e-06	6.41121e-05	up	17912660	2.58286
chrX	17968001	17968610	610	60	47	0	7.03065e-09	1.2241e-07	up	17968390	2.17105
chrX	18052131	18052510	380	37	37	0	8.90167e-20	3.13577e-18	up	18052310	6.64243
chrX	18238411	18239820	1410	139	139	0	9.11688e-41	7.31644e-39	up	18238730	5.97742
chrX	18241271	18241610	340	33	33	0	5.02378e-15	1.42907e-13	up	18241380	6.79275
chrX	18357871	18358240	370	35	35	0	9.57336e-16	2.85037e-14	up	18358090	5.0787
chrX	18358561	18358640	80	7	7	0	3.2051e-05	0.000387232	up	18358630	3.33863
chrX	18517411	18517840	430	42	42	0	1.06831e-23	4.49507e-22	up	18517650	6.98888
chrX	18621421	18622340	920	90	90	0	3.96221e-90	2.18246e-87	up	18621880	8.43039
chrX	18634931	18635730	800	79	69	0	9.70703e-54	1.09934e-51	up	18635520	4.93353
chrX	18703871	18704210	340	33	33	0	7.60002e-17	2.38593e-15	up	18703980	7.03426
chrX	18780251	18780640	390	38	38	0	2.79735e-19	9.60291e-18	up	18780480	6.15191
chrX	18843291	18843940	650	64	63	0	3.7171e-35	2.44803e-33	up	18843450	4.26461
chrX	19189831	19190400	570	56	56	0	6.43722e-05	0.000750782	up	19190050	1.95477
chrX	19325651	19326170	520	51	51	0	4.4743e-34	2.76631e-32	up	19325860	6.92047
chrX	19545911	19546170	260	25	25	0	2.41162e-09	4.36831e-08	up	19546010	4.31884
chrX	19585291	19585370	80	7	7	0	8.99499e-06	0.00011633	up	19585300	3.5065
chrX	19717691	19719070	1380	135	76	1	6.78633e-19	2.26548e-17	up	19718170	3.02465
chrX	19851161	19851200	40	3	3	0	0.000572562	0.00590495	up	19851180	2.41709
chrX	19897701	19897850	150	13	13	0	1.53975e-05	0.000194767	up	19897830	3.20364
chrX	20104981	20105360	380	37	37	0	1.05898e-11	2.42585e-10	up	20105260	6.28203
chrX	20108501	20108550	50	4	4	0	1.91878e-07	2.96579e-06	up	20108540	4.36668
chrX	20108581	20108630	50	4	4	0	3.10895e-08	5.07739e-07	up	20108590	5.23461
chrX	20239341	20239380	40	3	3	0	4.14238e-08	6.70192e-07	up	20239360	4.51733
chrX	20287431	20287560	130	12	12	0	9.68242e-10	1.81067e-08	up	20287470	5.7741
chrX	20524781	20525510	730	72	59	0	1.17951e-53	1.31131e-51	up	20525160	5.25033
chrX	20583211	20583580	370	36	36	0	3.09241e-11	6.77646e-10	up	20583360	3.85287
chrX	20583671	20583770	100	9	9	0	7.10479e-07	1.04995e-05	up	20583720	3.99229
chrX	20629411	20629590	180	14	14	0	4.18375e-09	7.40126e-08	up	20629560	5.62447
chrX	20631981	20632630	650	64	62	0	4.98245e-30	2.65979e-28	up	20632220	4.75446
chrX	20636701	20637100	400	39	39	0	1.79116e-22	7.11648e-21	up	20636960	4.15715
chrX	20760171	20761020	850	84	84	0	1.74441e-81	5.56284e-79	up	20760660	7.72758
chrX	21058561	21058720	160	15	15	0	2.0003e-07	3.08786e-06	up	21058620	4.20746
chrX	21061641	21062030	390	38	38	0	1.38177e-17	4.4064e-16	up	21061900	9.15887
chrX	21087131	21087350	220	21	12	0	1.90049e-05	0.000236449	up	21087150	3.18648
chrX	21357681	21358520	840	83	48	1	2.44517e-16	7.46361e-15	up	21357950	2.66924
chrX	21362651	21363320	670	66	55	3	2.23907e-11	4.96943e-10	up	21362880	2.57111
chrX	21562961	21563150	190	16	16	0	1.55433e-07	2.421e-06	up	21563090	4.01301
chrX	21565711	21565820	110	10	10	0	2.20257e-08	3.65627e-07	up	21565790	4.80891
chrX	21604851	21606040	1190	117	68	0	1.08806e-08	1.85967e-07	up	21605850	2.38401
chrX	21623641	21624160	520	51	34	6	3.37358e-10	6.63653e-09	up	21623780	1.98787
chrX	21958201	21958650	450	44	0	44	2.42324e-05	0.000296914	down	21958310	-2.39847
chrX	22020251	22020280	30	2	2	0	1.00101e-07	1.58881e-06	up	22020270	4.40515
chrX	22020431	22020670	240	22	22	0	6.24056e-06	8.26482e-05	up	22020660	3.60694
chrX	22056821	22057140	320	31	31	0	5.10984e-12	1.20469e-10	up	22056910	4.24846
chrX	22068641	22068840	200	19	19	0	1.62707e-19	5.66575e-18	up	22068740	9.3585
chrX	22071411	22071600	190	18	18	0	2.527e-13	6.50153e-12	up	22071510	5.79761
chrX	22582901	22583290	390	38	38	0	2.74583e-14	7.44384e-13	up	22583130	4.5017
chrX	22824601	22825080	480	47	47	0	3.79389e-19	1.29142e-17	up	22824870	4.09293
chrX	23153581	23153710	130	10	10	0	2.28905e-09	4.16497e-08	up	23153670	5.00952
chrX	23153811	23153890	80	7	7	0	3.02359e-10	6.00653e-09	up	23153830	7.62735
chrY	9101	9270	170	16	0	16	1.14955e-10	2.38532e-09	down	9190	-4.93526
chrY	860291	860350	60	5	5	0	0.000894007	0.00898306	up	860300	2.43874
