# Supplementary material for: CTCF loss has limited effects on global genome architecture in Drosophila despite critical regulatory functions
Source: Nat Commun. 2021 Feb 12;12:1011. doi: 10.1038/s41467-021-21366-2 (PMC7880997; doi:10.1038/s41467-021-21366-2)
Supplement: Supplementary file 11 — Supplementary Data 8 [file 41467_2021_21366_MOESM11_ESM.xlsx]

## Sheet: Sheet1
chr	start	end	width	nWindows	logFC.up	logFC.down	PValue	FDR	direction	best.pos	best.logFC
chr2L	16591	16950	360	35	35	0	0.000127907	0.000579459	up	16870	4.13336
chr2L	18331	19100	770	76	76	0	0.000343629	0.00101627	up	18460	4.3807
chr2L	19441	19790	350	34	34	0	2.23884e-05	0.000235561	up	19620	5.01199
chr2L	21181	22010	830	81	81	0	0.000111724	0.000542298	up	21280	4.65544
chr2L	33581	33800	220	21	21	0	2.32493e-05	0.000239698	up	33670	4.55944
chr2L	35391	35940	550	54	54	0	4.68949e-05	0.000347691	up	35670	6.98853
chr2L	42051	42080	30	2	2	0	0.00292579	0.00487075	up	42070	2.93358
chr2L	42151	42260	110	10	10	0	0.00091097	0.00189316	up	42230	3.35635
chr2L	64811	65270	460	44	44	0	7.88599e-06	0.000142569	up	65050	5.36753
chr2L	65661	66070	410	40	40	0	6.29482e-06	0.000126428	up	65970	5.45817
chr2L	73711	74250	540	50	50	0	0.00247107	0.00421626	up	73990	4.23658
chr2L	80131	80340	210	19	19	0	0.00100487	0.00203541	up	80230	3.27673
chr2L	102031	102610	580	57	57	0	0.000245377	0.000831227	up	102140	4.89376
chr2L	106531	107040	510	50	50	0	0.000209539	0.000763087	up	106990	3.93604
chr2L	107591	108080	490	48	48	0	0.000613633	0.00143978	up	107990	3.90956
chr2L	114371	114910	540	53	53	0	7.56759e-05	0.000449677	up	114420	4.4583
chr2L	130561	132090	1530	152	152	0	0.00111459	0.00220565	up	131400	3.85927
chr2L	138211	138450	240	23	23	0	8.69874e-06	0.000147351	up	138300	4.82194
chr2L	143031	143510	480	47	47	0	0.0003831	0.00107999	up	143090	4.20027
chr2L	153131	153570	440	43	43	0	3.3032e-05	0.000290129	up	153510	4.58559
chr2L	182401	183080	680	67	67	0	0.00360821	0.00582132	up	182610	3.88221
chr2L	203431	203950	520	50	50	0	0.0046283	0.00721964	up	203920	3.18407
chr2L	250621	251400	780	77	77	0	0.000105865	0.000523952	up	251270	5.0044
chr2L	252191	252580	390	36	36	0	1.05945e-05	0.000162125	up	252360	4.96819
chr2L	271571	271980	410	40	40	0	0.000174495	0.00069111	up	271640	4.39937
chr2L	277051	277730	680	67	67	0	3.50918e-06	9.41127e-05	up	277610	5.75767
chr2L	283091	283610	520	51	51	0	0.000234567	0.000811646	up	283120	3.83599
chr2L	285471	286120	650	62	62	0	0.000395731	0.00109746	up	285630	4.35902
chr2L	291991	292010	20	1	1	0	0.0026536	0.00447031	up	292000	2.76211
chr2L	292081	292600	520	51	51	0	0.0002972	0.00093267	up	292510	4.19988
chr2L	294491	295330	840	83	83	0	0.00121453	0.00235203	up	294560	3.62508
chr2L	297291	298110	820	81	81	0	0.00140307	0.00263527	up	297370	3.7924
chr2L	305451	306100	650	64	64	0	0.00240103	0.00412087	up	305510	3.45406
chr2L	403831	404430	600	59	59	0	0.000598168	0.00141784	up	404290	4.41383
chr2L	419441	420140	700	69	69	0	0.00022566	0.000791123	up	419480	4.01063
chr2L	421241	421730	490	47	47	0	0.0028037	0.00469605	up	421370	4.34032
chr2L	452761	453270	510	50	50	0	0.000138476	0.000606078	up	453190	4.96608
chr2L	455251	455690	440	40	40	0	7.71253e-05	0.000455716	up	455290	4.42312
chr2L	542361	542930	570	56	56	0	0.00250597	0.00426454	up	542410	3.14579
chr2L	544501	544930	430	42	42	0	0.000517776	0.00129399	up	544550	3.94738
chr2L	559061	559590	530	50	50	0	0.00191498	0.00341181	up	559210	3.38087
chr2L	560181	560610	430	42	42	0	0.000862703	0.00182005	up	560560	3.49883
chr2L	563891	564310	420	41	41	0	0.000531572	0.00131374	up	563950	3.77468
chr2L	568001	568510	510	50	50	0	0.00040897	0.0011228	up	568040	3.70412
chr2L	574211	574670	460	45	45	0	0.00193341	0.00343894	up	574480	4.46151
chr2L	576801	577060	260	25	25	0	9.61808e-06	0.000156627	up	577050	4.91326
chr2L	602331	602820	490	48	0	48	2.97293e-06	8.71084e-05	down	602390	-6.8252
chr2L	741821	741930	110	10	10	0	0.00436837	0.00686288	up	741920	2.8794
chr2L	745641	746120	480	47	47	0	0.00132989	0.0025214	up	746040	3.47597
chr2L	750431	750560	130	11	11	0	0.00453048	0.00708417	up	750530	2.92867
chr2L	810381	810550	170	16	16	0	0.00169193	0.00307371	up	810540	3.40207
chr2L	811411	811740	330	32	32	0	1.5236e-05	0.000191544	up	811480	5.07644
chr2L	815811	816160	350	34	34	0	0.000550539	0.00134553	up	816060	3.84489
chr2L	819551	820050	500	49	49	0	0.00278781	0.00467288	up	820010	3.36795
chr2L	821071	822030	960	91	91	0	0.00657524	0.00992588	up	821200	3.77342
chr2L	825711	826240	530	52	52	0	0.000602488	0.00142435	up	825750	3.46625
chr2L	833301	833320	20	1	1	0	0.0014849	0.00275858	up	833310	2.97141
chr2L	850821	851490	670	66	66	0	0.0028569	0.00477452	up	851410	3.38405
chr2L	852571	852960	390	38	38	0	0.00305093	0.00505024	up	852690	3.62364
chr2L	869681	871830	2150	214	213	0	0.00065204	0.00149648	up	870810	4.15036
chr2L	901471	901590	120	11	11	0	0.00385643	0.00616346	up	901570	3.1976
chr2L	901621	901830	210	17	17	0	2.37426e-05	0.000242469	up	901750	4.40397
chr2L	1023801	1023890	90	8	8	0	0.000317604	0.000970274	up	1023850	3.34568
chr2L	1047581	1047870	290	28	28	0	6.95252e-05	0.000432285	up	1047710	4.16231
chr2L	1049391	1049770	380	37	37	0	0.000116555	0.000555309	up	1049620	5.43672
chr2L	1054951	1055070	120	11	11	0	0.0013974	0.00262681	up	1054980	3.092
chr2L	1077611	1078160	550	54	54	0	0.00440693	0.00691491	up	1078090	3.14004
chr2L	1080721	1081080	360	35	35	0	0.000166528	0.000677306	up	1080800	4.07652
chr2L	1086701	1087010	310	30	30	0	7.71388e-05	0.000455716	up	1086710	4.27901
chr2L	1108091	1108800	710	70	70	0	0.000495454	0.00126352	up	1108780	4.02091
chr2L	1118201	1118410	210	20	20	0	2.46093e-05	0.000247049	up	1118390	4.02868
chr2L	1128781	1129450	670	66	66	0	0.00127025	0.00243437	up	1128900	3.79785
chr2L	1134431	1134500	70	5	5	0	0.00584508	0.0089191	up	1134440	2.95118
chr2L	1142531	1143030	500	49	49	0	0.00084299	0.00178996	up	1142590	3.54395
chr2L	1147651	1147940	290	28	28	0	1.41438e-05	0.000185533	up	1147720	4.91287
chr2L	1150561	1150930	370	36	36	0	8.66909e-05	0.000481055	up	1150580	4.26882
chr2L	1158021	1158810	790	76	76	0	0.000899603	0.00187774	up	1158200	3.77899
chr2L	1166281	1166680	400	39	39	0	0.00039206	0.00109115	up	1166390	4.62669
chr2L	1177401	1177870	470	46	46	0	0.00177861	0.00321373	up	1177830	3.30463
chr2L	1183811	1184220	410	40	40	0	3.50907e-05	0.000300375	up	1184120	4.7555
chr2L	1185561	1185790	230	22	22	0	0.000362082	0.0010472	up	1185640	3.5939
chr2L	1229621	1229720	100	9	9	0	1.42109e-05	0.000185931	up	1229640	4.40396
chr2L	1346051	1346250	200	19	19	0	0.000211233	0.000766101	up	1346130	3.98939
chr2L	1362321	1362580	260	25	0	25	0.000373759	0.00106697	down	1362460	-3.86723
chr2L	1502701	1503180	480	47	47	0	0.000185582	0.000715077	up	1502840	4.79596
chr2L	1504241	1504720	480	47	47	0	8.62869e-05	0.000480506	up	1504530	5.91477
chr2L	1610971	1611600	630	62	62	0	0.00181178	0.00326196	up	1611030	3.55047
chr2L	1627411	1627500	90	8	8	0	0.000897035	0.00187281	up	1627450	3.28464
chr2L	1639461	1639690	230	22	22	0	0.000125348	0.000573909	up	1639510	3.90847
chr2L	1704681	1705130	450	44	44	0	9.79748e-05	0.00050557	up	1704760	4.46642
chr2L	1710231	1710690	460	45	45	0	0.000179351	0.000702632	up	1710630	4.05825
chr2L	1715681	1716160	480	47	47	0	0.000551987	0.00134797	up	1716070	4.12505
chr2L	1724191	1724830	640	63	63	0	4.88582e-06	0.000110233	up	1724570	7.89483
chr2L	1727711	1728150	440	43	43	0	0.00262491	0.00443063	up	1728070	3.32486
chr2L	1728211	1728950	740	73	73	0	9.57528e-05	0.000499662	up	1728410	4.62077
chr2L	1732151	1732620	470	46	46	0	0.00036145	0.00104647	up	1732280	4.80584
chr2L	1751961	1752350	390	38	38	0	0.00287495	0.00479848	up	1752050	3.63844
chr2L	1884211	1884870	660	65	65	0	0.00401657	0.00638666	up	1884790	3.42486
chr2L	1909181	1910190	1010	100	100	0	3.70242e-05	0.000307872	up	1909410	4.26873
chr2L	1979391	1979560	170	16	16	0	0.000283221	0.000904068	up	1979460	3.78129
chr2L	1980581	1981300	720	71	71	0	0.000421235	0.00114294	up	1981140	4.19708
chr2L	2006271	2006960	690	68	68	0	0.00121603	0.00235392	up	2006830	3.87153
chr2L	2009571	2010200	630	62	62	0	0.00253368	0.00430279	up	2009630	4.02277
chr2L	2045271	2045650	380	37	37	0	8.9998e-05	0.000487359	up	2045600	4.28596
chr2L	2109891	2110930	1040	103	103	0	0.000100615	0.00050973	up	2110240	5.01441
chr2L	2145021	2145480	460	45	45	0	0.00012685	0.000576874	up	2145100	4.27347
chr2L	2147111	2147700	590	58	58	0	0.000447767	0.00118193	up	2147550	4.14784
chr2L	2151571	2151980	410	39	39	0	3.25778e-05	0.000288804	up	2151620	4.50983
chr2L	2212571	2212670	100	9	9	0	0.000529467	0.00131061	up	2212650	3.37175
chr2L	2213821	2214420	600	59	59	0	0.000570211	0.00137796	up	2213940	4.29544
chr2L	2216161	2216380	220	21	21	0	0.000225791	0.000791274	up	2216250	3.89066
chr2L	2217051	2217450	400	39	39	0	9.15934e-05	0.00049158	up	2217360	4.77326
chr2L	2220471	2221320	850	84	84	0	4.02812e-05	0.000322178	up	2221140	4.79519
chr2L	2221381	2221400	20	1	1	0	0.00545053	0.00837787	up	2221390	2.50917
chr2L	2226081	2226710	630	62	62	0	0.00106078	0.00212157	up	2226620	3.80302
chr2L	2236721	2237190	470	46	46	0	9.85897e-05	0.00050557	up	2236800	4.9122
chr2L	2357211	2357830	620	61	61	0	0.000110621	0.000538683	up	2357310	4.94548
chr2L	2364391	2365580	1190	118	118	0	0.00329759	0.0053875	up	2365500	3.8831
chr2L	2375571	2376500	930	92	92	0	0.0018118	0.00326196	up	2375660	3.63815
chr2L	2380541	2381270	730	72	72	0	0.00121638	0.00235409	up	2381200	3.51603
chr2L	2382861	2383410	550	54	54	0	0.000653986	0.00149904	up	2383320	3.74754
chr2L	2420351	2420910	560	55	55	0	0.00240758	0.00412976	up	2420450	3.89074
chr2L	2492481	2493430	950	91	91	0	0.000845679	0.00179335	up	2492980	4.31942
chr2L	2574731	2575360	630	62	62	0	0.000165483	0.000674926	up	2574790	4.18308
chr2L	2579911	2580430	520	51	51	0	2.02536e-05	0.000221344	up	2580330	5.35162
chr2L	2677511	2677800	290	26	26	0	0.000476327	0.00122966	up	2677560	3.58505
chr2L	2700281	2700580	300	29	29	0	2.73041e-05	0.000262247	up	2700530	4.49971
chr2L	2724321	2725050	730	72	72	0	0.000682318	0.00154285	up	2724920	4.05695
chr2L	2744771	2745230	460	45	45	0	0.000138208	0.000605278	up	2745050	5.1954
chr2L	2748401	2749010	610	60	60	0	0.000473966	0.00122707	up	2748440	4.14435
chr2L	2758161	2758520	360	35	35	0	9.38939e-05	0.000495107	up	2758420	4.3261
chr2L	2759531	2760130	600	58	58	0	0.000848218	0.00179594	up	2760000	4.22005
chr2L	2765711	2766370	660	65	65	0	0.000251746	0.000843626	up	2765990	4.37824
chr2L	2767611	2768070	460	45	45	0	0.000454132	0.0011922	up	2767650	3.71737
chr2L	2769801	2770330	530	52	52	0	0.000238575	0.000818308	up	2770220	4.59232
chr2L	2799941	2800790	850	84	84	0	0.00430489	0.00677596	up	2800780	3.55697
chr2L	2815601	2816130	530	52	52	0	0.00248975	0.00424333	up	2816100	3.08963
chr2L	2834611	2834780	170	16	16	0	8.47504e-07	4.55937e-05	up	2834740	5.55897
chr2L	2848781	2848950	170	15	15	0	5.69256e-06	0.000121057	up	2848810	5.23656
chr2L	2855541	2856300	760	75	75	0	0.000475806	0.00122902	up	2855590	4.21403
chr2L	2856841	2857400	560	55	55	0	0.000760053	0.00166208	up	2856950	3.88145
chr2L	2874321	2875030	710	70	70	0	0.00041802	0.00113928	up	2874930	4.30656
chr2L	2878071	2878600	530	52	52	0	4.34505e-05	0.000335885	up	2878550	4.71063
chr2L	2878881	2879290	410	40	40	0	3.88715e-05	0.000315086	up	2878960	4.56866
chr2L	2882961	2883330	370	36	36	0	9.82787e-05	0.00050557	up	2883310	4.36865
chr2L	2884961	2886220	1260	125	125	0	0.000665874	0.0015143	up	2885070	3.92693
chr2L	2920241	2920440	200	19	19	0	0.00336404	0.00547528	up	2920410	2.9342
chr2L	2955611	2956080	470	43	43	0	0.000427497	0.00115232	up	2955830	4.12412
chr2L	2957051	2957440	390	38	38	0	1.4505e-05	0.000186928	up	2957270	5.33182
chr2L	2957951	2958030	80	7	7	0	0.00320345	0.0052651	up	2958010	3.08803
chr2L	2969481	2969880	400	39	39	0	0.000208599	0.000760822	up	2969790	4.34956
chr2L	2972411	2973000	590	58	58	0	0.00027207	0.00088452	up	2972500	3.92965
chr2L	2976841	2977270	430	42	42	0	0.0023075	0.00398152	up	2977180	3.43948
chr2L	2979111	2979510	400	39	39	0	2.5594e-05	0.000253084	up	2979460	4.83943
chr2L	2987591	2988220	630	62	62	0	0.00131288	0.00249859	up	2988050	3.80859
chr2L	2992561	2993180	620	61	61	0	0.000885231	0.00185675	up	2992710	4.4074
chr2L	2999051	2999380	330	32	32	0	1.68385e-05	0.000201572	up	2999080	4.79879
chr2L	3022981	3023330	350	34	34	0	5.97106e-05	0.000398632	up	3023260	4.46422
chr2L	3028991	3029540	550	54	54	0	0.000388677	0.00108758	up	3029050	4.39173
chr2L	3030181	3030690	510	49	49	0	0.000138227	0.000605278	up	3030240	3.96879
chr2L	3037171	3037610	440	43	43	0	0.000126859	0.000576874	up	3037250	4.18134
chr2L	3039671	3040240	570	56	56	0	0.000222614	0.000785011	up	3039700	3.73688
chr2L	3055741	3057090	1350	131	131	0	0.00144953	0.0027079	up	3055870	4.22973
chr2L	3059191	3059660	470	46	46	0	0.0059897	0.00912283	up	3059220	3.02985
chr2L	3090381	3090450	70	6	6	0	0.00228312	0.00394698	up	3090420	3.12214
chr2L	3095001	3095250	250	24	24	0	0.00112464	0.00221932	up	3095020	3.42796
chr2L	3108271	3108760	490	48	48	0	0.000528339	0.00131001	up	3108630	4.46409
chr2L	3131661	3132030	370	36	36	0	0.000101261	0.000510995	up	3131760	4.20478
chr2L	3144631	3145240	610	60	60	0	0.000430832	0.00115682	up	3145170	4.10197
chr2L	3145521	3146010	490	48	48	0	0.000496541	0.00126484	up	3145670	4.50711
chr2L	3159411	3159930	520	51	37	0	0.00109572	0.00217795	up	3159570	3.88007
chr2L	3170961	3171300	340	33	33	0	3.68311e-05	0.000307554	up	3171220	4.65655
chr2L	3172641	3173350	710	68	68	0	2.33343e-05	0.000239927	up	3172780	4.74568
chr2L	3248661	3248780	120	11	11	0	0.00234973	0.00404049	up	3248750	3.16661
chr2L	3265301	3265460	160	13	13	0	0.000274094	0.000887909	up	3265410	3.70203
chr2L	3265491	3265520	30	2	2	0	0.00055669	0.00135397	up	3265510	3.39323
chr2L	3290941	3291470	530	52	52	0	5.05871e-06	0.000111996	up	3291010	5.0385
chr2L	3303401	3303820	420	41	41	0	0.000169553	0.000682295	up	3303810	4.48709
chr2L	3319731	3320150	420	41	41	0	5.48711e-05	0.000377473	up	3319760	4.28198
chr2L	3357201	3357510	310	30	30	0	0.000117122	0.000555792	up	3357260	4.14895
chr2L	3372431	3372840	410	40	40	0	6.17631e-05	0.000405974	up	3372590	4.28335
chr2L	3373201	3373720	520	51	51	0	0.0024415	0.00417733	up	3373290	3.61004
chr2L	3376611	3377130	520	51	51	0	0.00429584	0.00676408	up	3377110	3.50443
chr2L	3426951	3427170	220	21	21	0	0.000696637	0.00156856	up	3426990	3.48225
chr2L	3452141	3452610	470	46	46	0	0.000573084	0.00138256	up	3452500	4.145
chr2L	3457131	3457310	180	17	17	0	0.000382229	0.00107864	up	3457150	3.57009
chr2L	3465911	3466430	520	51	51	0	2.71721e-06	8.46368e-05	up	3466050	5.81242
chr2L	3469861	3470270	410	40	40	0	2.26905e-05	0.000237147	up	3470180	5.1412
chr2L	3472251	3472580	330	32	0	32	3.24526e-05	0.000288404	down	3472340	-5.28817
chr2L	3506171	3506580	410	39	39	0	0.000127677	0.000579201	up	3506280	4.49363
chr2L	3514481	3515010	530	52	52	0	0.000504447	0.00127172	up	3514930	3.94939
chr2L	3618791	3619290	500	49	49	0	1.32358e-05	0.000181299	up	3619230	5.09343
chr2L	3633921	3634180	260	25	25	0	9.62169e-05	0.000500927	up	3634130	4.0295
chr2L	3648021	3648630	610	60	60	0	2.69317e-05	0.00026033	up	3648570	4.90366
chr2L	3682121	3682430	310	29	29	0	6.05729e-06	0.000124841	up	3682290	5.53542
chr2L	3711511	3712150	640	63	63	0	0.00048185	0.00123861	up	3711540	3.90315
chr2L	3717871	3718210	340	33	33	0	3.35614e-05	0.000293274	up	3717910	4.51076
chr2L	3740521	3740700	180	17	17	0	3.27114e-05	0.000289403	up	3740630	4.44735
chr2L	3748811	3749040	230	22	22	0	2.0032e-06	7.31328e-05	up	3748950	5.07049
chr2L	3762851	3763000	150	13	13	0	9.15952e-06	0.00015079	up	3762900	4.73461
chr2L	3802671	3803440	770	76	76	0	0.00383511	0.00613916	up	3802700	3.32844
chr2L	3803891	3804230	340	33	33	0	0.000615966	0.00144375	up	3804090	3.48251
chr2L	3862331	3863060	730	72	72	0	0.000481821	0.00123861	up	3862900	4.07714
chr2L	3867471	3868260	790	78	78	0	3.84406e-05	0.000312904	up	3868140	5.05343
chr2L	3872241	3872930	690	68	68	0	5.90874e-05	0.00039728	up	3872840	4.62954
chr2L	3889681	3890360	680	67	67	0	3.13728e-09	1.18145e-06	up	3890160	10.2132
chr2L	4019731	4020180	450	44	44	0	1.48249e-09	1.02082e-06	up	4019830	9.45933
chr2L	4118871	4118980	110	9	9	0	0.000612586	0.00143881	up	4118940	3.39703
chr2L	4161021	4161240	220	21	21	0	0.000121572	0.000566422	up	4161100	3.92833
chr2L	4179441	4179820	380	35	35	0	2.65392e-06	8.46368e-05	up	4179750	5.48129
chr2L	4197201	4197440	240	23	23	0	0.000582109	0.00139441	up	4197240	3.46401
chr2L	4197871	4198500	630	62	62	0	0.000110379	0.00053868	up	4198400	4.75417
chr2L	4224061	4224500	440	43	43	0	0.000155246	0.000649113	up	4224400	4.18862
chr2L	4226861	4227880	1020	101	101	0	9.64243e-08	1.03748e-05	up	4227330	7.88354
chr2L	4310451	4310550	100	9	9	0	0.00569932	0.00871434	up	4310540	2.99623
chr2L	4345611	4346290	680	67	67	0	0.00292912	0.00487434	up	4346200	4.04228
chr2L	4382551	4382960	410	40	40	0	7.7684e-05	0.000457623	up	4382620	4.5577
chr2L	4385871	4386360	490	47	47	0	0.000197126	0.000737121	up	4386210	4.90264
chr2L	4387001	4387240	240	23	23	0	9.57081e-05	0.000499662	up	4387160	4.0355
chr2L	4393691	4394330	640	63	63	0	0.000213635	0.000771714	up	4393810	4.78483
chr2L	4403041	4403420	380	37	37	0	5.502e-05	0.000378153	up	4403370	4.46504
chr2L	4442021	4442620	600	59	59	0	0.000330887	0.000995857	up	4442220	4.9117
chr2L	4444521	4444930	410	40	40	0	9.67044e-05	0.000502812	up	4444760	4.87741
chr2L	4448731	4448770	40	3	3	0	3.28592e-07	2.57947e-05	up	4448740	6.41191
chr2L	4448841	4449110	270	26	26	0	7.55201e-08	8.64649e-06	up	4448960	7.9632
chr2L	4452881	4453230	350	34	34	0	0.000749139	0.00164706	up	4453160	3.73393
chr2L	4454231	4454810	580	57	57	0	0.0022437	0.0038885	up	4454780	3.48966
chr2L	4456601	4457070	470	46	46	0	2.61837e-06	8.46368e-05	up	4457010	5.63865
chr2L	4458131	4459140	1010	100	100	0	0.00143928	0.00269098	up	4459000	4.60999
chr2L	4459471	4459990	520	51	51	0	0.000162494	0.000667599	up	4459520	4.11918
chr2L	4463201	4463750	550	54	54	0	0.000333451	0.00099958	up	4463660	4.27112
chr2L	4465011	4465250	240	23	23	0	0.00499107	0.00773611	up	4465180	2.66283
chr2L	4660961	4661360	400	39	39	0	7.00937e-05	0.000434504	up	4661340	4.23396
chr2L	4793901	4794850	950	90	90	0	0.00143409	0.00268461	up	4794810	3.22811
chr2L	4812181	4812670	490	48	48	0	3.78349e-06	9.79804e-05	up	4812600	5.46483
chr2L	4818011	4818520	510	50	50	0	0.000221686	0.000783249	up	4818420	4.33405
chr2L	4821301	4821640	340	33	33	0	0.000502307	0.00127028	up	4821420	3.82974
chr2L	4821721	4822130	410	40	40	0	0.000148335	0.000630893	up	4822010	4.84962
chr2L	4830531	4830950	420	41	41	0	7.23671e-08	8.4942e-06	up	4830820	8.4274
chr2L	4837761	4838550	790	78	78	0	0.00184284	0.00330927	up	4838360	4.05275
chr2L	4847081	4847910	830	82	82	0	0.000884275	0.00185517	up	4847140	3.77431
chr2L	4850301	4850780	480	47	47	0	0.000181696	0.000708136	up	4850700	4.01882
chr2L	4852421	4853150	730	72	72	0	0.00163182	0.0029837	up	4852500	3.81103
chr2L	4882871	4883450	580	57	57	0	0.00309044	0.0051035	up	4883390	3.29414
chr2L	4903801	4904260	460	45	45	0	4.16818e-06	0.000104066	up	4904160	5.41542
chr2L	4908301	4908750	450	44	44	0	3.35117e-06	9.20603e-05	up	4908510	6.25737
chr2L	4955211	4955740	530	52	52	0	0.000199833	0.000743248	up	4955690	4.27947
chr2L	4967561	4968030	470	46	46	0	0.00349509	0.00566003	up	4967920	3.02459
chr2L	4971191	4971940	750	74	74	0	0.000972036	0.00198627	up	4971910	3.4544
chr2L	4973781	4974120	340	33	33	0	0.00518254	0.0080109	up	4974080	3.09832
chr2L	4976891	4977370	480	47	47	0	0.00073273	0.00162036	up	4977020	3.84295
chr2L	4979231	4979490	260	25	25	0	5.88327e-05	0.000396287	up	4979320	4.09442
chr2L	4981251	4981780	530	52	52	0	0.000260726	0.000861587	up	4981290	3.99174
chr2L	4997301	4997780	480	44	44	0	0.0012692	0.0024334	up	4997410	3.3096
chr2L	4997961	4998400	440	43	43	0	0.000501501	0.00127002	up	4998200	3.92881
chr2L	5001151	5001850	700	69	69	0	0.000628516	0.00145789	up	5001720	3.98732
chr2L	5003691	5004480	790	78	78	0	0.000613182	0.00143909	up	5004390	4.19035
chr2L	5005071	5005660	590	58	58	0	0.00218515	0.00381524	up	5005270	3.59443
chr2L	5009331	5010160	830	81	81	0	0.00218064	0.00380917	up	5009420	3.76699
chr2L	5037121	5037720	600	59	59	0	0.000574732	0.00138358	up	5037280	4.0069
chr2L	5042981	5043640	660	63	63	0	0.000202212	0.00074748	up	5043430	4.71123
chr2L	5050901	5051220	320	31	31	0	0.000680953	0.00154131	up	5051000	3.64175
chr2L	5052531	5053050	520	51	51	0	3.19587e-05	0.000287692	up	5052940	5.48101
chr2L	5054811	5055330	520	51	51	0	0.000191647	0.000727472	up	5055260	4.30204
chr2L	5058271	5058400	130	12	12	0	2.10981e-05	0.000226198	up	5058370	4.44871
chr2L	5059661	5060380	720	71	71	0	0.000388328	0.00108758	up	5059750	3.91124
chr2L	5062711	5063110	400	39	39	0	0.000127817	0.000579341	up	5062830	4.34458
chr2L	5064071	5064240	170	16	16	0	0.00086239	0.00181982	up	5064120	3.38952
chr2L	5070601	5071190	590	58	58	0	3.45789e-05	0.00029821	up	5070710	5.12048
chr2L	5093341	5094150	810	80	80	0	0.000122395	0.000568449	up	5094110	4.30521
chr2L	5096241	5096640	400	39	39	0	3.31131e-05	0.000290559	up	5096270	4.69048
chr2L	5100021	5100410	390	38	38	0	0.000206535	0.000757332	up	5100380	4.01043
chr2L	5166241	5166350	110	10	0	10	0.00576019	0.00879997	down	5166260	-4.84474
chr2L	5195581	5195970	390	38	38	0	1.02752e-05	0.00016067	up	5195880	5.12139
chr2L	5225541	5225920	380	37	37	0	2.67679e-06	8.46368e-05	up	5225730	6.02165
chr2L	5270141	5271570	1430	137	137	0	1.56872e-05	0.000194058	up	5270480	7.50073
chr2L	5278421	5279180	760	75	75	0	0.00276066	0.00462996	up	5278960	3.72187
chr2L	5324851	5325580	730	72	72	0	0.000555647	0.00135253	up	5325560	3.73787
chr2L	5326501	5327400	900	89	89	0	0.00183376	0.00329493	up	5326590	3.80315
chr2L	5338891	5339170	280	27	27	0	1.36578e-05	0.000183145	up	5339060	4.85683
chr2L	5340971	5341430	460	45	45	0	2.44737e-06	8.34693e-05	up	5341340	5.75351
chr2L	5365681	5366290	610	60	34	17	0.00379826	0.00609312	up	5365760	3.38371
chr2L	5517391	5517740	350	34	34	0	0.000126155	0.000575854	up	5517440	3.96953
chr2L	5519771	5520460	690	67	67	0	0.000618442	0.00144678	up	5519820	3.74395
chr2L	5523831	5524410	580	57	57	0	4.79025e-05	0.000351357	up	5523950	4.74926
chr2L	5525701	5526060	360	35	35	0	1.90919e-05	0.000214506	up	5525790	5.00863
chr2L	5526761	5527140	380	37	37	0	0.000138935	0.000607495	up	5526820	4.19344
chr2L	5527891	5528260	370	35	35	0	0.000140591	0.000610013	up	5527950	4.34642
chr2L	5532091	5532470	380	37	37	0	1.05916e-05	0.000162125	up	5532130	4.68946
chr2L	5539141	5539430	290	28	28	0	7.76716e-05	0.000457623	up	5539200	4.3265
chr2L	5542091	5542740	650	64	64	0	0.000905226	0.00188492	up	5542690	3.61174
chr2L	5546821	5547170	350	34	34	0	0.00526888	0.00813047	up	5547040	3.0701
chr2L	5623921	5624540	620	61	61	0	2.08146e-07	1.95961e-05	up	5624150	11.2248
chr2L	5635281	5635390	110	10	10	0	0.00198439	0.00351528	up	5635310	3.06431
chr2L	5720841	5721160	320	31	31	0	2.0589e-06	7.41367e-05	up	5720970	5.91308
chr2L	5723701	5724850	1150	114	114	0	0.000573645	0.00138256	up	5724470	4.21866
chr2L	5801781	5802360	580	57	57	0	0.000252304	0.000843626	up	5802250	4.04388
chr2L	5804101	5804390	290	28	28	0	1.75824e-09	1.02082e-06	up	5804240	9.58509
chr2L	5823741	5823840	100	8	8	0	0.000443043	0.00117591	up	5823790	3.54686
chr2L	5906821	5907410	590	58	58	0	0.000231978	0.000807011	up	5906870	4.22099
chr2L	5943321	5943890	570	56	56	0	0.00104865	0.00210196	up	5943450	3.99521
chr2L	5956221	5956500	280	27	27	0	4.11799e-05	0.000325335	up	5956440	4.26453
chr2L	5999301	5999800	500	49	49	0	1.81012e-06	6.96166e-05	up	5999740	5.49499
chr2L	5999971	6000400	430	42	42	0	9.879e-05	0.00050612	up	6000200	4.78066
chr2L	6011251	6011360	110	10	10	0	0.000500483	0.00126883	up	6011300	3.24994
chr2L	6012951	6013380	430	42	42	0	8.11247e-06	0.000145477	up	6013190	5.85255
chr2L	6036751	6037160	410	40	40	0	3.82273e-05	0.000311835	up	6037030	5.51497
chr2L	6037761	6038190	430	42	42	0	0.000206487	0.000757332	up	6038110	4.0592
chr2L	6045841	6046370	530	52	52	0	0.00108029	0.0021539	up	6045960	4.15721
chr2L	6047771	6048230	460	45	45	0	0.000219859	0.000781365	up	6048140	4.15389
chr2L	6048541	6048880	340	33	33	0	0.000186522	0.000717051	up	6048610	3.88917
chr2L	6050551	6051080	530	52	52	0	0.000559575	0.00135953	up	6050970	3.51196
chr2L	6062541	6063100	560	55	55	0	0.00185241	0.00332249	up	6062640	3.63331
chr2L	6065871	6066200	330	32	32	0	0.000630037	0.00145932	up	6065930	3.51844
chr2L	6068811	6069230	420	41	41	0	0.000209318	0.000762829	up	6068940	5.15477
chr2L	6070581	6071280	700	69	69	0	0.000354225	0.00103274	up	6070740	4.79233
chr2L	6073961	6074220	260	25	25	0	0.000472471	0.00122496	up	6073990	3.36931
chr2L	6098751	6099400	650	64	64	0	0.0024272	0.0041571	up	6098800	3.38759
chr2L	6100121	6100330	210	20	20	0	0.000139987	0.000609149	up	6100150	3.84367
chr2L	6109241	6109520	280	23	23	0	0.00339904	0.00552925	up	6109320	2.98228
chr2L	6124541	6125270	730	72	72	0	0.00347785	0.00563614	up	6125230	3.30086
chr2L	6127481	6127890	410	40	40	0	0.000426211	0.00114978	up	6127600	4.33849
chr2L	6161721	6161870	150	14	14	0	0.00118556	0.00230333	up	6161790	3.2348
chr2L	6338301	6339060	760	75	75	0	0.00151677	0.00280856	up	6338430	3.59652
chr2L	6343401	6343880	480	47	47	0	0.000443889	0.0011765	up	6343850	3.73841
chr2L	6356581	6357350	770	76	76	0	2.09099e-05	0.000225249	up	6356640	5.14086
chr2L	6366971	6367180	210	20	20	0	0.00073415	0.00162198	up	6367110	3.2259
chr2L	6424231	6424490	260	25	25	0	5.06915e-05	0.000362174	up	6424240	4.70837
chr2L	6447901	6448800	900	89	89	0	0.000423898	0.00114785	up	6448330	3.76403
chr2L	6455701	6456540	840	83	83	0	0.00200357	0.00353953	up	6456320	3.93788
chr2L	6465511	6465870	360	35	35	0	0.00118475	0.00230324	up	6465550	3.55213
chr2L	6467471	6467980	510	50	50	0	4.20321e-06	0.000104078	up	6467960	5.77445
chr2L	6473701	6474310	610	60	60	0	2.33328e-06	8.09775e-05	up	6474090	7.82989
chr2L	6476811	6477260	450	44	44	0	0.000197554	0.000737805	up	6476840	4.04163
chr2L	6479781	6479900	120	11	11	0	0.000976254	0.00199081	up	6479830	3.09442
chr2L	6480321	6481710	1390	138	138	0	0.000408729	0.00112248	up	6480490	4.73379
chr2L	6488551	6489300	750	74	74	0	0.000626318	0.00145599	up	6488640	4.22385
chr2L	6498211	6498850	640	63	63	0	0.00215977	0.00377929	up	6498280	3.47419
chr2L	6526861	6527410	550	54	54	0	1.41633e-08	2.92707e-06	up	6527000	10.051
chr2L	6557251	6558000	750	74	74	0	3.71529e-07	2.79824e-05	up	6557750	9.42073
chr2L	6561511	6562490	980	97	97	0	8.73609e-05	0.000481949	up	6561870	5.43688
chr2L	6566011	6566480	470	46	46	0	2.26522e-09	1.02082e-06	up	6566440	9.38904
chr2L	6613281	6613450	170	16	16	0	0.00036637	0.00105353	up	6613350	3.59484
chr2L	6622421	6623160	740	73	73	0	0.000799682	0.0017233	up	6622980	4.96429
chr2L	6649001	6649570	570	56	56	0	0.000496672	0.00126484	up	6649500	4.0213
chr2L	6656161	6656630	470	46	46	0	0.00453969	0.00709488	up	6656200	3.23404
chr2L	6658311	6658700	390	38	38	0	6.5848e-05	0.0004197	up	6658670	4.29097
chr2L	6663761	6663950	190	16	16	0	0.000527955	0.00130982	up	6663770	3.7299
chr2L	6667941	6668240	300	29	29	0	0.000179748	0.000703197	up	6668020	4.00581
chr2L	6673581	6674160	580	57	57	0	0.000454806	0.00119299	up	6674090	3.99708
chr2L	6677461	6677900	440	43	43	0	0.000362755	0.00104881	up	6677580	4.57237
chr2L	6684211	6685000	790	78	78	0	0.0013962	0.0026251	up	6684660	4.11066
chr2L	6716961	6717820	860	85	85	0	0.000419242	0.00114027	up	6717010	3.76379
chr2L	6723091	6724150	1060	105	105	0	0.000122805	0.000568858	up	6723150	4.85466
chr2L	6773621	6774120	500	49	49	0	0.000123592	0.000571368	up	6773670	4.57477
chr2L	6797391	6797860	470	46	0	46	2.27491e-05	0.000237147	down	6797710	-5.91739
chr2L	6805681	6805760	80	7	7	0	0.00335024	0.00545773	up	6805750	3.19172
chr2L	6805801	6806100	300	29	29	0	6.27538e-06	0.000126408	up	6806060	5.05437
chr2L	6851741	6852520	780	77	77	0	0.000973034	0.00198711	up	6851750	3.93609
chr2L	6853801	6854360	560	55	55	0	0.00153752	0.00283883	up	6853830	3.35933
chr2L	6907621	6908200	580	57	57	0	0.00186874	0.00334655	up	6908100	3.75028
chr2L	6913931	6914470	540	53	53	0	0.00251339	0.00427565	up	6914380	3.9762
chr2L	6918591	6919480	890	88	88	0	0.000322801	0.000979676	up	6919410	4.20616
chr2L	6919971	6920900	930	92	92	0	0.000852553	0.00180201	up	6920740	3.77916
chr2L	6921661	6922060	400	39	39	0	0.00216282	0.00378316	up	6921790	3.47099
chr2L	6945111	6945530	420	41	41	0	0.000885749	0.00185697	up	6945470	3.65887
chr2L	6948621	6949010	390	38	38	0	0.00067627	0.00153186	up	6948760	3.5709
chr2L	6950071	6950560	490	48	48	0	8.27542e-06	0.000145796	up	6950150	4.94093
chr2L	6956761	6957140	380	37	37	0	0.00105936	0.0021192	up	6956800	3.28703
chr2L	6960291	6960450	160	15	15	0	0.00155339	0.00286213	up	6960320	3.02632
chr2L	6963951	6964460	510	50	50	0	0.000139669	0.000608351	up	6964450	4.67654
chr2L	6967511	6968370	860	85	85	0	0.00638049	0.00965783	up	6968170	3.31755
chr2L	7013101	7013520	420	41	41	0	9.82816e-06	0.000157774	up	7013210	5.76219
chr2L	7028831	7029480	650	64	64	0	6.99806e-07	4.05439e-05	up	7029370	6.96369
chr2L	7032421	7032990	570	56	56	0	0.00021467	0.000773598	up	7032890	4.12699
chr2L	7037741	7038210	470	46	46	0	0.000418124	0.00113928	up	7038160	3.99987
chr2L	7056021	7056500	480	47	47	0	0.00127925	0.00244852	up	7056450	3.73965
chr2L	7063591	7064120	530	52	52	0	0.000196315	0.000735323	up	7064040	4.35603
chr2L	7065671	7066200	530	52	52	0	8.27708e-05	0.000471906	up	7066140	4.29771
chr2L	7181781	7182380	600	59	59	0	0.000497818	0.00126543	up	7181940	4.66919
chr2L	7194281	7194830	550	54	54	0	0.000259668	0.000859664	up	7194410	4.03097
chr2L	7204021	7204710	690	68	68	0	0.00101688	0.00205284	up	7204150	3.93423
chr2L	7219891	7220470	580	57	57	0	0.000750642	0.00164868	up	7219950	3.48123
chr2L	7222921	7223470	550	52	52	0	0.000202685	0.000748925	up	7223260	4.66858
chr2L	7258091	7258440	350	34	0	34	1.42412e-05	0.000185931	down	7258210	-5.52485
chr2L	7315571	7315870	300	29	29	0	0.000128801	0.000581684	up	7315650	4.32062
chr2L	7358661	7359160	500	49	49	0	0.000787153	0.00170361	up	7358730	3.94388
chr2L	7409631	7410140	510	49	49	0	6.5059e-05	0.00041821	up	7409840	5.61958
chr2L	7412121	7412540	420	41	41	0	0.00115479	0.00226251	up	7412490	3.55576
chr2L	7426361	7427160	800	79	79	0	0.000892623	0.00186748	up	7426530	4.00142
chr2L	7436701	7437570	870	86	86	0	0.00089348	0.00186841	up	7437080	4.89757
chr2L	7447791	7448150	360	35	35	0	1.94183e-06	7.25754e-05	up	7447960	5.57854
chr2L	7452071	7452470	400	39	39	0	2.65074e-05	0.000258573	up	7452380	5.13044
chr2L	7473231	7473540	310	30	30	0	3.97335e-05	0.00031921	up	7473360	4.48433
chr2L	7496101	7496790	690	68	68	0	0.000120396	0.000564095	up	7496750	4.35036
chr2L	7530451	7530530	80	4	4	0	0.0063118	0.00956346	up	7530510	2.61412
chr2L	7530631	7531060	430	42	42	0	0.00517313	0.00799801	up	7531030	3.16416
chr2L	7577081	7577270	190	18	18	0	0.002196	0.00382713	up	7577260	3.33149
chr2L	7641701	7642030	330	32	32	0	2.26271e-06	7.92373e-05	up	7641720	5.47494
chr2L	7693621	7693750	130	12	12	0	1.6309e-05	0.000197324	up	7693680	4.13689
chr2L	7702331	7702940	610	60	60	0	0.000358885	0.00104214	up	7702440	3.87725
chr2L	7756891	7757420	530	52	52	0	0.000375601	0.00106798	up	7756950	3.8647
chr2L	7782611	7783130	520	51	51	0	5.13196e-05	0.000364357	up	7782670	4.76861
chr2L	7799771	7800540	770	76	76	0	0.00118469	0.00230324	up	7800380	4.02689
chr2L	7809641	7810110	470	46	46	0	0.00487332	0.00756918	up	7810030	3.3319
chr2L	7810491	7811440	950	94	94	0	0.000117368	0.000556214	up	7811120	5.52594
chr2L	7821251	7821700	450	44	44	0	0.00269436	0.00452717	up	7821520	3.74984
chr2L	7827071	7827960	890	88	88	0	2.66981e-05	0.000258903	up	7827860	5.28136
chr2L	7828181	7828570	390	38	38	0	0.0055132	0.00845837	up	7828480	3.04497
chr2L	7885211	7886460	1250	124	124	0	0.000119457	0.000560567	up	7885800	4.6096
chr2L	7984131	7984450	320	31	31	0	0.000175457	0.000692783	up	7984360	4.60892
chr2L	8004101	8004540	440	43	43	0	0.00151484	0.00280555	up	8004130	3.17454
chr2L	8010761	8010970	210	20	20	0	0.000472688	0.00122517	up	8010860	3.80267
chr2L	8029081	8029730	650	64	64	0	2.93326e-05	0.000273584	up	8029090	4.89636
chr2L	8030321	8031100	780	77	77	0	0.000575481	0.00138401	up	8030410	4.00671
chr2L	8040841	8041270	430	42	42	0	5.28156e-08	7.03118e-06	up	8040880	7.28388
chr2L	8042671	8043590	920	91	91	0	0.00153059	0.00282892	up	8043490	3.90513
chr2L	8071441	8071910	470	46	46	0	4.37525e-05	0.000335885	up	8071860	4.53571
chr2L	8072671	8073090	420	41	41	0	0.000393591	0.00109354	up	8072970	4.76157
chr2L	8082761	8083680	920	91	91	0	0.00120549	0.00233652	up	8082880	3.75626
chr2L	8084971	8085070	100	9	9	0	0.00158395	0.00291149	up	8085060	3.35933
chr2L	8123831	8124090	260	24	24	0	0.000129963	0.00058351	up	8123980	4.1757
chr2L	8126731	8127220	490	47	47	0	6.91411e-05	0.000431559	up	8126800	4.59964
chr2L	8133911	8134380	470	46	46	0	6.58091e-05	0.0004197	up	8134320	5.09026
chr2L	8162191	8162770	580	57	57	0	8.70284e-05	0.000481949	up	8162250	4.77098
chr2L	8196711	8197360	650	64	64	0	8.2403e-06	0.000145745	up	8197220	5.5132
chr2L	8198651	8199200	550	54	54	0	0.0011774	0.00229538	up	8198760	4.03475
chr2L	8210961	8211540	580	57	57	0	0.000278237	0.000896827	up	8211050	3.98913
chr2L	8212861	8213220	360	35	35	0	0.000994927	0.0020198	up	8213100	3.60891
chr2L	8220601	8220940	340	33	33	0	0.000191622	0.000727472	up	8220700	4.54361
chr2L	8239661	8240440	780	77	77	0	0.00495534	0.00768997	up	8239810	4.12075
chr2L	8297171	8297360	190	18	18	0	0.00154809	0.00285426	up	8297300	3.1494
chr2L	8300811	8301340	530	52	52	0	1.30205e-05	0.0001803	up	8301230	5.76201
chr2L	8302851	8303280	430	42	42	0	4.66487e-09	1.50575e-06	up	8303250	9.12583
chr2L	8305351	8305730	380	37	37	0	0.00029321	0.000924321	up	8305700	3.89463
chr2L	8311051	8311400	350	34	34	0	0.00121534	0.0023531	up	8311210	3.70507
chr2L	8320041	8320540	500	49	49	0	0.000219644	0.000781365	up	8320490	3.82762
chr2L	8326781	8327240	460	45	45	0	2.15465e-05	0.000229914	up	8327110	5.4801
chr2L	8328641	8328850	210	20	20	0	0.000706776	0.00158311	up	8328750	3.63139
chr2L	8334761	8335120	360	35	35	0	6.09584e-05	0.000402441	up	8334860	4.76973
chr2L	8364401	8365070	670	66	66	0	0.000426249	0.00114978	up	8365030	3.84396
chr2L	8365431	8366200	770	76	76	0	0.000497309	0.00126543	up	8365620	4.58846
chr2L	8370301	8370530	230	22	22	0	0.00101972	0.00205674	up	8370390	3.48456
chr2L	8374211	8374580	370	36	36	0	0.000474469	0.0012275	up	8374550	3.8169
chr2L	8376761	8377130	370	36	36	0	0.00129472	0.00247392	up	8377110	3.54814
chr2L	8381661	8381980	320	31	31	0	0.000210807	0.000765955	up	8381970	3.74491
chr2L	8382581	8383060	480	47	47	0	9.17158e-05	0.000491945	up	8382980	4.28558
chr2L	8384081	8384490	410	40	40	0	0.00418437	0.00661275	up	8384270	3.42264
chr2L	8400191	8400630	440	43	43	0	2.62839e-05	0.000256815	up	8400270	5.10621
chr2L	8403061	8403870	810	78	78	0	0.000129314	0.000582911	up	8403490	6.55497
chr2L	8415051	8415910	860	85	85	0	0.000396713	0.00109915	up	8415080	4.10189
chr2L	8416261	8416510	250	23	23	0	0.00368427	0.00592605	up	8416390	2.81697
chr2L	8424521	8425030	510	50	50	0	0.00125353	0.00241074	up	8424690	3.50825
chr2L	8437181	8437570	390	38	38	0	0.000256866	0.000854142	up	8437530	3.75539
chr2L	8438021	8438450	430	42	42	0	0.000367334	0.00105463	up	8438340	3.94818
chr2L	8449421	8449750	330	32	32	0	2.95637e-05	0.000274446	up	8449490	4.61634
chr2L	8463741	8464660	920	91	91	0	0.00497537	0.00771707	up	8464590	3.16262
chr2L	8477791	8478450	660	64	64	0	0.000706348	0.00158254	up	8478420	3.68523
chr2L	8488611	8489210	600	59	59	0	0.00362276	0.0058427	up	8488690	3.18029
chr2L	8511671	8512260	590	58	58	0	0.00353224	0.005712	up	8511690	3.36835
chr2L	8514741	8515220	480	47	47	0	0.000534648	0.00131954	up	8515090	4.11275
chr2L	8517201	8517730	530	52	52	0	4.03296e-05	0.00032228	up	8517310	4.76924
chr2L	8521551	8522110	560	55	55	0	0.00115167	0.00225787	up	8521700	3.58971
chr2L	8528301	8528900	600	59	59	0	0.000215652	0.000774666	up	8528810	4.26195
chr2L	8534451	8534610	160	15	15	0	0.000385221	0.0010821	up	8534540	3.82049
chr2L	8541971	8542360	390	38	38	0	1.42499e-08	2.92707e-06	up	8541990	8.80151
chr2L	8543211	8543490	280	27	27	0	0.00224414	0.00388852	up	8543240	3.25252
chr2L	8585191	8585230	40	3	3	0	0.00248766	0.00424137	up	8585200	2.96092
chr2L	8588441	8588500	60	5	5	0	7.60901e-05	0.000451544	up	8588450	4.14803
chr2L	8588531	8588590	60	5	5	0	0.000191114	0.000726972	up	8588550	3.83513
chr2L	8601841	8601960	120	9	9	0	0.000566981	0.00137257	up	8601880	3.30486
chr2L	8617821	8618080	260	25	25	0	0.00222392	0.00386386	up	8618020	3.06262
chr2L	8685801	8686410	610	60	60	0	2.55268e-05	0.000252973	up	8686000	5.9134
chr2L	8709421	8709910	490	48	48	0	1.30777e-05	0.000180695	up	8709860	4.9695
chr2L	8740421	8741290	870	86	86	0	0.000432751	0.00115843	up	8741270	4.33719
chr2L	8807931	8807960	30	2	2	0	0.00406996	0.00646133	up	8807940	2.65127
chr2L	8808021	8808220	200	19	19	0	2.49241e-05	0.000248996	up	8808120	4.21829
chr2L	8888481	8889330	850	84	84	0	0.00519675	0.00803013	up	8889250	3.1773
chr2L	8943051	8943560	510	50	50	0	0.000221255	0.000783249	up	8943500	4.18423
chr2L	8952701	8953130	430	42	42	0	2.35547e-07	2.10064e-05	up	8953100	6.47859
chr2L	8958201	8958640	440	43	43	0	1.24021e-06	5.73122e-05	up	8958600	5.7876
chr2L	8997211	8997820	610	60	60	0	6.689e-05	0.00042306	up	8997780	4.37264
chr2L	9045691	9045710	20	1	1	0	0.0036518	0.00588115	up	9045700	2.64085
chr2L	9082831	9083240	410	40	40	0	0.0032304	0.00529975	up	9083200	3.3247
chr2L	9089511	9090450	940	93	93	0	1.60325e-05	0.000195813	up	9090190	7.63623
chr2L	9090501	9090710	210	20	20	0	4.11634e-05	0.000325335	up	9090610	4.18461
chr2L	9120521	9120800	280	27	27	0	2.7251e-05	0.000262247	up	9120550	4.36413
chr2L	9158321	9158700	380	37	37	0	0.000146891	0.000627411	up	9158360	3.90557
chr2L	9166301	9167030	730	72	72	0	0.00445384	0.00698002	up	9166980	3.26795
chr2L	9252891	9253410	520	51	51	0	0.00335344	0.00546195	up	9253000	3.70385
chr2L	9257001	9257060	60	5	5	0	0.00202256	0.00356819	up	9257030	3.17175
chr2L	9271261	9271510	250	24	24	0	8.75019e-05	0.000482221	up	9271310	4.18964
chr2L	9320381	9320740	360	35	35	0	8.35128e-05	0.000473268	up	9320570	4.87363
chr2L	9330461	9331020	560	55	55	0	0.000926086	0.00191633	up	9330510	3.75456
chr2L	9341911	9342180	270	25	25	0	1.88837e-05	0.000213195	up	9342160	4.56527
chr2L	9386311	9386630	320	31	31	0	0.000102556	0.000513999	up	9386510	4.60507
chr2L	9396521	9396650	130	12	12	0	2.01483e-06	7.31328e-05	up	9396540	5.6599
chr2L	9430871	9431590	720	71	71	0	0.00105637	0.00211415	up	9430930	3.77204
chr2L	9435221	9435670	450	44	44	0	0.00111841	0.0022109	up	9435360	4.16028
chr2L	9436981	9437570	590	58	58	0	0.00327164	0.00535477	up	9437120	3.52806
chr2L	9460071	9460330	260	25	25	0	0.00233688	0.004023	up	9460160	3.25517
chr2L	9464291	9465050	760	75	75	0	1.08729e-06	5.34072e-05	up	9464310	6.16679
chr2L	9486321	9486580	260	23	23	0	2.71643e-09	1.06744e-06	up	9486540	8.92377
chr2L	9490711	9491210	500	49	49	0	1.18708e-08	2.61679e-06	up	9491200	8.91153
chr2L	9494681	9495660	980	97	97	0	0.000589273	0.0014045	up	9495520	4.26401
chr2L	9539961	9540480	520	51	51	0	0.00431453	0.00678877	up	9540380	3.19875
chr2L	9616461	9617040	580	57	57	0	0.000167512	0.000677893	up	9616890	4.4477
chr2L	9657201	9657850	650	64	64	0	0.000167015	0.000677612	up	9657290	4.99123
chr2L	9673011	9673310	300	29	29	0	0.000310765	0.000956638	up	9673190	4.14327
chr2L	9699061	9700000	940	93	93	0	0.00427915	0.0067425	up	9699890	3.39934
chr2L	9711051	9711600	550	54	54	0	4.20659e-08	6.20869e-06	up	9711540	7.36059
chr2L	9731301	9731650	350	34	34	0	1.84413e-05	0.000210533	up	9731320	4.48085
chr2L	9757861	9758540	680	67	67	0	1.84342e-06	7.01423e-05	up	9757900	5.8934
chr2L	9758891	9759330	440	43	43	0	0.00540366	0.00831715	up	9759300	2.91019
chr2L	9763081	9763680	600	59	59	0	7.51347e-05	0.000449164	up	9763550	4.8931
chr2L	9775951	9776280	330	32	32	0	2.57889e-05	0.000254002	up	9776210	4.60156
chr2L	9792901	9793480	580	57	57	0	0.00196741	0.00348792	up	9793380	3.40774
chr2L	9890591	9891050	460	45	45	0	0.000392544	0.00109164	up	9890930	4.30107
chr2L	9893271	9893580	310	30	30	0	2.65585e-05	0.000258573	up	9893400	4.61295
chr2L	9894851	9895430	580	57	57	0	0.00011854	0.00055822	up	9894930	4.43564
chr2L	9897331	9897750	420	41	41	0	0.000305903	0.000948082	up	9897630	4.62321
chr2L	9912401	9913070	670	66	66	0	0.000289346	0.000916937	up	9912990	3.90779
chr2L	9918011	9918730	720	71	71	0	0.00398166	0.00633784	up	9918600	3.01047
chr2L	9920021	9920240	220	21	21	0	7.23055e-05	0.00043949	up	9920070	4.14355
chr2L	9921461	9921740	280	27	27	0	6.90801e-05	0.000431476	up	9921700	4.36081
chr2L	9937971	9939000	1030	102	102	0	0.000148591	0.000631688	up	9938450	4.59172
chr2L	9953991	9954490	500	49	49	0	0.00123167	0.00237826	up	9954100	3.81076
chr2L	9957051	9957530	480	47	47	0	0.00122298	0.00236433	up	9957370	3.95112
chr2L	9963691	9964090	400	39	39	0	0.000590778	0.00140623	up	9964020	3.89518
chr2L	9966931	9967490	560	55	55	0	0.000197768	0.000737986	up	9967010	4.26322
chr2L	9968441	9968620	180	15	15	0	4.57997e-05	0.000342895	up	9968540	4.21816
chr2L	9996601	9997110	510	49	49	0	5.30003e-05	0.000369897	up	9996960	5.21034
chr2L	10003411	10004000	590	57	57	0	0.000135323	0.000597194	up	10003510	4.11417
chr2L	10009111	10009590	480	47	47	0	0.00138256	0.00260325	up	10009180	3.72299
chr2L	10056671	10057090	420	41	41	0	0.000118626	0.00055822	up	10057020	4.06827
chr2L	10130931	10131020	90	8	8	0	0.000583904	0.00139709	up	10130970	3.64531
chr2L	10143251	10143840	590	57	57	0	1.66891e-09	1.02082e-06	up	10143280	9.37015
chr2L	10166181	10166280	100	9	9	0	0.000143219	0.000617267	up	10166200	3.89633
chr2L	10200781	10201280	500	49	49	0	0.00235286	0.00404434	up	10200810	3.23186
chr2L	10204061	10204680	620	61	61	0	0.000204696	0.000754022	up	10204490	4.5752
chr2L	10206761	10207270	510	50	50	0	0.000159036	0.000658574	up	10206920	4.92576
chr2L	10210571	10211110	540	53	53	0	4.06454e-07	2.90271e-05	up	10211080	6.68903
chr2L	10211151	10211270	120	11	11	0	4.54274e-05	0.00034144	up	10211160	4.28866
chr2L	10220841	10221530	690	68	68	0	0.000553518	0.0013502	up	10220930	3.85131
chr2L	10222381	10222860	480	47	47	0	8.91454e-05	0.00048643	up	10222780	4.06727
chr2L	10226571	10227180	610	58	58	0	0.00222517	0.00386529	up	10227130	3.50701
chr2L	10230391	10230950	560	55	55	0	0.00075471	0.00165556	up	10230790	3.86345
chr2L	10231531	10231930	400	39	39	0	5.13117e-05	0.000364357	up	10231910	4.79328
chr2L	10232041	10232120	80	7	7	0	1.31023e-06	5.9507e-05	up	10232100	5.22409
chr2L	10232181	10232610	430	41	41	0	2.04243e-07	1.94311e-05	up	10232280	6.13242
chr2L	10238851	10239490	640	62	62	0	0.00353116	0.00571127	up	10239400	3.20966
chr2L	10246811	10247410	600	58	58	0	0.000689294	0.00155513	up	10247290	4.41689
chr2L	10250251	10250940	690	67	67	0	2.90579e-05	0.000272265	up	10250440	4.98012
chr2L	10251611	10251960	350	34	34	0	0.000276451	0.000892662	up	10251780	3.90892
chr2L	10255711	10256190	480	47	47	0	7.99703e-06	0.000143978	up	10256040	6.04311
chr2L	10260821	10261640	820	81	81	0	0.00141475	0.00265484	up	10261510	3.38884
chr2L	10263481	10264290	810	80	80	0	0.0030299	0.00502095	up	10263540	3.14465
chr2L	10265091	10265470	380	37	37	0	0.000447319	0.00118193	up	10265190	4.06939
chr2L	10266471	10266840	370	36	36	0	0.000117095	0.000555792	up	10266770	4.37172
chr2L	10268581	10268960	380	37	37	0	1.35271e-06	5.96249e-05	up	10268810	6.32962
chr2L	10269841	10270200	360	35	35	0	0.000131342	0.000586359	up	10269950	4.15855
chr2L	10277381	10277850	470	46	46	0	0.00365056	0.00588019	up	10277450	3.23507
chr2L	10278671	10279100	430	42	42	0	4.97243e-05	0.000357809	up	10278750	4.60975
chr2L	10292271	10292590	320	26	26	0	0.00408817	0.00648681	up	10292530	3.68077
chr2L	10298361	10298790	430	42	42	0	0.00020808	0.000760155	up	10298470	5.04339
chr2L	10299341	10300080	740	67	67	0	0.000498664	0.00126575	up	10299680	3.64621
chr2L	10303771	10304200	430	42	42	0	9.7327e-05	0.000503604	up	10304160	4.34813
chr2L	10306521	10307020	500	49	49	0	0.000802944	0.00172868	up	10306970	3.6033
chr2L	10310671	10311410	740	70	70	0	0.000380872	0.00107741	up	10311300	4.39454
chr2L	10311881	10312360	480	47	47	0	0.000516776	0.00129308	up	10312050	4.84464
chr2L	10314261	10314970	710	70	70	0	0.000331943	0.000997777	up	10314350	4.17361
chr2L	10327901	10328140	240	23	23	0	0.00100678	0.00203837	up	10328050	3.70909
chr2L	10330961	10331630	670	66	66	0	0.000219153	0.000781365	up	10331550	4.27704
chr2L	10333191	10334030	840	83	83	0	0.000431231	0.00115686	up	10333260	3.94394
chr2L	10339181	10339630	450	44	44	0	0.00647086	0.00978151	up	10339280	2.90361
chr2L	10341381	10341820	440	43	43	0	0.00161398	0.00295586	up	10341780	3.25521
chr2L	10342471	10342840	370	36	36	0	0.000315962	0.000967039	up	10342790	4.06857
chr2L	10344121	10344600	480	47	47	0	7.24672e-05	0.000439865	up	10344300	4.61681
chr2L	10356521	10356960	440	43	43	0	0.0030531	0.00505291	up	10356920	3.49207
chr2L	10362541	10363160	620	61	61	0	0.000612436	0.00143881	up	10362620	3.9037
chr2L	10366361	10366890	530	52	52	0	0.00102087	0.0020586	up	10366820	3.85885
chr2L	10373821	10374210	390	38	38	0	0.00112116	0.00221464	up	10373880	3.54968
chr2L	10375681	10376500	820	81	81	0	0.000707987	0.00158386	up	10376220	4.29038
chr2L	10379811	10380310	500	49	49	0	0.000215433	0.000774545	up	10379880	3.82918
chr2L	10386041	10386750	710	70	70	0	0.000772886	0.0016824	up	10386190	4.15926
chr2L	10387801	10388260	460	45	45	0	0.00141264	0.0026516	up	10388220	3.33539
chr2L	10393571	10393700	130	11	11	0	0.00126398	0.00242585	up	10393680	3.26321
chr2L	10396131	10396930	800	79	79	0	0.000440034	0.00116971	up	10396270	4.88403
chr2L	10405081	10405460	380	37	37	0	0.00160595	0.0029461	up	10405280	3.53881
chr2L	10407941	10408480	540	52	52	0	0.00169301	0.00307504	up	10408050	3.40964
chr2L	10413341	10414170	830	82	82	0	0.000899943	0.00187802	up	10414040	3.79265
chr2L	10418951	10419340	390	38	38	0	6.46856e-05	0.000416699	up	10418990	4.18453
chr2L	10422661	10423490	830	82	82	0	1.42614e-05	0.000185931	up	10423240	5.82509
chr2L	10426401	10427010	610	60	60	0	0.000105973	0.000523952	up	10426460	4.36694
chr2L	10430831	10431450	620	61	61	0	0.00249331	0.00424779	up	10431440	4.0129
chr2L	10435631	10436140	510	50	50	0	0.000437642	0.00116575	up	10435700	3.91087
chr2L	10437291	10437730	440	43	43	0	0.00249192	0.00424623	up	10437620	3.83947
chr2L	10439131	10439560	430	42	42	0	0.000626547	0.00145599	up	10439210	3.64197
chr2L	10476881	10477250	370	36	36	0	9.02876e-05	0.00048805	up	10476940	4.19041
chr2L	10479771	10480210	440	43	43	0	0.000656475	0.00150094	up	10479870	3.87678
chr2L	10483081	10483450	370	36	36	0	4.06709e-05	0.000323292	up	10483330	5.1924
chr2L	10488481	10488880	400	39	39	0	2.59156e-05	0.000254869	up	10488800	5.34291
chr2L	10506611	10507270	660	65	65	0	0.00313237	0.00516047	up	10507160	3.78842
chr2L	10516571	10517510	940	93	93	0	0.000503355	0.00127041	up	10516650	4.07424
chr2L	10654601	10654770	170	16	16	0	7.07366e-05	0.000436179	up	10654640	3.97408
chr2L	10671541	10671880	340	33	33	0	3.56251e-06	9.434e-05	up	10671660	5.89892
chr2L	10721471	10722020	550	54	54	0	0.000318003	0.000970984	up	10721990	3.73411
chr2L	10728651	10729180	530	52	52	0	0.000382178	0.00107864	up	10729130	3.68733
chr2L	10732301	10732830	530	52	52	0	0.000328709	0.000991793	up	10732700	3.93299
chr2L	10735911	10736340	430	42	42	0	6.95922e-05	0.000432285	up	10736010	4.54236
chr2L	10737071	10737530	460	45	45	0	0.00244281	0.0041783	up	10737410	3.4953
chr2L	10743731	10744250	520	51	51	0	0.000697571	0.00156964	up	10744130	4.36344
chr2L	10767741	10768290	550	53	53	0	0.000245756	0.000831266	up	10768200	4.35998
chr2L	10769771	10770300	530	52	52	0	0.000102885	0.000514025	up	10770200	4.56197
chr2L	10774061	10774470	410	40	40	0	0.000846299	0.00179366	up	10774420	3.44549
chr2L	10837301	10837900	600	59	59	0	0.00247067	0.00421626	up	10837800	4.01836
chr2L	10842451	10842910	460	45	45	0	0.000807421	0.00173543	up	10842500	3.64921
chr2L	10856461	10856780	320	31	31	0	0.00252671	0.00429417	up	10856610	3.24311
chr2L	10857921	10858700	780	76	76	0	0.000619298	0.00144706	up	10858000	3.95287
chr2L	10866561	10866780	220	18	18	0	0.000109737	0.000536688	up	10866610	3.98314
chr2L	10867151	10867170	20	1	1	0	0.00633228	0.00959127	up	10867160	2.52129
chr2L	10964071	10965050	980	97	97	0	0.00308126	0.00509205	up	10964940	3.51748
chr2L	10967571	10968480	910	87	87	0	0.000308577	0.000952485	up	10968060	3.97253
chr2L	10970051	10970670	620	61	61	0	0.000478584	0.00123377	up	10970180	4.11424
chr2L	10976241	10976940	700	69	69	0	0.00101802	0.00205422	up	10976780	4.17734
chr2L	10987441	10987940	500	49	49	0	0.000667754	0.00151751	up	10987830	3.71149
chr2L	10989131	10989560	430	42	42	0	0.00168395	0.00306352	up	10989180	3.55175
chr2L	11003931	11004950	1020	101	101	0	1.23517e-06	5.73122e-05	up	11004420	6.02253
chr2L	11010871	11011470	600	59	59	0	0.000237641	0.000816981	up	11010970	4.86707
chr2L	11012121	11012250	130	11	11	0	0.00194124	0.00345101	up	11012220	3.11762
chr2L	11086361	11086750	390	38	38	0	0.000751122	0.00164893	up	11086400	3.78112
chr2L	11091071	11091450	380	37	37	0	0.00013549	0.000597347	up	11091130	4.49508
chr2L	11100731	11101140	410	40	40	0	7.67723e-05	0.0004544	up	11101040	4.4696
chr2L	11106481	11106990	510	50	50	0	0.00107853	0.00215135	up	11106590	4.01647
chr2L	11120151	11120610	460	45	45	0	0.000280951	0.00090147	up	11120500	4.84771
chr2L	11123461	11123910	450	44	44	0	0.000296447	0.000932451	up	11123890	4.00376
chr2L	11130141	11130960	820	81	81	0	0.000339146	0.00100805	up	11130180	3.94005
chr2L	11172051	11172260	210	20	20	0	0.00625001	0.00947619	up	11172110	2.53113
chr2L	11178801	11179240	440	43	43	0	0.000189084	0.000721683	up	11178830	4.18107
chr2L	11203451	11204110	660	65	65	0	0.000881076	0.00185104	up	11203540	3.77085
chr2L	11268791	11269960	1170	115	115	0	0.000207174	0.000758072	up	11268890	4.42858
chr2L	11277751	11278250	500	49	49	0	0.000321177	0.000976596	up	11277840	4.24772
chr2L	11281891	11282260	370	36	36	0	0.000107146	0.000528597	up	11282160	4.30267
chr2L	11474931	11475300	370	36	36	0	3.69275e-07	2.79824e-05	up	11475070	6.72185
chr2L	11498771	11499460	690	68	68	0	0.00311901	0.00514409	up	11498850	3.53152
chr2L	11516841	11517600	760	75	75	0	0.00123207	0.00237834	up	11517480	4.50157
chr2L	11809201	11809750	550	54	54	0	0.000687825	0.00155297	up	11809720	3.44118
chr2L	11813541	11814220	680	67	67	0	0.000747101	0.0016437	up	11814170	3.83433
chr2L	11829261	11829680	420	41	41	0	0.000205755	0.000755328	up	11829330	4.84941
chr2L	11928671	11928960	290	28	28	0	3.77222e-05	0.000310221	up	11928880	4.39851
chr2L	11948361	11948980	620	61	61	0	0.00161704	0.00295966	up	11948490	3.8377
chr2L	11989631	11990170	540	53	53	0	0.000820984	0.00175789	up	11989770	4.13242
chr2L	11990601	11991090	490	48	48	0	0.00116247	0.00227263	up	11990640	3.46429
chr2L	12020781	12021190	410	37	37	0	0.000200133	0.000743461	up	12020830	4.21851
chr2L	12048781	12049260	480	47	47	0	3.59095e-05	0.000303601	up	12049130	4.76187
chr2L	12055941	12056500	560	55	55	0	0.00243722	0.0041711	up	12056080	3.40946
chr2L	12063131	12063380	250	24	24	0	0.00217994	0.00380868	up	12063150	3.04911
chr2L	12076741	12076770	30	2	2	0	0.00154196	0.00284587	up	12076750	2.9241
chr2L	12081091	12081460	370	36	36	0	0.00193305	0.00343894	up	12081110	3.15777
chr2L	12093521	12093960	440	43	43	0	0.000374055	0.00106729	up	12093920	4.04583
chr2L	12097571	12098020	450	44	44	0	7.54901e-05	0.000449164	up	12097930	4.60429
chr2L	12103211	12103950	740	73	73	0	0.000411189	0.0011265	up	12103720	4.62698
chr2L	12108921	12109470	550	54	54	0	0.000172509	0.000685936	up	12109360	4.33845
chr2L	12110531	12110740	210	20	20	0	2.81675e-05	0.000267695	up	12110730	4.45312
chr2L	12133331	12134200	870	86	86	0	6.93737e-05	0.000432118	up	12133510	5.52889
chr2L	12159701	12159810	110	10	10	0	0.00180658	0.0032558	up	12159780	3.04057
chr2L	12172371	12173220	850	84	84	0	0.0041323	0.00654534	up	12172500	3.41812
chr2L	12207541	12207980	440	42	42	0	0.00649279	0.00981138	up	12207620	3.16493
chr2L	12341731	12341890	160	15	15	0	1.44553e-06	6.16258e-05	up	12341880	5.31847
chr2L	12341921	12341990	70	6	6	0	0.00041954	0.00114073	up	12341930	3.54686
chr2L	12355321	12355390	70	6	6	0	0.00230182	0.003974	up	12355370	2.98585
chr2L	12403001	12403230	230	22	22	0	0.00136847	0.00258179	up	12403130	3.38033
chr2L	12427641	12428110	470	46	46	0	0.00114996	0.00225526	up	12427970	3.91292
chr2L	12454951	12455500	550	54	54	0	0.0030351	0.00502587	up	12455060	3.37508
chr2L	12520041	12520830	790	78	78	0	3.34746e-05	0.000292879	up	12520790	5.16681
chr2L	12568411	12568650	240	23	23	0	9.89158e-06	0.000157951	up	12568500	4.73093
chr2L	12575031	12575500	470	46	43	0	0.00141763	0.0026582	up	12575320	4.01667
chr2L	12712311	12712740	430	42	42	0	0.00125517	0.002413	up	12712630	3.75904
chr2L	12721711	12722290	580	57	57	0	6.80318e-05	0.000427588	up	12721770	4.71842
chr2L	12722371	12722410	40	3	3	0	0.00326251	0.00534274	up	12722380	2.82422
chr2L	12987301	12987400	100	7	7	0	0.00409401	0.00649379	up	12987310	3.19373
chr2L	13000461	13000880	420	41	41	0	0.000166711	0.000677306	up	13000570	4.73321
chr2L	13003831	13004630	800	78	78	0	0.00110207	0.0021872	up	13004460	3.6838
chr2L	13018941	13019450	510	50	50	0	0.000992474	0.00201527	up	13019030	3.78558
chr2L	13021171	13021900	730	72	72	0	0.0014634	0.0027265	up	13021260	3.91394
chr2L	13157961	13158240	280	27	27	0	1.41268e-05	0.000185533	up	13158120	4.9132
chr2L	13164901	13165730	830	81	81	0	0.000461253	0.0012066	up	13165490	4.97042
chr2L	13176561	13177310	750	74	74	0	6.67563e-05	0.000422894	up	13177210	4.57228
chr2L	13178981	13179450	470	46	46	0	0.000321277	0.000976596	up	13179090	4.38788
chr2L	13182431	13182820	390	38	38	0	0.000137314	0.00060274	up	13182510	4.20145
chr2L	13191731	13192360	630	62	62	0	0.000242918	0.000826618	up	13191870	4.18186
chr2L	13203161	13204100	940	93	93	0	0.000185078	0.000715077	up	13203280	4.42877
chr2L	13219671	13220190	520	51	51	0	0.00108884	0.00216665	up	13220130	3.44769
chr2L	13222181	13222790	610	60	60	0	0.000625398	0.00145529	up	13222240	3.73401
chr2L	13244591	13244770	180	17	17	0	0.000355489	0.00103542	up	13244750	3.38857
chr2L	13250171	13250500	330	31	31	0	2.34081e-07	2.10064e-05	up	13250380	6.79392
chr2L	13257431	13257530	100	9	9	0	0.000900649	0.00187837	up	13257450	3.42728
chr2L	13286411	13286930	520	51	51	0	7.98086e-05	0.000463865	up	13286830	4.37493
chr2L	13289621	13290230	610	60	60	0	5.1541e-05	0.000364519	up	13289710	4.94283
chr2L	13296051	13296600	550	54	54	0	0.0020886	0.00367181	up	13296130	3.57479
chr2L	13332241	13333290	1050	104	104	0	1.35901e-06	5.96249e-05	up	13333250	6.2852
chr2L	13349131	13349890	760	75	75	0	0.00560586	0.00858596	up	13349340	3.63163
chr2L	13354831	13355320	490	46	46	0	0.0001085	0.000532658	up	13355300	4.32467
chr2L	13366011	13366610	600	59	59	0	4.53971e-05	0.00034144	up	13366090	4.5038
chr2L	13367371	13367790	420	41	41	0	9.31407e-05	0.000495107	up	13367710	4.32162
chr2L	13369011	13369340	330	32	32	0	0.000225061	0.000789527	up	13369250	3.844
chr2L	13370791	13371320	530	52	52	0	0.000367204	0.0010546	up	13371230	4.13516
chr2L	13373661	13374250	590	58	58	0	0.000296511	0.000932451	up	13373770	3.71558
chr2L	13378421	13378950	530	52	52	0	0.000290267	0.000918053	up	13378490	4.0432
chr2L	13382461	13382820	360	35	35	0	3.6803e-06	9.6551e-05	up	13382470	5.31435
chr2L	13387211	13387620	410	40	40	0	0.00119754	0.00232261	up	13387600	3.68808
chr2L	13394921	13395510	590	58	58	0	0.000297101	0.00093267	up	13395340	5.11971
chr2L	13398641	13399170	530	52	52	0	0.000248835	0.000837607	up	13398750	4.6297
chr2L	13413571	13413710	140	12	12	0	0.00261048	0.00441083	up	13413680	2.79649
chr2L	13414891	13415400	510	50	50	0	0.00613636	0.00932735	up	13414980	2.92996
chr2L	13419001	13419240	240	22	22	0	0.00186301	0.0033382	up	13419010	3.79609
chr2L	13458851	13459470	620	61	61	0	2.73013e-07	2.34999e-05	up	13458870	6.7632
chr2L	13489281	13489330	50	4	4	0	0.00207407	0.00364768	up	13489310	2.93526
chr2L	13500491	13500800	310	30	30	0	0.00135605	0.00256295	up	13500510	3.41941
chr2L	13547881	13548180	300	29	29	0	0.00215116	0.00376568	up	13548110	3.26956
chr2L	13549151	13550250	1100	107	107	0	0.00659734	0.00995106	up	13549290	3.36608
chr2L	13640571	13640790	220	18	18	0	0.00200175	0.00353802	up	13640610	3.11104
chr2L	13641011	13642280	1270	126	126	0	6.37519e-05	0.000415274	up	13641820	6.3652
chr2L	13770571	13771270	700	69	69	0	0.000110751	0.000539024	up	13770730	4.32186
chr2L	13780241	13780850	610	60	60	0	0.00333681	0.00543881	up	13780740	3.53517
chr2L	13783371	13784060	690	66	66	0	0.00123337	0.00237934	up	13783430	3.38418
chr2L	13790671	13791120	450	44	44	0	5.96684e-05	0.000398632	up	13790680	4.60421
chr2L	13793221	13793740	520	51	51	0	0.000968319	0.00198091	up	13793300	3.72855
chr2L	13811321	13811700	380	37	37	0	0.000712222	0.00158958	up	13811410	4.05483
chr2L	13813331	13814010	680	67	67	0	0.000906608	0.0018867	up	13813420	3.83812
chr2L	13827621	13827910	290	28	28	0	0.000200764	0.000745178	up	13827890	4.07716
chr2L	13829541	13830060	520	51	51	0	0.000617843	0.0014459	up	13829630	3.92776
chr2L	13832941	13833470	530	52	52	0	0.000233605	0.000809282	up	13833050	4.40724
chr2L	13834901	13835560	660	65	65	0	0.00237765	0.00408385	up	13834990	3.23206
chr2L	13837831	13837910	80	6	6	0	0.00303884	0.00503115	up	13837840	3.07899
chr2L	13842091	13842270	180	17	17	0	2.77191e-06	8.46368e-05	up	13842220	5.62201
chr2L	13904231	13905030	800	78	78	0	0.00115767	0.0022662	up	13904940	3.74146
chr2L	13911801	13912150	350	33	33	0	1.71263e-08	3.22475e-06	up	13911810	8.60715
chr2L	13931971	13932130	160	15	15	0	4.05872e-05	0.000323195	up	13932060	3.89
chr2L	13960511	13960750	240	23	23	0	1.39351e-06	5.97881e-05	up	13960730	5.02927
chr2L	14038501	14039180	680	67	67	0	0.00130285	0.00248473	up	14038590	3.45886
chr2L	14184271	14184520	250	24	24	0	6.45799e-05	0.000416699	up	14184480	4.04133
chr2L	14197331	14197470	140	13	13	0	8.01262e-05	0.000464854	up	14197420	3.9903
chr2L	14251931	14252050	120	11	11	0	4.6574e-08	6.47594e-06	up	14252030	6.74936
chr2L	14252381	14252930	550	54	54	0	2.53726e-06	8.46368e-05	up	14252550	6.37163
chr2L	14287751	14288340	590	57	57	0	0.000242144	0.000824914	up	14287880	4.85717
chr2L	14333891	14334270	380	37	37	0	6.40509e-05	0.000415274	up	14333960	4.45567
chr2L	14348561	14349110	550	54	54	0	0.000319061	0.000973558	up	14348640	3.78715
chr2L	14354891	14355460	570	53	53	0	0.000946767	0.00194918	up	14355320	4.18979
chr2L	14361741	14362200	460	45	45	0	0.000376218	0.00106859	up	14361930	4.32101
chr2L	14408471	14408670	200	19	19	0	0.000514469	0.0012891	up	14408530	3.61457
chr2L	14588801	14588920	120	11	11	0	0.00327665	0.00536103	up	14588910	3.02301
chr2L	14589001	14589280	280	24	24	0	1.91915e-05	0.000214506	up	14589240	4.53435
chr2L	14598631	14598930	300	29	29	0	0.00197798	0.00350528	up	14598910	3.06356
chr2L	14851661	14851990	330	32	32	0	4.72458e-06	0.000108103	up	14851980	5.22409
chr2L	14972721	14973470	750	74	74	0	0.000927128	0.00191748	up	14972750	3.24704
chr2L	15005391	15005950	560	55	55	0	0.000761231	0.00166344	up	15005460	3.78451
chr2L	15007261	15007950	690	68	68	0	3.07782e-06	8.80296e-05	up	15007380	5.75342
chr2L	15009581	15010100	520	51	51	0	0.000282343	0.000903938	up	15009670	3.99053
chr2L	15038781	15039700	920	91	91	0	4.39993e-05	0.000335885	up	15038940	5.06808
chr2L	15057671	15058120	450	44	44	0	1.46736e-06	6.16837e-05	up	15058110	5.89597
chr2L	15060481	15061840	1360	134	134	0	0.000434466	0.0011614	up	15061160	4.12674
chr2L	15096731	15097140	410	40	40	0	2.56818e-06	8.46368e-05	up	15097010	6.29009
chr2L	15113131	15113700	570	56	56	0	0.00393246	0.00627085	up	15113630	3.43346
chr2L	15117971	15118460	490	48	48	0	0.000308381	0.000952219	up	15118070	4.04316
chr2L	15248241	15249050	810	80	80	0	0.000716573	0.00159635	up	15248290	3.67224
chr2L	15256171	15256690	520	51	51	0	7.17347e-05	0.000438659	up	15256620	4.54255
chr2L	15306911	15307120	210	20	20	0	4.25119e-06	0.000104125	up	15306990	4.92656
chr2L	15504581	15504910	330	32	32	0	6.08086e-05	0.000402441	up	15504700	4.89907
chr2L	15609271	15609380	110	10	10	0	0.00104195	0.00209178	up	15609370	3.57808
chr2L	15613641	15613830	190	18	18	0	1.69774e-05	0.000202329	up	15613660	4.62239
chr2L	15643731	15644210	480	46	0	46	2.07273e-05	0.000224083	down	15643890	-5.7429
chr2L	15746831	15747530	700	69	69	0	0.000545198	0.00133718	up	15746960	4.20669
chr2L	15748101	15748550	450	44	44	0	0.000110502	0.00053868	up	15748180	3.80359
chr2L	15750911	15751410	500	49	49	0	8.28304e-05	0.000471906	up	15751050	4.70787
chr2L	15751991	15752290	300	28	28	0	0.00231545	0.00399296	up	15752130	3.11598
chr2L	15762691	15762710	20	1	1	0	0.0054876	0.00842054	up	15762700	2.55209
chr2L	15764021	15764430	410	40	40	0	1.07781e-05	0.0001624	up	15764360	4.98633
chr2L	15768181	15768530	350	34	34	0	9.0969e-05	0.000490485	up	15768420	4.87829
chr2L	15770961	15771530	570	56	56	0	0.000943231	0.00194411	up	15771440	3.39828
chr2L	15903261	15903350	90	8	8	0	0.000100054	0.000508625	up	15903310	3.81147
chr2L	16041651	16042660	1010	99	99	0	0.000751124	0.00164893	up	16042180	4.84541
chr2L	16049491	16050090	600	59	59	0	0.00295114	0.00490725	up	16049590	3.75352
chr2L	16167921	16168590	670	65	65	0	0.00147891	0.00275051	up	16168020	3.35895
chr2L	16198131	16198570	440	43	43	0	0.00110091	0.00218683	up	16198170	3.4219
chr2L	16223571	16225060	1490	148	148	0	4.10389e-08	6.18183e-06	up	16224630	11.5211
chr2L	16257371	16257970	600	59	59	0	0.0012259	0.00236847	up	16257470	3.83776
chr2L	16261651	16262290	640	63	63	0	0.000239126	0.000819378	up	16261720	4.106
chr2L	16277991	16278320	330	29	29	0	0.00176673	0.00319482	up	16278090	3.11742
chr2L	16282171	16282350	180	17	17	0	0.00489197	0.00759553	up	16282310	2.88092
chr2L	16299601	16300350	750	74	74	0	0.000958131	0.00196541	up	16300260	3.97203
chr2L	16302751	16303400	650	64	64	0	0.000277286	0.000894721	up	16303190	4.5
chr2L	16306941	16307440	500	49	49	0	0.00103033	0.00207212	up	16307070	3.8382
chr2L	16310551	16311130	580	57	57	0	0.000151004	0.000639132	up	16310640	4.38968
chr2L	16325601	16326160	560	55	55	0	0.00249852	0.00425506	up	16325950	3.86043
chr2L	16326781	16327250	470	46	46	0	6.04643e-05	0.000401237	up	16327140	5.0432
chr2L	16328961	16329400	440	43	43	0	0.00174856	0.00316449	up	16329000	3.22491
chr2L	16333611	16334280	670	66	66	0	4.19369e-06	0.000104078	up	16333950	7.1904
chr2L	16350091	16351280	1190	118	118	0	0.0032153	0.00527882	up	16350970	3.84235
chr2L	16352441	16353050	610	59	59	0	0.00113478	0.0022348	up	16352980	3.56272
chr2L	16356561	16357220	660	65	65	0	0.00264701	0.00446255	up	16356630	3.45955
chr2L	16374391	16374410	20	1	1	0	0.000667552	0.00151744	up	16374400	3.19399
chr2L	16487441	16488070	630	62	62	0	0.000511968	0.00128497	up	16488000	4.34147
chr2L	16491031	16492340	1310	130	130	0	0.00268093	0.00450878	up	16491710	3.87873
chr2L	16543031	16544150	1120	111	111	0	0.000376146	0.00106859	up	16543990	4.54589
chr2L	16656531	16657250	720	71	71	0	0.000474101	0.00122707	up	16657140	4.21249
chr2L	16662211	16662410	200	19	19	0	1.19342e-05	0.000171209	up	16662310	4.78723
chr2L	16676781	16677400	620	61	61	0	0.000205393	0.00075461	up	16676960	4.22788
chr2L	16679741	16680730	990	98	98	0	0.000361632	0.00104647	up	16679810	4.37481
chr2L	16685651	16686050	400	37	37	0	0.000330199	0.000995112	up	16685760	4.09652
chr2L	16689841	16690260	420	41	41	0	0.00301317	0.00499506	up	16690050	3.43058
chr2L	16703071	16704230	1160	115	115	0	0.000118648	0.00055822	up	16704090	5.04379
chr2L	16719441	16720150	710	70	70	0	0.00113233	0.00223104	up	16719530	4.17552
chr2L	16727621	16728260	640	63	63	0	2.51708e-05	0.00025082	up	16727660	4.94797
chr2L	16729471	16729980	510	50	50	0	1.76815e-09	1.02082e-06	up	16729540	9.37607
chr2L	16730901	16731200	300	29	29	0	1.98835e-09	1.02082e-06	up	16731130	9.03759
chr2L	16732011	16732680	670	66	66	0	4.99282e-05	0.000358595	up	16732540	5.14677
chr2L	16738181	16738690	510	50	50	0	0.000389451	0.0010893	up	16738570	4.49086
chr2L	16742941	16743600	660	65	65	0	0.00334124	0.00544405	up	16743030	3.23974
chr2L	16801741	16802190	450	44	44	0	4.25509e-05	0.000332677	up	16802020	6.09135
chr2L	16816391	16816610	220	20	20	0	0.00193206	0.00343894	up	16816450	3.06271
chr2L	16824941	16825430	490	48	48	0	1.35999e-05	0.00018291	up	16825270	5.0692
chr2L	16826771	16827260	490	48	48	0	0.000777418	0.00168942	up	16826900	3.8184
chr2L	16841971	16842100	130	11	11	0	3.53905e-06	9.434e-05	up	16842020	4.92548
chr2L	16848561	16849260	700	69	69	0	1.37803e-05	0.000183696	up	16848650	5.14018
chr2L	16852511	16853040	530	52	52	0	8.97802e-06	0.000149359	up	16852580	5.0409
chr2L	16853441	16853730	290	26	26	0	0.00305917	0.00506017	up	16853620	3.04567
chr2L	16859651	16860060	410	40	40	0	8.51789e-05	0.000478463	up	16859690	4.13809
chr2L	16862621	16862700	80	7	7	0	0.000383029	0.00107999	up	16862660	3.30212
chr2L	16879181	16879700	520	51	51	0	0.000892274	0.0018674	up	16879670	3.49768
chr2L	16887741	16888650	910	90	90	0	0.00137354	0.00258842	up	16888510	4.10718
chr2L	16902061	16902430	370	36	36	0	8.44114e-05	0.000476224	up	16902370	4.63079
chr2L	16910251	16910640	390	38	38	0	3.87235e-05	0.00031445	up	16910260	5.06018
chr2L	17368401	17369000	600	59	59	0	0.00177287	0.00320463	up	17368450	3.09595
chr2L	17383961	17384920	960	95	95	0	0.000943897	0.00194504	up	17384060	4.00189
chr2L	17385191	17385530	340	33	33	0	0.000260865	0.000861731	up	17385460	4.13646
chr2L	17410251	17410790	540	53	53	0	5.32747e-05	0.000371239	up	17410320	4.52165
chr2L	17433271	17433360	90	8	8	0	7.7571e-05	0.000457623	up	17433310	3.68463
chr2L	17472971	17473630	660	65	65	0	0.00525746	0.00811422	up	17473600	3.01067
chr2L	17477681	17478230	550	54	54	0	0.00047307	0.0012258	up	17478180	3.7686
chr2L	17484111	17484650	540	53	53	0	7.86437e-05	0.000460668	up	17484190	4.54668
chr2L	17500881	17501440	560	55	55	0	0.00170451	0.00309345	up	17500940	3.57082
chr2L	17603071	17603720	650	64	64	0	0.00045336	0.0011922	up	17603090	3.86018
chr2L	17684271	17685200	930	90	90	0	0.00108469	0.00216125	up	17684980	4.36958
chr2L	17715131	17716340	1210	120	120	0	0.000924366	0.00191396	up	17715580	5.15112
chr2L	17734631	17734970	340	33	33	0	3.05853e-05	0.000279788	up	17734810	4.63425
chr2L	17861131	17861940	810	80	80	0	0.000513274	0.00128753	up	17861300	5.39797
chr2L	18106291	18106350	60	5	5	0	0.00265672	0.00447474	up	18106330	2.96076
chr2L	18119421	18120160	740	73	73	0	7.9536e-06	0.000143482	up	18120060	5.54731
chr2L	18137911	18138390	480	47	47	0	0.000238294	0.000818016	up	18138010	4.39099
chr2L	18158481	18159180	700	69	69	0	0.000974028	0.00198809	up	18159130	3.7571
chr2L	18298071	18298350	280	27	27	0	1.06636e-05	0.000162125	up	18298220	5.26895
chr2L	18443061	18443840	780	77	77	0	0.000400337	0.00110616	up	18443160	4.52545
chr2L	18448781	18449270	490	48	48	0	0.000515895	0.00129231	up	18448860	3.86059
chr2L	18454341	18454930	590	58	58	0	0.000778053	0.00168999	up	18454490	4.81304
chr2L	18484391	18485110	720	71	71	0	0.000616132	0.00144377	up	18485020	4.05892
chr2L	18513411	18513790	380	37	37	0	2.32931e-08	4.01776e-06	up	18513510	7.44486
chr2L	18563981	18564460	480	46	46	0	0.000332657	0.000998845	up	18564240	4.31806
chr2L	18576241	18576630	390	38	38	0	0.000324928	0.000983436	up	18576580	3.66978
chr2L	18590331	18591110	780	75	75	0	0.00196074	0.00347884	up	18590540	3.68907
chr2L	18605041	18605620	580	57	57	0	0.00116156	0.00227136	up	18605230	4.26206
chr2L	18606501	18607020	520	51	51	0	0.000713878	0.00159179	up	18606630	3.66417
chr2L	18612101	18612550	450	44	44	0	0.000121483	0.000566422	up	18612160	4.33131
chr2L	18688611	18689270	660	60	60	0	0.00150502	0.00279137	up	18689110	3.75994
chr2L	18689411	18689910	500	49	49	0	0.00342225	0.00555909	up	18689500	3.44348
chr2L	18703101	18703570	470	46	46	0	0.000245067	0.000830794	up	18703480	4.2631
chr2L	18705671	18706130	460	45	45	0	0.00032115	0.000976596	up	18705970	4.84084
chr2L	18707941	18709050	1110	110	70	18	0.0018733	0.00335133	up	18708990	3.61117
chr2L	18713991	18714590	600	59	59	0	0.000257466	0.00085582	up	18714520	3.79886
chr2L	18776491	18777090	600	59	59	0	0.000868994	0.00182858	up	18776970	4.13496
chr2L	18818371	18818800	430	42	42	0	5.20942e-06	0.000114002	up	18818700	5.41134
chr2L	18830581	18831420	840	83	83	0	0.00181702	0.00326876	up	18830670	3.43376
chr2L	18857461	18858000	540	53	53	0	0.00147076	0.00273852	up	18857610	3.78952
chr2L	18951601	18952200	600	59	59	0	0.000380324	0.00107687	up	18951680	4.10207
chr2L	18968581	18969180	600	59	59	0	0.00049922	0.00126669	up	18969120	3.82546
chr2L	18974191	18974830	640	63	63	0	0.000213573	0.000771714	up	18974380	4.686
chr2L	18987201	18987890	690	68	68	0	0.00023356	0.000809282	up	18987260	4.47546
chr2L	19003081	19003460	380	37	37	0	0.00392952	0.0062681	up	19003250	3.23075
chr2L	19033341	19033680	340	33	33	0	0.000109503	0.000536125	up	19033630	4.36207
chr2L	19034421	19034850	430	42	42	0	0.000281368	0.00090147	up	19034470	3.74682
chr2L	19041591	19041980	390	36	36	0	0.00012634	0.000576408	up	19041820	4.54091
chr2L	19044891	19045510	620	61	61	0	4.47881e-05	0.000338741	up	19044920	4.57283
chr2L	19048891	19049270	380	37	37	0	0.000229206	0.000800451	up	19048920	4.0867
chr2L	19051581	19052080	500	49	49	0	0.000967714	0.00198012	up	19051950	3.87466
chr2L	19053671	19054480	810	80	80	0	0.000690741	0.00155723	up	19053710	3.81421
chr2L	19063101	19063450	350	34	34	0	0.000170456	0.00068376	up	19063200	4.27842
chr2L	19064711	19065070	360	35	35	0	0.000562688	0.00136544	up	19064790	4.08634
chr2L	19076881	19077310	430	42	42	0	0.000671396	0.00152349	up	19077230	3.50892
chr2L	19114121	19114550	430	42	42	0	4.7168e-05	0.00034943	up	19114520	4.24961
chr2L	19123651	19124080	430	42	42	0	2.88211e-05	0.000271621	up	19123970	5.04641
chr2L	19126961	19127250	290	28	28	0	0.00110191	0.0021872	up	19126990	3.43938
chr2L	19131801	19132470	670	66	66	0	0.000497885	0.00126543	up	19132390	3.91539
chr2L	19133391	19133990	600	59	59	0	0.000375648	0.00106798	up	19133860	3.70679
chr2L	19134631	19135300	670	61	53	0	0.000617417	0.00144528	up	19134910	4.19704
chr2L	19165881	19166340	460	45	45	0	0.00030544	0.000947998	up	19166030	4.24627
chr2L	19181561	19181940	380	37	37	0	0.000235215	0.000812642	up	19181660	4.2247
chr2L	19185731	19186220	490	48	48	0	7.08943e-05	0.000436473	up	19185840	4.65653
chr2L	19378571	19378940	370	36	36	0	4.63365e-06	0.000106957	up	19378670	5.52521
chr2L	19393601	19394250	650	64	64	0	0.0007581	0.00165916	up	19394090	5.03892
chr2L	19398961	19399570	610	56	56	0	7.27813e-05	0.00044089	up	19399480	4.32629
chr2L	19410931	19411370	440	43	43	0	5.34823e-05	0.000371553	up	19411300	4.5766
chr2L	19416851	19417270	420	41	41	0	6.9542e-06	0.00013288	up	19417060	6.19218
chr2L	19426441	19427010	570	56	56	0	5.09892e-05	0.000363153	up	19426590	4.81093
chr2L	19430121	19430850	730	72	72	0	0.0018771	0.00335481	up	19430780	3.83726
chr2L	19432561	19432680	120	9	9	0	0.0005332	0.00131704	up	19432570	3.79946
chr2L	19444611	19445220	610	60	60	0	7.04902e-05	0.000435767	up	19444670	4.57039
chr2L	19453271	19453900	630	62	62	0	0.00241501	0.00414014	up	19453810	3.75477
chr2L	19457911	19458140	230	20	20	0	0.00333957	0.0054423	up	19457940	3.11017
chr2L	19484601	19484810	210	20	20	0	9.38329e-05	0.000495107	up	19484700	4.18598
chr2L	19490021	19490230	210	20	20	0	0.0017445	0.00315905	up	19490150	3.09862
chr2L	19492951	19493710	760	75	75	0	0.0019112	0.00340698	up	19493490	3.21331
chr2L	19497911	19498380	470	46	46	0	0.00012006	0.000563105	up	19498030	4.71625
chr2L	19508401	19509100	700	69	69	0	0.00474241	0.00738108	up	19509060	3.26625
chr2L	19517421	19517830	410	40	40	0	0.00186275	0.0033382	up	19517750	3.57125
chr2L	19518621	19518860	240	23	23	0	0.00125365	0.00241074	up	19518700	3.48648
chr2L	19519561	19520010	450	44	44	0	0.00324472	0.00531842	up	19519750	3.03717
chr2L	19526181	19526950	770	76	76	0	0.00331321	0.00540692	up	19526240	3.38608
chr2L	19530201	19530530	330	32	32	0	0.000284545	0.00090677	up	19530290	3.54468
chr2L	19533241	19533660	420	41	41	0	3.71503e-05	0.000308446	up	19533360	4.6192
chr2L	19542071	19542650	580	57	57	0	0.000163947	0.000670585	up	19542570	4.30267
chr2L	19565281	19565850	570	56	56	0	0.000412166	0.00112883	up	19565430	4.16243
chr2L	19571661	19572270	610	60	60	0	0.00243521	0.00416925	up	19572020	4.47477
chr2L	19575141	19576300	1160	115	115	0	0.00355458	0.00574197	up	19576030	4.48515
chr2L	19577091	19577890	800	79	79	0	0.00453938	0.00709488	up	19577180	3.05634
chr2L	19580201	19580610	410	40	40	0	3.67227e-05	0.000307412	up	19580560	4.67532
chr2L	19582201	19582740	540	53	53	0	0.00043284	0.00115843	up	19582710	3.82691
chr2L	19583791	19584450	660	65	65	0	0.00168054	0.00305917	up	19583830	3.42372
chr2L	19586451	19586740	290	28	28	0	0.000306116	0.000948142	up	19586560	3.89396
chr2L	19586901	19587450	550	54	54	0	0.00226265	0.0039146	up	19587160	4.00984
chr2L	19590221	19591040	820	81	81	0	0.00224514	0.00388952	up	19590340	4.21258
chr2L	19735601	19736210	610	56	56	0	0.000183131	0.000711328	up	19736130	4.48658
chr2L	19756711	19757200	490	48	48	0	0.00233027	0.00401315	up	19757150	3.57027
chr2L	19758511	19758920	410	40	40	0	0.000687016	0.00155192	up	19758830	3.98842
chr2L	19791051	19792390	1340	130	130	0	0.000983712	0.00200288	up	19791700	3.85493
chr2L	19795631	19796460	830	82	82	0	0.000738632	0.00162874	up	19796240	4.88516
chr2L	19817091	19817680	590	58	58	0	0.00408341	0.00648039	up	19817600	3.64998
chr2L	19859901	19860200	300	29	29	0	0.00322548	0.00529361	up	19860140	3.12114
chr2L	19885811	19886020	210	20	20	0	2.92994e-05	0.000273584	up	19885890	4.62082
chr2L	19887221	19888040	820	81	81	0	8.73418e-05	0.000481949	up	19887940	4.73679
chr2L	19911591	19911670	80	7	7	0	0.000812407	0.00174407	up	19911660	3.33995
chr2L	19915001	19915610	610	58	58	0	1.26244e-05	0.000178003	up	19915180	5.11725
chr2L	19958411	19958960	550	54	54	0	0.0027755	0.00465399	up	19958440	3.32314
chr2L	20024151	20024780	630	62	62	0	2.26181e-06	7.92373e-05	up	20024490	8.65688
chr2L	20027271	20028080	810	80	80	0	0.000327482	0.000989232	up	20027950	4.33831
chr2L	20060821	20061700	880	87	87	0	5.18926e-06	0.000113836	up	20060860	5.6036
chr2L	20065541	20066570	1030	102	102	0	5.13799e-06	0.000113261	up	20065670	5.78041
chr2L	20075161	20075840	680	66	66	0	0.000719559	0.00160114	up	20075380	4.21567
chr2L	20090991	20091570	580	57	57	0	0.000208249	0.000760177	up	20091030	4.09007
chr2L	20093771	20094290	520	50	50	0	6.93742e-05	0.000432118	up	20094170	4.54021
chr2L	20097201	20097580	380	37	37	0	0.000697721	0.00156964	up	20097220	3.57508
chr2L	20098181	20098580	400	39	39	0	0.000243129	0.000827021	up	20098430	4.35309
chr2L	20104351	20104990	640	62	62	0	0.00049346	0.00125879	up	20104650	5.44784
chr2L	20116051	20116090	40	2	2	0	0.00255317	0.0043279	up	20116080	2.93044
chr2L	20148271	20148790	520	51	51	0	0.000431627	0.00115698	up	20148660	4.15153
chr2L	20169991	20170150	160	15	15	0	7.84819e-05	0.000460668	up	20170070	4.07148
chr2L	20175861	20175980	120	10	10	0	0.00219446	0.00382517	up	20175960	2.93516
chr2L	20213411	20213640	230	22	22	0	5.54407e-08	7.26192e-06	up	20213590	6.8374
chr2L	20213741	20214030	290	28	28	0	1.06694e-08	2.47283e-06	up	20213760	8.79432
chr2L	20223271	20223820	550	54	54	0	1.66854e-05	0.000200183	up	20223580	7.30699
chr2L	20229601	20230460	860	85	85	0	0.00124864	0.00240475	up	20229670	3.84045
chr2L	20238491	20238790	300	29	29	0	6.00334e-06	0.000124621	up	20238650	5.04844
chr2L	20283151	20283210	60	4	4	0	0.00382625	0.00612824	up	20283170	2.83183
chr2L	20287301	20287650	350	34	34	0	9.76982e-10	1.02082e-06	up	20287530	9.81687
chr2L	20290731	20291090	360	34	34	0	2.02238e-05	0.000221286	up	20290850	4.90479
chr2L	20341161	20341960	800	79	79	0	7.97113e-05	0.000463755	up	20341370	6.01324
chr2L	20349941	20350610	670	66	66	0	0.000711289	0.0015881	up	20350570	3.72765
chr2L	20385431	20385570	140	11	11	0	0.000264661	0.00086982	up	20385520	3.75805
chr2L	20416571	20417320	750	74	74	0	0.00075807	0.00165916	up	20417180	4.67722
chr2L	20427481	20427790	310	24	24	0	0.00146328	0.0027265	up	20427620	3.38954
chr2L	20428601	20429040	440	43	43	0	0.000176087	0.000694059	up	20429000	4.12916
chr2L	20463591	20464050	460	44	44	0	1.94327e-06	7.25754e-05	up	20463660	5.96078
chr2L	20464281	20464840	560	52	52	0	2.32856e-05	0.000239698	up	20464680	5.08708
chr2L	20494301	20494710	410	40	38	0	0.00160831	0.00294905	up	20494570	3.48649
chr2L	20638471	20638930	460	45	45	0	8.8885e-06	0.000149043	up	20638510	4.95012
chr2L	20645301	20645350	50	4	4	0	0.00101287	0.00204886	up	20645320	3.17344
chr2L	20645381	20645980	600	59	59	0	0.000540102	0.00132937	up	20645400	3.90834
chr2L	20649971	20650280	310	30	30	0	0.000761826	0.00166434	up	20650210	3.56343
chr2L	20675801	20676270	470	46	46	0	0.00112262	0.00221591	up	20676150	4.19663
chr2L	20681631	20682490	860	85	85	0	0.000443408	0.00117591	up	20682380	4.00692
chr2L	20734111	20735140	1030	99	99	0	0.000545875	0.00133811	up	20735040	3.86368
chr2L	20752311	20752610	300	29	29	0	3.93329e-05	0.000317686	up	20752410	4.42516
chr2L	20757631	20758370	740	73	73	0	0.000637486	0.00147355	up	20758280	4.15544
chr2L	20759601	20759780	180	17	17	0	0.000863472	0.00182083	up	20759660	3.36337
chr2L	20760211	20760430	220	21	21	0	0.000638215	0.00147448	up	20760380	3.60612
chr2L	20796831	20797870	1040	103	103	0	0.00216974	0.00379306	up	20797770	3.33921
chr2L	20821931	20822700	770	76	76	0	0.00129838	0.00247779	up	20822530	3.668
chr2L	20829881	20830290	410	40	40	0	8.62557e-05	0.000480506	up	20829970	4.24118
chr2L	20835471	20835820	350	34	34	0	3.20137e-05	0.000287709	up	20835570	5.13531
chr2L	20851511	20852080	570	56	56	0	0.000385404	0.0010821	up	20851530	3.92254
chr2L	20858451	20858740	290	28	28	0	0.00011773	0.000557091	up	20858720	4.13106
chr2L	20868971	20869220	250	24	24	0	0.000155706	0.00064941	up	20869100	3.79107
chr2L	20891141	20891440	300	29	29	0	0.00264978	0.00446471	up	20891420	3.31716
chr2L	20918551	20919180	630	62	62	0	0.000944317	0.00194546	up	20919140	3.69108
chr2L	20922711	20923570	860	84	82	0	0.000832286	0.00177261	up	20923490	3.7775
chr2L	20925981	20926420	440	43	43	0	0.000257715	0.000856114	up	20926300	4.29417
chr2L	20927551	20928040	490	48	48	0	2.40423e-05	0.000243877	up	20928000	4.72364
chr2L	21051751	21052830	1080	107	107	0	0.00367338	0.00591274	up	21051890	3.60219
chr2L	21071381	21071740	360	35	35	0	0.00108957	0.00216764	up	21071480	3.6169
chr2L	21075141	21075570	430	42	42	0	0.00415148	0.00656882	up	21075320	3.54882
chr2L	21078011	21078170	160	15	15	0	0.000651859	0.00149644	up	21078080	3.43602
chr2L	21085691	21085750	60	2	2	0	0.00145739	0.00271921	up	21085700	3.18082
chr2L	21085821	21085850	30	2	2	0	0.00222274	0.00386255	up	21085830	2.96588
chr2L	21102291	21102840	550	54	54	0	7.51004e-05	0.000449164	up	21102830	4.42827
chr2L	21104311	21104780	470	46	46	0	0.000425598	0.00114925	up	21104430	4.25237
chr2L	21105201	21105450	250	24	24	0	0.00249555	0.0042508	up	21105250	3.22627
chr2L	21142101	21143350	1250	124	124	0	0.000989536	0.00201112	up	21142610	4.43474
chr2L	21148251	21148800	550	53	53	0	0.000447064	0.00118193	up	21148280	3.53095
chr2L	21148841	21149480	640	63	63	0	0.000370314	0.00106116	up	21148980	4.0054
chr2L	21153791	21154360	570	56	56	0	0.000504693	0.00127172	up	21154280	3.93147
chr2L	21156041	21157000	960	95	95	0	0.000604586	0.00142707	up	21156110	3.72862
chr2L	21158541	21158870	330	30	30	0	0.000970242	0.0019835	up	21158720	3.30908
chr2L	21162971	21163790	820	81	81	0	0.000361715	0.00104647	up	21163710	4.51847
chr2L	21166441	21166840	400	39	39	0	0.000220369	0.000781511	up	21166710	4.70064
chr2L	21168221	21168720	500	49	49	0	2.76836e-06	8.46368e-05	up	21168650	5.58689
chr2L	21179501	21180120	620	61	61	0	0.00178111	0.00321696	up	21179550	3.38157
chr2L	21215011	21215440	430	42	32	0	0.000159918	0.000660877	up	21215330	4.31329
chr2L	21218331	21218900	570	56	56	0	0.0017246	0.00312676	up	21218460	4.13779
chr2L	21220421	21221480	1060	105	105	0	0.000171513	0.000684482	up	21220800	4.79524
chr2L	21250751	21251340	590	58	58	0	0.000517865	0.00129399	up	21251060	4.11789
chr2L	21257011	21257330	320	31	31	0	0.00204828	0.00360584	up	21257170	3.48981
chr2L	21260691	21261350	660	65	65	0	0.000641433	0.00147852	up	21261260	3.91259
chr2L	21262651	21263320	670	66	66	0	0.000767619	0.00167336	up	21263050	4.30107
chr2L	21263431	21263960	530	51	51	0	0.000185239	0.000715077	up	21263620	4.81994
chr2L	21296421	21296810	390	37	37	0	3.23761e-05	0.000288351	up	21296510	4.59725
chr2L	21309871	21311020	1150	114	114	0	4.91825e-06	0.000110301	up	21310020	5.78528
chr2L	21324461	21324650	190	18	18	0	0.00600218	0.0091403	up	21324520	2.71394
chr2L	21340801	21340930	130	12	12	0	0.00569688	0.00871207	up	21340850	2.82162
chr2L	21343631	21344830	1200	119	119	0	9.11451e-05	0.000490485	up	21343790	4.97086
chr2L	21552791	21553150	360	34	34	0	4.33754e-06	0.000104263	up	21552980	5.25395
chr2L	21559751	21559950	200	19	19	0	0.00470162	0.00732515	up	21559920	2.73666
chr2L	21572971	21573580	610	60	60	0	0.00118583	0.00230336	up	21573430	3.86381
chr2L	21623921	21624940	1020	100	100	0	0.000153171	0.00064523	up	21624150	5.26233
chr2L	21629211	21629630	420	41	41	0	0.00420071	0.00663047	up	21629580	3.43212
chr2L	21629661	21630350	690	67	67	0	0.000819433	0.00175498	up	21630270	3.67497
chr2L	21657241	21657880	640	63	63	0	0.000153374	0.000645343	up	21657740	4.6767
chr2L	21658411	21658870	460	45	45	0	0.0014981	0.00277969	up	21658810	3.41487
chr2L	21677201	21678150	950	93	93	0	0.000644919	0.00148428	up	21677430	3.70439
chr2L	21681931	21682520	590	57	57	0	0.00163959	0.00299547	up	21682440	3.18144
chr2L	21683041	21683980	940	93	93	0	0.000500722	0.00126908	up	21683220	4.7435
chr2L	21757191	21758230	1040	103	103	0	0.0016894	0.00307034	up	21757280	4.28491
chr2L	22045181	22045280	100	9	9	0	5.99026e-10	1.02082e-06	up	22045220	8.95563
chr2L	22052751	22053010	260	25	25	0	9.83005e-05	0.00050557	up	22052900	3.94875
chr2L	22120811	22121960	1150	113	113	0	0.000205589	0.000755024	up	22121920	4.1472
chr2L	22129871	22130390	520	49	49	0	3.80812e-05	0.00031144	up	22130330	4.54978
chr2L	22146091	22146980	890	88	88	0	0.000203402	0.000750653	up	22146150	4.56507
chr2L	22153271	22153840	570	56	56	0	0.00451875	0.00706826	up	22153320	3.12554
chr2L	22168491	22169580	1090	107	107	0	0.00112878	0.00222604	up	22168560	4.13795
chr2L	22170261	22170370	110	10	10	0	0.00313435	0.0051628	up	22170330	2.86792
chr2L	22179511	22180200	690	68	68	0	2.36988e-08	4.01776e-06	up	22179890	10.5592
chr2L	22247721	22248200	480	47	47	0	0.00460562	0.00718798	up	22247770	3.06526
chr2L	22249551	22249980	430	42	42	0	0.000409768	0.00112397	up	22249910	3.7896
chr2L	22261181	22261220	40	3	3	0	3.70532e-06	9.6788e-05	up	22261200	4.78695
chr2L	22537981	22538400	420	41	41	0	0.00382319	0.00612551	up	22538260	3.14766
chr2L	22578811	22579360	550	54	54	0	0.000763329	0.00166602	up	22578900	3.91259
chr2L	22920231	22920530	300	29	29	0	1.10804e-05	0.000164441	up	22920410	4.95518
chr2L	22981591	22982000	410	40	40	0	0.00407377	0.00646623	up	22981900	3.21068
chr2L	23068261	23068740	480	47	47	0	0.00626242	0.00949341	up	23068350	3.11857
chr2L	23174271	23174800	530	52	52	0	0.00264792	0.00446324	up	23174380	3.28544
chr2L	23175971	23176430	460	45	45	0	0.00312377	0.005151	up	23176320	3.16742
chr2L	23313431	23313670	240	23	23	0	0.00117791	0.00229587	up	23313530	3.579
chr2R	33881	34200	320	31	31	0	1.45191e-05	0.000186928	up	34180	4.9354
chr2R	581641	581950	310	30	30	0	0.00262905	0.0044364	up	581750	3.24382
chr2R	1071441	1072110	670	66	66	0	0.00534059	0.00823128	up	1072040	3.41726
chr2R	1150871	1151100	230	22	22	0	2.61479e-05	0.00025585	up	1150970	4.5048
chr2R	1243241	1243970	730	72	72	0	1.56367e-08	3.07226e-06	up	1243880	10.4597
chr2R	1263951	1264520	570	56	56	0	0.00221043	0.00384485	up	1264430	3.79963
chr2R	2079581	2080090	510	50	50	0	3.51944e-05	0.000300454	up	2079990	5.55164
chr2R	2087661	2088070	410	40	40	0	1.07848e-05	0.0001624	up	2087680	5.05457
chr2R	2262271	2262660	390	38	38	0	0.000905936	0.00188573	up	2262600	3.59537
chr2R	2549581	2549600	20	1	0	1	0.00145788	0.00271956	down	2549590	-4.78823
chr2R	2565241	2565730	490	48	48	0	0.00042137	0.00114296	up	2565300	4.10424
chr2R	2846531	2846900	370	36	36	0	0.00632965	0.0095889	up	2846680	3.07348
chr2R	2966291	2966540	250	24	24	0	0.000568334	0.00137452	up	2966410	3.65785
chr2R	2967191	2967460	270	26	26	0	4.60175e-05	0.000343724	up	2967290	4.29424
chr2R	3023221	3023270	50	4	4	0	7.3662e-06	0.000138124	up	3023250	4.52298
chr2R	3074571	3074790	220	21	21	0	3.33921e-07	2.57947e-05	up	3074660	6.29193
chr2R	3775371	3775460	90	8	8	0	0.00250386	0.00426234	up	3775450	3.24199
chr2R	3943311	3943700	390	38	38	0	2.3719e-09	1.02082e-06	up	3943670	9.26197
chr2R	4013781	4014210	430	42	42	0	0.00556999	0.0085368	up	4014060	3.20689
chr2R	4130681	4131180	500	49	49	0	0.00255326	0.0043279	up	4131120	3.42346
chr2R	4187961	4188480	520	51	51	0	0.00245693	0.00419927	up	4188090	3.49515
chr2R	4242851	4243370	520	51	51	0	0.00220717	0.00383993	up	4242900	3.52956
chr2R	4261651	4261760	110	5	5	0	0.00658284	0.00993251	up	4261660	2.98125
chr2R	4272401	4272680	280	26	26	0	0.000404391	0.00111497	up	4272450	3.74966
chr2R	4319771	4320360	590	58	58	0	3.53169e-05	0.000300454	up	4320290	5.15457
chr2R	4470771	4471770	1000	99	99	0	0.00309946	0.00511558	up	4471040	3.41052
chr2R	4544671	4544890	220	21	21	0	0.00284735	0.0047599	up	4544840	3.03815
chr2R	4594941	4595540	600	59	59	0	0.000602156	0.00142435	up	4595160	4.44371
chr2R	4615151	4615670	520	51	51	0	0.000430799	0.00115682	up	4615230	3.76229
chr2R	4618671	4619200	530	52	52	0	0.00327974	0.00536416	up	4619080	3.65447
chr2R	4782731	4783040	310	30	30	0	7.17192e-05	0.000438659	up	4782800	4.21539
chr2R	4788501	4789090	590	58	58	0	0.00187059	0.0033478	up	4788990	3.30181
chr2R	4824131	4824660	530	52	52	0	0.00266872	0.00449077	up	4824220	3.41267
chr2R	5141161	5141460	300	29	29	0	0.000171053	0.00068376	up	5141320	3.78028
chr2R	5250901	5251370	470	46	46	0	0.000525554	0.00130565	up	5250980	4.05045
chr2R	5277741	5277940	200	19	19	0	6.35983e-06	0.000126799	up	5277870	4.92238
chr2R	5293661	5294120	460	45	45	0	0.00384997	0.00615532	up	5293760	3.19431
chr2R	5306941	5307440	500	49	49	0	0.00558924	0.00856486	up	5307070	3.09139
chr2R	5362981	5363530	550	54	54	0	0.00182709	0.00328426	up	5363000	3.43428
chr2R	5416381	5416770	390	38	38	0	0.00140156	0.00263353	up	5416470	3.61924
chr2R	5608211	5608810	600	59	59	0	0.00150765	0.0027951	up	5608730	3.48444
chr2R	5652651	5653060	410	40	40	0	5.19776e-05	0.000365582	up	5652900	4.70881
chr2R	5653411	5653790	380	37	37	0	0.00343935	0.00558476	up	5653720	3.29921
chr2R	5663061	5663530	470	46	46	0	0.00101721	0.00205306	up	5663160	3.68286
chr2R	5663661	5664080	420	41	41	0	0.00409837	0.00649957	up	5664000	3.25906
chr2R	5668081	5668510	430	42	42	0	0.000105853	0.000523952	up	5668170	3.87222
chr2R	5671251	5671320	70	5	5	0	0.00373796	0.00600386	up	5671310	3.01649
chr2R	5671381	5671900	520	51	51	0	1.39168e-05	0.000184159	up	5671390	5.63352
chr2R	5676801	5677500	700	69	69	0	2.57993e-05	0.000254002	up	5676900	4.93874
chr2R	5690611	5691020	410	40	40	0	6.13001e-06	0.000125321	up	5690760	6.3504
chr2R	5692961	5693990	1030	102	102	0	2.39229e-05	0.000243486	up	5693150	6.28102
chr2R	5697461	5698000	540	52	52	0	0.000608969	0.00143404	up	5697990	3.82047
chr2R	5701661	5702300	640	63	63	0	0.000681883	0.00154264	up	5702210	3.98108
chr2R	5753041	5754660	1620	161	161	0	0.0010472	0.00209998	up	5754150	4.05796
chr2R	5757361	5757920	560	55	55	0	0.00117891	0.00229633	up	5757860	3.46413
chr2R	5760251	5761010	760	75	75	0	0.000905335	0.00188492	up	5760360	3.90847
chr2R	5967601	5968030	430	42	42	0	0.000524307	0.00130421	up	5967970	3.61321
chr2R	5974231	5974690	460	45	45	0	1.09428e-05	0.000163458	up	5974260	4.89246
chr2R	5980611	5981260	650	64	64	0	0.000832257	0.00177261	up	5981010	4.07914
chr2R	5981401	5982130	730	71	71	0	0.000689602	0.00155543	up	5981780	4.88056
chr2R	5986831	5987070	240	22	22	0	1.70422e-05	0.000202329	up	5986920	4.73602
chr2R	6015491	6016440	950	94	94	0	1.43047e-05	0.000185931	up	6016070	7.56899
chr2R	6016681	6017880	1200	118	118	0	3.66004e-05	0.000307412	up	6017720	5.0783
chr2R	6036141	6036830	690	68	68	0	0.00010076	0.000510161	up	6036260	4.398
chr2R	6040141	6040540	400	39	39	0	0.00213621	0.00374352	up	6040450	3.48728
chr2R	6041751	6042840	1090	108	108	0	0.0014939	0.00277302	up	6042820	3.7245
chr2R	6076251	6077090	840	83	83	0	0.000120694	0.000564323	up	6076860	4.72888
chr2R	6085381	6085980	600	59	59	0	0.000567078	0.00137257	up	6085890	3.89211
chr2R	6088981	6089330	350	34	34	0	1.75342e-05	0.000205243	up	6089250	5.03407
chr2R	6151041	6151550	510	50	0	50	0.000693656	0.00156263	down	6151130	-4.24892
chr2R	6157021	6157360	340	30	30	0	0.000644459	0.00148398	up	6157330	3.63906
chr2R	6169111	6169770	660	65	65	0	0.0042649	0.00672122	up	6169720	3.19279
chr2R	6213951	6214570	620	61	61	0	9.32092e-05	0.000495107	up	6214540	4.54013
chr2R	6266301	6266320	20	1	1	0	7.78018e-06	0.000141484	up	6266310	4.37098
chr2R	6267301	6267490	190	18	18	0	0.00331893	0.00541453	up	6267460	3.12427
chr2R	6459771	6460090	320	31	31	0	0.000874847	0.00183923	up	6459960	3.39158
chr2R	6494271	6494550	280	27	27	0	1.04261e-06	5.20612e-05	up	6494540	5.65301
chr2R	6499951	6500800	850	83	83	0	2.99837e-05	0.000277089	up	6500260	7.21508
chr2R	6545051	6545210	160	15	15	0	0.00388508	0.00620377	up	6545100	2.9704
chr2R	6613261	6613950	690	68	68	0	0.00103704	0.00208376	up	6613910	3.59558
chr2R	6630101	6630460	360	35	35	0	0.00129818	0.00247779	up	6630180	3.59268
chr2R	6632861	6633500	640	63	63	0	0.00303057	0.00502114	up	6632980	3.00687
chr2R	6635931	6636710	780	77	77	0	0.000249285	0.000838496	up	6636060	4.46002
chr2R	6647961	6648600	640	57	57	0	0.000505995	0.00127387	up	6648140	4.00491
chr2R	6652701	6653420	720	71	71	0	0.000183921	0.00071368	up	6653400	4.17852
chr2R	6656211	6657500	1290	127	127	0	0.000258149	0.000856462	up	6657430	4.05551
chr2R	6661781	6662350	570	56	56	0	0.00146739	0.00273337	up	6662300	3.71176
chr2R	6667881	6668340	460	45	45	0	0.000437045	0.0011652	up	6668160	4.47307
chr2R	6668561	6669210	650	63	63	0	0.00310748	0.00512788	up	6669070	3.34939
chr2R	6673311	6673720	410	40	40	0	0.00164991	0.00301129	up	6673390	3.74025
chr2R	6675661	6676460	800	79	79	0	0.00195539	0.00347342	up	6675710	3.69037
chr2R	6696491	6696980	490	48	48	0	0.000839599	0.00178506	up	6696560	4.09877
chr2R	6715691	6716320	630	62	62	0	5.58223e-05	0.000382504	up	6715900	4.84111
chr2R	6741621	6742140	520	51	51	0	0.000354119	0.00103274	up	6742040	4.32179
chr2R	6748981	6749430	450	44	44	0	0.00036572	0.00105209	up	6749090	4.70889
chr2R	6756881	6757520	640	63	63	0	0.00284486	0.00475704	up	6757410	3.48678
chr2R	6807331	6807830	500	49	49	0	0.000214128	0.000772879	up	6807750	4.56662
chr2R	6809621	6810000	380	37	37	0	0.0018155	0.00326668	up	6809720	3.32314
chr2R	6810341	6811190	850	84	84	0	0.000516237	0.00129245	up	6810500	4.23485
chr2R	6828171	6828360	190	18	18	0	0.00120945	0.0023427	up	6828220	3.24165
chr2R	6871911	6872080	170	16	16	0	0.00320597	0.00526828	up	6871990	3.12823
chr2R	6872561	6873290	730	72	72	0	0.000595674	0.00141398	up	6872740	4.36839
chr2R	6891371	6891830	460	45	45	0	0.000294145	0.000926342	up	6891450	4.58995
chr2R	6923101	6923520	420	41	0	41	0.00188448	0.00336533	down	6923240	-3.93876
chr2R	6971421	6971950	530	52	52	0	0.000339577	0.00100831	up	6971520	4.04748
chr2R	6975001	6975350	350	34	34	0	0.00015562	0.000649349	up	6975320	4.12775
chr2R	6985521	6986170	650	64	64	0	0.000491789	0.0012563	up	6986070	3.79945
chr2R	6992751	6992950	200	19	19	0	8.5079e-05	0.000478309	up	6992940	4.27307
chr2R	7011811	7012500	690	68	68	0	0.00368847	0.00593069	up	7011870	2.89938
chr2R	7021761	7021900	140	13	13	0	0.000338218	0.00100654	up	7021790	4.08563
chr2R	7024651	7025180	530	52	52	0	1.33478e-06	5.96249e-05	up	7025120	5.97595
chr2R	7038941	7039060	120	11	11	0	0.00473711	0.00737537	up	7039000	3.01621
chr2R	7061691	7062150	460	45	45	0	0.000197058	0.000737121	up	7062110	4.15208
chr2R	7063021	7063080	60	5	5	0	8.58978e-06	0.000146849	up	7063060	4.4997
chr2R	7070011	7070850	840	82	82	0	0.000182734	0.000710956	up	7070320	6.02621
chr2R	7075931	7076230	300	29	29	0	6.86999e-05	0.000430657	up	7076120	4.28716
chr2R	7098321	7098510	190	18	18	0	3.73686e-05	0.000308763	up	7098370	4.31673
chr2R	7138101	7138490	390	38	38	0	1.57645e-05	0.000194113	up	7138300	5.35994
chr2R	7139611	7139630	20	1	1	0	0.00444649	0.00697092	up	7139620	2.52112
chr2R	7139661	7139860	200	19	19	0	6.33816e-06	0.000126735	up	7139810	4.92779
chr2R	7141971	7142270	300	29	29	0	1.45546e-05	0.000186961	up	7142130	5.21975
chr2R	7186681	7187110	430	42	42	0	0.000344932	0.00101794	up	7186970	4.88271
chr2R	7232561	7232880	320	31	31	0	4.42412e-05	0.000336293	up	7232640	4.39739
chr2R	7278001	7278780	780	75	75	0	7.23082e-05	0.00043949	up	7278670	4.88212
chr2R	7300631	7301100	470	46	46	0	2.30741e-05	0.000238881	up	7301050	4.85935
chr2R	7317541	7317960	420	41	41	0	0.000664762	0.00151303	up	7317880	3.96414
chr2R	7380881	7381050	170	16	16	0	0.00195079	0.00346593	up	7380970	3.21171
chr2R	7386971	7387620	650	64	64	0	0.000482434	0.00123976	up	7387030	3.94262
chr2R	7395791	7396230	440	43	43	0	0.00218579	0.00381524	up	7396120	3.43253
chr2R	7407201	7407320	120	11	11	0	0.0042114	0.00664325	up	7407250	2.88309
chr2R	7407591	7408250	660	64	64	0	0.00229914	0.00397013	up	7408140	3.63231
chr2R	7440421	7440910	490	48	48	0	0.000443173	0.00117591	up	7440810	4.90134
chr2R	7445661	7446050	390	38	38	0	0.000116328	0.000554813	up	7445740	4.19722
chr2R	7447211	7447670	460	45	45	0	0.00040493	0.00111578	up	7447330	3.85818
chr2R	7453851	7454720	870	86	86	0	7.8857e-06	0.000142569	up	7454320	5.65722
chr2R	7457651	7458080	430	42	42	0	0.0017886	0.00322791	up	7457840	4.21424
chr2R	7462941	7463670	730	72	72	0	0.00058449	0.00139752	up	7463640	3.69092
chr2R	7466551	7467120	570	56	56	0	0.0054342	0.00835703	up	7467040	3.32148
chr2R	7473601	7474730	1130	112	112	0	0.000754046	0.00165454	up	7473810	4.16196
chr2R	7477761	7477930	170	16	16	0	0.000177273	0.000696908	up	7477850	3.77366
chr2R	7478591	7478970	380	37	37	0	7.47155e-06	0.000138338	up	7478910	5.05576
chr2R	7489811	7490270	460	45	45	0	0.0016255	0.00297454	up	7490120	3.18885
chr2R	7496161	7496640	480	47	47	0	0.000139656	0.000608351	up	7496240	4.11722
chr2R	7499741	7500270	530	52	52	0	2.40103e-05	0.000243877	up	7499820	5.1575
chr2R	7510161	7510380	220	21	21	0	0.00020762	0.000759397	up	7510250	3.89927
chr2R	7512621	7513070	450	44	44	0	0.000242142	0.000824914	up	7512890	4.18326
chr2R	7516191	7516690	500	47	47	0	0.00012994	0.00058351	up	7516270	4.40405
chr2R	7518971	7519310	340	33	33	0	0.000222983	0.00078568	up	7519290	4.1764
chr2R	7525511	7526050	540	52	52	0	0.0013717	0.00258582	up	7525980	3.33038
chr2R	7532861	7533750	890	88	88	0	0.000638902	0.00147476	up	7533590	4.51842
chr2R	7539481	7540060	580	57	57	0	0.00118317	0.00230165	up	7539890	4.18967
chr2R	7589751	7590460	710	70	70	0	0.00346949	0.00562563	up	7590330	3.74866
chr2R	7618041	7618140	100	9	9	0	0.000238309	0.000818016	up	7618090	4.09929
chr2R	7635271	7635770	500	49	49	0	0.000711054	0.0015881	up	7635350	3.87172
chr2R	7653781	7654250	470	46	46	0	6.72158e-05	0.000424229	up	7653820	4.57632
chr2R	7655161	7655490	330	32	32	0	0.00047084	0.00122304	up	7655400	3.61066
chr2R	7668861	7669360	500	49	49	0	0.000236655	0.000815746	up	7668900	3.89463
chr2R	7674181	7674680	500	49	49	0	0.000553685	0.0013502	up	7674290	4.13184
chr2R	7676201	7676720	520	51	51	0	0.000528886	0.00131001	up	7676610	4.12971
chr2R	7698711	7699710	1000	99	99	0	0.000443771	0.0011765	up	7699590	4.1298
chr2R	7709431	7709700	270	26	26	0	3.9854e-07	2.90271e-05	up	7709480	6.0848
chr2R	7711901	7712270	370	36	36	0	1.38041e-05	0.000183742	up	7712220	4.83309
chr2R	7727091	7727450	360	35	35	0	1.55209e-09	1.02082e-06	up	7727140	9.36515
chr2R	7774701	7775000	300	29	29	0	8.60777e-07	4.5763e-05	up	7774710	6.54087
chr2R	7785691	7786240	550	54	54	0	0.00233797	0.0040241	up	7785790	3.59289
chr2R	7791181	7791630	450	44	44	0	0.000197847	0.000737986	up	7791240	4.08962
chr2R	7793041	7793800	760	75	75	0	0.00305667	0.00505696	up	7793740	3.12571
chr2R	7806181	7806780	600	59	59	0	0.000389907	0.00108933	up	7806270	4.44113
chr2R	7811961	7812680	720	71	71	0	0.000471056	0.00122304	up	7812610	4.01461
chr2R	7823461	7823980	520	51	51	0	0.00118769	0.00230549	up	7823850	3.87466
chr2R	7825051	7825670	620	61	61	0	0.00027975	0.00090074	up	7825630	3.85022
chr2R	7852411	7852630	220	21	21	0	0.000315092	0.000964702	up	7852470	3.63561
chr2R	7889361	7890000	640	63	63	0	6.42936e-06	0.000126914	up	7889850	5.42348
chr2R	7916261	7917200	940	93	93	0	0.00559036	0.00856513	up	7916330	3.55029
chr2R	7924841	7924860	20	1	1	0	5.12416e-05	0.000364357	up	7924850	3.97401
chr2R	7924891	7925190	300	28	28	0	1.73199e-09	1.02082e-06	up	7925090	9.27379
chr2R	7930841	7931300	460	45	45	0	0.00187223	0.00335007	up	7930890	3.37073
chr2R	7932131	7932600	470	46	46	0	0.000734361	0.00162198	up	7932500	4.27899
chr2R	7940441	7940880	440	43	43	0	0.000289549	0.000917069	up	7940660	4.31742
chr2R	7955651	7956390	740	71	71	0	0.000252959	0.000845193	up	7955760	4.50762
chr2R	7959761	7960150	390	38	38	0	0.0019301	0.0034369	up	7959810	3.16947
chr2R	7961781	7962640	860	85	85	0	0.000189375	0.00072219	up	7962500	4.52738
chr2R	7971861	7972680	820	81	81	0	0.000205204	0.00075461	up	7972080	4.52194
chr2R	7989071	7989310	240	23	23	0	0.000187505	0.000718847	up	7989150	4.24026
chr2R	7989491	7990060	570	56	56	0	0.000833294	0.00177374	up	7989670	4.07842
chr2R	8013561	8014890	1330	132	132	0	0.00138874	0.00261379	up	8014700	5.37575
chr2R	8051591	8052260	670	66	66	0	0.000245157	0.000830794	up	8052140	4.53081
chr2R	8067601	8068810	1210	120	120	0	1.35974e-05	0.00018291	up	8067630	5.31784
chr2R	8079861	8080310	450	44	44	0	0.000358998	0.00104214	up	8079920	4.31396
chr2R	8082051	8083100	1050	104	104	0	0.000429307	0.00115546	up	8082560	4.16183
chr2R	8089271	8089570	300	29	29	0	0.00020109	0.000745598	up	8089410	3.86832
chr2R	8098381	8098820	440	43	43	0	0.00255202	0.00432742	up	8098720	3.54513
chr2R	8106151	8106550	400	39	39	0	0.000381125	0.00107779	up	8106440	4.13548
chr2R	8122711	8123210	500	47	47	0	0.000276433	0.000892662	up	8123180	3.93061
chr2R	8127191	8127630	440	43	43	0	0.0011293	0.00222658	up	8127260	3.49282
chr2R	8137651	8137940	290	28	28	0	8.90522e-05	0.000486317	up	8137830	4.47759
chr2R	8155041	8155270	230	21	21	0	0.0038179	0.0061192	up	8155210	2.96957
chr2R	8156441	8156910	470	46	46	0	0.000636475	0.00147197	up	8156820	4.06073
chr2R	8163311	8163810	500	49	49	0	0.000543401	0.00133494	up	8163670	4.83323
chr2R	8164611	8164960	350	34	34	0	0.00281606	0.00471413	up	8164890	3.13799
chr2R	8167791	8168060	270	26	26	0	7.22051e-05	0.00043949	up	8167930	4.39976
chr2R	8170031	8170430	400	39	39	0	0.000117988	0.000557554	up	8170230	5.37731
chr2R	8173451	8174350	900	89	89	0	0.00041433	0.00113255	up	8174190	4.23569
chr2R	8237151	8238010	860	85	85	0	0.000963859	0.00197322	up	8237690	4.25981
chr2R	8251581	8251870	290	28	0	28	3.39431e-05	0.000294978	down	8251760	-5.41064
chr2R	8383631	8383890	260	25	25	0	0.000170548	0.00068376	up	8383770	4.28243
chr2R	8394281	8394820	540	52	52	0	5.53029e-06	0.000119007	up	8394580	8.19554
chr2R	8396471	8397200	730	72	72	0	0.000866734	0.00182558	up	8397160	3.45847
chr2R	8413081	8413690	610	60	60	0	0.000371587	0.00106346	up	8413210	4.3955
chr2R	8420551	8421190	640	63	63	0	0.000396375	0.00109857	up	8421090	4.41998
chr2R	8435001	8435230	230	21	21	0	2.07209e-05	0.000224083	up	8435200	4.65895
chr2R	8518681	8519350	670	66	66	0	0.000231195	0.00080582	up	8518710	4.09771
chr2R	8542951	8543010	60	5	5	0	0.000232446	0.000808019	up	8543000	3.76268
chr2R	8572151	8573100	950	94	94	0	0.000269369	0.000879219	up	8572230	4.08666
chr2R	8599731	8600510	780	77	77	0	0.000309941	0.000954754	up	8600470	4.13386
chr2R	8614421	8614850	430	42	42	0	0.000319564	0.000974434	up	8614530	4.73918
chr2R	8625171	8625590	420	41	41	0	8.62439e-05	0.000480506	up	8625470	4.46985
chr2R	8627511	8628110	600	59	59	0	0.000235781	0.000813665	up	8628000	4.2215
chr2R	8631621	8632370	750	74	74	0	0.00560334	0.00858356	up	8631650	2.81183
chr2R	8665101	8666060	960	95	95	0	0.00124373	0.00239676	up	8665140	3.47094
chr2R	8715491	8716460	970	96	96	0	0.000145243	0.000622429	up	8716430	3.90722
chr2R	8723611	8724450	840	83	83	0	0.00147375	0.00274295	up	8724370	3.38078
chr2R	8733241	8734680	1440	143	143	0	0.00651955	0.00985016	up	8734130	4.20966
chr2R	8759511	8760050	540	53	53	0	0.000576161	0.00138452	up	8759580	4.09145
chr2R	8797611	8798420	810	79	79	0	0.000252293	0.000843626	up	8798250	4.17507
chr2R	8891291	8891960	670	66	66	0	0.000150076	0.000636802	up	8891840	4.61985
chr2R	8893331	8893820	490	48	48	0	0.000218908	0.000781365	up	8893430	4.2186
chr2R	8899991	8900470	480	47	47	0	0.000333271	0.000999407	up	8900180	5.14977
chr2R	8901231	8901500	270	26	26	0	0.0005271	0.00130817	up	8901280	3.59201
chr2R	8906851	8907710	860	82	82	0	0.00288619	0.0048128	up	8906960	3.41335
chr2R	8913741	8914790	1050	104	104	0	0.00141177	0.00265051	up	8913750	3.83797
chr2R	8927911	8928370	460	45	45	0	0.00598684	0.00912002	up	8928330	3.15421
chr2R	8939711	8940100	390	38	38	0	8.29151e-05	0.000471906	up	8939730	4.41448
chr2R	8942991	8943380	390	38	38	0	0.0002547	0.000849125	up	8943060	3.85867
chr2R	8947201	8947650	450	44	44	0	0.000633577	0.00146602	up	8947260	3.61329
chr2R	8950911	8952470	1560	155	155	0	0.000488701	0.00125182	up	8952450	3.98552
chr2R	9006831	9007320	490	48	48	0	5.9808e-05	0.000398632	up	9007240	4.75774
chr2R	9014961	9015130	170	16	16	0	2.25837e-05	0.000236788	up	9015010	4.53526
chr2R	9039481	9039840	360	35	35	0	5.29523e-05	0.000369848	up	9039490	4.39704
chr2R	9056091	9056330	240	23	23	0	8.58512e-06	0.000146849	up	9056280	4.65482
chr2R	9061871	9062200	330	32	32	0	1.35265e-05	0.000182467	up	9062020	5.60149
chr2R	9075851	9076230	380	37	37	0	1.4855e-08	2.98355e-06	up	9076150	10.2869
chr2R	9087561	9087980	420	41	41	0	0.000453504	0.0011922	up	9087920	3.81509
chr2R	9094451	9095430	980	97	97	0	1.30267e-05	0.0001803	up	9094580	6.00946
chr2R	9098331	9098700	370	36	36	0	0.000160356	0.00066208	up	9098410	4.24063
chr2R	9103001	9103470	470	46	46	0	1.52379e-05	0.000191544	up	9103420	4.75436
chr2R	9110481	9110960	480	47	47	0	0.00112643	0.00222188	up	9110860	3.77877
chr2R	9113871	9114480	610	58	58	0	6.05712e-05	0.000401645	up	9113890	4.82017
chr2R	9115911	9116790	880	87	87	0	0.000196319	0.000735323	up	9116360	4.12716
chr2R	9121851	9122320	470	46	46	0	3.94511e-05	0.000317943	up	9121960	4.76889
chr2R	9131691	9132700	1010	100	100	0	0.000663794	0.00151231	up	9132580	4.48141
chr2R	9137721	9138280	560	55	55	0	0.000930852	0.00192342	up	9138170	3.94782
chr2R	9143761	9144130	370	36	36	0	0.000308695	0.000952485	up	9144040	4.24411
chr2R	9145001	9145440	440	43	43	0	0.000188827	0.000721642	up	9145150	4.73109
chr2R	9165491	9165840	350	34	34	0	0.000207072	0.000758072	up	9165770	4.28843
chr2R	9167391	9167740	350	34	34	0	0.000963935	0.00197322	up	9167500	3.63133
chr2R	9177071	9177820	750	74	74	0	0.00116337	0.00227341	up	9177710	3.49864
chr2R	9182971	9183540	570	55	55	0	4.67665e-05	0.000347595	up	9183120	4.79923
chr2R	9186111	9186660	550	54	54	0	0.00429834	0.00676683	up	9186240	3.52468
chr2R	9191901	9192480	580	57	57	0	0.00145259	0.0027125	up	9192080	4.71767
chr2R	9251751	9252400	650	64	64	0	0.000392369	0.00109148	up	9251850	4.34479
chr2R	9284871	9285430	560	55	55	0	0.000167351	0.000677893	up	9285300	5.28642
chr2R	9286441	9286960	520	51	51	0	0.000197224	0.000737185	up	9286870	4.28107
chr2R	9398491	9399130	640	63	63	0	0.00174733	0.00316291	up	9398550	3.41826
chr2R	9400091	9400580	490	48	48	0	4.78332e-05	0.000351357	up	9400200	4.46751
chr2R	9401621	9401890	270	26	26	0	1.39128e-05	0.000184159	up	9401710	4.67287
chr2R	9423781	9424330	550	54	54	0	0.00131839	0.0025059	up	9424290	3.1636
chr2R	9426151	9427040	890	88	88	0	0.00536466	0.00826556	up	9426180	3.3264
chr2R	9445101	9446280	1180	117	117	0	0.000739008	0.00162874	up	9445510	3.69312
chr2R	9446731	9446990	260	25	25	0	0.00223121	0.00387207	up	9446860	3.19089
chr2R	9503361	9503680	320	31	31	0	0.00373753	0.00600386	up	9503430	3.03237
chr2R	9546391	9546830	440	43	43	0	8.67048e-05	0.000481055	up	9546480	4.69318
chr2R	9577741	9578280	540	53	53	0	0.0021918	0.00382202	up	9577880	3.95429
chr2R	9578741	9579570	830	82	82	0	0.00264274	0.00445617	up	9579400	3.76077
chr2R	9584111	9584720	610	60	60	0	0.000420876	0.0011423	up	9584310	3.85007
chr2R	9586751	9587370	620	61	61	0	0.00313035	0.00515809	up	9586800	3.42184
chr2R	9590441	9591010	570	56	56	0	0.000772505	0.0016824	up	9590870	3.84487
chr2R	9593721	9594360	640	63	63	0	0.000661824	0.00150973	up	9593800	3.6515
chr2R	9605651	9606200	550	54	54	0	0.00536983	0.00827071	up	9606130	3.31563
chr2R	9607111	9607450	340	33	33	0	0.00193026	0.0034369	up	9607210	3.36449
chr2R	9666201	9666490	290	28	28	0	3.02528e-05	0.000277749	up	9666320	4.75098
chr2R	9691951	9692180	230	19	19	0	0.00619853	0.00941078	up	9692020	3.37181
chr2R	9692671	9693950	1280	127	127	0	0.00289197	0.00482065	up	9693930	3.71514
chr2R	9806661	9806980	320	31	31	0	0.00153956	0.00284203	up	9806800	3.33946
chr2R	9822761	9823200	440	43	43	0	0.000364344	0.00105098	up	9822890	4.55025
chr2R	9836691	9837190	500	49	49	0	0.000900734	0.00187837	up	9837060	4.39141
chr2R	9839461	9839800	340	32	32	0	0.00202505	0.0035719	up	9839540	3.02174
chr2R	9842281	9842850	570	55	55	0	0.000232759	0.000808104	up	9842360	4.18546
chr2R	9843511	9843940	430	41	41	0	0.000826327	0.0017639	up	9843890	3.44995
chr2R	9846311	9846760	450	44	44	0	0.000194333	0.000733172	up	9846660	4.20088
chr2R	9847681	9848220	540	53	53	0	0.000586659	0.00140085	up	9848040	4.35912
chr2R	9865411	9865840	430	42	42	0	0.000969905	0.00198326	up	9865450	3.54392
chr2R	9882191	9882650	460	45	45	0	0.000446894	0.00118193	up	9882460	4.46677
chr2R	9891521	9891950	430	42	42	0	9.46813e-05	0.000497019	up	9891890	4.38771
chr2R	9910531	9911170	640	63	63	0	7.95666e-05	0.000463651	up	9910600	4.81419
chr2R	9958651	9959170	520	51	51	0	0.000378476	0.00107332	up	9959080	4.29435
chr2R	9959521	9960000	480	47	47	0	0.000103349	0.000515488	up	9959670	4.0997
chr2R	9964921	9965130	210	20	20	0	0.00211745	0.00371602	up	9965070	3.36677
chr2R	9968771	9969270	500	49	49	0	0.000262766	0.000866162	up	9968880	4.2047
chr2R	10011381	10011450	70	6	6	0	0.000664793	0.00151303	up	10011390	3.45213
chr2R	10025851	10027020	1170	116	112	0	0.00100197	0.00203091	up	10026560	4.45312
chr2R	10032811	10033350	540	51	51	0	0.00014966	0.000635615	up	10033270	4.14776
chr2R	10048461	10049640	1180	117	117	0	0.000709751	0.00158623	up	10049010	3.92707
chr2R	10051981	10052500	520	51	51	0	0.000338021	0.00100654	up	10052450	3.615
chr2R	10066391	10066940	550	54	54	0	0.000480774	0.00123705	up	10066420	3.78896
chr2R	10068551	10068940	390	38	38	0	0.000328769	0.000991793	up	10068730	4.36016
chr2R	10075451	10075960	510	50	50	0	1.55021e-05	0.000193557	up	10075920	5.14986
chr2R	10084981	10085400	420	41	41	0	0.00218813	0.00381856	up	10085310	3.16028
chr2R	10096501	10097180	680	67	67	0	0.00451383	0.00706179	up	10097160	3.03643
chr2R	10099391	10100030	640	61	61	0	0.00193262	0.00343894	up	10099800	4.00773
chr2R	10100581	10101050	470	46	46	0	0.00101491	0.00205055	up	10100840	4.10972
chr2R	10101751	10102110	360	35	35	0	0.000175226	0.000692457	up	10102040	3.85898
chr2R	10110511	10111200	690	68	68	0	0.00576427	0.00880471	up	10111100	3.08161
chr2R	10112061	10112460	400	39	39	0	0.000282546	0.000903948	up	10112400	4.01169
chr2R	10117331	10117900	570	56	56	0	0.000776847	0.00168859	up	10117450	4.281
chr2R	10142011	10142620	610	60	60	0	0.00121939	0.0023584	up	10142100	3.79463
chr2R	10208841	10208980	140	13	13	0	6.97033e-05	0.000432678	up	10208870	3.89548
chr2R	10234771	10235050	280	26	26	0	0.000232936	0.000808112	up	10234860	3.86976
chr2R	10248941	10249440	500	48	48	0	0.00163856	0.0029942	up	10249120	3.80426
chr2R	10252221	10253050	830	82	82	0	1.72756e-05	0.000203764	up	10252990	5.25428
chr2R	10309651	10310240	590	58	58	0	0.000268175	0.000876946	up	10310170	3.87217
chr2R	10416941	10417490	550	54	54	0	0.000143754	0.000618983	up	10417360	4.84974
chr2R	10429371	10429990	620	59	59	0	0.00092903	0.00192053	up	10429470	3.68627
chr2R	10432381	10432900	520	51	51	0	5.98072e-05	0.000398632	up	10432840	4.32385
chr2R	10437211	10438210	1000	99	99	0	0.00133085	0.00252269	up	10437940	4.93773
chr2R	10468361	10468850	490	48	48	0	0.0004144	0.00113255	up	10468780	3.95124
chr2R	10479891	10480390	500	49	49	0	0.000174498	0.00069111	up	10479930	3.91013
chr2R	10556931	10558090	1160	115	115	0	0.00312829	0.00515658	up	10557980	3.43979
chr2R	10563951	10564420	470	46	46	0	2.40052e-08	4.01776e-06	up	10564080	7.62525
chr2R	10617321	10617750	430	42	42	0	0.00610049	0.00927751	up	10617370	3.07439
chr2R	10645251	10645940	690	68	68	0	0.000366753	0.0010543	up	10645330	3.94994
chr2R	10729041	10729530	490	48	48	0	0.00300557	0.00498558	up	10729100	3.33034
chr2R	10731101	10731760	660	63	63	0	0.000159174	0.000658708	up	10731670	4.48795
chr2R	10782731	10783140	410	40	40	0	0.000215381	0.000774545	up	10783120	3.66502
chr2R	10798621	10798980	360	35	35	0	0.00165274	0.00301523	up	10798780	3.56838
chr2R	10805631	10806010	380	36	36	0	0.00419728	0.0066262	up	10805800	2.87938
chr2R	10808921	10809830	910	90	90	0	0.00130211	0.00248384	up	10809360	3.63664
chr2R	10813171	10813750	580	57	57	0	0.000308378	0.000952219	up	10813280	4.15005
chr2R	10819631	10820160	530	52	52	0	0.000505175	0.00127216	up	10820120	3.83323
chr2R	10821471	10821830	360	35	35	0	0.000365514	0.00105208	up	10821560	4.16375
chr2R	10823181	10823710	530	52	52	0	1.43799e-05	0.000185931	up	10823270	5.10469
chr2R	10838501	10839550	1050	104	104	0	6.44511e-05	0.000416673	up	10839380	5.19011
chr2R	10857671	10857910	240	23	23	0	9.74346e-09	2.44615e-06	up	10857700	8.77757
chr2R	10858761	10859030	270	26	26	0	0.00123176	0.00237826	up	10858910	3.19837
chr2R	10874671	10875140	470	44	44	0	0.00110563	0.00219187	up	10874730	3.62432
chr2R	10875341	10875920	580	57	57	0	0.000302	0.000941524	up	10875510	4.17129
chr2R	10879551	10880080	530	52	52	0	0.000438384	0.0011667	up	10879630	3.65258
chr2R	10884991	10885370	380	37	37	0	3.13267e-05	0.000284131	up	10885270	4.7099
chr2R	10886561	10886970	410	40	40	0	8.74756e-06	0.000147777	up	10886600	5.1491
chr2R	10894091	10894550	460	45	45	0	0.000448794	0.0011836	up	10894500	3.53882
chr2R	10897761	10898120	360	35	35	0	4.12455e-05	0.000325409	up	10897800	4.46739
chr2R	10898811	10899370	560	55	55	0	3.55221e-06	9.434e-05	up	10899350	5.57883
chr2R	11134441	11134750	310	30	30	0	1.08971e-09	1.02082e-06	up	11134710	9.28157
chr2R	11149831	11150350	520	51	51	0	0.000389761	0.0010893	up	11150220	4.76182
chr2R	11173211	11173530	320	31	31	0	5.28893e-05	0.000369693	up	11173310	4.80334
chr2R	11219031	11219960	930	92	92	0	0.00324299	0.00531667	up	11219810	3.53421
chr2R	11239261	11239460	200	19	19	0	3.54708e-05	0.000300454	up	11239410	4.37841
chr2R	11252121	11252140	20	1	1	0	0.00187565	0.00335419	up	11252130	2.87207
chr2R	11252191	11252430	240	23	23	0	4.15392e-07	2.90271e-05	up	11252330	5.65968
chr2R	11263981	11264280	300	28	28	0	2.66158e-06	8.46368e-05	up	11264030	5.52764
chr2R	11265901	11266170	270	26	26	0	1.11591e-08	2.52139e-06	up	11265960	7.35607
chr2R	11279531	11279960	430	42	42	0	0.000239159	0.000819378	up	11279570	4.09331
chr2R	11283911	11284410	500	49	49	0	0.0018059	0.00325523	up	11283980	3.51095
chr2R	11289171	11290050	880	87	87	0	0.000886886	0.00185892	up	11289510	3.61253
chr2R	11292991	11293620	630	62	62	0	0.000167506	0.000677893	up	11293080	3.99788
chr2R	11297301	11297630	330	32	32	0	0.00238372	0.00409272	up	11297620	2.9964
chr2R	11303231	11303710	480	47	47	0	8.47587e-05	0.000476992	up	11303630	4.37182
chr2R	11307371	11308060	690	66	66	0	0.000356689	0.00103758	up	11307510	3.78488
chr2R	11338991	11339120	130	11	11	0	7.41206e-05	0.000445118	up	11339040	4.00731
chr2R	11359051	11359350	300	29	29	0	0.00640971	0.00969556	up	11359270	3.06776
chr2R	11360011	11360830	820	81	81	0	9.9724e-05	0.000508351	up	11360060	4.28967
chr2R	11367841	11368300	460	41	41	0	7.39824e-06	0.000138338	up	11368250	4.92995
chr2R	11371051	11371470	420	41	41	0	0.00139608	0.0026251	up	11371450	3.27411
chr2R	11379691	11379880	190	18	18	0	6.32308e-06	0.000126714	up	11379810	4.93608
chr2R	11388561	11389070	510	50	50	0	0.0054664	0.00839797	up	11388950	3.34483
chr2R	11408201	11408580	380	34	34	0	0.00014266	0.000616125	up	11408250	4.44742
chr2R	11410631	11411280	650	64	64	0	3.50958e-05	0.000300375	up	11411180	5.08923
chr2R	11435261	11435970	710	70	70	0	8.2097e-07	4.46983e-05	up	11435280	6.61489
chr2R	11451621	11452150	530	52	52	0	4.83663e-05	0.000352244	up	11451690	4.46279
chr2R	11452291	11452870	580	57	57	0	0.000170005	0.000683344	up	11452750	4.35564
chr2R	11518281	11518360	80	7	7	0	0.000657541	0.00150262	up	11518320	3.66488
chr2R	11581911	11582330	420	41	41	0	1.67004e-05	0.000200183	up	11582230	5.56557
chr2R	11618851	11619430	580	56	56	0	0.000624139	0.00145348	up	11618860	3.77809
chr2R	11640811	11641250	440	43	43	0	0.00131485	0.00250181	up	11641060	3.99563
chr2R	11649181	11649410	230	20	20	0	0.000105702	0.00052376	up	11649320	3.99975
chr2R	11651381	11652070	690	68	68	0	0.00287634	0.00479921	up	11652040	3.356
chr2R	11679171	11679640	470	46	46	0	0.00130599	0.00248811	up	11679190	3.51616
chr2R	11690781	11691410	630	62	62	0	0.00104422	0.00209586	up	11690860	3.57565
chr2R	11710171	11710510	340	33	33	0	4.29792e-06	0.000104263	up	11710210	5.50307
chr2R	11757751	11758080	330	32	32	0	0.000312564	0.000959238	up	11757930	3.68917
chr2R	11790041	11790230	190	18	18	0	1.01481e-05	0.000159788	up	11790050	5.56751
chr2R	11841371	11841710	340	33	33	0	6.65616e-08	8.35532e-06	up	11841460	7.83394
chr2R	11844071	11844400	330	32	32	0	0.000127215	0.000578016	up	11844380	3.94582
chr2R	11852301	11852760	460	45	45	0	0.00130829	0.00249091	up	11852680	3.42878
chr2R	11853061	11853260	200	19	19	0	0.00423888	0.00668254	up	11853240	2.81849
chr2R	11885411	11886070	660	65	65	0	0.000954702	0.00195971	up	11886030	3.56248
chr2R	11890841	11891460	620	61	61	0	0.00305628	0.00505696	up	11891430	3.34382
chr2R	11899281	11899680	400	39	39	0	0.000440758	0.00117095	up	11899600	4.01093
chr2R	11903811	11904130	320	31	31	0	2.72881e-05	0.000262247	up	11903950	4.83078
chr2R	11930281	11930320	40	3	3	0	8.52307e-06	0.000146849	up	11930310	4.48576
chr2R	11968751	11969620	870	82	82	0	0.00254356	0.00431632	up	11968910	3.73282
chr2R	11969881	11970410	530	50	50	0	0.00132721	0.00251737	up	11970350	3.41913
chr2R	11982801	11983170	370	36	36	0	8.46842e-05	0.000476963	up	11982860	4.31499
chr2R	11985321	11986110	790	78	78	0	5.85275e-05	0.000395345	up	11985800	5.04308
chr2R	11988671	11989310	640	63	63	0	1.74651e-05	0.000205	up	11988750	5.1478
chr2R	12019721	12019890	170	16	16	0	0.00167706	0.00305345	up	12019770	3.16004
chr2R	12027471	12028260	790	78	78	0	0.000386424	0.00108429	up	12027580	4.26507
chr2R	12033721	12034120	400	39	39	0	2.83731e-05	0.000269116	up	12033760	4.82789
chr2R	12036931	12037520	590	58	58	0	0.000864005	0.0018211	up	12037010	3.70428
chr2R	12038751	12039180	430	42	42	0	0.000120609	0.000564323	up	12039060	4.53817
chr2R	12065701	12066690	990	98	98	0	0.000707539	0.00158377	up	12065880	4.50005
chr2R	12138471	12138930	460	45	45	0	2.43721e-05	0.000245843	up	12138620	5.42109
chr2R	12140111	12140930	820	81	81	0	0.00517331	0.00799801	up	12140270	3.46159
chr2R	12145491	12145930	440	43	43	0	3.52714e-05	0.000300454	up	12145620	5.33902
chr2R	12150311	12151500	1190	118	118	0	0.000348186	0.001022	up	12150570	4.18886
chr2R	12153071	12153190	120	10	10	0	0.00410207	0.00650431	up	12153110	2.96877
chr2R	12162821	12163380	560	55	55	0	0.0003396	0.00100831	up	12163260	4.68961
chr2R	12168401	12168870	470	46	46	0	0.00113109	0.00222913	up	12168780	4.0693
chr2R	12173311	12173770	460	45	45	0	0.000363875	0.00105098	up	12173370	3.62065
chr2R	12174061	12174980	920	91	91	0	0.000365297	0.00105208	up	12174210	3.9709
chr2R	12178421	12179240	820	81	81	0	0.000320914	0.000976571	up	12178910	5.05813
chr2R	12179691	12180750	1060	105	105	0	0.000162515	0.000667599	up	12180340	4.73632
chr2R	12182441	12182790	350	34	34	0	4.10225e-05	0.000324944	up	12182640	4.97358
chr2R	12184111	12184510	400	39	39	0	0.000296302	0.000932442	up	12184490	3.51706
chr2R	12185591	12185720	130	9	9	0	3.59609e-05	0.000303752	up	12185660	4.28374
chr2R	12198711	12199200	490	48	48	0	0.000216834	0.000776752	up	12198740	3.91223
chr2R	12239931	12240050	120	11	11	0	0.000104105	0.000518404	up	12239950	3.9205
chr2R	12242121	12242340	220	21	21	0	1.19974e-05	0.000171842	up	12242200	4.58585
chr2R	12252791	12253070	280	23	23	0	0.00194558	0.00345736	up	12252960	3.32049
chr2R	12266031	12266170	140	13	13	0	1.95928e-06	7.28723e-05	up	12266160	5.70539
chr2R	12277961	12278220	260	25	25	0	0.000378789	0.00107353	up	12278190	3.60677
chr2R	12278701	12279610	910	89	88	0	0.0028858	0.0048128	up	12278910	4.74163
chr2R	12317531	12317840	310	30	30	0	1.25442e-05	0.000177148	up	12317650	4.80448
chr2R	12320991	12321460	470	46	46	0	0.000272675	0.000885852	up	12321350	4.09246
chr2R	12325951	12326510	560	55	55	0	9.88385e-05	0.00050612	up	12326440	4.64221
chr2R	12335001	12335480	480	47	47	0	0.000858853	0.00181278	up	12335070	3.83499
chr2R	12337531	12338100	570	54	54	0	0.000160286	0.00066208	up	12337710	4.09538
chr2R	12344381	12345140	760	74	74	0	0.000627031	0.00145609	up	12344540	3.91985
chr2R	12403611	12403920	310	30	30	0	1.13462e-06	5.4546e-05	up	12403680	5.88008
chr2R	12409621	12409960	340	33	33	0	8.18874e-06	0.000145745	up	12409700	4.88767
chr2R	12423181	12423800	620	61	61	0	0.00410741	0.00651048	up	12423290	3.3033
chr2R	12425381	12425660	280	27	27	0	0.000765573	0.00167011	up	12425610	3.58494
chr2R	12430871	12431380	510	50	50	0	0.000199634	0.000742814	up	12431300	4.50224
chr2R	12436701	12437520	820	81	81	0	0.00551644	0.00846191	up	12436800	3.30504
chr2R	12445871	12446000	130	12	12	0	0.000268188	0.000876946	up	12445900	3.55468
chr2R	12467961	12468770	810	80	80	0	0.000397049	0.00109943	up	12468610	4.47211
chr2R	12507151	12507830	680	67	67	0	0.00019138	0.000727472	up	12507260	4.91659
chr2R	12510651	12510970	320	31	31	0	0.000809536	0.00173832	up	12510950	3.55848
chr2R	12514461	12515470	1010	100	100	0	7.21454e-05	0.00043949	up	12515280	5.13204
chr2R	12518781	12519390	610	60	60	0	0.000360872	0.00104537	up	12518870	4.14703
chr2R	12528631	12529310	680	67	67	0	1.25686e-08	2.70465e-06	up	12528700	9.72669
chr2R	12564931	12565280	350	33	33	0	2.35187e-05	0.000241274	up	12565270	4.73524
chr2R	12569621	12570210	590	58	58	0	2.47916e-05	0.000248136	up	12569710	5.26041
chr2R	12571711	12572260	550	54	54	0	5.53483e-05	0.000379963	up	12571790	4.68271
chr2R	12611961	12613370	1410	140	140	0	0.00145545	0.00271616	up	12612900	3.95465
chr2R	12632211	12632690	480	47	47	0	0.00084917	0.00179696	up	12632660	3.46896
chr2R	12633301	12633730	430	42	42	0	0.00364534	0.00587284	up	12633620	2.99865
chr2R	12636011	12636900	890	88	88	0	0.00136565	0.00257732	up	12636040	3.49896
chr2R	12652351	12652990	640	63	63	0	0.000186123	0.000716431	up	12652880	4.32791
chr2R	12665651	12666250	600	59	59	0	0.00447251	0.00700685	up	12665770	3.37438
chr2R	12670031	12670580	550	51	51	0	1.43391e-05	0.000185931	up	12670560	5.22995
chr2R	12685991	12686580	590	58	58	0	0.000576506	0.00138457	up	12686430	3.76373
chr2R	12692511	12692950	440	43	43	0	0.00136555	0.00257732	up	12692830	3.8006
chr2R	12755481	12756650	1170	116	116	0	0.000100228	0.000508625	up	12756630	4.49621
chr2R	12757261	12757830	570	56	56	0	0.00151183	0.00280113	up	12757350	3.71566
chr2R	12760601	12761250	650	64	64	0	0.00130425	0.00248584	up	12760680	3.79572
chr2R	12869171	12870420	1250	124	124	0	0.00102842	0.00206921	up	12870140	5.15761
chr2R	12872251	12872940	690	68	68	0	0.000610533	0.00143623	up	12872840	3.78253
chr2R	12879891	12880430	540	53	53	0	0.0053908	0.00830159	up	12880240	3.20966
chr2R	12883081	12883400	320	30	30	0	0.000214103	0.000772879	up	12883150	3.90913
chr2R	12915561	12916190	630	62	62	0	0.000383235	0.00108004	up	12916060	4.78321
chr2R	12923631	12924070	440	43	43	0	0.00040691	0.00111919	up	12923720	3.92695
chr2R	12933841	12934280	440	43	43	0	0.00038723	0.00108554	up	12934220	4.15094
chr2R	12936261	12936840	580	57	57	0	0.00547327	0.0084014	up	12936300	3.01969
chr2R	13078761	13078840	80	7	7	0	0.00281866	0.00471673	up	13078770	3.01489
chr2R	13128841	13129400	560	55	55	0	0.00444809	0.00697222	up	13129360	3.10454
chr2R	13132351	13133360	1010	100	100	0	0.000129815	0.00058351	up	13132630	5.33359
chr2R	13152481	13152920	440	43	43	0	8.24459e-05	0.000470753	up	13152580	5.03071
chr2R	13158191	13158850	660	65	65	0	3.65138e-05	0.000307274	up	13158750	4.90783
chr2R	13159821	13160180	360	35	35	0	0.000517741	0.00129399	up	13159900	3.48134
chr2R	13167901	13168230	330	32	32	0	0.000131531	0.00058647	up	13168010	4.1984
chr2R	13168281	13168680	400	39	39	0	1.34481e-05	0.000182374	up	13168340	4.77459
chr2R	13171101	13171570	470	46	46	0	0.0054833	0.00841537	up	13171200	3.22555
chr2R	13183761	13184150	390	38	38	0	0.000478493	0.00123377	up	13184030	4.22288
chr2R	13198141	13198890	750	74	74	0	0.000396827	0.00109915	up	13198670	4.07947
chr2R	13205181	13205530	350	34	34	0	6.65146e-07	3.92914e-05	up	13205420	5.93268
chr2R	13206501	13206950	450	44	44	0	0.000221484	0.000783249	up	13206610	4.90173
chr2R	13214471	13214910	440	43	43	0	0.000344041	0.00101682	up	13214820	4.35628
chr2R	13220071	13220430	360	35	35	0	0.000565056	0.00136973	up	13220420	3.63863
chr2R	13222141	13222600	460	45	45	0	0.000194547	0.000733172	up	13222560	4.20321
chr2R	13230081	13230710	630	62	62	0	0.00250395	0.00426234	up	13230140	3.36102
chr2R	13235041	13235360	320	31	31	0	0.00338914	0.00551414	up	13235260	3.10189
chr2R	13235771	13236150	380	37	37	0	6.45143e-05	0.000416699	up	13235870	4.86959
chr2R	13239261	13239820	560	51	51	0	0.000575008	0.00138358	up	13239680	4.01088
chr2R	13254621	13254660	40	3	3	0	0.00392289	0.00625972	up	13254640	2.90611
chr2R	13296331	13297160	830	81	81	0	2.46693e-06	8.37973e-05	up	13296960	6.76094
chr2R	13304181	13304390	210	14	14	0	0.000139561	0.000608351	up	13304360	3.97617
chr2R	13344271	13345080	810	80	80	0	0.000483822	0.00124262	up	13344360	4.11243
chr2R	13403651	13404050	400	39	39	0	1.99902e-05	0.000218996	up	13403730	5.01441
chr2R	13409871	13410240	370	36	36	0	3.41096e-06	9.30791e-05	up	13409930	5.46908
chr2R	13414571	13414980	410	40	40	0	2.37072e-07	2.10064e-05	up	13414940	7.00568
chr2R	13415011	13415060	50	3	3	0	1.27732e-05	0.000178155	up	13415050	4.70677
chr2R	13424701	13425100	400	39	39	0	0.00388319	0.00620185	up	13424890	3.56821
chr2R	13429681	13430170	490	48	48	0	0.000604119	0.00142653	up	13429720	3.66796
chr2R	13431211	13431290	80	4	4	0	0.00159109	0.00292281	up	13431230	3.16604
chr2R	13438731	13439360	630	62	62	0	0.000192625	0.000729739	up	13439300	4.35124
chr2R	13450221	13450800	580	57	57	0	0.000984992	0.00200503	up	13450770	3.57693
chr2R	13453381	13453750	370	36	36	0	0.00286622	0.00478833	up	13453440	3.27946
chr2R	13482971	13483590	620	61	61	0	4.38987e-05	0.000335885	up	13483560	4.6444
chr2R	13485221	13485780	560	55	55	0	0.000164579	0.000671843	up	13485720	4.45507
chr2R	13494631	13495420	790	78	78	0	0.00468948	0.00730876	up	13495210	3.71181
chr2R	13502281	13503120	840	80	80	0	0.00184437	0.00331071	up	13502560	3.67025
chr2R	13509371	13509810	440	43	43	0	0.000179924	0.000703197	up	13509760	4.28105
chr2R	13546781	13547260	480	46	46	0	7.91417e-09	2.30736e-06	up	13547210	9.58162
chr2R	13552351	13552690	340	33	33	0	0.000478603	0.00123377	up	13552380	3.6675
chr2R	13553681	13554290	610	60	60	0	0.000823396	0.00176135	up	13553880	5.17528
chr2R	13557931	13558460	530	52	52	0	8.15322e-07	4.46599e-05	up	13558380	6.19476
chr2R	13575311	13575590	280	27	27	0	2.33934e-05	0.00024026	up	13575330	4.40337
chr2R	13580921	13581010	90	7	7	0	1.76422e-05	0.000205742	up	13580940	4.53313
chr2R	13592121	13592500	380	36	36	0	0.00419644	0.00662604	up	13592380	3.33348
chr2R	13593131	13593800	670	66	66	0	1.52945e-07	1.53626e-05	up	13593650	7.55753
chr2R	13761491	13761910	420	41	41	0	3.5034e-06	9.41127e-05	up	13761820	5.43129
chr2R	13786731	13786830	100	9	9	0	0.000713997	0.00159179	up	13786770	3.17365
chr2R	13826121	13826320	200	19	19	0	0.000344639	0.00101775	up	13826180	3.51558
chr2R	13826781	13826900	120	11	11	0	0.0029224	0.0048669	up	13826830	2.8373
chr2R	13846061	13846570	510	50	50	0	9.02301e-06	0.000149359	up	13846540	4.94382
chr2R	13854141	13854670	530	52	52	0	0.000121545	0.000566422	up	13854580	4.34017
chr2R	13858501	13859050	550	54	54	0	2.3274e-05	0.000239698	up	13858940	4.80799
chr2R	13861701	13862190	490	48	48	0	0.000774131	0.0016843	up	13861860	4.59546
chr2R	13934231	13934930	700	69	69	0	0.000165649	0.000675298	up	13934370	5.81046
chr2R	13953861	13954560	700	69	69	0	0.00380309	0.0060998	up	13954010	3.5789
chr2R	13956101	13957750	1650	163	163	0	0.000524142	0.00130421	up	13957250	5.70796
chr2R	13960171	13960870	700	69	69	0	0.00288585	0.0048128	up	13960290	3.9237
chr2R	13963371	13963980	610	60	60	0	0.00159337	0.00292642	up	13963520	4.14156
chr2R	13967951	13968490	540	52	52	0	0.00154528	0.00285083	up	13968410	3.56745
chr2R	13980021	13980330	310	30	30	0	2.53093e-05	0.000251645	up	13980290	4.70161
chr2R	13983131	13983690	560	55	55	0	0.000107331	0.000529218	up	13983630	4.10831
chr2R	13990481	13991380	900	89	89	0	0.00204347	0.00359947	up	13991250	4.08716
chr2R	13994201	13994560	360	35	35	0	4.35049e-06	0.000104296	up	13994350	5.13331
chr2R	14006921	14007240	320	31	31	0	0.00575692	0.00879645	up	14007190	2.73925
chr2R	14140711	14141620	910	90	90	0	0.000419149	0.00114027	up	14141470	4.08582
chr2R	14152451	14153300	850	84	84	0	0.000795349	0.00171604	up	14153200	4.05715
chr2R	14157381	14157890	510	50	50	0	7.48122e-06	0.000138338	up	14157810	5.26106
chr2R	14161091	14161590	500	49	49	0	0.00132109	0.00250841	up	14161170	3.56878
chr2R	14164451	14165190	740	73	73	0	0.0025169	0.00428072	up	14164550	3.50923
chr2R	14168331	14168800	470	44	44	0	9.09363e-05	0.000490485	up	14168640	4.40442
chr2R	14170201	14170720	520	51	51	0	0.000606387	0.00142983	up	14170290	4.13714
chr2R	14173361	14173940	580	57	57	0	0.000528905	0.00131001	up	14173840	4.06818
chr2R	14175111	14175440	330	32	32	0	0.000166816	0.000677306	up	14175380	3.9875
chr2R	14201081	14201500	420	41	41	0	0.000597962	0.00141784	up	14201230	4.00672
chr2R	14214781	14215200	420	41	41	0	2.72494e-06	8.46368e-05	up	14214850	6.37012
chr2R	14216381	14217400	1020	101	101	0	0.000917154	0.00190256	up	14217220	5.16241
chr2R	14235261	14235840	580	57	57	0	0.000474555	0.0012275	up	14235350	4.17701
chr2R	14239441	14240010	570	56	56	0	0.000192427	0.000729739	up	14239630	4.62979
chr2R	14255881	14256670	790	78	78	0	0.000920799	0.00190745	up	14256000	3.71393
chr2R	14258781	14259220	440	43	43	0	0.000920513	0.00190729	up	14258840	3.61921
chr2R	14270331	14270940	610	60	60	0	0.000644626	0.00148399	up	14270910	3.87704
chr2R	14302311	14303160	850	81	81	0	0.00539294	0.00830348	up	14302360	3.83937
chr2R	14331931	14332300	370	36	36	0	3.68533e-05	0.000307554	up	14332170	6.0358
chr2R	14351671	14352410	740	73	73	0	0.00095905	0.00196627	up	14352040	4.70825
chr2R	14357111	14357650	540	53	53	0	0.000843596	0.00179019	up	14357540	3.79456
chr2R	14362731	14363200	470	46	46	0	0.000163141	0.000668744	up	14362810	4.58701
chr2R	14377901	14378130	230	22	22	0	0.00496802	0.007707	up	14377960	2.85045
chr2R	14411531	14411990	460	45	45	0	0.00084515	0.00179265	up	14411960	3.70638
chr2R	14426981	14427040	60	5	5	0	4.88764e-06	0.000110233	up	14427000	4.74517
chr2R	14427071	14427340	270	26	26	0	1.83699e-06	7.01423e-05	up	14427090	5.2162
chr2R	14432091	14432740	650	64	64	0	6.42724e-05	0.000416412	up	14432500	6.4571
chr2R	14434201	14434530	330	32	0	32	0.000564171	0.00136849	down	14434370	-4.36077
chr2R	14480501	14481410	910	90	90	0	0.00505859	0.00783271	up	14481320	3.38466
chr2R	14503321	14504240	920	91	91	0	0.00105125	0.00210577	up	14503400	3.46197
chr2R	14513941	14514590	650	64	64	0	1.13729e-05	0.000167136	up	14514540	4.70935
chr2R	14525911	14526830	920	91	91	0	0.000521402	0.00129926	up	14526700	3.95583
chr2R	14601081	14601370	290	28	28	0	0.000185067	0.000715077	up	14601160	3.79456
chr2R	14604171	14604480	310	30	30	0	0.000502486	0.00127034	up	14604180	3.91581
chr2R	14617951	14618890	940	93	93	0	3.49261e-05	0.000300059	up	14618520	5.27369
chr2R	14621141	14621790	650	63	63	0	0.00167094	0.00304353	up	14621590	4.49016
chr2R	14644751	14645450	700	69	69	0	0.00095184	0.00195484	up	14644770	3.5152
chr2R	14752141	14752700	560	55	55	0	0.000303615	0.000943628	up	14752220	4.70182
chr2R	14755711	14755810	100	8	8	0	0.000641432	0.00147852	up	14755750	3.51746
chr2R	14755861	14756700	840	83	83	0	0.000510373	0.00128203	up	14756560	4.45556
chr2R	14757681	14758240	560	55	55	0	2.8111e-05	0.000267439	up	14758170	4.82622
chr2R	14764841	14765170	330	32	32	0	0.000757427	0.00165914	up	14764970	3.89076
chr2R	14769221	14769870	650	63	63	0	0.00070301	0.00157828	up	14769710	3.91664
chr2R	14770151	14771830	1680	167	167	0	0.000483161	0.00124127	up	14770850	3.79281
chr2R	14848191	14848540	350	34	34	0	0.000742119	0.00163353	up	14848490	3.46673
chr2R	14852431	14852980	550	54	54	0	0.000785325	0.00170129	up	14852510	3.93398
chr2R	14854891	14855570	680	66	66	0	0.000183144	0.000711328	up	14855540	4.47221
chr2R	14858481	14858810	330	32	32	0	0.00018531	0.000715077	up	14858620	4.37516
chr2R	14860571	14861060	490	48	48	0	9.38411e-05	0.000495107	up	14860960	4.9185
chr2R	14870721	14871510	790	78	78	0	0.0024813	0.00423131	up	14870920	3.55827
chr2R	14885151	14885240	90	8	8	0	0.000302393	0.000942098	up	14885190	3.72566
chr2R	14962111	14962390	280	27	27	0	0.00484327	0.00752768	up	14962300	2.69313
chr2R	14962741	14963500	760	75	75	0	0.0029524	0.00490782	up	14963330	4.12511
chr2R	14964041	14964250	210	20	20	0	0.00623942	0.00946173	up	14964110	3.03119
chr2R	14980841	14981460	620	61	61	0	0.00332129	0.00541741	up	14980880	3.49579
chr2R	14992061	14992630	570	56	56	0	0.000378761	0.00107353	up	14992490	4.44
chr2R	14993611	14994070	460	45	45	0	0.000283244	0.000904068	up	14994050	4.00956
chr2R	14996061	14996150	90	8	8	0	0.000535301	0.00132079	up	14996100	3.46432
chr2R	15010681	15011420	740	73	73	0	0.000246634	0.00083225	up	15011280	4.86097
chr2R	15109361	15109740	380	37	37	0	0.000131848	0.000587305	up	15109490	4.57727
chr2R	15114251	15115260	1010	98	98	0	2.42011e-05	0.000244664	up	15114500	7.69302
chr2R	15115431	15115870	440	43	43	0	1.05847e-05	0.000162125	up	15115580	5.22758
chr2R	15145091	15145860	770	75	75	0	0.000475519	0.00122874	up	15145820	4.10241
chr2R	15147591	15148140	550	54	54	0	0.00113255	0.00223104	up	15148080	3.54449
chr2R	15164181	15164980	800	79	79	0	0.000939317	0.00193781	up	15164740	4.1703
chr2R	15198701	15199220	520	51	51	0	0.00137132	0.00258582	up	15198790	3.28892
chr2R	15201041	15201610	570	56	56	0	0.000447517	0.00118193	up	15201090	3.88738
chr2R	15213471	15214150	680	66	66	0	0.00102521	0.00206412	up	15214060	4.34994
chr2R	15215931	15216390	460	45	45	0	0.000125172	0.000573799	up	15215990	4.31302
chr2R	15217591	15218490	900	89	89	0	0.000726407	0.00160953	up	15217650	4.04521
chr2R	15291701	15292020	320	30	30	0	5.35777e-05	0.000371916	up	15291920	4.08468
chr2R	15308941	15309480	540	53	53	0	0.00184069	0.00330607	up	15309100	3.29987
chr2R	15310971	15311640	670	66	66	0	0.00035626	0.00103673	up	15311030	3.85178
chr2R	15322031	15322690	660	65	65	0	5.06818e-05	0.000362174	up	15322070	4.73406
chr2R	15380451	15381600	1150	113	113	0	0.000600837	0.00142268	up	15380520	4.47925
chr2R	15424241	15424750	510	50	50	0	8.78574e-05	0.000482852	up	15424310	5.05977
chr2R	15425051	15425310	260	24	24	0	0.00122706	0.0023702	up	15425080	3.17085
chr2R	15471911	15472040	130	12	12	0	9.35511e-05	0.000495107	up	15472020	4.2201
chr2R	15511141	15511880	740	73	73	0	2.119e-09	1.02082e-06	up	15511220	9.25103
chr2R	15537641	15538410	770	75	75	0	0.00614117	0.00933309	up	15537780	3.8461
chr2R	15541151	15541580	430	42	42	0	3.53641e-05	0.000300454	up	15541530	4.67126
chr2R	15542431	15542870	440	43	43	0	6.57447e-05	0.0004197	up	15542720	4.91506
chr2R	15565611	15566430	820	81	81	0	0.00414596	0.00656353	up	15565750	3.4792
chr2R	15568841	15569070	230	22	22	0	0.00314691	0.0051816	up	15568920	3.12806
chr2R	15569461	15569560	100	9	9	0	0.00137115	0.00258582	up	15569510	3.26858
chr2R	15571241	15571730	490	48	48	0	4.46411e-05	0.000337911	up	15571480	5.14967
chr2R	15573611	15574250	640	63	63	0	0.000304527	0.000945814	up	15573720	4.60675
chr2R	15611241	15611270	30	2	2	0	0.00295055	0.00490725	up	15611250	2.6291
chr2R	15657631	15658300	670	66	66	0	0.00042027	0.00114133	up	15658080	5.63295
chr2R	15678761	15679360	600	59	59	0	8.50986e-05	0.000478309	up	15678930	4.4472
chr2R	15679941	15680490	550	54	54	0	2.27262e-05	0.000237147	up	15680040	5.2908
chr2R	15682461	15682870	410	40	40	0	0.000101512	0.000511406	up	15682580	4.84138
chr2R	15697961	15698600	640	63	63	0	0.000454037	0.0011922	up	15697970	4.17771
chr2R	15728611	15728680	70	6	6	0	0.00116006	0.00226989	up	15728640	3.1183
chr2R	15762301	15762580	280	27	27	0	9.82834e-05	0.00050557	up	15762440	4.48982
chr2R	15781171	15781430	260	25	25	0	5.38673e-06	0.000116194	up	15781390	4.9794
chr2R	15847831	15848700	870	86	86	0	9.58721e-05	0.000499995	up	15848460	5.39371
chr2R	15868941	15869500	560	55	55	0	0.00133196	0.00252426	up	15869000	3.64816
chr2R	15921991	15922770	780	77	77	0	0.00585662	0.00893521	up	15922760	3.09957
chr2R	15927501	15927850	350	34	34	0	0.000203071	0.000749738	up	15927570	4.22702
chr2R	15931761	15932310	550	54	54	0	0.00219719	0.00382845	up	15932180	3.82468
chr2R	15934491	15935060	570	56	56	0	0.00271101	0.0045526	up	15934530	3.55846
chr2R	15939841	15940390	550	54	54	0	0.000172345	0.000685589	up	15939960	4.65769
chr2R	15954751	15955260	510	50	50	0	0.00336252	0.00547379	up	15954800	3.3324
chr2R	16001091	16001890	800	79	79	0	9.99519e-05	0.000508625	up	16001660	5.8698
chr2R	16007511	16007990	480	47	47	0	0.00032928	0.000993005	up	16007630	4.57901
chr2R	16011261	16011820	560	55	55	0	0.000179152	0.000702463	up	16011310	4.23343
chr2R	16014641	16015140	500	49	49	0	0.000442196	0.00117408	up	16014710	4.29467
chr2R	16016941	16018040	1100	105	105	0	0.000209	0.000761977	up	16017050	4.25027
chr2R	16027851	16028380	530	52	52	0	0.000219867	0.000781365	up	16028300	4.09213
chr2R	16031201	16031650	450	44	44	0	0.00531018	0.0081914	up	16031410	3.32311
chr2R	16047161	16047750	590	57	57	0	0.000341534	0.00101173	up	16047290	4.75826
chr2R	16098361	16099140	780	77	77	0	9.07701e-05	0.000490072	up	16098490	4.89301
chr2R	16102401	16102950	550	54	54	0	0.00108609	0.00216308	up	16102460	3.58937
chr2R	16124531	16125170	640	63	63	0	0.00195758	0.00347595	up	16125010	4.11105
chr2R	16138361	16138850	490	47	47	0	0.000335157	0.0010027	up	16138720	4.10421
chr2R	16141831	16142440	610	60	60	0	0.000704114	0.0015791	up	16142330	3.93904
chr2R	16142911	16143340	430	42	42	0	3.26822e-06	9.08866e-05	up	16143020	6.64417
chr2R	16148591	16149080	490	48	48	0	0.000371894	0.00106397	up	16148950	4.20443
chr2R	16149451	16150310	860	85	85	0	0.00114711	0.00225229	up	16150150	4.5467
chr2R	16164061	16164130	70	6	6	0	0.00477293	0.00742346	up	16164100	2.70714
chr2R	16170661	16171130	470	46	46	0	0.00026244	0.000865668	up	16171010	4.63208
chr2R	16178431	16179070	640	62	62	0	0.000589437	0.00140452	up	16178520	4.00551
chr2R	16185881	16186770	890	88	88	0	0.000108168	0.000532183	up	16185960	4.46944
chr2R	16207711	16207910	200	19	19	0	0.000114833	0.000552149	up	16207770	4.04255
chr2R	16221471	16222170	700	69	69	0	0.00466619	0.00727569	up	16221620	3.28555
chr2R	16229751	16230390	640	63	63	0	0.000103752	0.000517217	up	16230160	4.89983
chr2R	16230471	16230880	410	40	40	0	4.28208e-07	2.95431e-05	up	16230710	6.24556
chr2R	16240521	16240970	450	44	44	0	1.72046e-05	0.000203262	up	16240960	5.13479
chr2R	16264441	16264810	370	36	36	0	0.000155953	0.00065014	up	16264550	4.54344
chr2R	16271801	16272290	490	48	48	0	0.000825483	0.00176251	up	16272240	3.6718
chr2R	16282961	16283410	450	44	44	0	0.000126146	0.000575854	up	16282990	4.29391
chr2R	16291261	16291680	420	41	41	0	9.21836e-05	0.0004927	up	16291640	4.11117
chr2R	16294031	16294550	520	51	51	0	0.000168769	0.000681562	up	16294080	4.05122
chr2R	16320551	16320990	440	43	43	0	5.42143e-05	0.000374426	up	16320900	4.64793
chr2R	16321921	16322370	450	44	44	0	0.000286988	0.000912346	up	16322010	3.89458
chr2R	16336011	16336430	420	38	38	0	0.00142628	0.00267221	up	16336030	4.0475
chr2R	16336461	16336960	500	49	49	0	0.000358717	0.00104214	up	16336830	4.7172
chr2R	16344091	16344670	580	57	57	0	0.000382263	0.00107864	up	16344190	4.01587
chr2R	16347321	16347740	420	41	41	0	0.000317338	0.000969935	up	16347590	5.08782
chr2R	16499861	16500330	470	46	46	0	0.0035835	0.00578248	up	16500240	2.96981
chr2R	16515971	16516270	300	29	29	0	0.00096089	0.00196867	up	16516030	3.88416
chr2R	16571051	16572160	1110	110	110	0	2.49071e-07	2.18554e-05	up	16571350	7.28731
chr2R	16583421	16583530	110	8	8	0	0.000220916	0.000782383	up	16583510	3.86671
chr2R	16585401	16586300	900	88	88	0	0.000350898	0.00102668	up	16585570	4.17468
chr2R	16589011	16589500	490	48	48	0	0.00052532	0.00130565	up	16589030	3.95857
chr2R	16607321	16607950	630	62	62	0	0.00146055	0.00272286	up	16607880	3.55034
chr2R	16608501	16608930	430	42	42	0	0.000169539	0.000682295	up	16608620	4.01382
chr2R	16609351	16609440	90	8	8	0	0.00131771	0.00250515	up	16609390	3.05053
chr2R	16610001	16610320	320	29	29	0	0.000201474	0.000746585	up	16610140	4.04714
chr2R	16640681	16641210	530	52	52	0	0.00281765	0.00471592	up	16640810	3.88217
chr2R	16660521	16660920	400	39	39	0	3.94702e-05	0.000317943	up	16660630	4.8967
chr2R	16670151	16670310	160	15	15	0	3.29168e-05	0.000289681	up	16670290	4.27928
chr2R	16689471	16689790	320	31	31	0	1.64719e-05	0.00019862	up	16689590	5.25045
chr2R	16698821	16698980	160	15	15	0	0.00209781	0.00368513	up	16698940	2.88121
chr2R	16772481	16772900	420	41	41	0	0.000643813	0.00148287	up	16772660	4.57537
chr2R	16773761	16774320	560	55	55	0	0.000211186	0.000766101	up	16773860	4.67585
chr2R	16783171	16783870	700	69	69	0	0.000131008	0.000586344	up	16783270	5.35664
chr2R	16800161	16800340	180	17	0	17	0.000457044	0.00119767	down	16800240	-3.83378
chr2R	16850031	16850620	590	58	58	0	0.00060357	0.00142579	up	16850140	3.82898
chr2R	16855341	16856590	1250	124	124	0	0.000374986	0.00106778	up	16855910	3.85681
chr2R	16867551	16868410	860	85	85	0	8.23512e-06	0.000145745	up	16867620	5.49589
chr2R	16869181	16869460	280	27	27	0	0.00142316	0.00266803	up	16869220	3.13746
chr2R	16871771	16872260	490	48	48	0	8.72494e-07	4.61146e-05	up	16872090	6.91988
chr2R	16901141	16901830	690	68	68	0	7.31706e-05	0.000441447	up	16901380	6.59067
chr2R	16919941	16920190	250	24	24	0	5.25936e-05	0.000368253	up	16920100	4.27435
chr2R	16951751	16952070	320	31	31	0	0.00045832	0.00120066	up	16952040	3.93238
chr2R	16955101	16955630	530	52	52	0	0.000209743	0.000763087	up	16955560	4.13809
chr2R	16957211	16957660	450	44	44	0	5.36883e-05	0.000371922	up	16957300	4.59021
chr2R	17001771	17002190	420	41	41	0	0.000537802	0.00132515	up	17001870	4.09549
chr2R	17004971	17005620	650	64	64	0	0.000733338	0.00162091	up	17005080	4.10925
chr2R	17019361	17020190	830	82	82	0	0.000492139	0.00125684	up	17020110	3.95962
chr2R	17026761	17027270	510	50	50	0	0.00177286	0.00320463	up	17027190	3.61793
chr2R	17048601	17049090	490	48	48	0	0.000221429	0.000783249	up	17048700	4.43926
chr2R	17056651	17057060	410	40	40	0	7.24619e-05	0.000439865	up	17056990	4.395
chr2R	17062481	17062950	470	46	46	0	0.00132674	0.00251701	up	17062860	3.66135
chr2R	17091701	17092180	480	47	47	0	0.000815388	0.00174881	up	17092040	4.3801
chr2R	17114841	17115060	220	21	21	0	1.3003e-05	0.0001803	up	17114930	4.68257
chr2R	17163591	17163650	60	3	3	0	0.000269634	0.000879768	up	17163600	3.77145
chr2R	17392511	17392700	190	18	18	0	0.00415021	0.00656866	up	17392530	2.85234
chr2R	17394351	17394730	380	37	37	0	0.000145606	0.000622811	up	17394460	4.14214
chr2R	17406951	17407700	750	74	74	0	0.00406639	0.00645792	up	17407100	3.66774
chr2R	17419461	17420370	910	90	90	0	0.000804714	0.00173103	up	17419530	3.94522
chr2R	17427361	17427840	480	47	47	0	0.000737818	0.00162803	up	17427450	4.04676
chr2R	17430771	17431300	530	52	52	0	0.0003679	0.00105558	up	17430860	3.83386
chr2R	17436441	17436760	320	31	31	0	0.000572383	0.00138173	up	17436510	3.5288
chr2R	17444721	17445430	710	70	70	0	0.000303515	0.000943628	up	17445330	4.32501
chr2R	17456181	17456630	450	44	44	0	0.00092426	0.00191396	up	17456580	3.42741
chr2R	17457101	17457860	760	75	75	0	0.000218585	0.000780857	up	17457230	5.2397
chr2R	17469031	17469810	780	77	77	0	0.000153205	0.00064523	up	17469540	4.57242
chr2R	17493011	17493840	830	82	82	0	2.12431e-07	1.97933e-05	up	17493610	7.08748
chr2R	17513951	17514420	470	46	46	0	1.3178e-05	0.000181283	up	17513970	4.82602
chr2R	17518031	17518320	290	28	28	0	0.000217197	0.000777334	up	17518200	3.66524
chr2R	17535571	17536660	1090	106	106	0	0.00429471	0.00676348	up	17535690	3.38335
chr2R	17547241	17548020	780	77	77	0	0.00306105	0.00506235	up	17547920	3.75993
chr2R	17563291	17563800	510	50	50	0	0.00209354	0.00367978	up	17563390	3.61413
chr2R	17564581	17565050	470	46	46	0	0.000134693	0.000596452	up	17564670	4.23178
chr2R	17568221	17569130	910	86	86	0	0.000548383	0.0013428	up	17568830	3.76088
chr2R	17572601	17573680	1080	107	107	0	0.000131452	0.000586409	up	17573350	4.95535
chr2R	17581331	17581830	500	49	49	0	0.000298255	0.000934037	up	17581440	4.67825
chr2R	17585951	17586400	450	44	44	0	0.00029316	0.000924321	up	17586010	4.33877
chr2R	17590411	17591170	760	75	75	0	0.00472839	0.00736433	up	17591120	2.98634
chr2R	17592291	17593030	740	73	73	0	0.000118038	0.000557554	up	17592300	4.50269
chr2R	17604491	17604890	400	39	39	0	4.25111e-05	0.000332654	up	17604660	5.34956
chr2R	17616281	17616830	550	54	54	0	1.13544e-05	0.000167136	up	17616430	6.09741
chr2R	17637291	17637350	60	4	4	0	7.99355e-05	0.000464304	up	17637330	4.06366
chr2R	17639451	17639980	530	52	52	0	1.46279e-06	6.16837e-05	up	17639520	5.93906
chr2R	17665311	17665980	670	66	66	0	0.00103742	0.00208402	up	17665430	4.62772
chr2R	17669181	17670250	1070	105	105	0	9.37351e-05	0.000495107	up	17669270	4.75877
chr2R	17672391	17672920	530	52	52	0	0.000108406	0.000532485	up	17672510	4.61346
chr2R	17683231	17683920	690	68	68	0	0.00189352	0.00337879	up	17683270	3.40833
chr2R	17698161	17699260	1100	109	109	0	0.00156271	0.00287712	up	17699080	4.16462
chr2R	17723201	17723480	280	27	27	0	0.000101325	0.000511034	up	17723290	4.0805
chr2R	17726451	17727090	640	63	63	0	3.72683e-05	0.000308453	up	17727060	4.7644
chr2R	17732891	17733380	490	48	48	0	4.0876e-05	0.000324068	up	17733360	4.5223
chr2R	17737081	17737540	460	45	45	0	0.000498708	0.00126575	up	17737120	3.57561
chr2R	17739381	17740060	680	67	67	0	0.000191468	0.000727472	up	17739970	4.70379
chr2R	17747871	17748370	500	49	49	0	4.6512e-05	0.000346558	up	17748340	4.38017
chr2R	17760341	17760910	570	56	56	0	0.00129829	0.00247779	up	17760880	3.6871
chr2R	17766841	17767320	480	47	47	0	0.000214575	0.000773566	up	17767250	4.42006
chr2R	17781741	17782200	460	45	45	0	0.000123822	0.000572138	up	17781760	4.10588
chr2R	17785921	17786290	370	36	36	0	0.000158343	0.00065647	up	17786220	4.42313
chr2R	17789221	17789840	620	61	61	0	0.00102777	0.00206836	up	17789360	4.38576
chr2R	17800651	17800940	290	23	23	0	3.44117e-05	0.00029762	up	17800900	4.19886
chr2R	17842941	17843400	460	45	45	0	8.2636e-06	0.000145796	up	17843040	5.16852
chr2R	17850561	17851070	510	50	50	0	0.000141198	0.000611767	up	17851030	4.36654
chr2R	17865771	17866300	530	52	52	0	0.000638987	0.00147476	up	17865810	4.05138
chr2R	17868661	17869210	550	54	54	0	0.0011366	0.00223707	up	17869110	3.94099
chr2R	17871561	17871640	80	5	5	0	0.00201651	0.00355962	up	17871620	3.02176
chr2R	17926651	17927680	1030	102	102	0	3.03317e-05	0.000277749	up	17927050	5.83333
chr2R	18047771	18048130	360	35	35	0	4.06384e-06	0.000102595	up	18048100	4.99585
chr2R	18094561	18095510	950	94	94	0	3.122e-05	0.000284023	up	18095420	5.19547
chr2R	18125631	18126300	670	66	66	0	0.00193369	0.00343894	up	18125710	3.62612
chr2R	18128181	18128740	560	55	55	0	0.00105579	0.00211344	up	18128550	4.35647
chr2R	18133531	18133760	230	22	22	0	0.000147643	0.000629136	up	18133590	3.89761
chr2R	18134401	18135590	1190	118	118	0	3.22993e-05	0.000288351	up	18134580	5.2461
chr2R	18140401	18141620	1220	119	119	0	0.000687995	0.00155297	up	18140940	4.03689
chr2R	18141861	18141880	20	1	1	0	0.00384038	0.00614434	up	18141870	2.58687
chr2R	18147781	18148260	480	47	47	0	0.000553703	0.0013502	up	18147870	4.00027
chr2R	18151251	18151890	640	63	63	0	0.000115397	0.000553893	up	18151350	4.658
chr2R	18157891	18158440	550	54	54	0	0.000145607	0.000622811	up	18157910	4.12332
chr2R	18160171	18160820	650	64	64	0	0.000604201	0.00142653	up	18160750	3.92715
chr2R	18166971	18167440	470	46	46	0	0.000187546	0.000718847	up	18167030	4.28781
chr2R	18172371	18173850	1480	147	147	0	0.000406775	0.00111916	up	18173260	4.15075
chr2R	18179981	18180780	800	79	79	0	6.07742e-05	0.000402441	up	18180580	5.49316
chr2R	18183961	18184500	540	53	53	0	0.000158198	0.000656171	up	18184000	4.50762
chr2R	18193111	18193590	480	47	47	0	3.49216e-06	9.41127e-05	up	18193160	5.56789
chr2R	18277011	18277470	460	45	45	0	0.000322936	0.000979758	up	18277120	4.11564
chr2R	18372631	18372910	280	27	27	0	5.2317e-06	0.000114213	up	18372650	5.13065
chr2R	18397801	18398330	530	52	52	0	5.65918e-06	0.000120795	up	18398160	6.04979
chr2R	18411401	18412180	780	76	76	0	0.000779652	0.00169265	up	18412120	3.87513
chr2R	18420991	18421580	590	58	58	0	0.00037635	0.00106863	up	18421500	3.91424
chr2R	18426131	18426620	490	47	47	0	0.00044581	0.00118021	up	18426540	3.79219
chr2R	18440361	18441240	880	87	87	0	0.000352069	0.00102879	up	18440480	4.10925
chr2R	18445601	18445960	360	35	35	0	0.00084359	0.00179019	up	18445700	3.3806
chr2R	18523711	18524270	560	55	55	0	8.06792e-05	0.000466824	up	18523820	4.9932
chr2R	18528551	18528960	410	40	40	0	5.14931e-05	0.000364519	up	18528800	5.1027
chr2R	18553551	18554160	610	58	58	0	1.50797e-06	6.28064e-05	up	18553650	5.69042
chr2R	18612861	18613240	380	37	37	0	6.66527e-05	0.000422894	up	18613130	5.17349
chr2R	18614901	18615210	310	30	30	0	4.65708e-05	0.000346711	up	18615100	4.54328
chr2R	18624971	18625340	370	36	36	0	0.000672565	0.00152461	up	18625230	3.83777
chr2R	18627781	18627970	190	17	17	0	3.23909e-05	0.000288351	up	18627790	4.66924
chr2R	18631791	18632110	320	31	31	0	6.20841e-06	0.000125811	up	18631880	5.4703
chr2R	18638991	18639500	510	50	50	0	0.000629789	0.00145912	up	18639470	3.58693
chr2R	18658051	18658470	420	41	41	0	0.000891199	0.0018658	up	18658080	3.3744
chr2R	18660401	18660920	520	51	51	0	0.000447725	0.00118193	up	18660500	4.51169
chr2R	18687601	18688300	700	68	68	0	0.000783213	0.00169793	up	18688190	4.60437
chr2R	18705741	18706160	420	41	41	0	0.000100104	0.000508625	up	18705830	4.8327
chr2R	18710711	18711060	350	34	34	0	1.38264e-09	1.02082e-06	up	18711030	9.19389
chr2R	18754591	18755310	720	71	71	0	3.33101e-06	9.20603e-05	up	18754620	5.05253
chr2R	18766101	18766260	160	15	15	0	4.53937e-05	0.00034144	up	18766190	4.17434
chr2R	18796541	18797100	560	55	55	0	0.000219454	0.000781365	up	18797010	4.3189
chr2R	18807591	18807810	220	21	21	0	1.01076e-07	1.07474e-05	up	18807700	6.59342
chr2R	18811771	18812120	350	34	34	0	0.000106904	0.000527687	up	18811830	4.13066
chr2R	18819151	18819940	790	74	74	0	0.000102225	0.00051349	up	18819200	4.61101
chr2R	18829521	18829980	460	45	45	0	0.00579386	0.00884542	up	18829540	3.32493
chr2R	18834591	18835070	480	47	47	0	0.000857166	0.00181048	up	18834970	3.65713
chr2R	18846421	18846950	530	52	52	0	0.00082681	0.0017641	up	18846820	4.33859
chr2R	18850501	18850980	480	47	47	0	0.000464851	0.00121206	up	18850930	3.53643
chr2R	18853121	18853430	310	30	30	0	0.00166077	0.00302744	up	18853180	3.154
chr2R	18970981	18971470	490	48	48	0	0.000991644	0.00201406	up	18971090	4.05349
chr2R	18972361	18973110	750	74	74	0	0.0003002	0.000937603	up	18972500	4.54927
chr2R	19032641	19032720	80	7	7	0	0.00654753	0.00988913	up	19032690	2.69941
chr2R	19122001	19122230	230	22	22	0	0.000111814	0.000542447	up	19122210	3.95521
chr2R	19129311	19129860	550	54	54	0	0.000473744	0.00122707	up	19129770	3.83643
chr2R	19136991	19137580	590	58	58	0	0.000121884	0.000567538	up	19137080	4.07146
chr2R	19141161	19141800	640	63	63	0	0.000374406	0.00106729	up	19141670	4.63407
chr2R	19163991	19164170	180	17	17	0	0.000612993	0.00143902	up	19164050	3.3189
chr2R	19178471	19178920	450	44	44	0	0.000929021	0.00192053	up	19178490	3.71517
chr2R	19227131	19227490	360	35	35	0	4.68239e-05	0.000347691	up	19227240	5.05036
chr2R	19228671	19229060	390	38	38	0	0.000341941	0.0010126	up	19228750	3.54546
chr2R	19253671	19254310	640	63	63	0	0.000492651	0.00125743	up	19253760	4.10167
chr2R	19283761	19284260	500	49	49	0	0.000588824	0.00140417	up	19284130	4.32207
chr2R	19289821	19290350	530	52	52	0	0.000626825	0.00145599	up	19289880	3.98307
chr2R	19291981	19292700	720	71	71	0	0.000100554	0.00050973	up	19292520	4.42286
chr2R	19304851	19305300	450	44	44	0	1.03517e-06	5.19769e-05	up	19305040	8.18799
chr2R	19310451	19311260	810	78	78	0	0.00102773	0.00206836	up	19310890	4.70035
chr2R	19315551	19315750	200	18	18	0	2.57611e-05	0.000254002	up	19315560	4.26905
chr2R	19341481	19341760	280	27	27	0	1.09599e-05	0.000163458	up	19341670	4.81229
chr2R	19357201	19357720	520	51	51	0	0.000220829	0.000782382	up	19357640	3.84273
chr2R	19364111	19364290	180	17	17	0	1.21163e-05	0.000172998	up	19364160	4.48672
chr2R	19389901	19390250	350	34	34	0	0.000120876	0.000564881	up	19390130	4.43678
chr2R	19395761	19396990	1230	120	120	0	0.000180207	0.000703574	up	19396240	5.27742
chr2R	19414571	19414650	80	7	7	0	0.00159058	0.00292247	up	19414580	3.15684
chr2R	19423451	19423790	340	33	33	0	0.00223381	0.00387434	up	19423590	3.52939
chr2R	19424111	19424320	210	20	20	0	0.00245089	0.00419052	up	19424300	3.29821
chr2R	19424491	19424530	40	3	3	0	0.00547176	0.0084014	up	19424510	2.82746
chr2R	19424631	19425320	690	67	67	0	0.00266316	0.00448391	up	19424750	3.16543
chr2R	19437081	19437650	570	56	56	0	0.000655312	0.00150053	up	19437230	4.52038
chr2R	19441991	19442540	550	54	54	0	2.52753e-07	2.19652e-05	up	19442050	6.87329
chr2R	19446111	19446610	500	49	49	0	9.65212e-06	0.000156634	up	19446160	5.35903
chr2R	19451401	19451950	550	54	54	0	0.000251975	0.000843626	up	19451590	3.9634
chr2R	19452021	19452090	70	5	5	0	0.00224622	0.00389063	up	19452040	3.20617
chr2R	19452151	19452650	500	49	49	0	4.35608e-05	0.000335885	up	19452230	4.46607
chr2R	19455651	19456350	700	69	69	0	0.0023289	0.00401155	up	19456260	3.39792
chr2R	19456761	19457190	430	42	42	0	0.00320807	0.00527078	up	19456940	3.33097
chr2R	19486711	19487130	420	40	40	0	3.21136e-05	0.000288225	up	19487020	4.68479
chr2R	19491761	19492270	510	50	50	0	0.000437042	0.0011652	up	19491870	3.91839
chr2R	19496661	19497230	570	56	56	0	0.000755118	0.00165569	up	19496730	4.0125
chr2R	19502931	19503260	330	32	32	0	0.00061717	0.00144507	up	19502970	4.03987
chr2R	19632771	19633240	470	46	46	0	1.5548e-05	0.000193557	up	19633150	5.22694
chr2R	19668851	19669080	230	22	22	0	0.00280882	0.00470287	up	19669030	2.91134
chr2R	19669611	19670760	1150	114	114	0	5.43121e-05	0.000374426	up	19670310	4.61061
chr2R	19699631	19700010	380	37	37	0	6.51725e-06	0.00012805	up	19699720	5.47101
chr2R	19776371	19776590	220	21	21	0	7.06556e-07	4.06742e-05	up	19776570	5.87983
chr2R	19941621	19941930	310	30	30	0	2.2707e-05	0.000237147	up	19941800	5.00858
chr2R	20006791	20007710	920	91	91	0	5.97776e-05	0.000398632	up	20006990	5.26509
chr2R	20215111	20215340	230	22	22	0	2.86968e-06	8.6454e-05	up	20215270	5.24371
chr2R	20227211	20227280	70	6	6	0	4.62554e-07	3.07394e-05	up	20227220	6.46937
chr2R	20230931	20231080	150	13	13	0	0.000240407	0.000821473	up	20230970	3.94616
chr2R	20235821	20236290	470	46	46	0	3.33344e-07	2.57947e-05	up	20235870	6.29844
chr2R	20245191	20245840	650	64	64	0	0.000293048	0.000924321	up	20245710	5.21167
chr2R	20257241	20257850	610	60	60	0	0.000719966	0.00160114	up	20257350	3.50987
chr2R	20262791	20263300	510	48	48	0	0.000125929	0.0005754	up	20262810	4.3865
chr2R	20263531	20264170	640	63	63	0	0.00144871	0.00270693	up	20264140	3.7565
chr2R	20274311	20274820	510	50	50	0	8.98089e-05	0.000486935	up	20274360	4.57769
chr2R	20278721	20279220	500	49	49	0	0.000264382	0.00086982	up	20278820	4.28554
chr2R	20286901	20287350	450	44	44	0	2.96739e-06	8.71084e-05	up	20287330	5.20327
chr2R	20308411	20309100	690	67	67	0	0.000105638	0.00052373	up	20308970	4.70327
chr2R	20318901	20319430	530	52	52	0	0.000388053	0.00108717	up	20318940	3.73532
chr2R	20326671	20327460	790	78	78	0	0.000436168	0.00116425	up	20326750	4.09847
chr2R	20330551	20331060	510	50	50	0	0.0026213	0.00442663	up	20330990	3.50583
chr2R	20551871	20552420	550	54	54	0	0.000337002	0.00100616	up	20552410	4.60143
chr2R	20562171	20562610	440	43	43	0	0.000518141	0.00129399	up	20562570	3.70589
chr2R	20587051	20587880	830	81	81	0	0.000685329	0.00154889	up	20587080	3.76319
chr2R	20603211	20603670	460	45	45	0	0.000135486	0.000597347	up	20603510	4.78297
chr2R	20618171	20618790	620	61	61	0	0.000178248	0.000700133	up	20618750	4.20613
chr2R	20623211	20623740	530	52	52	0	0.000405236	0.00111628	up	20623280	4.19712
chr2R	20640501	20641160	660	64	64	0	0.00468454	0.00730233	up	20641090	3.44124
chr2R	20643651	20644240	590	58	58	0	0.000728294	0.00161292	up	20644140	3.73547
chr2R	20665521	20665970	450	44	44	0	0.000626233	0.00145599	up	20665550	3.53483
chr2R	20667171	20667620	450	43	43	0	0.000540456	0.00132945	up	20667350	3.64498
chr2R	20667801	20668300	500	49	49	0	0.00204399	0.00359968	up	20668180	3.68397
chr2R	20670891	20671370	480	46	46	0	0.000443281	0.00117591	up	20670980	3.98459
chr2R	20832231	20832770	540	53	53	0	9.17766e-05	0.000491979	up	20832450	5.89129
chr2R	20870571	20870890	320	31	31	0	8.43197e-07	4.55937e-05	up	20870850	5.82296
chr2R	20884231	20884920	690	68	68	0	1.6361e-05	0.000197688	up	20884900	4.89398
chr2R	20937881	20938600	720	70	70	0	0.000393841	0.00109389	up	20937970	4.1188
chr2R	20972551	20972810	260	25	25	0	1.40081e-09	1.02082e-06	up	20972680	9.6228
chr2R	20976731	20977330	600	59	59	0	0.00228014	0.00394334	up	20977300	3.31194
chr2R	20994231	20994460	230	22	22	0	8.23757e-05	0.000470753	up	20994430	4.24909
chr2R	20994501	20995070	570	56	56	0	2.98361e-06	8.71084e-05	up	20994520	5.81242
chr2R	21009361	21009880	520	51	51	0	0.000292595	0.000923996	up	21009780	3.82073
chr2R	21011721	21012120	400	39	39	0	4.40517e-05	0.000335885	up	21012030	5.01642
chr2R	21017281	21018000	720	71	71	0	1.834e-05	0.000210533	up	21017630	7.17315
chr2R	21024911	21025280	370	36	36	0	8.56816e-05	0.000479804	up	21024960	4.38361
chr2R	21057031	21057950	920	91	91	0	0.00342231	0.00555909	up	21057190	4.23741
chr2R	21060441	21060950	510	50	50	0	0.000885467	0.00185681	up	21060880	3.56642
chr2R	21073021	21074190	1170	115	115	0	0.000114034	0.00054938	up	21073820	4.90729
chr2R	21078281	21078780	500	49	49	0	5.72046e-06	0.000121365	up	21078670	5.34052
chr2R	21090821	21091370	550	54	54	0	0.000622304	0.00145156	up	21091300	3.37439
chr2R	21097191	21097520	330	32	32	0	0.000124983	0.000573799	up	21097470	4.52086
chr2R	21141931	21142480	550	54	54	0	9.82217e-05	0.00050557	up	21142040	4.12477
chr2R	21143071	21143680	610	60	60	0	0.00059446	0.00141202	up	21143190	4.18646
chr2R	21158301	21158990	690	68	68	0	0.00196833	0.00348887	up	21158950	3.23876
chr2R	21160341	21160880	540	53	53	0	0.000349017	0.00102328	up	21160820	4.10041
chr2R	21168451	21169130	680	67	67	0	0.000643685	0.00148287	up	21169070	3.64016
chr2R	21170501	21171140	640	63	63	0	0.000543744	0.00133513	up	21170560	3.56897
chr2R	21183091	21183460	370	36	36	0	0.000471551	0.00122362	up	21183390	3.829
chr2R	21199391	21199870	480	47	47	0	0.000193739	0.000732028	up	21199450	3.91147
chr2R	21208411	21208480	70	6	6	0	0.003086	0.00509802	up	21208450	3.07386
chr2R	21251381	21252050	670	66	66	0	0.000227694	0.000796399	up	21251490	5.37071
chr2R	21281981	21282570	590	58	58	0	0.00114575	0.00225164	up	21282530	3.59154
chr2R	21291951	21292540	590	58	58	0	6.67748e-05	0.000422894	up	21292450	4.69244
chr2R	21293181	21293970	790	78	78	0	0.00221594	0.00385296	up	21293300	3.65785
chr2R	21295351	21296020	670	66	66	0	0.00133234	0.00252434	up	21295430	3.91876
chr2R	21296081	21296100	20	1	1	0	0.00582801	0.00889456	up	21296090	2.47138
chr2R	21298601	21298940	340	33	33	0	4.62052e-06	0.000106957	up	21298760	6.18684
chr2R	21312081	21312760	680	64	64	0	0.000538128	0.00132523	up	21312140	3.91729
chr2R	21323101	21324180	1080	107	107	0	0.000749752	0.00164766	up	21323710	4.21273
chr2R	21352741	21352860	120	11	11	0	4.10428e-07	2.90271e-05	up	21352770	5.78996
chr2R	21382371	21382670	300	29	29	0	0.000725402	0.00160849	up	21382550	4.15434
chr2R	21384211	21384650	440	43	43	0	0.000703734	0.0015791	up	21384230	3.32149
chr2R	21386171	21386200	30	2	2	0	0.000191994	0.000728481	up	21386180	3.75541
chr2R	21386231	21386250	20	1	1	0	0.00266408	0.00448462	up	21386240	2.80223
chr2R	21480971	21482120	1150	114	114	0	1.03462e-05	0.000160945	up	21481620	6.26755
chr2R	21501801	21502280	480	47	47	0	0.00228733	0.003952	up	21502150	3.65982
chr2R	21518941	21519600	660	65	65	0	0.00039511	0.00109643	up	21518990	4.07546
chr2R	21521831	21522520	690	68	68	0	6.12746e-05	0.000403938	up	21522290	6.86488
[truncated: 3,995 more rows]
