# Supplementary material for: CTCF loss has limited effects on global genome architecture in Drosophila despite critical regulatory functions
Source: Nat Commun. 2021 Feb 12;12:1011. doi: 10.1038/s41467-021-21366-2 (PMC7880997; doi:10.1038/s41467-021-21366-2)
Supplement: Supplementary file 12 — Supplementary Data 9 [file 41467_2021_21366_MOESM12_ESM.xlsx]

## Sheet: Sheet1
FlyBaseID	Symbol	Chromosome	Start	End	Strand	baseMean	log2FoldChange	pvalue	padj	Cp190_KO_R1	Cp190_KO_R2	Cp190_KO_R3	w1118_R1	w1118_R2	w1118_R3
FBgn0030593	CG9512	chrX	14901844	14905549	-	307.034	3.88744	6.83053e-62	5.87221e-58	593.537	563.32	568.207	40.5368	43.5387	33.0615
FBgn0029648	CG3603	chrX	2948034	2949120	+	316.255	-5.26766	5.66729e-56	2.43608e-52	20.0755	12.7785	14.6769	529.743	755.455	564.801
FBgn0051955	CG31955	chr2L	3711881	3713105	-	308.844	3.23511	1.81668e-39	5.20599e-36	573.461	618.694	483.291	52.5136	55.3059	69.7966
FBgn0035189	CG9119	chr3L	1203316	1204795	-	344.927	-4.59931	2.95291e-36	6.34654e-33	20.9484	40.4654	20.9671	592.391	864.89	529.903
FBgn0052475	mthl8	chr3L	22428	26308	+	340.861	5.22572	3.62133e-33	6.22652e-30	996.793	396.135	598.61	13.8194	22.3577	17.4491
FBgn0035382	Or63a	chr3L	2961534	2963788	+	163.164	5.74285	4.99733e-32	7.16034e-29	228.686	299.231	432.97	4.60646	7.06033	6.42863
FBgn0035638	Tektin-C	chr3L	5794405	5796543	-	416.072	-6.46322	1.41012e-30	1.73182e-27	14.8384	11.7137	1.04835	601.604	1209.67	657.557
FBgn0033635	Prip	chr2R	11436243	11442216	+	727.463	-2.63557	2.73706e-29	2.94131e-26	188.535	250.246	166.688	1269.54	1092	1397.77
FBgn0052392	CG32392	chr3L	6756629	6763246	-	170.453	-3.01039	3.27195e-27	3.12544e-24	42.7696	42.5951	27.2572	316.924	296.534	296.635
FBgn0034075	Asph	chr2R	16110331	16116996	+	306.813	3.52526	6.3562e-27	5.46442e-24	542.912	645.316	506.355	40.5368	34.1249	71.6333
FBgn0058469	lncRNA:CR40469	chrX	122493	122706	+	4490.39	3.46753	1.48964e-25	1.16422e-22	5395.08	11425.1	7887.81	573.965	949.614	710.823
FBgn0052029	Cpr66D	chr3L	8640439	8643584	+	159.943	4.13094	2.58752e-25	1.85374e-22	371.833	320.528	215.961	23.9536	11.7672	15.6124
FBgn0085419	Rgk2	chr2R	18539585	18548969	+	960.337	-2.37299	1.8018e-23	1.19154e-20	258.363	290.712	383.697	1633.45	1835.69	1360.11
FBgn0086408	stl	chr2R	22807860	22815993	+	208.149	-2.90668	4.515e-23	2.77253e-20	36.6596	45.7897	64.9979	328.901	402.439	370.105
FBgn0051075	CG31075	chr3R	26985624	26988517	-	4229.28	-3.38802	5.58904e-21	3.20326e-18	1168.74	588.877	453.937	6736.49	7975.82	8451.81
FBgn0051472	sgll	chr3R	7810532	7811912	+	562.612	-1.66627	3.66398e-20	1.9687e-17	264.473	291.777	252.653	937.875	851.946	776.946
FBgn0034352	CG17669	chr2R	18452737	18454462	-	99.9594	6.64998	3.93438e-20	1.98964e-17	262.727	201.262	129.996	0.921292	1.17672	3.6735
FBgn0036773	CG13698	chr3L	18088417	18106149	-	137.201	2.67839	2.25067e-19	1.07494e-16	267.964	198.067	245.315	33.1665	44.7154	33.9799
FBgn0032713	Ugt36D1	chr2L	18823548	18826716	+	1065.14	1.87509	3.64585e-19	1.64965e-16	1439.33	1958.31	1623.9	486.442	490.693	392.146
FBgn0052318	CG32318	chr3L	1246073	1246923	-	213.57	-2.19071	5.14921e-19	2.21339e-16	70.7007	84.1253	75.4814	313.239	411.852	326.023
FBgn0034436	CG11961	chr2R	19357532	19363124	+	377.188	-2.57802	3.15685e-18	1.29235e-15	76.8107	134.175	114.27	510.396	746.041	681.435
FBgn0031288	CG13949	chr2L	855337	856639	+	55.761	4.8926	4.48134e-18	1.75118e-15	123.072	91.5795	109.029	2.76388	3.53016	4.59188
FBgn0011202	dia	chr2L	20758144	20768053	+	687.34	1.37092	9.50497e-18	3.55279e-15	954.896	1003.11	1016.9	378.651	355.37	415.106
FBgn0039415	CG6142	chr3R	26133154	26137148	+	325.233	-2.18658	1.18771e-17	4.25447e-15	112.597	121.396	117.416	401.683	622.486	575.822
FBgn0043783	CG32444	chr3L	21636947	21639060	+	132.605	-4.68646	1.38746e-17	4.77118e-15	8.72848	7.45414	13.6286	397.998	244.758	123.062
FBgn0036680	Cpr73D	chr3L	16939100	16957689	-	87.1635	5.80006	1.64558e-17	5.44117e-15	204.247	112.877	196.042	0	7.06033	2.75513
FBgn0050359	Mal-A5	chr2R	8462753	8465092	+	7972.37	-2.29605	1.72067e-17	5.47873e-15	3310.71	1774.09	3006.68	12721.2	14411.3	12610.2
FBgn0030051	spirit	chrX	8571099	8573593	-	1282.94	2.25234	1.89441e-17	5.81652e-15	2528.64	1863.54	1968.81	338.114	574.24	424.29
FBgn0035160	hng3	chr3L	737680	755489	-	1396.81	-1.37554	5.95308e-17	1.76478e-14	795.165	808.242	727.557	1814.02	2231.06	2004.81
FBgn0263493	CR43482	chr3L	9386112	9386463	+	2996.84	-1.54043	6.6695e-17	1.91126e-14	1706.42	1383.28	1509.63	3815.99	4743.36	4822.39
FBgn0015714	Cyp6a17	chr2R	14873953	14875739	+	316.848	3.60137	7.61961e-17	2.11309e-14	491.414	933.898	331.28	60.8053	42.362	41.3269
FBgn0052446	Atox1	chr3L	21640995	21642599	+	713	-1.6042	1.08938e-16	2.92669e-14	360.486	402.524	295.636	1050.27	1141.42	1027.66
FBgn0030933	CG6470	chrX	18512829	18514867	-	56.699	4.32206	1.5317e-16	3.99032e-14	110.852	119.266	93.3034	3.68517	9.41377	3.6735
FBgn0038342	B9d1	chr3R	15481906	15482904	+	62.4323	6.22298	2.06273e-16	5.21568e-14	96.8862	153.342	119.512	0.921292	1.17672	2.75513
FBgn0003515	st	chr3L	16497651	16500460	+	816.326	3.72343	2.52294e-16	6.19707e-14	2505.07	780.555	1267.46	75.5459	122.379	146.94
FBgn0053294	CR33294	chr3R	4186963	4196210	+	89.5595	6.73679	4.21227e-16	1.00591e-13	274.074	85.1902	172.978	1.84258	2.35344	0.918376
FBgn0050285	CG30285	chr2R	21687903	21688545	-	444.048	2.46737	5.44532e-16	1.26523e-13	506.252	997.791	752.718	143.722	122.379	141.43
FBgn0036765	CG7408	chr3L	17879096	17883653	+	57.7634	-5.63037	5.6602e-16	1.28055e-13	3.49139	3.19463	0	128.06	128.263	83.5722
FBgn0052823	Sdic3	chrX	20189440	20194227	-	85.814	-9.87893	6.6315e-16	1.42528e-13	0	0	0	194.393	158.857	161.634
FBgn0283432	SdicA	chrX	20197319	20201933	-	85.814	-9.87893	6.6315e-16	1.42528e-13	0	0	0	194.393	158.857	161.634
FBgn0038681	Cyp12a4	chr3R	19135158	19137136	+	221.256	2.47241	8.63277e-16	1.81014e-13	324.7	504.752	295.636	72.7821	63.543	66.1231
FBgn0038053	CG18549	chr3R	12449296	12456355	+	792.14	4.3175	1.73826e-15	3.55806e-13	1483.84	1716.58	1326.17	48.8285	25.8879	151.532
FBgn0046225	CG17230	chr3R	11437785	11467372	+	542.251	-1.28432	1.05824e-14	2.06767e-12	311.607	325.853	309.264	730.585	837.826	738.374
FBgn0051997	CG31997	chr4	154654	156060	-	259.298	2.12874	1.0516e-14	2.06767e-12	365.723	549.477	351.198	93.9718	95.3144	100.103
FBgn0029711	Usf	chrX	4544617	4548794	-	719.701	-1.6237	1.28378e-14	2.45259e-12	419.84	337.566	299.829	1205.97	1048.46	1006.54
FBgn0262887	lncRNA:CR43242	chr2L	23069005	23070724	+	193.42	-2.39628	2.2945e-14	4.28822e-12	51.4981	56.4385	77.5781	242.3	350.663	382.044
FBgn0041342	Pcyt1	chr3L	1546092	1553504	+	1955.39	-1.0048	3.79679e-14	6.94489e-12	1372.99	1279.98	1248.59	2535.4	2622.91	2672.47
FBgn0086450	su(r)	chrX	9196808	9201820	-	286.038	-2.25148	4.2767e-14	7.65974e-12	66.3365	109.682	122.657	541.72	429.503	446.331
FBgn0033926	Arc1	chr2R	14357927	14360297	-	25465.2	1.37424	4.42227e-14	7.75883e-12	40632.8	35710.7	33914.2	11983.2	14838.5	15711.6
FBgn0037295	dpr16	chr3R	5150908	5170121	+	880.158	1.80792	5.0068e-14	8.6087e-12	1091.93	1456.75	1559.95	468.938	334.189	369.187
FBgn0027083	MetRS-m	chr3R	14249043	14259991	-	690.349	1.06472	1.66517e-13	2.80695e-11	916.491	941.352	944.566	457.882	448.331	433.473
FBgn0032422	atilla	chr2L	12175451	12177886	-	122.887	3.26282	2.10629e-13	3.48226e-11	160.604	322.658	184.51	31.3239	23.5344	14.694
FBgn0037487	thw	chr3R	7224414	7241138	+	91.6289	-3.7285	3.31087e-13	5.37048e-11	5.23709	12.7785	20.9671	124.374	216.517	169.9
FBgn0038716	CG7342	chr3R	19603375	19606475	+	376.005	-2.97497	4.54497e-13	7.23577e-11	94.2676	116.072	44.0308	504.868	923.726	573.066
FBgn0051248	CG31248	chr3R	7129320	7130908	+	47.6155	-3.21739	9.10397e-13	1.42303e-10	8.72848	9.5839	9.43518	70.0182	98.8446	89.0824
FBgn0035737	Cpr65Ec	chr3L	7093204	7093841	+	144.54	-2.82696	1.46599e-12	2.25056e-10	45.3881	27.6868	33.5473	213.74	365.96	180.92
FBgn0037999	CG4860	chr3R	12219881	12221464	-	2111.31	1.88309	2.30131e-12	3.47094e-10	3535.91	3469.37	2960.55	615.423	941.377	1145.21
FBgn0026562	SPARC	chr3R	26869238	26871995	-	3814.57	1.09754	2.74728e-12	4.07214e-10	5112.27	5486.25	4998.55	2208.34	2721.76	2360.23
FBgn0033927	CR10102	chr2R	14360433	14361780	-	10767.5	1.2373	3.56473e-12	5.19424e-10	17121.8	14160.7	14080.4	5695.43	6384.89	7161.49
FBgn0039759	CG9733	chr3R	30243978	30246703	-	103.347	1.96944	3.80562e-12	5.37256e-10	148.384	181.029	164.591	46.0646	42.362	37.6534
FBgn0035770	pst	chr3L	7357275	7360263	-	471.779	-1.18164	3.8121e-12	5.37256e-10	270.583	312.009	284.104	663.33	620.132	680.516
FBgn0053494	CG33494	chr3R	25493481	25495161	-	52.311	3.68868	4.72126e-12	6.54656e-10	127.436	96.9039	67.0946	5.52775	5.88361	11.0205
FBgn0037560	CR18228	chr3R	8260706	8261898	-	43.0582	3.90541	7.04136e-12	9.60866e-10	72.4464	106.488	62.9012	3.68517	8.23705	4.59188
FBgn0035300	CG1139	chr3L	1971638	1974285	+	129.393	-4.02937	1.20848e-11	1.62333e-09	31.4225	6.38927	6.29012	203.606	287.12	241.533
FBgn0033827	CG17047	chr2R	13298995	13301547	+	37.9812	4.17123	1.35239e-11	1.78869e-09	48.8795	84.1253	82.8199	2.76388	4.70689	4.59188
FBgn0031697	CG14024	chr2L	5311311	5314895	-	933.091	2.26581	4.94473e-11	6.44089e-09	1860.04	889.173	1885.99	312.318	258.879	392.146
FBgn0036145	CG7607	chr3L	11199620	11200587	+	1039.06	1.64862	5.07376e-11	6.51031e-09	1446.31	1946.6	1334.55	617.266	429.503	460.106
FBgn0028956	mthl3	chr2R	17448533	17452598	-	416.036	1.29449	6.70463e-11	8.47643e-09	518.472	622.954	632.157	219.267	238.874	264.492
FBgn0034387	Cyp12b2	chr2R	18754995	18757083	+	118.971	-2.9753	6.92364e-11	8.62646e-09	36.6596	31.9463	11.5319	207.291	264.762	161.634
FBgn0037229	CG9766	chr3R	4269221	4277928	-	39.7337	-3.72164	1.14266e-10	1.40335e-08	5.23709	2.12976	9.43518	84.7589	75.3102	61.5312
FBgn0037144	CG7458	chr3L	21955110	21958041	+	31.8314	-4.75007	1.23995e-10	1.50138e-08	3.49139	1.06488	2.09671	44.222	77.6636	62.4495
FBgn0052944	CG32944	chr3R	4407227	4419578	-	1663.48	-0.961686	1.46812e-10	1.75297e-08	1249.92	1074.46	1060.93	2153.06	2201.65	2240.84
FBgn0038446	CG14903	chr3R	16573179	16573752	-	323.011	-1.7106	1.57602e-10	1.85603e-08	136.164	197.002	120.561	476.308	558.943	449.086
FBgn0032100	CG13108	chr2L	9164235	9165426	+	453.277	-1.12564	2.19899e-10	2.55469e-08	275.82	300.296	278.862	573.965	608.365	682.353
FBgn0013773	Cyp6a22	chr2R	14871366	14873705	+	28.562	4.54771	2.72641e-10	3.1252e-08	43.6424	64.9575	55.5627	1.84258	3.53016	1.83675
FBgn0033683	CG18343	chr2R	12138695	12139324	+	229.912	-2.09989	2.86668e-10	3.23293e-08	87.2848	111.812	61.8528	275.466	384.788	458.269
FBgn0051683	CG31683	chr2L	20447734	20449964	-	1713.36	1.19557	2.89561e-10	3.23293e-08	2352.33	2603.63	2199.44	866.936	1119.06	1138.79
FBgn0032289	CG6431	chr2L	10724203	10728740	+	27.0081	4.69258	4.1371e-10	4.55982e-08	53.2437	53.2439	49.2726	0.921292	3.53016	1.83675
FBgn0002534	Lcp3	chr2R	8435310	8436095	+	76.5076	-7.83264	4.82794e-10	5.2539e-08	0	1.06488	1.04835	310.475	102.375	44.082
FBgn0035141	Cypl	chr3L	542122	542931	-	1259.85	-0.798362	4.88988e-10	5.25479e-08	919.982	928.573	911.019	1583.7	1621.52	1594.3
FBgn0039902	Zip102B	chr4	310930	314087	-	921.928	0.99995	6.41102e-10	6.80439e-08	1267.38	1228.87	1191.98	587.784	569.533	686.027
FBgn0031451	CG9961	chr2L	2743375	2744934	-	127.593	-2.22604	8.12384e-10	8.51715e-08	48.8795	56.4385	29.3539	157.541	231.814	241.533
FBgn0044011	Spn43Ad	chr2R	7153738	7155424	-	62.1043	3.24084	1.07094e-09	1.10926e-07	72.4464	127.785	137.334	14.7407	4.70689	15.6124
FBgn0032614	CG13284	chr2L	16842300	16848716	-	38.9396	-2.99816	1.1813e-09	1.209e-07	6.10994	8.51902	11.5319	65.4117	82.3705	59.6944
FBgn0037405	CG1077	chr3R	6167483	6170309	+	38.0341	3.77277	1.35068e-09	1.36609e-07	65.4636	47.9195	99.5936	5.52775	2.35344	7.34701
FBgn0037581	CG7352	chr3R	8347579	8349296	+	225.739	-1.79335	1.50413e-09	1.5036e-07	108.233	109.682	84.9166	312.318	460.098	279.186
FBgn0039026	CG7029	chr3R	22750901	22794030	+	2161.62	1.35397	1.59495e-09	1.57607e-07	3785.54	2714.37	2823.22	1333.11	1008.45	1305.01
FBgn0045980	niki	chr3R	24822401	24825648	-	86.386	2.21504	1.71965e-09	1.64265e-07	140.529	104.358	181.365	25.7962	34.1249	32.1431
FBgn0033904	CG18327	chr2R	14166982	14168233	+	107.103	1.60045	1.68275e-09	1.64265e-07	178.934	152.278	152.011	53.4349	51.7757	54.1842
FBgn0031566	CG2818	chr2L	3713360	3716810	+	1821.55	0.959913	1.71054e-09	1.64265e-07	2299.08	2231.98	2686.93	1180.18	1309.69	1221.44
FBgn0262149	lncRNA:CR42875	chr3R	7128087	7129067	+	57.2168	-2.6785	1.83838e-09	1.73677e-07	8.72848	18.1029	19.9187	98.5782	115.319	82.6538
FBgn0029856	CG11700	chrX	6282037	6283575	-	78.9381	-3.20397	2.11878e-09	1.97991e-07	14.8384	5.32439	26.2088	119.768	124.732	182.757
FBgn0026315	Ugt35A1	chr3R	11170817	11172664	-	70.4854	3.37318	3.38139e-09	3.12578e-07	58.4808	201.262	125.802	9.21292	15.2974	12.8573
FBgn0037114	Cpr78E	chr3L	21666452	21666980	-	142.795	-2.11198	3.45134e-09	3.1565e-07	52.3709	34.0761	74.4331	246.906	258.879	190.104
FBgn0039525	CG5646	chr3R	27559379	27561319	-	146.304	-3.0582	3.64457e-09	3.29815e-07	53.2437	25.5571	14.6769	175.045	374.197	235.104
FBgn0040828	CG13306	chr3L	8749139	8749726	-	23.9981	8.03249	3.84e-09	3.4388e-07	73.3193	27.6868	42.9825	0	0	0
FBgn0040602	CG14545	chr3R	25850410	25851291	-	85.573	2.85033	5.54792e-09	4.91706e-07	119.58	227.884	103.787	16.5833	15.2974	30.3064
FBgn0035159	CG13896	chr3L	710820	711850	-	99.0843	-2.49474	6.32794e-09	5.55116e-07	24.4398	17.038	48.2242	146.485	184.745	173.573
FBgn0010226	GstS1	chr2R	17093246	17099501	-	4285.17	1.08507	7.30557e-09	6.34404e-07	5655.18	6815.22	5003.79	2511.44	2791.18	2934.21
FBgn0037290	CG1124	chr3R	4965445	4968485	+	783.061	1.21422	7.5829e-09	6.51902e-07	976.717	1047.84	1259.07	548.169	454.214	412.351
FBgn0039469	TwdlC	chr3R	26994832	26996442	+	42.7972	6.44457	9.50635e-09	8.09169e-07	115.216	27.6868	111.125	0	0	2.75513
FBgn0052137	CG32137	chr3L	13939250	13962647	+	176.508	2.1365	1.05858e-08	8.92214e-07	320.335	163.991	378.455	68.1756	64.7197	63.3679
FBgn0030377	CG1924	chrX	12176440	12178626	-	29.0115	7.33227	1.09634e-08	9.15074e-07	45.3881	58.5683	69.1913	0.921292	0	0
FBgn0004650	fs(1)N	chrX	1322513	1329438	+	27.9265	4.49318	1.1147e-08	9.21446e-07	61.9722	40.4654	57.6594	0	4.70689	2.75513
FBgn0038113	CG11668	chr3R	13038375	13040184	+	142.498	2.20651	1.2366e-08	1.01248e-06	172.824	337.566	192.897	52.5136	37.6551	61.5312
FBgn0040323	GNBP1	chr3L	18675800	18677876	+	344.552	1.15674	1.31087e-08	1.06317e-06	488.795	518.596	419.341	190.707	229.461	220.41
FBgn0034103	prim	chr2R	16280015	16280470	+	804.949	-1.04399	1.32851e-08	1.0674e-06	578.698	519.66	478.049	997.759	1221.44	1034.09
FBgn0036843	Sfxn2	chr3L	19063165	19066151	+	971.779	1.1044	1.41438e-08	1.12587e-06	1176.6	1507.87	1295.76	699.261	591.891	559.291
FBgn0031489	CG17224	chr2L	3016441	3018308	-	96.2714	1.75318	1.63653e-08	1.29076e-06	153.621	127.785	164.591	49.7498	34.1249	47.7555
FBgn0025676	CkIIalpha-i3	chr3L	708601	710607	-	68.37	-3.05296	1.70673e-08	1.33389e-06	23.5669	15.9732	4.19341	133.587	107.082	125.817
FBgn0038422	CG14880	chr3R	16360329	16368306	-	18.9187	-7.6925	1.98135e-08	1.52087e-06	0	0	0	28.5601	56.4826	28.4696
FBgn0034451	TBCB	chr2R	19485494	19486837	-	1268.11	-0.945504	1.96637e-08	1.52087e-06	894.67	922.184	783.12	1507.23	1809.8	1691.65
FBgn0000533	ea	chr3R	15328729	15330408	+	79.6591	2.74774	2.01407e-08	1.53229e-06	150.13	187.418	78.6265	14.7407	17.6508	29.388
FBgn0039491	CG6059	chr3R	27121618	27124688	-	33.2558	3.35045	2.17672e-08	1.64151e-06	79.4292	37.2707	64.9979	4.60646	5.88361	7.34701
FBgn0035434	Drsl5	chr3L	3316781	3317144	+	25.6345	-7.16534	2.49921e-08	1.86832e-06	0	1.06488	0	55.2775	42.362	55.1025
FBgn0036271	Pbgs	chr3L	12269452	12271345	-	609.696	-1.09029	2.53259e-08	1.87695e-06	449.517	373.772	344.908	749.932	881.364	858.681
FBgn0019660	lncRNA:roX2	chrX	11579065	11580432	+	812.121	1.51345	2.80128e-08	2.05834e-06	1188.82	944.547	1476.08	520.53	329.482	413.269
FBgn0035040	CG4741	chr2R	24610801	24615158	-	63.3868	-2.53962	3.03556e-08	2.21159e-06	14.8384	11.7137	29.3539	88.444	129.439	106.532
FBgn0265533	CR44383	chrX	15796477	15796897	+	24.4937	6.18271	4.79353e-08	3.46302e-06	49.7524	48.9844	46.1275	0.921292	1.17672	0
FBgn0031677	CG14036	chr2L	5054579	5055016	-	21.377	-5.41942	5.55483e-08	3.97957e-06	1.7457	1.06488	0	46.9859	35.3016	43.1637
FBgn0033866	CG6280	chr2R	13753964	13758971	+	48.1488	-3.83911	5.6015e-08	3.97984e-06	5.23709	1.06488	12.5802	55.2775	124.732	90.0008
FBgn0037915	CG6790	chr3R	11575901	11578745	-	26.3661	6.31388	6.6137e-08	4.66049e-06	61.0994	58.5683	36.6924	0	0	1.83675
FBgn0040001	FASN3	chr3L	25752859	25762779	-	64.0658	-3.24773	6.92424e-08	4.83965e-06	24.4398	4.25951	7.33847	127.138	108.258	112.96
FBgn0030294	Pa1	chrX	11359236	11360929	+	604.773	1.5836	7.24634e-08	5.01162e-06	835.316	826.345	1059.89	421.03	235.344	250.717
FBgn0036199	Bmcp	chr3L	11720934	11728118	+	978.022	0.951724	7.28688e-08	5.01162e-06	1118.12	1387.54	1362.86	706.631	673.085	619.904
FBgn0035264	Oseg4	chr3L	1730993	1735767	-	294.646	0.988204	8.52033e-08	5.81344e-06	401.51	376.967	396.277	186.101	214.163	192.859
FBgn0015568	alpha-Est1	chr3R	7545733	7549124	-	30.6634	2.86629	9.60522e-08	6.50205e-06	61.0994	47.9195	52.4177	4.60646	10.5905	7.34701
FBgn0035948	CG5644	chr3L	8977395	8979880	-	34.2132	2.52591	9.94119e-08	6.67691e-06	55.8623	57.5034	61.8528	12.8981	7.06033	10.1021
FBgn0031515	CG9664	chr2L	3291245	3294706	-	227.975	-1.55658	1.09017e-07	7.26525e-06	142.274	108.618	95.4001	269.017	420.09	332.452
FBgn0000565	Eip71CD	chr3L	15511052	15513202	+	2460.22	0.883399	1.12508e-07	7.44023e-06	3189.39	3477.89	2904.99	1556.98	1743.9	1888.18
FBgn0038020	GstD9	chr3R	12366163	12367564	-	134.046	1.83455	1.14285e-07	7.50008e-06	148.384	274.738	205.477	55.2775	50.599	69.7966
FBgn0062978	CG31808	chr2L	16704286	16716195	-	53.5946	2.35923	1.2402e-07	8.07728e-06	79.4292	69.2171	120.561	22.111	16.4741	13.7756
FBgn0286198	LKRSDH	chr2L	7791175	7795959	-	1242.46	-0.96322	1.25583e-07	8.11754e-06	873.721	864.681	788.362	1388.39	1820.39	1719.2
FBgn0001229	Hsp67Bc	chr3L	9371511	9372497	-	5905.2	-1.4253	1.3699e-07	8.78885e-06	4151.27	2385.33	3075.87	7414.56	7947.58	10456.6
FBgn0033830	CG10814	chr2R	13375975	13377731	-	213.826	-1.72896	1.39763e-07	8.90034e-06	127.436	90.5146	78.6265	280.073	435.387	270.921
FBgn0034356	Pepck2	chr2R	18527430	18535749	+	253.892	-1.74083	1.8721e-07	1.18341e-05	112.597	91.5795	146.769	297.577	341.249	533.576
FBgn0029955	CG15478	chrX	7712783	7717932	-	2329.76	-0.965915	2.27851e-07	1.4298e-05	1409.65	1590.93	1732.93	3375.61	3246.57	2622.88
FBgn0030158	CG9686	chrX	9879870	9880535	+	17267.7	-0.793243	2.35598e-07	1.46771e-05	13752.6	12087.4	12068.6	19906.4	23729.8	22061.2
FBgn0263236	SP1029	chr3R	29244961	29250451	-	2089.67	1.14698	2.41628e-07	1.49258e-05	2579.27	3354.37	2704.75	1175.57	1134.36	1589.71
FBgn0035901	Pus7	chr3L	8510003	8513007	+	553.199	-1.3336	2.43062e-07	1.49258e-05	415.476	286.452	240.073	761.908	802.524	812.762
FBgn0040832	CG8012	chr3L	8215280	8216198	+	214.635	1.50591	2.53725e-07	1.547e-05	275.82	394.005	282.007	105.027	140.03	90.9192
FBgn0033874	CG6347	chr2R	13836419	13839363	+	20.7286	4.28619	2.79061e-07	1.6895e-05	46.261	34.0761	37.7407	2.76388	3.53016	0
FBgn0051676	CG31676	chr2L	20840750	20849182	+	1706.67	-1.56521	2.82405e-07	1.69779e-05	1228.97	665.549	690.865	2065.54	2868.85	2720.23
FBgn0051217	modSP	chr3R	16652446	16655662	-	54.8539	-3.28736	3.10517e-07	1.85383e-05	17.457	8.51902	4.19341	77.3885	160.034	61.5312
FBgn0029798	CG4078	chrX	5747747	5752077	+	1191.65	-0.861817	3.25391e-07	1.92923e-05	884.195	848.708	804.087	1459.33	1743.9	1409.71
FBgn0031254	CG13692	chr2L	421771	422489	+	27.0656	5.355	3.39943e-07	2.0017e-05	27.9311	51.1141	79.6748	0	0	3.6735
FBgn0032668	CG17681	chr2L	18153123	18154516	+	12.4657	7.08339	3.54878e-07	2.07543e-05	20.9484	24.4922	29.3539	0	0	0
FBgn0004919	gol	chr2R	25072627	25084347	-	267.017	-1.67151	3.61181e-07	2.09802e-05	181.552	81.9956	118.464	428.401	405.969	385.718
FBgn0003015	osk	chr3R	8935126	8938395	+	19.8682	5.28246	4.06174e-07	2.34354e-05	34.0411	24.4922	57.6594	0.921292	1.17672	0.918376
FBgn0264077	Cnx14D	chrX	16522967	16525415	-	18.0476	4.69486	4.12453e-07	2.36391e-05	32.2954	33.0112	38.7891	0	2.35344	1.83675
FBgn0033574	Spn47C	chr2R	10938425	10941738	-	34.8699	3.23852	4.42326e-07	2.51833e-05	77.6835	54.3088	57.6594	7.37034	1.17672	11.0205
FBgn0001112	Gld	chr3R	7252063	7265703	-	61.2245	1.92107	4.68238e-07	2.64832e-05	79.4292	120.331	91.2067	30.4026	21.181	24.7961
FBgn0037046	CG10581	chr3L	21033554	21034203	-	288.983	-1.97835	4.76938e-07	2.67989e-05	119.58	95.839	135.238	405.368	706.033	271.839
FBgn0028506	CG4455	chr2L	16352934	16354539	+	294.106	1.38447	5.10585e-07	2.85033e-05	475.702	468.546	332.328	179.652	124.732	183.675
FBgn0029791	CG4096	chrX	5698557	5708633	+	1247.61	-0.981328	5.70417e-07	3.15747e-05	716.609	982.882	817.715	1512.76	1798.03	1657.67
FBgn0028543	NimB2	chr2L	13965012	13967018	-	208.295	-2.30837	5.72951e-07	3.15747e-05	64.5908	115.007	30.4022	337.193	414.206	288.37
FBgn0039430	CG5455	chr3R	26461527	26470008	+	428.668	1.31112	6.05636e-07	3.31634e-05	458.245	621.889	753.766	276.388	216.517	245.206
FBgn0262904	asRNA:CR43259	chr3R	25902846	25906766	-	51.4686	2.68176	7.12674e-07	3.87776e-05	124.817	92.6444	49.2726	10.1342	20.0043	11.9389
FBgn0031255	BBS8	chr2L	422873	425321	+	28.2098	3.91978	7.87752e-07	4.25931e-05	40.151	44.7249	73.3847	1.84258	8.23705	0.918376
FBgn0266777	lncRNA:CR45242	chr3L	10269482	10270353	+	200.672	-2.5695	9.74003e-07	5.23344e-05	30.5497	56.4385	87.0133	581.335	228.284	220.41
FBgn0000370	crc	chr2L	21310866	21319527	+	976.852	1.13574	9.82902e-07	5.24845e-05	1441.95	1014.83	1571.48	656.881	554.236	621.74
FBgn0035957	CG5144	chr3L	9047439	9048724	+	52.3107	-2.17501	1.0781e-06	5.72126e-05	21.8212	14.9083	19.9187	57.1201	108.258	91.8376
FBgn0033437	CG12926	chr2R	9608128	9610290	-	472.498	0.941149	1.0977e-06	5.78955e-05	549.894	706.014	608.045	310.475	348.31	312.248
FBgn0036652	CG13032	chr3L	16673964	16676264	+	20.2992	-5.37884	1.16319e-06	6.09753e-05	2.61855	0	0	41.4581	23.5344	54.1842
FBgn0042175	CG18858	chr2L	20456847	20459075	-	1853.72	0.89215	1.30912e-06	6.82093e-05	2372.4	2578.07	2277.02	1080.68	1381.47	1432.67
FBgn0032008	CG14277	chr2L	8242486	8243426	+	120.251	2.6403	1.52833e-06	7.91509e-05	349.139	187.418	84.9166	23.0323	41.1852	35.8167
FBgn0031791	AANATL2	chr2L	6255859	6256822	+	1318.36	1.05297	1.5882e-06	8.17588e-05	2180.38	1524.91	1631.24	795.075	973.149	805.415
FBgn0002868	MtnA	chr3R	9783407	9784370	-	9376.06	1.36877	1.60587e-06	8.21767e-05	14461.4	15501.4	10589.4	4880.08	6986.19	3837.89
FBgn0041182	Tep2	chr2L	7693727	7701601	-	858.718	-1.5719	2.01923e-06	0.000102196	550.767	411.043	334.425	807.973	1522.68	1525.42
FBgn0052368	CG32368	chr3L	7915437	7915846	+	63.8662	2.33001	2.02086e-06	0.000102196	142.274	104.358	72.3364	17.5045	32.9482	13.7756
FBgn0036007	path	chr3L	9494555	9505328	-	2448.77	1.32606	2.70369e-06	0.000135928	2552.21	4413.92	3538.19	1633.45	1057.87	1496.95
FBgn0001147	gsb-n	chr2R	25040383	25052331	-	59.9209	-2.16866	2.78013e-06	0.000138958	13.0927	19.1678	33.5473	119.768	81.1938	92.7559
FBgn0031990	PAPLA1	chr2L	8134247	8159638	-	503.269	1.29386	2.88883e-06	0.000143556	788.182	501.557	855.456	307.712	247.111	319.595
FBgn0034883	Eglp2	chr2R	23603722	23616754	-	79.8956	-1.72289	2.91542e-06	0.000144045	33.1682	40.4654	37.7407	93.9718	164.741	109.287
FBgn0035673	CG6602	chr3L	6072139	6073539	+	110.724	-2.00639	2.97274e-06	0.000146038	55.8623	39.4005	36.6924	101.342	248.288	182.757
FBgn0035392	CG1271	chr3L	3052514	3054906	+	805.113	-0.914622	3.08418e-06	0.000150652	592.664	539.893	540.95	915.764	1244.97	996.438
FBgn0000454	Dip-B	chr3R	13782288	13785676	+	7254.49	-0.703329	3.10623e-06	0.000150871	5587.98	5627.88	5344.5	8193.05	10048	8725.49
FBgn0032895	twit	chr2L	20852578	20857113	+	346.611	1.25858	3.20145e-06	0.000154422	390.163	511.141	566.111	255.198	170.625	186.43
FBgn0034942	CG13566	chr2R	23961477	23962577	-	19.4039	3.92797	3.21525e-06	0.000154422	25.3126	53.2439	30.4022	0.921292	4.70689	1.83675
FBgn0052237	CG32237	chr3L	4849438	4852461	-	21.6374	-3.75522	3.48115e-06	0.000166264	2.61855	6.38927	0	42.3794	43.5387	34.8983
FBgn0037127	CG14566	chr3L	21739479	21740309	-	444.905	1.33216	3.66993e-06	0.000174311	795.165	677.262	438.212	235.851	231.814	291.125
FBgn0033873	CG6337	chr2R	13833575	13835096	-	15.1658	4.48717	3.86535e-06	0.000182585	31.4225	21.2976	34.5957	1.84258	0	1.83675
FBgn0037065	CG12974	chr3L	21281752	21285962	-	58.2962	1.82167	3.95004e-06	0.000185565	69.8279	90.5146	112.174	27.6388	29.418	20.2043
FBgn0038769	CG10889	chr3R	20033881	20036056	-	401.773	-1.0989	4.34664e-06	0.000203087	274.947	271.544	220.154	539.877	657.787	446.331
FBgn0033128	Tsp42Eg	chr2R	7028911	7033233	+	47.2562	2.22801	4.81672e-06	0.000223834	44.5153	97.9688	91.2067	16.5833	17.6508	15.6124
FBgn0035317	Oseg2	chr3L	2229646	2235253	+	37.1604	2.61353	5.9722e-06	0.000276038	97.759	43.66	50.321	8.29163	8.23705	14.694
FBgn0264987	lncRNA:CR44138	chr3R	13376903	13377395	+	12.9035	6.15647	6.06753e-06	0.000278944	27.9311	22.3624	26.2088	0	0	0.918376
FBgn0036101	NijA	chr3L	10694360	10696877	-	43.138	1.95716	6.51578e-06	0.000297958	69.8279	63.8927	72.3364	24.8749	14.1207	13.7756
FBgn0260795	NaPi-III	chr3L	11123348	11134663	+	4259.46	0.677884	6.91065e-06	0.000314343	5635.11	4948.49	5142.17	2972.09	3403.08	3455.85
FBgn0051029	CG31029	chr3R	30129279	30132395	-	63.0646	3.07651	7.163e-06	0.000323936	60.2265	146.953	131.044	22.111	15.2974	2.75513
FBgn0036641	Smn	chr3L	16580398	16581547	-	2956.05	-0.655553	7.19691e-06	0.000323936	2293.85	2440.7	2152.27	3428.13	3906.71	3514.62
FBgn0033978	Cyp6a23	chr2R	14875829	14877654	+	28.7559	2.94856	7.30106e-06	0.000326913	26.1855	55.3736	71.288	9.21292	5.88361	4.59188
FBgn0286828	dind	chr3R	18674626	18677539	-	635.836	-0.90006	7.44622e-06	0.000331685	399.765	501.557	429.825	850.353	919.019	714.496
FBgn0052571	TwdlX	chrX	16731091	16732630	+	36.084	-3.55512	8.04991e-06	0.000356727	11.347	5.32439	0	62.6479	51.7757	85.4089
FBgn0036208	CG10361	chr3L	11798948	11800861	-	1606.18	1.28655	8.60861e-06	0.00037953	1564.14	2981.66	2289.6	1085.28	936.67	779.701
FBgn0032283	CG7296	chr2L	10686124	10687066	-	26.5756	2.3945	9.02322e-06	0.000393769	34.9139	51.1141	48.2242	10.1342	5.88361	9.18376
FBgn0030586	CG12539	chrX	14842617	14844757	-	103.728	-1.80752	9.00382e-06	0.000393769	49.7524	29.8166	58.7078	132.666	128.263	223.165
FBgn0033875	CG6357	chr2R	13840053	13841743	+	373.125	1.81674	9.54609e-06	0.000414483	954.896	347.15	441.357	177.809	178.862	138.675
FBgn0036648	CG4098	chr3L	16608138	16609347	-	1531.95	1.23569	9.61603e-06	0.000415422	2406.44	2446.02	1598.74	674.386	1099.06	967.05
FBgn0051659	CG31659	chr2L	1358925	1359790	-	19.9692	3.165	9.73108e-06	0.00041829	20.0755	42.5951	45.0792	3.68517	4.70689	3.6735
FBgn0032949	Lamp1	chr2L	21573389	21577103	+	1997.92	0.688092	1.00571e-05	0.000428023	2513.8	2327.82	2555.89	1647.27	1365	1577.77
FBgn0035439	CG14961	chr3L	3330063	3333181	+	59.363	2.15687	1.00228e-05	0.000428023	82.9206	85.1902	122.657	10.1342	25.8879	29.388
FBgn0035206	CG9186	chr3L	1311719	1313377	-	1690.71	-0.619668	1.01311e-05	0.000429048	1350.3	1390.73	1258.02	1929.19	2094.56	2121.45
FBgn0040658	CG13516	chr2R	22669145	22670622	+	45.408	2.1187	1.03082e-05	0.00043441	46.261	73.4766	101.69	15.662	18.8275	16.5308
FBgn0034312	CG10916	chr2R	18173669	18175725	+	528.461	-1.16879	1.15086e-05	0.000480288	372.706	335.437	267.33	550.933	893.131	751.231
FBgn0259140	CG42255	chr3L	11801951	11814755	-	19.7434	-3.76395	1.14944e-05	0.000480288	0.872848	5.32439	2.09671	41.4581	49.4223	19.2859
FBgn0052626	AMPdeam	chrX	13830741	13845866	-	1881.22	-0.648089	1.1731e-05	0.000487203	1459.4	1545.14	1392.21	2101.47	2387.57	2401.55
FBgn0001257	ImpL2	chr3L	4224006	4236147	-	410.415	1.01223	1.26445e-05	0.00052262	634.561	583.553	427.728	252.434	285.943	278.268
FBgn0030435	CG4645	chrX	12909953	12912070	+	853.531	0.90459	1.29161e-05	0.000531292	892.924	1269.33	1176.25	632.928	589.537	560.209
FBgn0035767	Cln7	chr3L	7341884	7345183	-	211.51	-1.46942	1.30781e-05	0.000535392	134.419	105.423	96.4485	199.92	347.133	385.718
FBgn0030634	CG9164	chrX	15380371	15385441	-	189.156	-1.18597	1.31602e-05	0.000536199	102.123	94.7741	149.915	281.915	251.818	254.39
FBgn0035780	CG18417	chr3L	7400070	7401671	+	56.6867	-3.03658	1.3302e-05	0.000539423	3.49139	11.7137	22.0154	46.0646	128.263	128.573
FBgn0002930	nec	chr2R	7156477	7158241	-	195.649	1.68335	1.3565e-05	0.000547503	203.374	465.352	226.444	89.3653	101.198	88.1641
FBgn0036715	Cad74A	chr3L	17367753	17379530	-	87.1584	-1.69669	1.37756e-05	0.000553406	48.8795	51.1141	23.0638	115.162	142.383	142.348
FBgn0053099	CG33099	chr3R	22528920	22530572	-	18.1849	-3.47731	1.5721e-05	0.000625708	1.7457	1.06488	6.29012	42.3794	28.2413	29.388
FBgn0035271	CG2021	chr3L	1777010	1777411	-	1155.87	-0.633232	1.57033e-05	0.000625708	905.144	897.692	915.212	1309.16	1520.32	1387.67
FBgn0037238	CG1090	chr3R	4359883	4366855	+	246.929	1.84569	1.61567e-05	0.00064009	337.792	423.821	398.374	139.115	44.7154	137.756
FBgn0032252	loh	chr2L	10442534	10450080	+	29.5856	-2.61749	1.69496e-05	0.000668419	13.9656	6.38927	4.19341	44.222	43.5387	65.2047
FBgn0261638	lncRNA:CR42721	chr3R	6767050	6779728	+	70.5264	-1.40032	1.70665e-05	0.000669957	33.1682	37.2707	46.1275	97.657	94.1377	114.797
FBgn0026176	SkpB	chr2R	12139295	12140229	-	24.9368	-3.86293	2.04893e-05	0.000800666	5.23709	4.25951	0	31.3239	27.0646	81.7354
FBgn0034761	CG4250	chr2R	22663692	22664474	+	407.862	-1.41295	2.08568e-05	0.000811338	183.298	323.723	161.446	702.025	587.184	489.494
FBgn0050428	CG30428	chr2R	25251927	25254535	+	53.0669	-2.05211	2.29374e-05	0.000888256	27.9311	12.7785	20.9671	93.0505	55.3059	108.368
FBgn0032022	CG14275	chr2L	8327456	8332911	+	1062.71	0.800697	2.33863e-05	0.00090158	1249.92	1261.88	1538.98	678.992	802.524	843.987
FBgn0063497	GstE3	chr2R	18400713	18401467	+	236.113	1.65898	2.4102e-05	0.000925023	322.081	528.179	225.396	121.611	137.676	81.7354
FBgn0267798	lncRNA:CR46123	chr3R	1366234	1366601	-	20.9065	-3.03477	2.58279e-05	0.000986856	6.10994	1.06488	6.29012	32.2452	49.4223	30.3064
FBgn0085271	CG34242	chr3L	12533996	12534403	+	148.158	1.02459	2.6463e-05	0.00100665	187.662	201.262	206.526	85.6802	114.142	93.6743
FBgn0085256	CG34227	chr2R	11248126	11248610	+	49.0267	-1.5908	2.87294e-05	0.00108805	23.5669	23.4273	26.2088	62.6479	89.4308	68.8782
FBgn0260768	CG42566	chr2R	22661934	22663241	+	59.8344	-2.34717	2.88885e-05	0.00108927	16.5841	34.0761	8.38683	69.0969	127.086	103.776
FBgn0263199	Galk	chr3L	8982212	8986091	-	2057.7	-0.751597	3.17396e-05	0.00119155	1776.25	1486.57	1336.65	2468.14	2772.36	2506.25
FBgn0036875	CG9449	chr3L	19492053	19497723	-	88.8629	1.19431	3.29311e-05	0.00123091	131.8	118.201	120.561	46.0646	62.3662	54.1842
FBgn0028491	CG2930	chrX	3868973	3880379	+	92.1976	-1.56849	3.34706e-05	0.00124566	62.8451	44.7249	31.4506	108.712	144.737	160.716
FBgn0030467	CG1764	chrX	13294473	13302415	-	1049.65	1.04658	3.36224e-05	0.00124591	1469	1439.71	1333.51	569.358	917.843	568.475
FBgn0034733	CG4752	chr2R	22478379	22483054	+	189.162	1.46621	3.40277e-05	0.00125552	251.38	383.356	198.139	81.995	128.263	91.8376
FBgn0050403	CG30403	chr2R	21709895	21711613	-	590.141	0.822533	3.5294e-05	0.00129668	640.671	826.345	795.7	469.859	389.495	418.779
FBgn0085224	CG34195	chr2R	17733238	17734483	+	71.3741	-1.82181	3.65613e-05	0.00133752	20.9484	24.4922	49.2726	130.823	111.789	90.9192
FBgn0033769	CG8768	chr2R	12691308	12692690	-	215.72	-0.954094	3.70767e-05	0.00135063	168.46	144.823	126.851	306.79	293.004	254.39
FBgn0250755	CG42233	chr3R	31799634	31805278	-	313.437	0.820217	3.78833e-05	0.00137419	389.29	376.967	435.067	247.828	200.043	231.431
FBgn0034880	ItgaPS5	chr2R	23556672	23560263	+	89.1143	-2.25853	3.90391e-05	0.00141016	45.3881	35.141	11.5319	159.384	194.159	89.0824
FBgn0039323	CG10559	chr3R	25314494	25316116	-	15.1703	3.77176	4.11084e-05	0.0014787	30.5497	29.8166	24.1121	0	4.70689	1.83675
FBgn0037807	CG6293	chr3R	10307806	10311613	-	297.409	1.69405	4.48803e-05	0.00160765	229.559	661.289	472.807	137.273	111.789	171.736
FBgn0032285	CG17108	chr2L	10692940	10694103	-	28.6683	2.23094	4.53229e-05	0.00161677	46.261	62.8278	32.4989	9.21292	12.9439	8.26538
FBgn0260959	MCPH1	chr2R	11895997	11903918	-	338.26	0.706017	4.60411e-05	0.0016356	401.51	417.432	439.26	262.568	263.586	245.206
FBgn0037387	CG1213	chr3R	5841170	5846568	+	619.29	1.18072	4.65632e-05	0.00164734	697.406	1194.79	686.671	422.873	336.542	377.452
FBgn0033501	CG12911	chr2R	10256686	10261276	+	71.2828	-1.27129	4.77859e-05	0.0016771	36.6596	48.9844	39.8374	93.0505	103.551	105.613
FBgn0036627	Gagr	chr3L	16394586	16396880	+	32.3743	1.84343	4.77944e-05	0.0016771	45.3881	55.3736	51.3693	12.8981	11.7672	17.4491
FBgn0266227	lncRNA:CR44922	chr3R	4375084	4377600	+	103.912	-1.66722	4.8946e-05	0.00171052	76.8107	42.5951	29.3539	169.518	143.56	161.634
FBgn0024366	CG11409	chrX	1329518	1341587	-	52.2412	1.97558	5.08018e-05	0.00176436	100.378	54.3088	95.4001	15.662	16.4741	31.2248
FBgn0034142	CG8306	chr2R	16589518	16594646	-	498.265	-0.884869	5.08971e-05	0.00176436	295.896	389.745	364.827	670.701	720.153	548.27
FBgn0033000	CG14464	chr2R	4829246	4830587	+	1173	0.594561	5.47528e-05	0.00188284	1451.55	1311.93	1470.84	983.94	893.131	926.641
FBgn0030925	Hayan	chrX	18479983	18483772	-	26.6889	-3.23904	5.45642e-05	0.00188284	8.72848	6.38927	0	35.0091	57.6593	52.3474
FBgn0051370	CG31370	chr3R	25302464	25303986	+	27.4619	2.46127	5.81748e-05	0.00199254	42.7696	67.0873	29.3539	5.52775	11.7672	8.26538
FBgn0263738	Ada2a	chr3R	18252843	18255487	-	633.09	0.756173	6.35715e-05	0.00216875	802.148	806.113	776.83	396.156	534.231	483.066
FBgn0283442	vas	chr2L	15061656	15074311	+	30.8953	1.96512	6.45884e-05	0.00219473	41.0239	43.66	62.9012	14.7407	12.9439	10.1021
FBgn0001145	Gs2	chrX	11422832	11430197	+	5261.22	1.21884	6.98647e-05	0.00236467	5457.05	9660.57	6964.21	3517.49	2206.35	3761.67
FBgn0267028	lncRNA:CR45472	chr2R	5663909	5664615	+	17.8185	-3.35058	7.23302e-05	0.00243852	6.10994	3.19463	0	35.9304	34.1249	27.5513
FBgn0262531	CG43085	chr3L	17645486	17646737	-	1640.63	0.839254	7.93079e-05	0.00265745	2108.8	2473.71	1731.88	1028.16	1194.37	1306.85
FBgn0036568	ATPsynbetaL	chr3L	16097834	16100088	+	14.5887	-3.58941	7.94421e-05	0.00265745	4.36424	2.12976	0	23.9536	34.1249	22.9594
FBgn0053519	Unc-89	chr2R	23995543	24014254	-	53.6348	1.5161	8.28893e-05	0.00276201	62.8451	89.4497	85.965	28.5601	32.9482	22.041
FBgn0031707	CG14020	chr2L	5517737	5518949	+	34.5234	1.9219	8.52458e-05	0.00281086	41.0239	71.3468	51.3693	11.0555	17.6508	14.694
FBgn0052699	LPCAT	chrX	9571537	9579987	-	795.417	1.14149	8.5336e-05	0.00281086	1272.61	736.895	1274.8	528.822	400.085	559.291
FBgn0052364	tut	chr3L	8209577	8210743	-	20.7113	-2.39102	8.47384e-05	0.00281086	5.23709	4.25951	10.4835	34.0878	35.3016	34.8983
FBgn0003082	phr	chr2R	7825289	7827319	+	1150.09	-0.857041	8.58428e-05	0.00281325	944.422	887.043	622.722	1531.19	1419.13	1496.03
FBgn0036461	Zip71B	chr3L	14992289	14997983	+	167.32	1.08308	8.60631e-05	0.00281325	178.934	232.143	271.523	108.712	94.1377	118.47
FBgn0033836	CG18278	chr2R	13408042	13409887	-	842.23	-0.545998	8.75968e-05	0.00285254	669.475	673.003	711.832	983.019	1004.92	1011.13
FBgn0266211	CR44906	chr2L	19740839	19742506	-	41.4691	1.79591	8.91664e-05	0.00289269	53.2437	57.5034	82.8199	18.4258	12.9439	23.8778
FBgn0052039	CG32039	chr3L	9358999	9359996	+	734.432	0.777792	9.16528e-05	0.00296218	851.027	872.135	1059.89	581.335	576.593	465.616
FBgn0283476	Dhc16F	chrX	18064483	18078472	+	20.4547	4.4278	9.33577e-05	0.00300598	57.608	34.0761	25.1605	0	5.88361	0
FBgn0030793	CG9125	chrX	16801929	16803344	-	2145.87	-0.710096	9.47782e-05	0.00304033	1739.59	1691.03	1453.02	2505.91	3063.01	2422.68
FBgn0012042	AttA	chr2R	14747362	14748215	+	33.2015	2.43042	9.94272e-05	0.0031776	61.0994	80.9307	26.2088	10.1342	7.06033	13.7756
FBgn0085261	CG34232	chr2R	12164909	12165812	-	312.114	-1.70937	0.000100386	0.00319637	222.576	102.228	113.222	277.309	477.749	679.598
FBgn0038170	CG14367	chr3R	13694053	13695513	+	82.4571	-1.69575	0.000106531	0.003369	50.6252	37.2707	28.3055	87.5227	183.569	107.45
FBgn0267153	lncRNA:CR45593	chr3R	6761513	6763478	-	55.4246	-2.37084	0.000106592	0.003369	15.7113	31.9463	6.29012	58.0414	109.435	111.123
FBgn0013953	Esp	chr3R	24841935	24850412	+	58.269	-1.46175	0.000109898	0.00346077	41.0239	23.4273	28.3055	80.1524	81.1938	95.5111
FBgn0010352	Nc73EF	chr3L	16954822	16968724	+	2502.75	1.08834	0.000116754	0.00366326	2796.61	3530.07	3887.29	2198.2	1279.1	1325.22
FBgn0260995	dpr21	chr2R	3066499	3191011	+	652.769	1.14483	0.000120476	0.00376631	597.901	1064.88	1034.72	491.97	367.137	360.003
FBgn0259985	Mppe	chr2R	12025614	12027707	-	285.883	0.763697	0.000123906	0.00385948	358.741	333.307	386.842	206.369	235.344	194.696
FBgn0051041	CG31041	chr3R	29590070	29590906	-	20.6236	2.14081	0.000132151	0.00410145	38.4053	34.0761	28.3055	7.37034	8.23705	7.34701
FBgn0040382	CG5273	chrX	759594	761939	+	2435.33	1.08649	0.000132977	0.00411224	2653.46	4728.06	2552.74	1545.93	1556.8	1575.01
FBgn0029506	Tsp42Ee	chr2R	7012254	7018362	+	3239.81	0.58667	0.000133869	0.00412499	3857.12	4014.59	3798.18	2841.26	2299.31	2628.39
FBgn0002354	l(3)87Df	chr3R	13030913	13031598	+	276.2	-0.86634	0.000147938	0.00454223	190.281	206.586	189.752	306.79	429.503	334.289
FBgn0020617	Rx	chr2R	20916753	20937030	+	1052.86	-0.612608	0.000149014	0.00455648	770.725	799.723	927.793	1326.66	1279.1	1213.17
FBgn0039932	fuss	chr4	962341	978489	-	108.897	2.49191	0.000149462	0.00455648	373.579	58.5683	122.657	43.3007	25.8879	29.388
FBgn0034218	CG18467	chr2R	17440297	17442483	+	620.51	-1.31708	0.000150186	0.00456237	516.726	293.906	254.75	859.565	1124.95	673.169
FBgn0038609	Nup43	chr3R	18366638	18367913	+	1502.89	-0.583443	0.000155889	0.00471895	1227.22	1245.91	1135.37	1740.32	1985.13	1683.38
FBgn0250843	Prosalpha6	chr2L	10221351	10222546	+	8559.72	-0.495926	0.000156773	0.00472906	7531.81	7000.51	6775.51	10327.7	10213.9	9508.86
FBgn0004648	svr	chrX	496446	509072	+	2276.28	0.735137	0.000168269	0.00505038	2682.26	2913.51	2937.49	1957.75	1376.76	1789.91
FBgn0036730	qjt	chr3L	17479096	17480141	+	22.6854	2.96373	0.000168601	0.00505038	26.1855	22.3624	72.3364	5.52775	2.35344	7.34701
FBgn0037920	CG14710	chr3R	11620090	11621728	+	290.572	-0.918705	0.000170185	0.00506474	205.119	214.04	183.462	324.295	473.042	343.473
FBgn0085484	Pdxk	chr3L	9360316	9362042	+	1436.98	0.598216	0.000170258	0.00506474	1613.9	1803.9	1773.81	1040.14	1253.21	1136.95
FBgn0261611	CG42700	chr2R	12279771	12300795	+	69.8508	-1.28222	0.00017164	0.00508823	48.0067	28.7517	45.0792	98.5782	97.6679	101.021
FBgn0037850	CG14695	chr3R	10878204	10879319	-	156.496	1.30202	0.000173467	0.00512472	283.676	192.743	190.8	63.5691	120.026	88.1641
FBgn0038680	Cyp12a5	chr3R	19132648	19134704	+	27.6968	3.21379	0.000174745	0.00514481	36.6596	69.2171	44.0308	9.21292	7.06033	0
FBgn0027843	CAH2	chr3L	12177601	12183347	+	434.823	-1.00612	0.000177979	0.00520437	348.266	309.879	208.622	503.947	574.24	663.986
FBgn0052068	Adi1	chr3L	10663376	10664435	+	307.941	0.98654	0.000177957	0.00520437	368.342	465.352	394.181	153.856	218.87	247.043
FBgn0011584	Trp1	chr2L	10009381	10013170	+	597.541	0.597068	0.000189491	0.00552223	769.852	706.014	682.478	502.104	460.098	464.698
FBgn0038972	CG7054	chr3R	22464985	22465938	+	188.25	0.978036	0.000193639	0.00562404	275.82	253.441	219.106	126.217	152.974	101.94
FBgn0265868	lncRNA:CR44657	chrX	14114141	14116889	+	15.9846	2.84378	0.000195996	0.00567334	20.0755	21.2976	42.9825	4.60646	2.35344	4.59188
FBgn0263415	lncRNA:CR43461	chrX	6732717	6735917	+	59.8669	-1.81322	0.000220872	0.00636693	34.9139	17.038	27.2572	53.4349	120.026	106.532
FBgn0260442	rhea	chr3L	8545001	8574409	+	5648.21	0.847672	0.000221439	0.00636693	8645.56	6158.19	6980.98	4576.06	3206.57	4321.88
FBgn0032336	AstC	chr2L	11076165	11081399	-	105.913	0.920868	0.000245313	0.00702986	147.511	133.11	135.238	76.4672	70.6033	72.5517
FBgn0037126	CG14567	chr3L	21737706	21738430	-	72.5489	-1.26474	0.000249216	0.00711798	52.3709	43.66	31.4506	93.0505	116.495	98.2662
FBgn0004516	Gad1	chr3L	4074077	4088744	-	680.161	0.765552	0.000251871	0.00716998	927.838	776.296	865.94	598.84	427.15	484.902
FBgn0031608	CG15435	chr2L	4459729	4461746	+	1222.06	-0.580102	0.000263586	0.00747871	1019.49	1027.61	891.1	1386.54	1585.04	1422.56
FBgn0032850	Kua	chr2L	20097581	20103375	+	54.6694	1.76333	0.000267344	0.00756037	61.9722	69.2171	122.657	30.4026	15.2974	28.4696
FBgn0037548	CG7900	chr3R	8094124	8105083	+	167.895	1.68496	0.000268281	0.007562	184.171	313.074	271.523	133.587	60.0128	45.0004
FBgn0267861	Maf1	chr2R	1512810	1527095	-	1002.74	0.69446	0.00027416	0.00770247	1227.22	1212.9	1278.99	914.843	700.149	682.353
FBgn0035724	CG10064	chr3L	6965260	6967897	-	91.9437	-1.14221	0.000279359	0.00782296	51.4981	60.698	59.7561	130.823	150.62	98.2662
FBgn0032193	CG5727	chr2L	10209853	10210681	-	99.1938	0.965379	0.000289584	0.00808297	142.274	119.266	132.092	72.7821	63.543	65.2047
FBgn0002524	lace	chr2L	15499127	15505018	+	1438.13	-0.515985	0.000295347	0.00819133	1109.39	1222.48	1219.23	1703.47	1769.79	1604.4
FBgn0030912	CG6023	chrX	18314124	18321193	-	36.1887	-3.10543	0.000295372	0.00819133	8.72848	13.8434	0	37.773	74.1334	82.6538
FBgn0263745	CR43670	chr2L	16700940	16703197	-	72.6923	1.92594	0.000301247	0.00832741	186.79	55.3736	102.739	23.0323	38.8318	29.388
FBgn0033170	sPLA2	chr2R	7442864	7443827	+	353.816	-0.931691	0.000303389	0.00835973	295.023	211.911	222.251	414.581	569.533	409.596
FBgn0086365	Orct2	chr3R	24273029	24275728	+	2214.41	-0.512748	0.000308812	0.00848198	1839.09	1788.99	1846.15	2516.97	2844.14	2451.14
FBgn0014417	CG13397	chr2L	8408888	8411868	-	1138.07	0.683517	0.000311597	0.00853121	1188.82	1557.92	1462.45	939.718	789.58	889.906
FBgn0266566	CG45105	chr3R	15910372	15918007	-	13.9969	-3.3311	0.000316208	0.00862998	5.23709	2.12976	0	23.0323	22.3577	31.2248
FBgn0265048	cv-d	chr3R	15844466	15853581	-	2925.76	0.589107	0.000318312	0.0086599	3039.26	3751.56	3754.15	2246.11	2446.4	2317.06
FBgn0042173	CG18853	chr2R	7829062	7830429	+	1841.25	-0.659088	0.000324765	0.00878156	1661.9	1404.57	1216.09	2235.05	2356.97	2172.88
FBgn0263380	lncRNA:CR43432	chr3L	14976626	14977631	-	45.3751	-1.54846	0.000324827	0.00878156	22.6941	23.4273	23.0638	49.7498	91.7843	61.5312
FBgn0286203	stw	chr2R	5413744	5456095	+	22.2394	2.14815	0.000337447	0.00909414	49.7524	28.7517	30.4022	6.44904	7.06033	11.0205
FBgn0032598	ChLD3	chr2L	16738850	16742610	+	16.1185	-2.54733	0.000345587	0.0092149	2.61855	6.38927	5.24177	20.2684	36.4784	25.7145
FBgn0025674	CycK	chr2L	22124285	22130142	-	3453.9	-0.471571	0.000343201	0.0092149	2960.7	2896.47	2825.31	4027.89	4246.79	3766.26
FBgn0033968	hui	chr2R	14808419	14809931	+	65.4658	-1.85155	0.000345159	0.0092149	49.7524	21.2976	13.6286	98.5782	109.435	100.103
FBgn0030932	Ggt-1	chrX	18505883	18512521	-	214.688	-1.00588	0.000346215	0.0092149	151.003	124.591	152.011	241.379	373.021	246.125
FBgn0031327	CG5397	chr2L	1240036	1243018	+	110.312	1.17819	0.000349034	0.00926126	125.69	177.835	156.205	84.7589	49.4223	67.9598
FBgn0034063	CG8389	chr2R	16008339	16013815	+	2006.1	-0.772968	0.000366905	0.00970549	1524.87	1655.89	1262.22	2108.84	3008.88	2475.94
FBgn0033994	CG7544	chr2R	15147860	15149709	+	119.517	0.914502	0.000371761	0.00980376	137.91	166.121	164.591	89.3653	84.7239	74.3884
FBgn0000644	Fcp3C	chrX	3173376	3174474	-	82.2983	-1.17069	0.000398201	0.0104656	63.7179	48.9844	38.7891	126.217	114.142	101.94
FBgn0053880	His2B:CG33880	chr2L	21507843	21508437	-	304.111	1.36547	0.000399294	0.0104656	505.379	371.642	438.212	176.888	88.2541	244.288
FBgn0260475	CG30059	chr2R	13412769	13414620	-	601.942	-0.521277	0.00040313	0.0105341	497.524	485.584	500.064	697.418	695.442	735.619
FBgn0010225	Gel	chr3R	4235217	4241057	+	3123.32	0.556218	0.000418261	0.0108963	3422.44	4224.37	3507.79	2565.8	2504.06	2515.43
FBgn0035518	CG15011	chr3L	4255991	4259152	-	897.91	-0.70438	0.000424356	0.0110217	675.585	643.186	729.654	913.922	1274.39	1150.72
FBgn0034565	CG15650	chr2R	20977595	20978818	-	30.3322	-2.17012	0.000428198	0.011088	14.8384	13.8434	4.19341	52.5136	63.543	33.0615
FBgn0004618	gl	chr3R	18367927	18372738	-	64.5858	1.29309	0.000432034	0.0111313	68.0822	116.072	91.2067	35.0091	37.6551	39.4902
FBgn0035941	CG13313	chr3L	8958857	8960921	+	21.512	-2.74088	0.000432461	0.0111313	6.10994	9.5839	1.04835	26.7175	55.3059	30.3064
FBgn0033294	Mal-A4	chr2R	8458815	8460884	+	13.0306	-3.98559	0.000443856	0.0113905	4.36424	0	0	19.3471	30.5948	23.8778
FBgn0053774	CG33774	chr2R	9399753	9400329	-	283.293	-0.785067	0.000461957	0.0118198	245.27	185.289	192.897	319.688	380.081	376.534
FBgn0261556	CG42674	chr3L	20149614	20198317	-	868.238	0.610128	0.000473769	0.012086	1189.69	945.612	1011.66	721.372	687.205	653.883
FBgn0039332	alrm	chr3R	25381065	25382781	-	3373.13	0.836704	0.000475298	0.0120892	3834.42	5512.87	3627.3	2123.58	2340.5	2800.13
FBgn0035187	Trh	chr3L	1190384	1193173	-	1179.88	0.946997	0.000477351	0.0121056	1191.44	2003.04	1467.69	974.727	680.145	762.252
FBgn0031306	CG4577	chr2L	1134693	1141156	+	2047.64	1.0244	0.000487531	0.0123274	2294.72	2901.79	3041.27	1601.21	859.007	1587.87
FBgn0032869	CG17470	chr2L	20642306	20643244	-	23.3348	2.13734	0.000511447	0.0128942	36.6596	54.3088	23.0638	10.1342	9.41377	6.42863
FBgn0034270	PIG-A	chr2R	17737622	17739685	-	532.24	-0.900953	0.000531533	0.0133614	400.637	373.772	338.618	523.294	893.131	663.986
FBgn0046776	CR14033	chr2L	5242699	5244239	+	40.07	1.52431	0.000577317	0.0144699	63.7179	60.698	53.466	18.4258	29.418	14.694
FBgn0037552	CG7800	chr3R	8217957	8219734	+	70.2807	1.29377	0.00059318	0.0148243	96.8862	99.0336	103.787	28.5601	36.4784	56.9393
FBgn0039622	eIF4E6	chr3R	29026439	29027174	-	19.6683	2.21826	0.000615839	0.0153016	24.4398	24.4922	48.2242	5.52775	7.06033	8.26538
FBgn0264745	CR44003	chr2L	3171035	3172799	-	121.064	1.24187	0.000614751	0.0153016	155.367	172.51	183.462	91.2079	41.1852	82.6538
FBgn0030362	regucalcin	chrX	12012377	12017375	+	2552.26	0.891583	0.000620246	0.0153667	4298.78	2976.33	2674.35	1434.45	1969.83	1959.81
FBgn0034417	CG15117	chr2R	19122231	19129300	-	233.181	-1.12653	0.00063014	0.0155612	133.546	113.942	191.849	326.137	401.262	232.349
FBgn0010501	Dcp-1	chr2R	23551313	23553547	+	789.274	-0.738153	0.000631715	0.0155612	710.499	582.488	481.194	897.338	1027.28	1036.85
FBgn0266361	asRNA:CR45009	chrX	23007672	23009452	+	40.0329	-1.49593	0.000634852	0.0155938	17.457	28.7517	16.7737	61.7266	65.8964	49.5923
FBgn0032400	CG6770	chr2L	12045343	12046118	-	1068	0.834409	0.000637644	0.0156177	1709.04	1277.85	1118.59	688.205	706.033	908.274
FBgn0016697	Prosalpha5	chr2R	17412767	17413769	+	7894.58	-0.442335	0.000648377	0.0158355	7140.77	6688.5	6251.33	9147.51	9109	9030.39
FBgn0034655	CG10307	chr2R	21688773	21690253	+	40.2286	1.54744	0.000664905	0.0161932	42.7696	58.5683	78.6265	23.9536	20.0043	17.4491
FBgn0085475	CG34446	chr2R	22647458	22647807	-	105.659	1.08393	0.000671771	0.0163142	117.835	182.094	131.044	78.3098	65.8964	58.776
FBgn0030816	CG16700	chrX	17091854	17098488	+	148.599	1.49884	0.000680256	0.0164737	268.837	137.369	252.653	57.1201	55.3059	120.307
FBgn0036581	MED10	chr3L	16232084	16232777	+	307.473	-0.673489	0.000685824	0.0165619	217.339	260.895	232.734	345.485	411.852	376.534
FBgn0262985	CG43293	chr3L	6185189	6185853	+	45.5014	1.56743	0.000692634	0.0166795	85.5391	61.7629	56.6111	13.8194	25.8879	29.388
FBgn0051453	pch2	chr3R	8559540	8561764	-	4916.07	-0.492986	0.000707896	0.0169994	4094.53	4447.99	3710.12	5945.1	5755.34	5543.32
FBgn0035137	CG1233	chr3L	361472	365681	+	703.841	-0.779057	0.000716808	0.0171654	577.826	483.455	492.726	703.867	1074.35	890.824
FBgn0012051	CalpA	chr2R	19425113	19430564	+	752.242	0.633974	0.000736989	0.0175997	798.656	1028.67	918.357	629.242	534.231	604.291
FBgn0034425	CG11906	chr2R	19281418	19283961	-	563.78	-0.698369	0.00076332	0.018178	442.534	452.573	394.181	572.122	788.403	732.864
FBgn0034791	EMC8-9	chr2R	22881322	22882690	-	1251.88	-0.57973	0.000774414	0.0183913	892.924	1144.74	973.92	1554.22	1523.85	1421.65
FBgn0030347	CG15739	chrX	11873319	11875346	+	39.6047	1.32462	0.00078805	0.0186635	57.608	61.7629	50.321	19.3471	24.7111	23.8778
FBgn0013717	not	chr3L	18618305	18622129	-	1532.09	-0.648286	0.000808174	0.0190875	1407.9	1011.63	1160.53	1842.58	1765.08	2004.81
FBgn0035167	Gr61a	chr3L	841451	843701	+	205.277	-1.99657	0.000810901	0.0190995	151.876	69.2171	25.1605	209.133	461.275	315.003
FBgn0037513	pyd3	chr3R	7747913	7750079	-	563.321	0.870309	0.000827522	0.0193848	588.3	955.195	641.592	357.461	396.555	440.82
FBgn0001179	hay	chr3L	10631079	10633969	+	1067.05	-0.466703	0.000826568	0.0193848	922.601	915.795	849.166	1195.84	1249.68	1269.2
FBgn0035888	CG7120	chr3L	8396000	8402295	+	494.84	-0.649718	0.000832719	0.0194535	336.919	428.081	391.036	620.951	648.373	543.678
FBgn0034564	CG9344	chr2R	20977056	20977600	+	1275.49	0.69014	0.000844893	0.0196844	1583.35	1827.33	1313.59	851.274	1054.34	1023.07
FBgn0032448	CG5781	chr2L	12696426	12697323	-	38.8635	1.5301	0.000848613	0.0197176	49.7524	45.7897	77.5781	15.662	22.3577	22.041
FBgn0027086	IleRS	chr3L	22288665	22292810	+	970.041	0.601274	0.000866867	0.0200875	1087.57	1201.18	1220.28	780.334	664.848	866.028
FBgn0031850	Tsp	chr2L	6686791	6709086	-	38.528	-1.40183	0.000875904	0.0201881	25.3126	20.2327	17.822	52.5136	48.2456	67.0414
FBgn0039758	CG9737	chr3R	30241268	30243312	-	18.4396	-3.04518	0.000875717	0.0201881	3.49139	8.51902	0	23.0323	30.5948	45.0004
FBgn0036433	CG9628	chr3L	14622796	14628174	+	111.481	-1.35446	0.000878828	0.0202013	64.5908	44.7249	78.6265	98.5782	172.978	209.39
FBgn0045038	Proc	chr2L	7864642	7871432	-	2178.01	1.25141	0.000882681	0.0202357	2092.22	3328.81	3782.46	1904.31	780.166	1180.11
FBgn0052205	hpRNA:CR32205	chr3L	19420390	19424183	-	353.949	0.8935	0.000885529	0.020247	501.888	483.455	394.181	231.244	320.068	192.859
FBgn0028394	CG17834	chr2L	8529141	8541439	+	92.1518	-1.00012	0.000914429	0.0208524	55.8623	58.5683	70.2397	143.722	102.375	122.144
FBgn0037433	CG17919	chr3R	6344029	6345087	+	118.318	0.896493	0.000918745	0.0208954	150.13	170.38	141.528	97.657	77.6636	72.5517
FBgn0040256	Ugt35C1	chr3R	11126597	11128328	-	25.6039	-2.99963	0.00093193	0.0211393	4.36424	12.7785	0	31.3239	56.4826	48.6739
FBgn0032923	CG9248	chr2L	21158847	21160903	+	992.614	0.685483	0.000938807	0.0212393	1005.52	1366.24	1301.01	681.756	750.748	850.416
FBgn0035523	Ctl1	chr3L	4277962	4281585	+	6455.31	-0.521162	0.000960413	0.021671	4998.8	5781.22	5125.4	7634.75	8302.95	6888.74
FBgn0039629	CG11842	chr3R	29052680	29053913	+	17.5682	2.3096	0.000974162	0.0218665	23.5669	20.2327	44.0308	4.60646	4.70689	8.26538
FBgn0262624	Tmhs	chr3L	1885657	1891462	+	120.828	-1.07645	0.000973859	0.0218665	78.5564	102.228	52.4177	153.856	167.094	170.818
FBgn0010329	Tbh	chrX	7995697	8027394	+	188.423	1.11219	0.00097721	0.0218778	214.721	199.132	359.585	141.879	97.6679	117.552
FBgn0266669	Sec3	chr3L	17421787	17425217	-	1137.41	-0.563925	0.000993149	0.0221658	958.387	880.654	914.164	1171.88	1430.89	1468.48
FBgn0015010	Ag5r	chrX	14784664	14786551	-	29.3102	-1.95879	0.000995229	0.0221658	14.8384	6.38927	14.6769	69.0969	34.1249	36.735
FBgn0034796	CG3700	chr2R	22894435	22895745	+	750.173	-1.03038	0.00100355	0.0222933	624.087	482.39	372.165	688.205	1236.73	1097.46
FBgn0026061	Mipp1	chr3L	16563448	16573334	-	64.6744	1.30486	0.00101096	0.0224	83.7934	113.942	78.6265	49.7498	35.3016	26.6329
FBgn0032018	CG7806	chr2L	8311399	8317011	+	600.318	0.699624	0.00102467	0.0225874	666.856	744.35	818.764	411.818	411.852	548.27
FBgn0040322	GNBP2	chr3L	18673474	18675413	-	31.6492	1.88266	0.00102417	0.0225874	64.5908	58.5683	26.2088	10.1342	12.9439	17.4491
FBgn0051915	CG31915	chr2L	5528123	5530682	+	172.623	0.904422	0.00103029	0.0226531	193.772	224.689	256.847	96.7357	117.672	146.022
FBgn0034566	CG9313	chr2R	20978901	20984043	+	58.8621	1.52804	0.00103545	0.0227087	112.597	103.293	46.1275	28.5601	34.1249	28.4696
FBgn0001075	ft	chr2L	4198404	4221796	-	142.72	0.873675	0.00104044	0.0227599	202.501	154.407	197.09	117.004	95.3144	90.0008
FBgn0034935	Orcokinin	chr2R	23946959	23949076	-	1907.07	0.667176	0.00104313	0.022761	2235.36	2808.08	1978.24	1547.77	1327.34	1545.63
FBgn0010423	TpnC47D	chr2R	11273845	11275286	-	67.5354	1.70414	0.00105586	0.0229803	75.065	160.797	74.4331	47.9072	25.8879	21.1226
FBgn0034725	CG6044	chr2R	22404177	22408540	+	511.416	0.893151	0.00106535	0.0231283	483.558	818.891	692.961	374.045	297.71	401.33
FBgn0052057	dpr10	chr3L	10147454	10186108	-	257.799	1.78802	0.00109459	0.0237032	756.76	144.823	297.732	104.106	112.965	130.409
FBgn0053523	CG33523	chr3L	5923862	5930120	+	2961.35	-0.513263	0.00111141	0.024007	2449.21	2293.75	2576.85	3687.93	3673.72	3086.66
FBgn0003046	Pcp	chr2L	7021682	7022470	+	771.094	-1.43176	0.00112685	0.0242188	672.966	253.441	323.941	859.565	1666.24	850.416
FBgn0027552	CG10863	chr3L	3941008	3942465	-	654.97	0.679149	0.00112663	0.0242188	659.001	955.195	805.135	488.285	518.934	503.27
FBgn0030915	CG6179	chrX	18380082	18381479	+	822.483	-0.478518	0.00113567	0.0243476	648.526	717.728	696.106	993.153	955.498	923.886
FBgn0030484	GstT4	chrX	13404749	13409323	+	452.904	-0.722476	0.00114413	0.0244679	374.452	386.551	264.185	550.011	563.65	578.577
FBgn0030707	CG8916	chrX	15921955	15924558	+	14.432	2.40697	0.00116238	0.0247965	25.3126	29.8166	17.822	2.76388	3.53016	7.34701
FBgn0025631	moody	chrX	2044292	2050120	-	264.439	0.622204	0.00117003	0.0248365	331.682	335.437	294.587	197.156	208.28	219.492
FBgn0010197	Gyc32E	chr2L	11138759	11149101	-	69.3574	-1.15266	0.00116928	0.0248365	51.4981	46.8546	30.4022	96.7357	107.082	83.5722
FBgn0032884	Pomp	chr2L	20787656	20789098	+	4485.05	-0.424488	0.00119	0.0251981	3682.55	3964.54	3843.26	5455.89	5043.43	4920.66
FBgn0029932	CG4607	chrX	7069413	7072689	+	55.1598	-1.32759	0.00119567	0.0252559	35.7868	29.8166	28.3055	69.0969	108.258	59.6944
FBgn0026402	NiPp1	chr2R	17003563	17005149	-	1000.51	-0.503999	0.0011992	0.0252685	844.044	825.28	812.474	1164.51	1284.98	1071.74
FBgn0267635	lncRNA:CR45973	chr3L	20404270	20407558	+	50.5995	-2.78109	0.00120461	0.0253203	29.6768	7.45414	1.04835	109.634	98.8446	56.9393
FBgn0264721	lncRNA:CR43989	chr3L	11163849	11164801	-	22.0406	1.67508	0.00123441	0.0258834	38.4053	31.9463	30.4022	11.0555	9.41377	11.0205
FBgn0025571	SF1	chr3R	17540421	17545148	+	7733.33	-0.500091	0.00125418	0.026234	6332.51	6288.1	6598.33	10169.2	8900.72	8111.09
FBgn0013810	Dhc36C	chr2L	17501401	17525515	+	54.3268	1.42763	0.00126465	0.0263888	82.9206	48.9844	105.884	29.4813	24.7111	33.9799
FBgn0034335	GstE1	chr2R	18398393	18399223	+	909.214	-0.9801	0.0013178	0.0273507	490.541	791.204	553.53	1293.49	1486.2	840.314
FBgn0031663	CG8891	chr2L	4978484	4979379	-	1659.57	-0.6209	0.00131598	0.0273507	1235.95	1536.62	1151.09	2115.29	2123.98	1794.51
FBgn0052220	Csas	chr3L	19988027	19988947	-	545.884	1.01562	0.00132029	0.0273507	527.2	1028.67	635.302	326.137	436.564	321.431
FBgn0259936	Uhg3	chr2L	20647533	20648848	+	99.1052	0.950162	0.00134331	0.0277606	115.216	154.407	122.657	78.3098	58.8361	65.2047
FBgn0000114	bru1	chr2L	12175004	12313438	+	455.995	0.946741	0.00134921	0.0278157	809.13	446.184	546.192	346.406	256.525	331.534
FBgn0266137	Dop1R2	chr3R	29630304	29659984	-	188.307	0.969182	0.00135428	0.0278535	308.988	182.094	256.847	120.689	110.612	150.614
FBgn0031494	CG17219	chr2L	3029253	3030616	+	63.0953	1.01061	0.00137851	0.0282841	78.5564	89.4497	84.9166	36.8517	44.7154	44.082
FBgn0003890	betaTub97EF	chr3R	27967008	27988384	-	1208.32	-0.740332	0.00138723	0.0283703	859.756	1011.63	842.876	1380.1	1907.47	1248.07
FBgn0011770	Gip	chrX	10328877	10329872	-	1078.11	-0.891783	0.00138931	0.0283703	652.891	1025.48	587.078	1200.44	1621.52	1381.24
FBgn0033504	CAP	chr2R	10269016	10307024	+	520.955	0.5829	0.00140156	0.0285526	674.712	595.267	604.9	446.827	365.96	438.065
FBgn0028694	Rpn11	chr2L	5058404	5059790	-	8613.08	-0.388525	0.0014691	0.0298578	7675.83	7662.86	7041.79	9705.81	9849.16	9743.05
FBgn0063495	GstE5	chr2R	18404605	18405338	+	17.9209	1.97429	0.00147326	0.0298718	24.4398	33.0112	28.3055	4.60646	7.06033	10.1021
FBgn0037822	CG14683	chr3R	10696647	10698976	+	2706.58	-0.49874	0.00148332	0.0300049	2303.45	2355.51	2070.5	3243.87	3413.67	2852.47
FBgn0038098	CG7381	chr3R	12967775	12977471	-	77.6244	1.03178	0.00149528	0.0301759	85.5391	113.942	113.222	41.4581	56.4826	55.1025
FBgn0263316	Mrp4	chr3R	11569250	11575937	+	363.077	0.727217	0.00150263	0.0302531	416.349	555.866	385.794	257.962	290.65	271.839
FBgn0038675	CG6013	chr3R	19031503	19032409	+	668.843	-0.652909	0.00150811	0.0302926	546.403	587.813	425.631	740.719	843.709	868.783
FBgn0052625	CG32625	chrX	13756164	13756826	-	30.0289	1.45224	0.00152886	0.0306378	50.6252	43.66	37.7407	14.7407	14.1207	19.2859
FBgn0039490	CG5882	chr3R	27118646	27121590	+	29.7755	-1.50345	0.00153839	0.030757	20.9484	11.7137	13.6286	45.1433	45.8921	41.3269
FBgn0261803	CG42749	chrX	5296066	5306288	+	107.295	1.86856	0.0016037	0.0319883	171.078	51.1141	283.055	50.6711	52.9525	34.8983
FBgn0024989	CG3777	chrX	279703	350504	+	28.0038	-1.5879	0.0016413	0.0325619	17.457	15.9732	8.38683	40.5368	38.8318	46.8372
FBgn0032048	Dh31	chr2L	8491868	8506845	-	434.26	0.494863	0.00164381	0.0325619	505.379	505.817	512.645	362.989	370.667	348.064
FBgn0033725	Cpr49Ac	chr2R	12386666	12390057	+	353.152	-1.76971	0.00163712	0.0325619	253.999	51.1141	175.075	402.605	384.788	851.334
FBgn0027109	NPF	chr3R	16609220	16611325	+	923.663	-0.978846	0.00166001	0.0327627	501.015	843.383	521.032	1121.21	1595.63	959.703
FBgn0034705	CG11170	chr2R	22177419	22182879	-	943.099	-0.718866	0.00166157	0.0327627	864.12	653.835	619.577	1053.04	1386.18	1081.85
FBgn0030998	CG14195	chrX	19208694	19212082	-	125.695	1.31007	0.00169381	0.0333218	204.247	222.559	110.077	71.8608	97.6679	47.7555
FBgn0031270	CG13689	chr2L	602813	604430	+	212.605	-0.775487	0.00171684	0.0336979	173.697	172.51	123.706	255.198	298.887	251.635
FBgn0032020	strat	chr2L	8320328	8321285	+	414.796	0.755457	0.00176451	0.0345385	428.569	602.721	532.563	361.146	258.879	304.901
FBgn0037616	CG8136	chr3R	8721371	8723051	+	49.9316	-1.25094	0.00176811	0.0345385	31.4225	29.8166	27.2572	83.8376	77.6636	49.5923
FBgn0004378	Klp61F	chr3L	1241568	1245910	-	470.324	-0.79097	0.00177172	0.0345385	447.771	271.544	313.458	554.618	611.895	622.659
FBgn0261955	kdn	chrX	6350629	6361323	+	2330.83	0.587523	0.00178749	0.0347671	2711.94	2618.53	3067.48	1883.12	1573.28	2130.63
FBgn0050382	CG30382	chr2R	7830413	7831771	-	6723.86	-0.498362	0.00180407	0.0349315	5541.71	6199.72	4980.73	7689.1	7503.95	8427.93
FBgn0261673	nemy	chr2R	12659497	12670219	-	2972.43	-0.638943	0.00180269	0.0349315	2215.29	2793.17	1965.66	3433.66	4044.39	3382.38
FBgn0000529	bsh	chr2L	19765776	19769067	-	600.927	0.699636	0.00185746	0.0358845	609.248	795.464	827.151	522.373	460.098	391.228
FBgn0000543	ecd	chr3L	2263581	2265857	-	2651.23	-0.482133	0.00188138	0.036265	2306.07	2058.41	2271.78	2768.48	3273.64	3229.01
FBgn0033883	CG16935	chr2R	13860349	13862002	-	1777.13	-0.607886	0.00189399	0.0363452	1351.17	1686.77	1186.74	2221.24	2186.35	2030.53
FBgn0050377	CG30377	chr2R	7890025	7915032	+	35.8699	-2.66142	0.00189116	0.0363452	17.457	11.7137	0	69.0969	60.0128	56.9393
FBgn0037973	CG18547	chr3R	11978574	11980390	-	507.511	0.631724	0.00191857	0.0367348	545.53	694.3	611.19	352.855	393.025	448.167
FBgn0040507	ACXD	chr3L	2237608	2243719	+	46.7069	-1.68676	0.00198041	0.0378346	33.1682	18.1029	14.6769	51.5924	109.435	53.2658
FBgn0003295	ru	chr3L	1370628	1387437	+	448.887	0.652543	0.00199015	0.0379364	609.248	545.217	490.629	306.79	407.146	334.289
FBgn0027070	Ugt36E1	chr2L	18826770	18829059	+	48.3507	1.84155	0.0020243	0.0385021	45.3881	136.304	45.0792	15.662	24.7111	22.9594
FBgn0061492	loj	chr3L	6094987	6096517	+	730.349	-0.632769	0.00206287	0.0391491	461.737	605.915	651.027	915.764	920.196	827.457
FBgn0031650	CG14044	chr2L	4942742	4944305	+	41.3449	1.32267	0.00207304	0.0392553	55.8623	44.7249	76.5298	20.2684	25.8879	24.7961
FBgn0040089	meso18E	chrX	19706418	19713045	-	30.1481	1.65998	0.00207955	0.0392921	34.9139	39.4005	62.9012	15.662	18.8275	9.18376
FBgn0031536	Cog3	chr2L	3453697	3457064	-	977.142	-0.474404	0.0021476	0.0404888	789.055	852.967	811.425	1049.35	1233.2	1126.85
FBgn0036804	Sgf11	chr3L	18681037	18681836	-	837.85	0.491666	0.00218035	0.0410163	904.271	1073.4	960.291	718.608	708.386	662.149
FBgn0029155	Men-b	chr3R	27151662	27157603	+	803.649	0.692034	0.00221986	0.0416684	1084.95	998.855	895.294	733.348	481.279	628.169
FBgn0004841	TkR86C	chr3R	10737592	10751228	-	161.531	0.709434	0.00226914	0.0425007	173.697	222.559	205.477	120.689	120.026	126.736
FBgn0039024	Nepl15	chr3R	22763960	22766172	-	953.774	0.545675	0.00227803	0.0425743	1062.26	1306.61	1027.39	734.27	784.873	807.252
FBgn0032013	Scgalpha	chr2L	8303429	8305376	+	1028.88	-0.841624	0.00229305	0.0427621	525.455	956.26	729.654	1201.36	1547.39	1213.17
FBgn0031627	fipi	chr2L	4734592	4794044	-	447.881	1.025	0.00232252	0.0432181	633.688	388.68	779.975	324.295	215.34	345.309
FBgn0051436	CG31436	chr3R	25304137	25305651	+	57.852	1.76088	0.0023884	0.0443478	43.6424	78.801	145.721	16.5833	24.7111	37.6534
FBgn0040070	Trx-2	chr2L	9613166	9616404	+	3229.96	-0.57327	0.00243147	0.0449534	2289.48	3091.34	2409.12	3576.46	4110.29	3903.1
FBgn0030556	mRNA-cap	chrX	14240266	14242822	-	4193.77	-0.361586	0.00242995	0.0449534	3663.34	3657.86	3691.25	4638.71	4897.51	4613.92
FBgn0051374	sals	chr3R	11437547	11451791	-	207.855	-0.719085	0.00245024	0.0452033	172.824	148.018	149.915	213.74	287.12	275.513
FBgn0031711	CG6907	chr2L	5524139	5525809	+	2309.57	-0.424069	0.00247165	0.0452506	2095.71	1955.12	1866.07	2694.78	2752.35	2493.39
FBgn0032482	Pect	chr2L	13203762	13210828	+	2142.04	0.520243	0.0024613	0.0452506	2289.48	2925.22	2357.75	1731.11	1836.86	1711.85
FBgn0263121	Prosalpha1	chr2R	7827303	7828678	-	6812.84	-0.494411	0.00247386	0.0452506	5644.71	6317.92	5007.98	7788.6	7568.67	8549.16
FBgn0036377	CG10710	chr3L	13516273	13519605	-	29.1487	-1.77863	0.0024663	0.0452506	20.0755	13.8434	5.24177	39.6156	52.9525	43.1637
FBgn0034455	CG11007	chr2R	19503068	19504594	+	2055	-0.555612	0.00251649	0.0459327	1763.15	1790.06	1438.34	2247.03	2760.59	2330.84
FBgn0038768	CG4936	chr3R	20031823	20034330	+	2359.45	-0.494501	0.00257953	0.0469835	1962.16	1934.88	1979.29	2809.02	3077.13	2394.21
FBgn0035169	Dci	chr3L	851346	852673	+	1190.35	-0.559348	0.00259152	0.0471021	941.803	1060.62	884.81	1548.69	1492.08	1214.09
FBgn0039277	Nepl16	chr3R	25109226	25112516	-	244.497	0.849932	0.00265486	0.0480502	337.792	383.356	222.251	186.101	177.685	159.797
FBgn0032988	Tif-IA	chr2L	22249876	22258260	+	695.815	0.635549	0.00265137	0.0480502	800.402	815.696	924.647	658.724	464.805	510.617
FBgn0036331	CG14117	chr3L	13008285	13009450	+	25.6878	1.70087	0.00269297	0.0486374	37.5325	30.8815	49.2726	6.44904	15.2974	14.694
FBgn0035158	CG13895	chr3L	705948	708205	-	252.936	0.756047	0.00277227	0.0499648	256.617	332.242	364.827	166.754	177.685	219.492
FBgn0040394	CG16903	chrX	2078343	2080405	-	4482.5	-0.44478	0.00277952	0.0499906	3807.36	3757.95	3825.44	5673.32	5202.28	4628.61
FBgn0036999	isoQC	chr3L	20474466	20477003	+	202.92	-0.928316	0.00279613	0.0500799	144.893	162.926	111.125	209.133	350.663	238.778
FBgn0010622	DCTN3-p24	chr2R	23061420	23062593	-	1897.29	0.462661	0.00279361	0.0500799	2006.68	2245.83	2344.12	1479.59	1700.36	1607.16
FBgn0035134	CG1231	chr3L	356422	357664	+	248.777	-0.760503	0.00283053	0.0505906	177.188	225.754	150.963	277.309	356.547	304.901
FBgn0053203	CG33203	chr3R	28870606	28887709	-	138.3	0.991587	0.00289629	0.0516585	164.968	208.716	179.268	113.319	58.8361	104.695
FBgn0045800	Uhg1	chr2R	17699097	17703344	+	106.048	1.24951	0.00299021	0.0532233	219.085	96.9039	132.092	71.8608	44.7154	71.6333
FBgn0011284	RpS4	chr3L	13041756	13044234	+	101316	0.612242	0.00300187	0.0533205	115084	151569	100839	77353.5	84186.2	78866.4
FBgn0038473	Ns1	chr3R	17070523	17072675	-	495.814	0.517633	0.0030228	0.0533614	604.884	527.115	619.577	395.234	391.848	436.228
FBgn0041588	eIF2D	chr3R	29149896	29151794	-	1908.26	0.458787	0.00302095	0.0533614	2306.07	2313.98	2006.55	1518.29	1733.31	1571.34
FBgn0039114	Lsd-1	chr3R	23763857	23766662	+	425.138	-0.634503	0.00302232	0.0533614	327.318	282.193	389.987	479.993	500.107	571.23
FBgn0052672	Atg8a	chrX	10764878	10768338	-	1555.72	0.585081	0.00302983	0.0533759	2095.71	1818.81	1686.8	1414.18	1049.64	1269.2
FBgn0038660	CG14291	chr3R	18911053	18912922	-	1117.19	0.432491	0.00308821	0.0540719	1319.75	1347.07	1183.59	962.75	920.196	969.805
FBgn0036255	Atg12	chr3L	12136967	12137559	+	486.751	-0.596591	0.00307996	0.0540719	393.655	419.562	349.102	640.298	620.132	497.76
FBgn0025456	CREG	chr3R	17393272	17394640	-	374.871	-1.37163	0.00308801	0.0540719	283.676	146.953	196.042	260.726	493.046	868.783
FBgn0036040	CG6749	chr3L	9731238	9733807	-	45.0935	-1.19749	0.00309784	0.0541304	32.2954	25.5571	24.1121	48.8285	63.543	76.2252
FBgn0035089	Phk-3	chr2R	24970843	24973207	-	88.6603	1.04069	0.00310489	0.0541435	129.182	102.228	125.802	44.222	80.017	50.5107
FBgn0039651	Cyt-c1L	chr3R	29202660	29204133	-	43.8096	1.13782	0.00311379	0.0541887	54.9894	72.4117	53.466	25.7962	25.8879	30.3064
FBgn0051855	CG31855	chr2L	13369204	13370329	+	322.826	0.746129	0.00314355	0.0545961	363.978	425.951	424.583	260.726	178.862	282.86
FBgn0036365	cmb	chr3L	13442594	13449245	+	1008.66	0.716989	0.00323014	0.0559869	1471.62	1012.7	1277.94	605.289	811.938	872.457
FBgn0031232	CG11617	chr2L	204743	207297	-	16.6173	1.83861	0.00325876	0.0562561	26.1855	24.4922	27.2572	4.60646	7.06033	10.1021
FBgn0033763	CG8646	chr2R	12655954	12659341	+	307.974	0.887951	0.00325276	0.0562561	461.737	390.81	345.957	175.045	298.887	175.41
FBgn0030159	CG9689	chrX	9881953	9883670	+	66.2593	-1.03892	0.00336529	0.0579788	46.261	45.7897	37.7407	80.1524	114.142	73.4701
FBgn0031520	CG8837	chr2L	3320245	3323141	+	828.356	-0.725314	0.00338251	0.0581589	624.959	680.457	567.159	841.14	1342.64	913.784
FBgn0266129	lov	chr2R	25085780	25139627	-	288.521	-0.734001	0.00342971	0.0588526	259.236	168.251	222.251	367.596	318.891	394.902
FBgn0040396	CG3939	chrX	3175018	3176223	+	1589.25	-0.62875	0.00344134	0.0589347	1071.86	1560.05	1113.35	1850.88	2076.91	1862.47
FBgn0030493	CG15756	chrX	13534400	13536202	+	52.8218	-1.13877	0.00346154	0.0591628	36.6596	36.2058	26.2088	81.0737	54.1292	82.6538
FBgn0037301	Mms19	chr3R	5232543	5236288	+	1463.07	-0.432421	0.00352099	0.0599405	1158.27	1231	1347.13	1614.1	1759.2	1668.69
FBgn0035656	CG10479	chr3L	5967545	5976007	-	321.501	0.542481	0.00351737	0.0599405	351.758	380.161	412.003	245.985	263.586	275.513
FBgn0087021	Spc25	chr3R	12961745	12963249	+	682.335	-0.54958	0.00356856	0.0606303	508.871	601.656	551.434	890.889	841.356	699.802
FBgn0038806	CG5412	chr3R	20577053	20578131	+	1479.32	-0.516242	0.0035813	0.0607266	1311.02	1169.24	1171.01	1702.55	1987.48	1534.61
FBgn0035805	CG7506	chr3L	7640798	7641648	-	480.639	0.546582	0.00367763	0.0622373	520.218	635.732	555.627	386.943	427.15	358.167
FBgn0035695	CG10226	chr3L	6234323	6240068	-	85.3215	1.66418	0.00369987	0.0624907	54.1166	166.121	168.785	49.7498	52.9525	20.2043
FBgn0266464	Nsf2	chr3R	13833497	13837991	-	1231.54	-0.45023	0.00371284	0.0625869	1057.02	1047.84	1017.95	1572.65	1389.71	1304.09
FBgn0014469	Cyp4e2	chr2R	8444560	8447164	+	24.2099	-1.83722	0.00381773	0.0642291	9.60133	13.8434	8.38683	20.2684	35.3016	57.8577
FBgn0040091	Ugt317A1	chr2R	22641786	22643917	-	654.182	0.663196	0.00384426	0.064549	809.13	911.535	684.575	408.132	583.654	528.066
FBgn0267733	lncRNA:CR46064	chr2R	4782890	4785362	+	201.452	0.838486	0.00386275	0.064733	327.318	254.506	192.897	125.296	155.327	153.369
FBgn0028707	Mt2	chr2L	12096525	12097687	+	174.772	0.665882	0.00387358	0.0647882	199.009	204.457	240.073	126.217	128.263	150.614
FBgn0260642	Antp	chr3R	6896253	6999228	-	306.52	1.62789	0.0040098	0.0669363	789.928	138.434	461.275	197.156	103.551	148.777
FBgn0029720	CG3009	chrX	4658158	4666700	-	478.039	1.09854	0.00408501	0.0680597	409.366	927.509	618.528	401.683	303.594	207.553
FBgn0261385	scra	chr2R	7590119	7595242	+	5180.14	-0.453034	0.0041225	0.0685515	4117.23	4287.2	4715.49	5723.99	6674.36	5562.6
FBgn0031117	GstT3	chrX	20467455	20469796	+	863.477	0.741012	0.00413415	0.0686125	1213.26	989.272	1037.87	656.881	814.291	469.29
FBgn0024294	Spn43Aa	chr2R	7147692	7149289	+	1454.66	-1.07843	0.00415196	0.0687753	1414.01	539.893	850.214	1465.78	2180.46	2277.57
FBgn0032382	Mal-B2	chr2L	11849958	11852881	+	541.816	-0.928634	0.00423958	0.0700917	481.812	385.486	251.605	544.484	906.075	681.435
FBgn0032161	CG4594	chr2L	9920160	9921459	+	276.596	0.717067	0.00432212	0.0713192	260.982	382.291	388.939	223.874	210.633	192.859
FBgn0033127	Tsp42Ef	chr2R	7025010	7028082	+	1435.26	0.626126	0.0044255	0.0728851	1504.79	1676.12	2045.34	1341.4	1064.93	978.988
FBgn0034398	CG15098	chr2R	18833372	18834775	-	7959.5	0.495771	0.0044609	0.0732059	8175.1	10945.9	8820.84	6543.02	6662.6	6609.55
FBgn0033582	CG9084	chr2R	11217416	11219771	-	17.6667	1.88867	0.00447053	0.0732059	20.9484	25.5571	36.6924	4.60646	11.7672	6.42863
FBgn0039915	Gat	chr4	629691	635350	+	984.147	0.830637	0.00446614	0.0732059	897.288	1750.66	1132.22	795.996	660.141	668.578
FBgn0033115	Spn42De	chr2R	6885552	6888262	+	29.313	1.56865	0.00449192	0.0734164	38.4053	64.9575	28.3055	12.8981	12.9439	18.3675
FBgn0050466	CG30466	chr2R	15568960	15573170	+	62.0965	1.14243	0.0045957	0.07497	116.962	64.9575	74.4331	34.0878	35.3016	46.8372
FBgn0003390	shf	chrX	6771463	6779659	-	444.811	-0.597998	0.00463021	0.0753392	361.359	371.642	328.135	453.276	631.899	522.556
FBgn0023180	Orc6	chr2R	9845458	9846485	-	299.76	-0.542882	0.00464917	0.0753392	225.195	259.83	247.411	386.021	349.486	330.615
FBgn0266758	Esyt2	chr3R	24544719	24556549	+	317.568	0.690709	0.00463633	0.0753392	308.115	432.34	436.115	256.119	262.409	210.308
FBgn0030895	CG7135	chrX	18103653	18105393	+	508.5	0.575409	0.00466215	0.0753392	665.983	639.992	518.935	393.392	458.921	373.779
FBgn0052066	CG32066	chr3L	10640286	10661013	-	580.879	0.729091	0.00465408	0.0753392	793.419	537.763	842.876	512.238	384.788	414.187
FBgn0038198	Npc2b	chr3R	14089517	14092425	+	877.344	-0.586498	0.00478533	0.0768962	847.536	665.549	590.223	1015.26	1134.36	1011.13
FBgn0261436	DhpD	chr3R	4227387	4229238	-	1101.66	-0.591838	0.00478006	0.0768962	986.319	808.242	840.779	1211.5	1596.81	1166.34
FBgn0035469	CG14977	chr3L	3896900	3897498	+	586.958	-0.563748	0.00477626	0.0768962	508.871	511.141	400.471	647.668	781.343	672.251
FBgn0035495	CG14989	chr3L	4087581	4092706	+	5171.55	-0.50569	0.00480328	0.0770406	4475.97	3942.18	4404.13	6314.54	6782.62	5109.84
FBgn0037076	ebd2	chr3L	21344768	21349288	-	151.231	0.644745	0.00486592	0.0779	197.264	175.705	180.317	128.981	117.672	107.45
FBgn0262166	calypso	chr2R	16194062	16196333	-	834.048	-0.419709	0.0048844	0.0780506	666.856	762.453	711.832	972.884	959.028	931.233
FBgn0032405	firl	chr2L	12063457	12066775	-	169.445	-1.11001	0.00493677	0.078741	151.003	86.2551	83.8683	173.203	329.482	192.859
FBgn0031832	CG9596	chr2L	6559426	6562289	-	851.422	-0.562597	0.00496263	0.0790069	636.306	767.777	658.366	1100.02	1100.23	845.824
FBgn0031119	CG1812	chrX	20511544	20515828	+	324.323	0.518017	0.00503236	0.079969	415.476	370.577	359.585	283.758	261.232	255.308
FBgn0051675	CG31675	chr2L	20867755	20869650	+	23.4537	1.71986	0.00510709	0.0810068	26.1855	50.0493	31.4506	10.1342	16.4741	6.42863
FBgn0030099	CG12056	chrX	9192669	9193620	+	898.142	-0.601407	0.00513359	0.0812771	814.368	695.365	630.06	929.584	1282.63	1036.85
FBgn0039809	CG15547	chr3R	30881792	30883503	-	366.125	-0.882668	0.0051967	0.0815256	322.081	264.09	185.559	360.225	608.365	456.433
FBgn0033483	egr	chr2R	10078366	10084210	+	722.92	0.559476	0.00517755	0.0815256	887.687	811.437	884.81	482.757	593.068	677.761
FBgn0004921	Ggamma1	chr2R	8901404	8904791	+	3838.29	0.570778	0.00519533	0.0815256	4659.26	4591.75	4513.16	3836.26	2626.44	2802.88
FBgn0034996	CG13575	chr2R	24255327	24257414	+	21.2125	1.58988	0.00517617	0.0815256	32.2954	21.2976	41.9341	11.0555	10.5905	10.1021
FBgn0264986	asRNA:CR44137	chr3R	11637177	11638553	+	40.7363	1.60655	0.00518839	0.0815256	46.261	54.3088	83.8683	17.5045	9.41377	33.0615
FBgn0265045	Strn-Mlck	chr2R	15946933	15989498	-	775.871	-0.47355	0.00520666	0.0815331	690.423	593.137	664.656	824.556	977.855	904.6
FBgn0053993	CG33993	chr3L	5933036	5950658	-	212.771	-0.651732	0.00523908	0.0817429	171.951	150.148	174.027	276.388	288.297	215.818
FBgn0035050	SiaT	chr2R	24691422	24694386	-	985.347	0.420196	0.0052309	0.0817429	1103.28	1220.35	1059.89	809.816	855.476	863.273
FBgn0037989	ATP8B	chr3R	12068375	12090612	-	300.726	0.925938	0.00527534	0.082011	532.437	249.181	400.471	199.92	183.569	238.778
FBgn0264494	CG17646	chr2L	1732524	1750612	+	915.466	-0.567465	0.00526925	0.082011	628.451	789.074	795.7	942.482	1233.2	1103.89
FBgn0285963	CG46339	chr3R	26915761	26945309	+	328.717	0.610614	0.00529897	0.0822298	409.366	411.043	372.165	277.309	209.456	292.962
FBgn0032797	Hasp	chr2L	19508953	19517204	-	9729.33	0.669703	0.00536205	0.0830586	9342.97	15119.1	11382	8666.59	7080.33	6784.96
FBgn0266750	lncRNA:CR45223	chr3R	17646903	17653478	-	180.725	-1.03429	0.00537545	0.0831165	179.807	80.9307	94.3518	208.212	248.288	272.758
FBgn0053544	Vkor	chr2R	16778365	16778994	+	67.7751	1.44333	0.0054007	0.0833569	103.869	138.434	54.5144	26.7175	56.4826	26.6329
FBgn0263456	nwk	chr3L	9137860	9145693	+	836.898	0.863167	0.00541062	0.0833604	1334.59	653.835	1251.73	650.432	528.348	602.454
FBgn0039189	CG18528	chr3R	24358095	24360144	-	1400.01	-0.639112	0.00547401	0.0840043	1356.41	929.638	998.032	1515.53	1625.05	1975.43
FBgn0011227	ox	chr2R	12757133	12757529	-	999.921	-0.385801	0.005464	0.0840043	856.264	831.67	913.116	1143.32	1140.24	1114.91
FBgn0039911	CG1909	chr4	583108	589348	+	585.839	0.486464	0.00548173	0.0840043	724.464	673.003	654.172	517.766	429.503	516.127
FBgn0037163	laza	chr3L	22458816	22461131	-	23.1967	1.73531	0.00550044	0.084141	41.0239	34.0761	31.4506	8.29163	18.8275	5.51025
FBgn0038070	CG6753	chr3R	12640163	12642482	-	202.357	-0.796003	0.00554788	0.0847161	183.298	130.98	128.947	203.606	262.409	304.901
FBgn0038172	Adgf-D	chr3R	13703084	13705402	-	1231.17	0.475282	0.00558236	0.0847968	1510.03	1491.89	1293.67	1035.53	1132.01	923.886
FBgn0039849	CG11334	chr3R	31459822	31463037	-	1945.06	-0.53149	0.00558099	0.0847968	1620.01	1782.61	1369.15	2118.05	2620.56	2160.02
FBgn0021768	nudC	chr3L	16804994	16819532	+	3109.6	-0.36131	0.00558276	0.0847968	2757.33	2549.32	2859.91	3443.79	3499.57	3547.69
FBgn0053145	GalT1	chr2R	11980577	11982956	-	325.854	1.01041	0.005653	0.085337	267.964	502.622	536.757	264.411	148.267	235.104
FBgn0003071	Pfk	chr2R	10109740	10117457	+	8255.44	0.65431	0.00564742	0.085337	7512.61	12202.4	10573.7	7191.61	6268.39	5783.93
FBgn0036837	CG18135	chr3L	18990026	18998283	-	495.444	0.549553	0.00563585	0.085337	557.75	655.965	552.482	351.012	403.615	451.841
FBgn0026319	Traf4	chr2L	4361925	4380716	+	888.112	0.820022	0.00565803	0.085337	841.426	1338.55	1222.38	851.274	567.18	507.862
FBgn0086693	iav	chrX	6813978	6818156	+	51.1107	-1.19577	0.0057944	0.0872407	28.804	23.4273	40.8858	79.2311	84.7239	49.5923
FBgn0036342	CG11279	chr3L	13046977	13048919	+	384.879	0.598969	0.00584314	0.0878208	411.984	503.687	474.904	315.082	348.31	255.308
FBgn0038453	Arl6IP1	chr3R	16643605	16645171	+	1628.71	0.396922	0.00585982	0.0878767	1888.84	1728.3	1937.36	1416.95	1324.99	1475.83
FBgn0038455	CG14907	chr3R	16651217	16652319	-	158.894	-0.655046	0.00587507	0.0878767	112.597	140.564	117.416	212.818	191.806	178.165
FBgn0267910	lncRNA:CR34335	chrX	3545750	3546110	-	67539.9	-0.978843	0.00587753	0.0878767	71996.9	30891	33514.8	77467.8	103670	87698.5
FBgn0016078	wun	chr2R	9400531	9413463	-	485.619	-0.556018	0.00589205	0.0879409	378.816	451.508	349.102	514.081	626.016	594.189
FBgn0000477	DNaseII	chr3R	18019375	18021161	+	3002.74	0.525107	0.00591766	0.0881352	4007.25	3539.65	3082.16	2123.58	2608.79	2655.02
FBgn0030310	PGRP-SA	chrX	11561643	11562779	+	140.616	0.94615	0.00592557	0.0881352	243.525	130.98	180.317	76.4672	114.142	98.2662
FBgn0052447	CG32447	chr3L	21690612	21706365	-	144.307	0.805955	0.0059672	0.088527	177.188	188.483	185.559	139.115	88.2541	87.2457
FBgn0039358	CG5028	chr3R	25680845	25683780	+	454.813	0.578958	0.00597251	0.088527	629.324	478.13	527.322	367.596	322.422	404.085
FBgn0051373	CG31373	chr3R	10708487	10709364	-	43.263	1.81217	0.00599443	0.0886991	46.261	121.396	34.5957	12.8981	14.1207	30.3064
FBgn0039970	CG17508	chr2R	5608635	5611586	+	1069.59	0.561373	0.00605098	0.089382	1114.63	1495.09	1216.09	979.333	835.472	776.946
FBgn0050456	CG30456	chr2R	17100241	17107542	+	27.8519	-1.81813	0.00618749	0.0912416	16.5841	17.038	3.14506	33.1665	49.4223	47.7555
FBgn0043070	MESK2	chr2R	21502097	21517241	+	2558.78	0.42994	0.00621743	0.0913696	2824.54	2901.79	3086.35	2433.13	1978.07	2128.79
FBgn0034723	CG13506	chr2R	22383134	22394015	+	219.404	0.851202	0.00620878	0.0913696	343.029	193.808	310.313	174.124	127.086	168.063
FBgn0037297	CG1116	chr3R	5219657	5221548	+	1791.65	-0.430287	0.006279	0.092117	1496.93	1531.29	1550.51	2069.22	2273.43	1828.49
FBgn0031275	GABA-B-R3	chr2L	749945	762399	+	503.654	0.589366	0.0063391	0.0928403	503.634	598.461	713.929	389.707	375.374	440.82
FBgn0046222	Wdr33	chr3R	5660635	5665169	+	1183.19	-0.401351	0.00640338	0.0936222	1048.29	1013.76	996.984	1463.01	1301.45	1275.62
FBgn0003545	sub	chr2R	17745500	17748078	-	282.456	0.635888	0.00642787	0.0938207	281.93	364.188	385.794	220.189	196.512	246.125
FBgn0266624	asRNA:CR45131	chr2R	7631495	7635219	-	27.8502	-1.94771	0.00645944	0.0941218	6.98279	10.6488	16.7737	23.0323	81.1938	28.4696
FBgn0038371	Pbp45	chr3R	15838146	15839515	-	258.413	-0.652614	0.00647407	0.0941752	179.807	235.338	187.655	321.531	358.9	267.247
FBgn0039881	CG1971	chr3R	31805468	31806769	+	60.4017	0.915847	0.00652062	0.0946922	68.955	94.7741	73.3847	43.3007	38.8318	43.1637
FBgn0052850	CG32850	chr4	314923	331387	+	582.284	-0.582629	0.00659393	0.0955953	517.599	441.924	439.26	841.14	628.369	625.414
FBgn0035063	CG3594	chr2R	24780917	24781779	+	446.167	-0.54359	0.00661544	0.0957456	343.029	367.383	378.455	463.41	617.779	506.943
FBgn0038279	Sdr	chr3R	14918628	14923083	+	613.199	0.503597	0.00666588	0.096152	612.74	802.918	742.234	494.734	509.52	517.046
FBgn0030883	CG7772	chrX	17906031	17907261	-	395.787	-0.514258	0.00665862	0.096152	340.411	303.49	333.376	462.489	518.934	416.024
FBgn0040367	CG11382	chrX	1209970	1211853	+	77.3427	-1.10895	0.00674059	0.0969836	61.9722	55.3736	29.3539	80.1524	114.142	123.062
FBgn0033884	CG13344	chr2R	13861997	13864156	+	1567.27	-0.541685	0.0067461	0.0969836	1116.37	1170.3	1543.18	2009.34	1812.15	1752.26
FBgn0050446	Tdc2	chr2R	6684745	6689974	-	464.907	0.692759	0.00680327	0.0975386	489.668	573.969	660.462	448.669	290.65	326.023
FBgn0067864	Patj	chr3L	1798803	1802184	+	1315.07	-0.51679	0.00680739	0.0975386	906.889	1273.59	1066.18	1506.31	1590.93	1546.54
FBgn0030961	CG7058	chrX	18806694	18812002	+	225.53	0.601256	0.0068208	0.0975681	267.092	237.468	311.361	182.416	164.741	190.104
FBgn0032849	mRpS18B	chr2L	20096329	20097253	-	875.036	0.418815	0.00685088	0.0978356	970.607	1078.72	954.001	767.436	777.813	701.639
FBgn0010213	Sod2	chr2R	16772785	16773915	-	5907.74	-0.388912	0.00693434	0.0988632	4974.36	5446.85	4927.26	6830.46	7130.93	6136.59
FBgn0267728	otk2	chr2R	12023146	12025272	-	1638.63	-0.371367	0.00698928	0.0994816	1347.68	1452.49	1486.56	1775.33	1927.47	1842.26
FBgn0034573	CG3295	chr2R	21015594	21017446	-	2614.62	-0.342693	0.00701612	0.0996703	2430.88	2261.8	2223.56	2921.42	2894.73	2955.33
FBgn0262524	ver	chr3L	12523987	12525150	+	262.99	0.555383	0.00702573	0.0996703	270.583	339.696	329.183	208.212	207.103	223.165
FBgn0004512	Mdr49	chr2R	12940323	12946347	-	537.255	-0.621082	0.00708387	0.10033	354.376	512.206	403.616	588.706	748.395	616.23
FBgn0005616	msl-2	chr2L	3462218	3466112	-	855.966	0.792393	0.00709634	0.100341	857.137	1074.46	1325.12	835.612	477.749	565.719
FBgn0053543	CG33543	chr2L	1997102	2006313	-	197.225	0.881865	0.00712093	0.100358	244.398	225.754	297.732	167.675	87.0774	160.716
FBgn0036058	CG6707	chr3L	9894807	9898575	-	1197.35	0.713015	0.00711624	0.100358	1826	1275.72	1360.76	901.024	691.912	1128.68
FBgn0010894	sinu	chr3L	5559470	5561598	-	122.04	0.702602	0.00718877	0.101149	154.494	151.213	147.818	77.3885	92.961	108.368
FBgn0043069	MESK4	chr3R	16988814	16990419	+	51.8071	1.19356	0.00724163	0.101726	69.8279	55.3736	91.2067	22.111	28.2413	44.082
FBgn0010323	Gsc	chr2L	583540	594685	-	91.3023	1.11456	0.00730093	0.102059	73.3193	120.331	181.365	62.6479	54.1292	56.0209
FBgn0051473	CG31473	chr3R	7811814	7813009	+	51.0291	-1.4691	0.00729149	0.102059	13.9656	25.5571	41.9341	90.2866	89.4308	45.0004
FBgn0036806	Cyp12c1	chr3L	18684259	18686319	-	25.3696	1.32659	0.00728058	0.102059	36.6596	39.4005	32.4989	11.0555	18.8275	13.7756
FBgn0264272	mwh	chr3L	1200786	1232700	+	48.3224	-1.23736	0.00741588	0.103364	43.6424	19.1678	23.0638	56.1988	75.3102	72.5517
FBgn0035896	CG6983	chr3L	8443042	8449377	-	257.694	0.660649	0.00741837	0.103364	344.775	271.544	331.28	228.48	158.857	211.226
FBgn0262108	lncRNA:CR42861	chrX	13744928	13745476	+	404.632	-0.620556	0.00743386	0.103412	350.012	346.085	259.992	438.535	573.063	460.106
FBgn0037431	CG17917	chr3R	6341968	6342873	+	24.9006	1.68516	0.00755894	0.103895	33.1682	28.7517	52.4177	16.5833	4.70689	13.7756
FBgn0037654	CG11983	chr3R	9008321	9010274	+	87.9267	1.03595	0.00749991	0.103895	109.979	132.045	113.222	55.2775	35.3016	81.7354
FBgn0003312	sad	chr3R	11877235	11879754	+	387.202	-3.53045	0.00755111	0.103895	100.378	46.8546	37.7407	71.8608	142.383	1924
FBgn0039543	CROT	chr3R	27703379	27706751	-	985.042	0.429638	0.00753215	0.103895	1105.03	1197.99	1088.19	785.862	929.61	803.579
FBgn0027587	CG7028	chr3L	207184	211457	-	501.643	0.620478	0.00751205	0.103895	752.395	505.817	565.062	433.929	387.141	365.514
FBgn0030349	CG10353	chrX	11877737	11887162	-	460.912	0.553956	0.00750151	0.103895	592.664	498.363	554.579	410.896	309.478	399.493
FBgn0011710	Sep1	chrX	21358286	21361688	+	6213.2	-0.38466	0.00756524	0.103895	5222.25	5101.83	5845.62	7533.4	6829.69	6746.39
FBgn0031184	CG14615	chrX	22447183	22449491	-	42.9165	1.45694	0.0075443	0.103895	34.0411	54.3088	100.642	27.6388	18.8275	22.041
FBgn0034223	Tes	chr2R	17465879	17469177	-	983.805	0.65911	0.00765375	0.104776	957.515	1291.7	1366	879.834	597.774	810.007
FBgn0027547	CG1927	chr3L	1966725	1970079	-	625.737	-0.665166	0.00764377	0.104776	549.894	545.217	356.44	663.33	808.408	831.13
FBgn0038029	GstD11	chr3R	12383336	12385624	+	48.7224	-1.13874	0.00769492	0.105172	34.9139	35.141	20.9671	67.2543	83.5472	50.5107
FBgn0039827	CG1544	chr3R	31196916	31203722	+	498.866	-0.735661	0.00771416	0.105244	416.349	362.058	343.86	467.095	830.765	573.066
FBgn0265189	sud1	chr3R	24915840	24917864	-	1154.64	-0.519574	0.00772467	0.105244	950.532	1049.97	846.021	1457.48	1476.79	1147.05
FBgn0051323	CG31323	chr3R	26170847	26187307	+	291.006	-0.703288	0.00774038	0.105291	273.202	184.224	206.526	315.082	335.366	431.637
FBgn0011829	Ret	chr2L	21182446	21198762	-	68.2803	1.31663	0.00776489	0.105299	143.147	97.9688	51.3693	41.4581	27.0646	48.6739
FBgn0026239	gukh	chr3R	18984025	19022436	+	4956.82	-0.465955	0.00776544	0.105299	3694.77	4130.66	4665.17	6409.43	5335.25	5505.66
FBgn0051674	CG31674	chr2L	20831262	20832859	+	53.9876	1.28115	0.00793046	0.107198	39.2782	97.9688	92.2551	27.6388	36.4784	30.3064
FBgn0036354	Poc1	chr3L	13388299	13390006	-	1914.08	-0.459564	0.00792809	0.107198	1500.43	1577.08	1758.09	2464.46	2231.06	1953.39
FBgn0038818	Nep4	chr3R	20652567	20659904	-	4391.72	0.476556	0.00805135	0.10844	4443.67	5877.06	5011.13	3347.05	3794.93	3876.46
FBgn0029891	Pink1	chrX	6683798	6687302	+	3022.23	-0.426674	0.00806017	0.10844	2662.19	2756.97	2315.81	3409.7	3780.81	3207.89
FBgn0023094	cyc	chr3L	19813770	19815938	-	2395.95	-0.522202	0.00804358	0.10844	2096.58	2028.59	1774.86	2454.32	3373.66	2647.68
FBgn0039537	CG5590	chr3R	27677522	27679013	+	3671.79	-0.485901	0.00808463	0.108599	2993.87	3552.43	2631.37	3932.07	4488.02	4433
FBgn0029095	aru	chr2L	861849	868354	-	467.003	0.617732	0.00830316	0.111361	491.414	511.141	694.01	407.211	377.728	320.513
FBgn0035293	CG5687	chr3L	1933633	1939103	-	2054.93	0.637388	0.00831623	0.111362	2041.59	2580.2	2882.97	1238.22	1800.38	1786.24
FBgn0028988	Spn42Dd	chr2R	6883280	6884873	+	34.5796	1.27077	0.00836573	0.111792	34.9139	44.7249	67.0946	23.0323	21.181	16.5308
FBgn0027788	Hey	chr2R	7995438	7998278	-	481.084	-0.548228	0.00837432	0.111792	371.833	415.302	384.746	565.673	669.554	479.392
FBgn0024984	CG3457	chrX	2187820	2188919	+	21.5699	1.66591	0.00853317	0.113736	23.5669	45.7897	29.3539	9.21292	5.88361	15.6124
FBgn0039225	Ets96B	chr3R	24788054	24797955	+	112.18	-1.00381	0.00860141	0.114291	67.2093	110.747	46.1275	140.958	156.504	151.532
FBgn0035833	CG7565	chr3L	8087635	8091786	-	1112.27	0.527674	0.00859396	0.114291	1187.07	1504.67	1249.64	944.324	773.106	1014.81
FBgn0035290	dsb	chr3L	1893408	1910197	-	59.8764	-1.05855	0.00867842	0.115136	39.2782	29.8166	47.1759	77.3885	105.905	59.6944
FBgn0016684	NaPi-T	chr2R	14842720	14845874	-	94.3897	-1.34008	0.00872813	0.115617	76.8107	28.7517	54.5144	78.3098	125.909	202.043
FBgn0035499	Chd64	chr3L	4114289	4122388	-	846.096	0.823086	0.00877454	0.116053	718.354	1537.68	987.549	661.488	634.253	537.25
FBgn0040532	CG8369	chr3R	8822008	8822838	+	6211.91	-0.796013	0.00882655	0.116496	5683.12	4756.81	3180.7	5623.57	8447.68	9579.58
FBgn0262577	CG43117	chr3R	26454794	26455112	+	23.3166	-1.74791	0.00883509	0.116496	7.85564	19.1678	5.24177	48.8285	29.418	29.388
FBgn0032521	CG7110	chr2L	13398991	13411047	+	230.205	0.631389	0.00885151	0.116534	254.872	247.052	337.57	163.069	181.215	197.451
FBgn0029833	MCTS1	chrX	6037892	6039576	+	2065.55	0.412444	0.00889975	0.11699	2141.97	2580.2	2354.6	1875.75	1788.62	1652.16
FBgn0037375	kat-60L1	chr3R	5781762	5787465	+	2323.78	-0.479309	0.00892431	0.117133	1979.62	2040.31	1803.17	2310.6	3121.84	2687.17
FBgn0038720	CG6231	chr3R	19616024	19632718	-	831.888	-0.424366	0.0089976	0.117915	676.457	695.365	760.056	929.584	888.425	1041.44
FBgn0038771	CG4390	chr3R	20056418	20059750	-	5458.06	-0.568779	0.00901362	0.117945	5087.83	4619.44	3479.48	5688.06	7352.15	6521.39
FBgn0036288	CG10660	chr3L	12486668	12490676	-	288.373	0.552054	0.00910198	0.118921	392.782	343.956	291.442	229.402	241.228	231.431
FBgn0037342	CG2931	chr3R	5567502	5568615	-	2771.5	-0.44595	0.00911849	0.118956	2554.83	2465.19	2019.13	3395.88	3223.04	2970.95
FBgn0025814	Mgstl	chrX	21042125	21044107	+	176.946	0.650205	0.00918293	0.119615	205.992	233.208	208.622	118.847	168.271	126.736
FBgn0038901	Burs	chr3R	21769518	21770279	+	374.368	0.674241	0.00920174	0.119678	406.747	538.828	436.115	271.781	231.814	360.922
FBgn0031589	Naprt	chr2L	4189340	4198071	-	580.472	0.617822	0.0092166	0.119691	581.317	794.399	732.799	490.127	517.757	366.432
FBgn0028990	Spn27A	chr2L	6671065	6673347	-	2629.2	-0.455556	0.00925826	0.11996	2500.71	2192.58	1958.32	3129.63	3240.69	2753.29
FBgn0011640	lark	chr3L	7339266	7341893	+	9653.12	-0.366318	0.00926524	0.11996	8224.85	8700.05	8377.39	9819.13	11313	11484.3
FBgn0029807	CG3108	chrX	5777195	5781620	-	23.9946	-1.47342	0.00930095	0.120156	15.7113	15.9732	6.29012	37.773	38.8318	29.388
FBgn0038799	MFS9	chr3R	20507392	20512468	-	7813.49	0.637968	0.00930837	0.120156	7753.51	12087.4	8700.28	7255.17	5290.54	5794.03
FBgn0039500	CG5984	chr3R	27246403	27247992	-	33.9003	1.14784	0.00939087	0.121033	37.5325	53.2439	49.2726	22.111	24.7111	16.5308
FBgn0039529	CG5612	chr3R	27623359	27626011	-	28.7463	-2.06755	0.00940445	0.121033	13.9656	17.038	2.09671	48.8285	69.4266	21.1226
FBgn0085638	CG41378	chr2R	2770380	2846708	-	294.736	0.639137	0.0095542	0.122777	363.978	394.005	319.748	255.198	176.508	258.982
FBgn0032891	Oseg5	chr2L	20832849	20835840	-	40.9471	-1.77032	0.0095979	0.123154	4.36424	17.038	34.5957	57.1201	60.0128	72.5517
FBgn0017457	U2af38	chr2L	292959	294681	-	4506.66	-0.337781	0.00963723	0.123193	3821.33	4104.04	4019.39	5288.22	5051.66	4755.35
FBgn0032414	CG17211	chr2L	12114360	12129896	+	186.004	-0.803285	0.0096439	0.123193	183.298	99.0336	123.706	267.175	222.4	220.41
FBgn0040251	Ugt302K1	chr3R	11151026	11153849	-	299.718	-0.514038	0.00961757	0.123193	273.202	251.311	215.961	361.146	333.012	363.677
FBgn0032897	CG9336	chr2L	20858695	20861014	+	1529.88	-0.719133	0.00968523	0.123537	908.635	1590.93	969.727	1630.69	1978.07	2101.24
FBgn0051352	Unc-115a	chr3R	9694386	9705417	-	4430.9	-0.564203	0.0098492	0.125442	3184.15	3143.52	4398.89	6091.58	4983.41	4783.82
FBgn0036356	CG10222	chr3L	13411122	13412453	-	324.899	-0.537083	0.00990474	0.125963	232.178	264.09	299.829	400.762	344.779	407.759
FBgn0015221	Fer2LCH	chr3R	30387804	30390584	+	7373.06	0.69577	0.00992406	0.126022	7654.01	12150.3	7548.14	4933.52	5102.26	6850.16
FBgn0035890	CG13667	chr3L	8405454	8407354	+	311.279	-0.533597	0.00994802	0.12614	297.641	238.533	226.444	382.336	355.37	367.35
FBgn0265767	zyd	chrX	23022898	23035550	+	2318.88	-0.475702	0.01001	0.12674	1728.24	2165.96	1925.82	2752.82	2991.23	2349.21
FBgn0037878	CG6693	chr3R	11220268	11221639	-	3376.73	-0.471684	0.0100467	0.127017	2615.05	3081.76	2791.76	4053.68	4400.94	3317.17
FBgn0051717	CG31717	chr2L	10250737	10251714	+	1339.4	-0.392368	0.0100718	0.127077	1201.04	1175.63	1097.63	1451.96	1667.41	1442.77
FBgn0033135	Tsp42En	chr2R	7052747	7054399	+	46.3383	1.25779	0.010081	0.127077	37.5325	96.9039	61.8528	28.5601	24.7111	28.4696
FBgn0027589	CG1688	chr2R	9766364	9806875	-	709.066	-0.621964	0.0101123	0.127285	661.619	604.851	408.858	925.898	811.938	841.232
FBgn0250746	Prosbeta7	chr3R	5357012	5358364	-	10310.3	-0.353571	0.0101835	0.12781	9299.33	9417.78	8442.39	12314.9	11446	10941.5
FBgn0261089	Sytalpha	chr2L	17592260	17604387	+	127.624	0.850302	0.0101838	0.12781	207.738	112.877	171.93	102.263	80.017	90.9192
FBgn0051274	CG31274	chr3R	16993016	16994532	+	21.345	1.91148	0.0102015	0.127846	20.0755	25.5571	55.5627	3.68517	9.41377	13.7756
FBgn0000158	bam	chr3R	25243039	25245109	-	84.2034	-1.27594	0.0102331	0.128055	19.2027	62.8278	66.0462	101.342	123.556	132.246
FBgn0039150	CG13605	chr3R	24109944	24112389	-	1849.52	-0.527442	0.0102657	0.128277	1559.78	1634.59	1350.28	1964.19	2644.09	1944.2
FBgn0024957	Irp-1B	chr3R	10408618	10412869	-	5301.24	-0.545215	0.0103092	0.128633	4747.42	4462.9	3722.7	5075.4	7318.03	6480.98
FBgn0035541	CG15019	chr3L	4405127	4406059	-	432.484	0.617546	0.010478	0.13055	422.459	615.499	533.612	304.948	318.891	399.493
FBgn0020415	Idgf2	chr2L	16447330	16450508	+	2128.62	0.540229	0.0105281	0.130794	2763.44	2474.78	2328.39	1391.15	2066.32	1747.67
FBgn0033863	CG13337	chr2R	13665114	13667756	+	32.236	1.25465	0.0105132	0.130794	50.6252	35.141	50.321	23.0323	22.3577	11.9389
FBgn0033273	Gasz	chr2R	8167948	8170089	+	219.541	0.570643	0.0105962	0.131451	226.941	270.479	290.394	193.471	162.388	173.573
FBgn0265464	Traf6	chrX	8154599	8157386	-	606.606	0.939193	0.0106207	0.131566	556.877	1032.93	803.039	605.289	282.413	359.085
FBgn0031737	obst-E	chr2L	5762553	5766142	-	37.1703	-2.51687	0.0107763	0.133301	8.72848	24.4922	0	75.5459	81.1938	33.0615
FBgn0030927	CG15046	chrX	18487450	18489620	-	138.957	-1.20236	0.0108163	0.133603	142.274	43.66	66.0462	150.171	204.75	226.839
FBgn0038312	Zip88E	chr3R	15268662	15270532	+	220.515	-0.691117	0.0109604	0.135189	190.281	167.186	147.818	227.559	345.956	244.288
FBgn0001987	Gli	chr2L	15756002	15762758	-	241.315	0.804386	0.0109887	0.135343	251.38	277.933	392.084	226.638	131.793	168.063
FBgn0260746	Ect3	chr3R	11999278	12003516	+	5972.25	-0.653285	0.0110167	0.135494	5828.01	4293.59	3805.52	5724.91	8745.39	7436.09
FBgn0015576	alpha-Est8	chr3R	7509343	7515670	-	58.9322	1.17566	0.0110403	0.135591	58.4808	122.461	63.9495	32.2452	47.0689	29.388
FBgn0040259	Ugt302C1	chr3R	11157098	11159744	+	112.903	1.06582	0.0110575	0.135608	82.9206	163.991	211.767	86.6014	70.6033	61.5312
FBgn0036547	CG17032	chr3L	15958843	15960609	+	582.716	0.55113	0.0110819	0.135713	625.832	833.799	618.528	417.345	488.339	512.454
FBgn0023178	Pdf	chr3R	26455462	26456141	-	1792.09	0.816173	0.0111188	0.135779	1557.16	3231.9	2069.45	1494.34	1003.74	1395.93
FBgn0033972	Ciao1	chr2R	14853863	14855048	-	2376.47	-0.443565	0.0111129	0.135779	2196.09	2063.73	1781.15	2572.25	3067.71	2577.88
FBgn0063493	GstE7	chr2R	18406924	18407688	+	27.5982	1.41559	0.0111618	0.136111	24.4398	55.3736	40.8858	19.3471	11.7672	13.7756
FBgn0285970	CG32500	chrX	21621541	21623750	-	1963.62	-0.458218	0.0111976	0.136354	1606.04	1897.61	1459.31	2081.2	2458.17	2279.41
FBgn0052702	Cubn	chrX	9558665	9571308	-	909.229	-0.710734	0.0112307	0.136563	890.305	569.71	608.045	887.204	1402.65	1097.46
FBgn0039723	CG15522	chr3R	29927255	29928766	+	480.338	-0.94639	0.011327	0.137346	515.853	224.689	243.218	528.822	757.809	611.638
FBgn0031435	Elba2	chr2L	2577687	2579179	+	106.374	0.746508	0.0113155	0.137346	126.563	148.018	124.754	68.1756	100.021	70.7149
FBgn0039494	grass	chr3R	27157948	27159781	+	87.079	0.865828	0.0114543	0.138694	88.1577	122.461	126.851	74.6247	63.543	46.8372
FBgn0028940	Cyp28a5	chr2L	13977302	13979569	+	660.94	1.30312	0.0115611	0.139703	415.476	1482.31	924.647	622.793	278.883	241.533
FBgn0039006	Cyp6d4	chr3R	22698319	22700307	+	107.635	0.743872	0.0115702	0.139703	139.656	121.396	143.624	71.8608	68.2498	101.021
FBgn0023212	EloB	chr3R	20578222	20579850	-	1409.56	0.413525	0.0116487	0.140454	1522.25	1524.91	1784.3	1249.27	1103.76	1272.87
FBgn0260742	CG12213	chr3R	11964674	11967691	-	1186.61	0.613724	0.0116985	0.140498	1093.68	1548.33	1664.78	1053.04	778.99	980.825
FBgn0263510	nclb	chr2R	10875748	10877296	+	2818.97	0.301672	0.0117013	0.140498	3135.27	3124.35	3077.96	2460.77	2568.78	2546.66
FBgn0266720	Snap24	chr3R	9761305	9763150	-	384.81	0.623021	0.0117004	0.140498	468.72	569.71	361.682	336.272	285.943	286.533
FBgn0032705	Grip71	chr2L	18708846	18711297	+	1199.41	-0.473565	0.0117352	0.140708	940.058	895.562	1177.3	1442.74	1461.49	1279.3
FBgn0004855	RpII15	chr3R	14309089	14310178	+	572.972	0.761416	0.0119565	0.142764	720.1	930.703	511.596	340.878	408.322	526.229
FBgn0039595	AstA-R2	chr3R	28737109	28744782	-	139.689	-0.883964	0.0119442	0.142764	112.597	108.618	73.3847	152.013	143.56	247.961
FBgn0262870	axo	chr3L	4629604	4687317	-	775.011	0.808081	0.0119558	0.142764	1297.93	616.564	1045.21	531.585	480.102	678.68
FBgn0010316	dap	chr2R	9712321	9716256	+	582.571	0.688836	0.0120818	0.14406	562.114	730.506	864.891	550.933	438.917	348.064
FBgn0032337	AstCC	chr2L	11083459	11085229	-	1096.96	0.681402	0.0121164	0.144073	1127.72	1689.96	1237.06	781.256	673.085	1072.66
FBgn0015577	alpha-Est9	chr3R	7493921	7505098	-	296.712	0.653018	0.0121076	0.144073	398.892	304.555	384.746	285.601	220.047	186.43
FBgn0037081	barc	chr3L	21420388	21433134	-	445.256	0.540719	0.0121536	0.144117	480.939	538.828	564.014	319.688	331.835	436.228
FBgn0027052	STUB1	chr2L	10437548	10439240	+	252.955	0.520355	0.0121529	0.144117	330.81	277.933	285.152	187.944	211.81	224.084
FBgn0037627	CG13318	chr3R	8771246	8772691	-	14.5613	-2.01438	0.012194	0.144396	2.61855	11.7137	3.14506	20.2684	29.418	20.2043
FBgn0083123	Uhg5	chr2R	14621601	14624498	+	162.912	0.869762	0.0122485	0.144643	173.697	242.792	215.961	162.147	80.017	102.858
FBgn0268063	ltl	chr3L	7518997	7528013	+	312.185	0.777905	0.0122317	0.144643	502.761	281.128	399.423	228.48	181.215	280.105
FBgn0260632	dl	chr2L	17436830	17450364	-	88.3028	0.805161	0.0123744	0.1455	108.233	87.32	141.528	69.0969	61.1895	62.4495
FBgn0069913	CG4681	chr2R	24578247	24579827	-	28.3878	-1.4736	0.0124057	0.1455	23.5669	12.7785	8.38683	28.5601	52.9525	44.082
FBgn0035094	CG9380	chr2R	25183628	25255318	-	30.454	-1.67942	0.0123392	0.1455	25.3126	4.25951	13.6286	58.9627	36.4784	44.082
FBgn0030329	prtp	chrX	11716756	11719894	+	7523.39	-0.36216	0.0123789	0.1455	6370.05	7204.96	6176.9	8380.99	8947.79	8059.67
FBgn0015218	eIF4E1	chr3L	9399618	9402460	-	4083.38	0.462846	0.0123926	0.1455	4743.06	5272.21	4183.98	3398.65	3019.47	3882.89
FBgn0032391	escl	chr2L	11990927	11992848	+	964.747	-0.410234	0.0124346	0.14564	853.646	893.433	738.041	1114.76	1150.83	1037.76
FBgn0002174	CG5504	chr2R	23706913	23709026	+	2331.13	-0.370557	0.012473	0.145891	2103.56	2168.09	1828.33	2540	2631.15	2715.64
FBgn0267429	CG45782	chr3L	25236940	25670980	-	37.4875	-1.12169	0.0125673	0.146795	26.1855	29.8166	14.6769	49.7498	57.6593	46.8372
FBgn0037937	Fer3	chr3R	11693410	11694311	-	74.7131	-1.24551	0.0126551	0.14762	68.955	44.7249	18.8704	109.634	118.849	87.2457
FBgn0033687	CG8407	chr2R	12153071	12154263	+	826.589	-0.505035	0.0126774	0.14768	662.492	748.609	638.447	898.26	1156.72	855.008
FBgn0264887	lncRNA:CR44078	chr2L	3861405	3862097	-	13.7674	-2.41851	0.0126965	0.147702	3.49139	9.5839	0	23.9536	23.5344	22.041
FBgn0001280	janA	chr3R	30038622	30039533	-	2005.9	0.575677	0.0127328	0.147924	1977.87	3117.96	2107.19	1608.58	1599.16	1624.61
FBgn0032955	CG2201	chr2L	21614232	21624080	-	157.844	0.604947	0.012764	0.148087	170.205	215.105	186.607	140.036	112.965	122.144
FBgn0032402	CG14945	chr2L	12049418	12052049	+	595.913	-0.60295	0.0128802	0.149233	401.51	571.839	446.598	846.667	711.916	596.944
FBgn0000326	clt	chr2R	21617061	21619079	-	1021.6	0.496071	0.012903	0.149297	1075.35	1300.22	1210.85	699.261	923.726	920.212
FBgn0015075	Ddx1	chr3L	22263369	22266017	+	4809.36	-0.34831	0.0130337	0.150605	4442.8	4082.74	4168.25	5322.3	5816.53	5023.52
FBgn0003716	tkv	chr2L	5219000	5271384	-	579.361	0.596154	0.0130701	0.150719	567.351	777.361	748.524	519.609	368.314	495.005
FBgn0025830	IntS8	chr2R	16850437	16854104	+	1006.41	-0.534902	0.0131234	0.150719	829.206	920.054	716.025	991.31	1402.65	1179.19
FBgn0260990	yata	chr3R	29749219	29754528	+	1357.94	-0.4387	0.0131174	0.150719	1240.32	995.661	1222.38	1445.51	1694.48	1549.3
FBgn0262599	SmydA-3	chr2L	10850141	10854604	+	35.0136	1.41524	0.0131312	0.150719	45.3881	66.0224	40.8858	12.8981	32.9482	11.9389
FBgn0040290	RecQ4	chr3L	8170640	8175978	-	212.458	0.566234	0.0130969	0.150719	287.167	226.819	246.363	150.171	182.392	181.838
FBgn0037539	CG10435	chr3R	8010907	8013201	-	946.644	-0.372406	0.0131782	0.150856	874.594	829.54	770.54	1037.37	1127.3	1040.52
FBgn0030699	CG8578	chrX	15844476	15847858	+	353.947	0.520583	0.0131632	0.150856	430.314	394.005	427.728	335.35	242.405	293.88
FBgn0039937	fd102C	chr4	836986	844529	-	84.0935	1.66692	0.0132088	0.151005	184.171	27.6868	171.93	56.1988	30.5948	33.9799
FBgn0039258	beta4GalT7	chr3R	25023256	25024482	+	1811.12	-0.467579	0.0132265	0.151007	1623.5	1524.91	1411.08	1981.7	2480.53	1845.02
FBgn0038803	CG5191	chr3R	20560865	20573000	+	1093.43	-0.582363	0.0132857	0.151482	673.839	908.341	1045.21	1323.9	1465.02	1144.3
FBgn0034674	CG9304	chr2R	21973122	21976386	+	579.317	0.751154	0.0133558	0.152079	454.754	858.292	868.036	473.544	385.965	435.31
FBgn0031821	KFase	chr2L	6487342	6488756	-	250.306	0.748998	0.013466	0.153132	425.077	266.219	249.508	166.754	218.87	175.41
FBgn0032900	CG14401	chr2L	20869854	20871565	+	119.955	-1.01791	0.0135861	0.153684	102.996	84.1253	50.321	104.106	208.28	169.9
FBgn0034002	CG8079	chr2R	15218379	15224795	+	559.98	-0.413397	0.0135796	0.153684	527.2	476	437.163	652.275	643.667	623.577
FBgn0021895	ytr	chr2R	23847161	23851480	-	1551.76	0.622044	0.0135571	0.153684	1503.92	2139.34	2001.31	1533.95	997.86	1134.19
FBgn0265184	CG44249	chr2R	22066883	22068372	+	55.8164	0.972432	0.0135861	0.153684	57.608	66.0224	98.5452	42.3794	31.7715	38.5718
FBgn0037801	CG3999	chr3R	10251518	10255268	+	39.872	-2.28999	0.0136668	0.153989	19.2027	21.2976	0	49.7498	92.961	56.0209
FBgn0034692	CG13502	chr2R	22085782	22088727	-	76.4962	-0.973383	0.013661	0.153989	41.0239	43.66	70.2397	111.476	120.026	72.5517
FBgn0033447	dila	chr2R	9823082	9827206	-	60.9653	1.09518	0.0136565	0.153989	59.3537	64.9575	124.754	37.773	45.8921	33.0615
FBgn0027600	obst-B	chr2L	10032690	10038954	+	265.18	0.730313	0.0137407	0.154618	380.562	272.609	338.618	193.471	258.879	146.94
FBgn0033453	Sting	chr2R	9842686	9845512	+	172.69	0.662414	0.0137654	0.154695	191.154	239.598	204.429	107.791	130.616	162.552
FBgn0037332	Hcs	chr3R	5474899	5485393	+	220.062	0.506539	0.0138018	0.154699	284.549	251.311	239.025	179.652	172.978	192.859
FBgn0034501	CG13868	chr2R	20308777	20316917	-	1327.46	0.533011	0.0137884	0.154699	1819.02	1412.03	1479.23	1205.97	876.657	1171.85
FBgn0035203	CG9149	chr3L	1302944	1304717	+	1346.01	-0.323087	0.01384	0.154926	1242.06	1176.69	1168.91	1514.6	1460.31	1513.48
FBgn0031043	Naa20A	chrX	19621451	19623074	-	836.642	-0.490619	0.0138793	0.155162	647.653	841.253	598.61	971.042	981.386	979.907
FBgn0028490	CG31705	chr2L	11523021	11528205	-	10426.3	0.542861	0.0139065	0.155265	9583	15344.9	12168.2	8827.82	8041.71	8592.32
FBgn0031950	Herp	chr2L	7796314	7800058	-	1034.61	0.469304	0.0140228	0.156361	1022.98	1386.47	1195.12	801.524	889.601	911.947
FBgn0050015	CG30015	chr2R	10839102	10874771	-	964.852	0.49948	0.0140486	0.156446	1188.82	999.92	1202.46	761.908	691.912	944.09
FBgn0034062	CG8388	chr2R	16009401	16011438	-	367.643	-0.738908	0.0141317	0.157167	295.896	318.398	211.767	326.137	566.003	487.657
FBgn0000119	arr	chr2R	13453640	13483229	-	631.905	0.472346	0.0141969	0.157485	693.042	712.403	798.845	586.863	448.331	551.944
FBgn0260856	Membrin	chr3L	5366455	5367381	+	460.125	0.472304	0.0141901	0.157485	524.582	499.428	579.739	336.272	429.503	391.228
FBgn0037700	CG8149	chr3R	9504656	9505865	+	2300.22	-0.325445	0.0142408	0.157572	2018.9	2053.08	2053.72	2714.13	2553.49	2407.98
FBgn0010786	l(3)02640	chr3L	1334889	1339415	+	1065.87	-0.533828	0.0142414	0.157572	921.728	981.817	708.687	1328.5	1387.35	1067.15
FBgn0035207	Herc4	chr3L	1313696	1318330	+	2915.69	-0.480936	0.0143016	0.158034	2389.86	2583.39	2329.44	2844.03	3277.17	4070.24
FBgn0001142	Gs1	chr2L	132077	134472	+	4136.97	-0.562718	0.0144212	0.158136	2706.7	3462.98	3851.65	5896.27	4788.08	4116.16
FBgn0039073	CG4408	chr3R	23361889	23363574	-	223.082	-1.06799	0.0143715	0.158136	142.274	192.743	97.4968	232.166	195.336	478.474
FBgn0024232	gprs	chr2R	16641243	16651125	+	642.886	0.565864	0.0143808	0.158136	833.57	578.229	890.052	489.206	527.171	539.087
FBgn0263106	DnaJ-1	chr3L	5750029	5752189	-	1712.29	-0.630437	0.0143338	0.158136	1398.3	1054.23	1579.87	2399.04	1580.34	2261.96
FBgn0267228	lncRNA:CR45668	chrX	5882480	5899989	-	56.1257	0.878814	0.014416	0.158136	89.9034	67.0873	60.8045	35.9304	43.5387	39.4902
FBgn0036848	Naxd	chr3L	19096399	19097709	-	843.056	0.363539	0.0143972	0.158136	885.941	1006.31	954.001	733.348	757.809	720.925
FBgn0033754	Ak6	chr2R	12569014	12569847	-	121.523	0.772008	0.0144779	0.158355	152.748	197.002	110.077	87.5227	91.7843	90.0008
FBgn0004066	Prosalpha4	chrX	16276270	16277587	+	11218.3	-0.354265	0.0144671	0.158355	10744.8	9637.14	9160.51	12059.7	13388.7	12319.1
FBgn0038250	CG3505	chr3R	14657447	14659228	+	36.1474	-2.05922	0.014691	0.160278	17.457	23.4273	1.04835	35.9304	51.7757	87.2457
FBgn0050203	CG30203	chr2R	12310689	12313834	+	268.552	0.555112	0.014683	0.160278	291.531	331.177	336.521	189.786	202.396	259.9
FBgn0267791	HnRNP-K	chr2R	20587551	20606854	+	9896.38	-0.355557	0.0147576	0.1608	9387.48	8673.43	7987.4	11547.5	11426	10356.5
FBgn0036713	Mip	chr3L	17344947	17349666	-	799.472	0.676753	0.0148198	0.161273	716.609	1283.18	951.905	640.298	514.227	690.619
FBgn0035844	CG13676	chr3L	8141868	8151813	-	75.5367	0.820661	0.0148658	0.161569	102.123	116.072	71.288	56.1988	50.599	56.9393
FBgn0003892	ptc	chr2R	8649649	8665223	+	356.241	-0.547172	0.0148939	0.16167	275.82	241.727	351.198	435.771	393.025	439.902
FBgn0034487	Efhc1.2	chr2R	20239936	20242873	+	27.0145	-2.23509	0.0149674	0.162059	11.347	17.038	0	42.3794	35.3016	56.0209
FBgn0030749	AnxB11	chrX	16416958	16422265	-	600.041	0.541674	0.0149519	0.162059	727.083	740.09	667.801	484.6	388.318	592.352
FBgn0032726	CG10621	chr2L	18952206	18954431	-	63.3076	1.23534	0.0150304	0.162536	55.8623	144.823	66.0462	47.9072	37.6551	27.5513
FBgn0026630	nes	chr3L	19257282	19260679	-	506.424	0.594907	0.0150938	0.163017	473.084	760.323	595.465	411.818	367.137	430.718
FBgn0026015	Top3beta	chrX	6284138	6287990	-	2709.94	-0.339306	0.0152346	0.164331	2383.75	2577	2217.27	2946.29	3114.78	3020.54
FBgn0000808	gd	chrX	11985154	11987764	-	120.668	-0.803478	0.0153556	0.165429	85.5391	68.1522	110.077	120.689	149.444	190.104
FBgn0029524	CG3176	chrX	481862	482768	+	428.311	-0.665725	0.0154526	0.166266	403.256	286.452	302.974	412.739	664.848	499.596
FBgn0016075	vkg	chr2L	5012144	5028191	-	1403.22	1.21568	0.0156223	0.167882	789.928	2903.92	2192.11	1127.66	437.74	967.968
FBgn0034012	Hr51	chr2R	15331325	15339384	+	505.47	-0.523756	0.0156799	0.168289	402.383	470.676	371.117	678.071	611.895	498.678
FBgn0038540	CG14321	chr3R	17733598	17734381	+	1770.86	-0.722423	0.0157549	0.168593	1379.1	1750.66	879.568	1810.34	2549.96	2255.53
FBgn0030137	CG15317	chrX	9555607	9556544	-	208.375	-0.654038	0.0157345	0.168593	154.494	192.743	138.383	202.684	296.534	265.411
FBgn0069973	CG40485	chrX	22960609	22962360	-	345.576	0.919433	0.015767	0.168593	570.843	424.886	359.585	185.18	369.49	163.471
FBgn0033945	CG12868	chr2R	14604549	14605297	-	53.8098	0.917023	0.0158211	0.168752	78.5564	80.9307	51.3693	32.2452	41.1852	38.5718
FBgn0033737	Nup54	chr2R	12428449	12431099	-	2220.34	-0.370229	0.0158139	0.168752	2050.32	1909.33	1850.34	2458.93	2753.53	2299.61
FBgn0015575	alpha-Est7	chr3R	7519563	7523753	-	181.469	-1.01613	0.0159214	0.169401	83.7934	187.418	89.11	218.346	328.305	181.838
FBgn0085433	CG34404	chr3R	15363786	15367665	-	1607.17	-0.339248	0.0159082	0.169401	1318	1474.86	1464.55	1745.85	1870.99	1768.79
FBgn0050383	CG30383	chr2R	7823943	7825141	-	29.6022	1.19571	0.0159466	0.16946	28.804	50.0493	45.0792	22.111	14.1207	17.4491
FBgn0038921	CG6332	chr3R	22014697	22016212	+	29.2967	-1.28602	0.0159861	0.169669	12.2199	12.7785	26.2088	32.2452	48.2456	44.082
FBgn0004379	Klp67A	chr3L	9362636	9367046	-	540.932	0.521589	0.0160265	0.169889	511.489	744.35	657.317	433.929	474.219	424.29
FBgn0011204	cue	chr3L	1503226	1517271	-	984.659	-0.458164	0.0160968	0.170424	683.44	862.551	943.518	1114.76	1143.77	1159.91
FBgn0032292	EMC3	chr2L	10731400	10732423	-	2200.61	-0.452074	0.0162308	0.171437	1692.45	2178.74	1704.62	2422.08	2817.07	2388.7
FBgn0063494	GstE6	chr2R	18406011	18406761	+	172.29	0.941796	0.0162523	0.171437	137.037	327.982	214.912	90.2866	129.439	134.083
FBgn0025643	CG3588	chrX	2919770	2924426	+	37.9325	1.1168	0.0162348	0.171437	56.7351	36.2058	62.9012	19.3471	21.181	31.2248
FBgn0025725	alphaCOP	chr3L	1641066	1645199	-	8296.34	-0.279411	0.0164458	0.173265	7522.21	7534.01	7429.68	8930.08	9437.3	8924.78
FBgn0047114	CG31142	chr3R	23929243	23929988	+	139.592	0.633788	0.0165122	0.173328	147.511	192.743	168.785	94.8931	127.086	106.532
FBgn0002921	Atpalpha	chr3R	20948714	20976239	+	10398.9	0.709641	0.0165085	0.173328	15514.9	8621.25	14582.6	9583.28	6120.13	7971.5
FBgn0040859	lncRNA:CR32658	chrX	12091264	12092272	+	28.1016	-1.91559	0.0164729	0.173328	19.2027	14.9083	1.04835	53.4349	42.362	37.6534
FBgn0025866	CalpB	chr3L	9888762	9893319	+	442.933	0.606946	0.0166765	0.174839	403.256	553.736	647.882	397.077	325.952	329.697
FBgn0031245	CG3625	chr2L	283385	291795	-	2157.96	-0.434294	0.0167031	0.174904	1639.21	2038.18	1829.38	2528.95	2738.23	2173.8
FBgn0037653	Iru	chr3R	9006456	9008030	+	2793.67	-0.320925	0.0167685	0.175376	2500.71	2447.09	2504.52	3235.58	3204.21	2869.92
FBgn0052207	hpRNA:CR32207	chr3L	19477329	19478720	-	1116.17	0.402625	0.0168219	0.17572	1318.87	1389.67	1103.92	926.82	986.092	971.641
FBgn0262848	CR43212	chrX	11595655	11597545	+	58.808	0.929482	0.0169818	0.177175	63.7179	63.8927	103.787	34.0878	42.362	45.0004
FBgn0022981	rpk	chr3R	4645981	4648884	+	45.0561	0.848588	0.017119	0.178045	56.7351	59.6332	57.6594	34.0878	28.2413	33.9799
FBgn0033672	rho-7	chr2R	11986513	11988787	-	659.155	-0.412209	0.0171272	0.178045	611.867	495.168	589.174	743.483	786.05	729.19
FBgn0260858	Ykt6	chrX	7920409	7921966	+	2213.47	-0.313905	0.0170902	0.178045	2071.27	1990.26	1858.73	2438.66	2502.89	2419
FBgn0004050	z	chrX	2447769	2450550	+	4790.07	-0.393754	0.0173158	0.179788	4393.05	3744.11	4283.57	5881.53	5625.9	4812.29
FBgn0013548	l(2)dtl	chr2R	23702477	23705403	+	1322.11	-0.358443	0.0177601	0.184178	1092.81	1169.24	1213.99	1512.76	1579.16	1364.71
FBgn0032899	CG9338	chr2L	20865215	20867709	+	2552.1	0.980082	0.0179177	0.185588	1887.97	5797.19	2476.21	1700.71	1962.77	1487.77
FBgn0029722	CG7024	chrX	4705309	4707504	+	35.8776	-2.28854	0.0179874	0.185952	23.5669	12.7785	0	46.9859	90.6075	41.3269
FBgn0033051	Strica	chr2R	6020311	6023144	-	25.104	1.35578	0.0179961	0.185952	53.2437	31.9463	23.0638	11.9768	12.9439	17.4491
FBgn0037382	Hpr1	chr3R	5818794	5821440	-	1968.58	-0.367279	0.0181018	0.186596	1587.71	1881.64	1688.9	2292.17	2307.55	2053.49
FBgn0029950	CG9657	chrX	7418594	7422142	+	504.862	0.954967	0.0180972	0.186596	332.555	1037.19	629.012	375.887	308.301	346.228
FBgn0038814	CG15923	chr3R	20611251	20616901	-	26.307	1.17858	0.018176	0.187136	26.1855	43.66	39.8374	18.4258	14.1207	15.6124
FBgn0030731	Mfe2	chrX	16270951	16273815	+	3249.39	-0.38425	0.0183528	0.188731	3198.99	2709.05	2548.55	3523.94	3872.59	3643.2
FBgn0039355	CG4730	chr3R	25677072	25678682	-	178.159	-0.862593	0.0183989	0.188886	158.858	122.461	97.4968	142.8	271.823	275.513
FBgn0051076	CG31076	chr3R	26989035	26989852	-	56.6138	-1.4514	0.0184118	0.188886	45.3881	8.51902	36.6924	62.6479	112.965	73.4701
FBgn0035402	Usp5	chr3L	3145405	3148358	-	10076.6	-0.284192	0.0184852	0.189412	9130.87	8741.58	9389.05	11197.4	11305.9	10694.5
FBgn0015803	RtGEF	chr2L	20350434	20365254	+	679.232	0.644099	0.018628	0.190649	755.887	680.457	1049.4	664.252	437.74	487.657
FBgn0004360	Wnt2	chr2R	9494166	9503188	+	313.365	0.448311	0.018682	0.190974	355.249	368.448	360.633	249.67	300.064	246.125
FBgn0032350	CG6287	chr2L	11151506	11155721	-	4790.65	-0.566029	0.0187893	0.191514	4268.23	4087	3232.07	4680.16	7267.43	5209.03
FBgn0050196	CG30196	chr2R	22654805	22655392	-	53.6652	1.21805	0.0188016	0.191514	34.9139	108.618	81.7715	35.9304	34.1249	26.6329
FBgn0000256	capu	chr2L	3872646	3902860	-	587.561	0.492461	0.0187614	0.191514	612.74	826.345	621.673	445.905	507.167	511.535
FBgn0036732	Oatp74D	chr3L	17487118	17511693	+	1304.9	0.825143	0.0188472	0.191751	1049.16	2316.11	1639.62	1191.23	955.498	677.761
FBgn0027082	ProRS-m	chr3L	2650161	2651850	-	461.29	0.51467	0.018885	0.191908	447.771	603.786	576.594	329.823	413.029	396.738
FBgn0032290	CG6443	chr2L	10728978	10730302	+	825.791	-0.364916	0.0189919	0.192632	748.904	684.716	731.751	987.625	944.907	856.845
FBgn0032642	CG5110	chr2L	17481231	17482037	+	1170.84	-0.399442	0.0190011	0.192632	1141.69	923.249	963.437	1338.64	1410.89	1247.15
FBgn0031992	Acbp1	chr2L	8161796	8162452	-	2669.96	-0.477116	0.0190666	0.192807	2700.59	1984.93	2010.74	2786.91	3394.84	3141.76
FBgn0029134	Prosbeta5	chr2R	10819978	10821178	+	14066.3	-0.4088	0.0190981	0.192807	13799.7	12044.8	10414.3	15085.2	17148.4	15905.3
FBgn0001269	inv	chr2R	11474465	11509695	+	319.714	-0.497593	0.0191029	0.192807	252.253	299.231	244.266	427.479	350.663	344.391
FBgn0261674	CG42709	chr3L	12790192	12796084	+	712.9	0.407477	0.019108	0.192807	716.609	845.513	877.472	623.715	573.063	641.026
FBgn0028836	CSN7	chr2R	8421033	8428577	+	3804.93	-0.390423	0.0192061	0.19342	3181.53	3409.74	3288.68	4939.97	4193.83	3815.85
FBgn0265819	lncRNA:CR44608	chr2L	4228921	4229458	+	19.275	-2.14049	0.0192137	0.19342	9.60133	11.7137	0	35.9304	31.7715	26.6329
FBgn0046247	CG5938	chr3R	27274794	27277418	+	1226.14	-0.365717	0.0192739	0.193799	1053.53	1110.67	1050.45	1496.18	1406.18	1239.81
FBgn0027779	VhaSFD	chr2L	16722883	16727826	-	2784.56	0.609228	0.0193098	0.193932	2602.83	3743.05	3746.81	2780.46	1765.08	2069.1
FBgn0035099	CG6845	chr3L	146433	149056	+	745.869	0.589073	0.0193821	0.194102	732.32	877.459	1078.76	483.678	584.83	718.17
FBgn0036502	CG7841	chr3L	15505188	15508252	-	132.355	0.694464	0.0193805	0.194102	143.147	206.586	141.528	117.925	89.4308	95.5111
FBgn0036305	CG10984	chr3L	12750119	12753402	+	632.283	0.438595	0.0193944	0.194102	809.13	653.835	720.219	591.469	483.632	535.413
FBgn0030743	CG9921	chrX	16331281	16333600	-	667.799	-0.577579	0.019423	0.194117	583.063	581.423	442.405	761.908	989.623	648.373
FBgn0036391	CG17364	chr3L	13977905	13993400	-	161.197	0.76917	0.0194411	0.194117	165.841	183.159	261.04	155.698	97.6679	103.776
FBgn0039110	RanBP3	chr3R	23750937	23752834	-	5687.62	-0.31168	0.0195193	0.194123	4883.59	5255.17	5088.71	6762.28	6093.06	6042.91
FBgn0262685	CG43155	chrX	11459786	11476504	+	37.6596	1.34427	0.0194681	0.194123	28.804	83.0605	50.321	27.6388	22.3577	13.7756
FBgn0035092	Nplp1	chr2R	25032377	25040377	+	2568.54	0.775036	0.0194959	0.194123	2210.05	3999.68	3518.27	2423	1250.85	2009.41
FBgn0031042	CG14221	chrX	19618819	19621245	-	69.671	-0.983982	0.019532	0.194123	36.6596	70.2819	33.5473	93.9718	108.258	75.3068
FBgn0027057	CSN1b	chr3L	18903057	18904930	-	2857.81	-0.404159	0.0195895	0.19447	2256.31	2715.44	2409.12	3652.92	3180.68	2932.37
FBgn0260755	CG42553	chr3L	834093	835515	+	217.985	0.544127	0.0196175	0.194523	236.542	297.101	242.17	192.55	187.099	152.45
FBgn0000422	Ddc	chr2L	19116483	19120306	-	1274.94	0.56881	0.0196749	0.194578	1328.48	1686.77	1554.71	1325.74	877.834	876.13
FBgn0031048	CG12237	chrX	19641191	19642869	-	3485.67	0.340068	0.019691	0.194578	3913.85	4028.43	3740.52	2957.35	3390.13	2883.7
FBgn0036187	RIOK1	chr3L	11646234	11648474	-	128.663	0.564295	0.0196702	0.194578	151.876	166.121	142.576	94.8931	103.551	112.96
FBgn0023518	trr	chrX	1881313	1889950	-	1822.15	-0.3363	0.019803	0.194735	1645.32	1504.67	1681.56	2030.53	2156.93	1913.89
FBgn0051875	CG31875	chr2L	9995561	10002736	-	51.4065	1.19599	0.0197561	0.194735	64.5908	106.488	44.0308	35.9304	18.8275	38.5718
FBgn0011581	Ms	chr3R	24341551	24343825	+	1185.94	0.822192	0.0198061	0.194735	913.872	2303.33	1328.26	779.413	815.468	975.315
FBgn0026777	Rad23	chr4	308093	310822	+	793.172	0.565536	0.0197325	0.194735	1112.88	873.2	854.408	644.904	501.283	772.354
FBgn0030993	Mec2	chrX	19188035	19190193	+	41.9984	1.33093	0.0198201	0.194735	53.2437	31.9463	95.4001	25.7962	15.2974	30.3064
FBgn0003326	sca	chr2R	12780541	12802010	+	540.495	0.521734	0.0198976	0.195274	582.19	679.392	651.027	468.016	347.133	515.209
FBgn0035987	Cpsf5	chr3L	9411038	9413835	+	7359.29	-0.365381	0.0199239	0.195309	6424.16	6754.52	6118.19	9095.92	8445.33	7317.62
FBgn0041721	snRNA:U12	chr3L	16653769	16654006	+	66.324	1.03773	0.0199906	0.19574	112.597	106.488	48.2242	43.3007	50.599	36.735
FBgn0035907	GstO1	chr3L	8523742	8524866	-	136.731	0.553526	0.0200228	0.195832	151.876	182.094	154.108	117.004	110.612	104.695
FBgn0037901	Exd2	chr3R	11433488	11435703	-	1933.86	-0.444922	0.020077	0.196139	1857.42	1463.14	1592.45	1922.74	2477	2290.43
FBgn0031351	CG14352	chr2L	1611410	1612576	+	118.854	0.721291	0.0201833	0.196953	139.656	141.629	162.495	63.5691	96.4911	109.287
FBgn0063492	GstE8	chr2R	18407834	18408955	+	122.652	0.574914	0.020227	0.197141	139.656	137.369	163.543	106.87	92.961	95.5111
FBgn0035578	CG13707	chr3L	4837791	4840108	-	170.021	-0.597731	0.0202484	0.197141	152.748	130.98	121.609	166.754	229.461	218.573
FBgn0038610	CG7675	chr3R	18378124	18381178	-	75.5783	-1.07747	0.0203473	0.197728	76.8107	24.4922	44.0308	95.8144	101.198	111.123
FBgn0052547	CG32547	chrX	18443027	18479487	-	185.189	0.641961	0.0203547	0.197728	210.356	266.219	201.284	143.722	114.142	175.41
FBgn0038593	Vps39	chr3R	18271189	18274446	-	756.365	-0.366721	0.0204393	0.198194	611.867	670.873	700.3	859.565	800.17	895.416
FBgn0043550	Tsp68C	chr3L	13843656	13845316	+	53.0842	-0.915143	0.0204488	0.198194	32.2954	50.0493	28.3055	76.4672	58.8361	72.5517
FBgn0040237	bor	chr3R	16261355	16264115	-	2391.23	0.443507	0.0206374	0.199797	2376.77	3042.36	2848.38	2065.54	2259.3	1755.02
FBgn0037435	CG18048	chr3R	6346111	6347519	+	563.976	0.374884	0.0207156	0.200328	600.52	631.473	678.284	479.072	522.464	472.045
FBgn0004034	y	chrX	356509	361245	+	22.7798	-1.50066	0.0208189	0.201003	5.23709	12.7785	17.822	33.1665	44.7154	22.9594
FBgn0035065	CG3589	chr2R	24783555	24785542	+	888.799	-0.472015	0.0208321	0.201003	792.546	687.911	752.718	857.723	1217.91	1023.99
FBgn0027660	blot	chr3L	17396031	17421514	-	336.633	0.722354	0.0209018	0.201449	275.82	473.871	508.451	306.79	227.107	227.757
FBgn0086134	Prosalpha2	chr3R	12431321	12432556	+	11202.2	-0.341151	0.0210092	0.202258	10620.8	10072.7	8957.13	12115	13374.6	12073
FBgn0031631	CG3225	chr2L	4815613	4818245	-	325.491	-0.508715	0.0211443	0.20333	299.387	242.792	263.137	322.452	433.033	392.146
FBgn0051100	CG31100	chr3R	8995229	9003650	-	23.2711	1.22657	0.0211873	0.203517	21.8212	39.4005	36.6924	12.8981	14.1207	14.694
FBgn0260049	flr	chr3L	13412843	13416453	+	9548.02	-0.366295	0.0212447	0.20384	9366.54	7737.4	7922.4	11362.3	10947	9952.44
FBgn0001202	hook	chr2L	19030844	19033498	-	1461.92	-0.359771	0.0214053	0.205152	1367.75	1278.92	1194.07	1581.86	1796.85	1552.05
FBgn0032233	dpr19	chr2L	10376168	10379905	+	460.446	0.483166	0.0215897	0.20623	488.795	614.435	507.403	428.401	393.025	330.615
FBgn0040010	CG17493	chr2L	22550064	22556295	+	719.053	0.621744	0.0215457	0.20623	1111.14	637.862	865.94	649.511	485.986	563.883
FBgn0042712	HBS1	chr3L	1862881	1865240	-	2591.85	-0.354411	0.0215716	0.20623	2318.29	2190.45	2315.81	2984.06	3161.85	2580.64
FBgn0261794	kcc	chr2R	23907654	23925066	+	2357.25	0.496754	0.0216435	0.206514	2205.69	2808.08	3264.57	2125.42	1715.66	2024.1
FBgn0000351	cort	chr2L	6674682	6676635	-	165.06	-0.526819	0.0216698	0.206536	146.639	128.85	129.996	173.203	197.689	213.982
FBgn0025790	TBPH	chr2R	23859067	23862593	-	4006.41	-0.383546	0.0217367	0.206944	3331.66	3223.39	3875.76	4811.91	4745.72	4050.04
FBgn0015801	Reg-5	chr2R	24788008	24793410	-	314.588	0.87854	0.0218554	0.207844	278.439	532.439	412.003	143.722	205.926	315.003
FBgn0000504	dsx	chr3R	7924323	7967408	-	71.4519	0.78907	0.0219889	0.208883	83.7934	73.4766	114.27	58.0414	54.1292	45.0004
FBgn0026417	Hus1-like	chr3R	4808336	4812096	-	338.074	-0.446939	0.0220685	0.209407	271.456	323.723	263.137	366.674	417.736	385.718
FBgn0003206	Ras64B	chr3L	4139076	4141398	+	375.198	0.491862	0.0221341	0.209798	464.355	450.443	401.519	347.327	254.172	333.37
FBgn0031745	rau	chr2L	5859769	5879498	-	95.9311	0.672016	0.0222629	0.210554	103.869	106.488	143.624	77.3885	67.0731	77.1436
FBgn0020278	loco	chr3R	22619968	22639387	-	2084.89	-0.314312	0.0222421	0.210554	1954.31	1754.92	1866.07	2194.52	2395.8	2343.69
FBgn0028482	bdl	chr2L	4324554	4331830	+	1724.58	0.617139	0.0223013	0.210686	1415.76	2501.4	2347.26	1551.46	1253.21	1278.38
FBgn0037164	CG11438	chr3L	22465619	22468076	+	75.1239	1.15636	0.0223328	0.210752	166.714	90.5146	53.466	43.3007	60.0128	36.735
FBgn0033304	Cyp6a13	chr2R	8570499	8572147	+	280.022	-0.740438	0.0223974	0.211044	144.893	211.911	272.572	389.707	396.555	264.492
FBgn0266084	Fhos	chr3L	8753619	8798719	+	128.197	0.844287	0.0224129	0.211044	244.398	127.785	121.609	95.8144	85.9007	93.6743
FBgn0086706	pix	chr3L	8972056	8974765	-	7281.43	0.438489	0.0225054	0.211452	6835.28	8852.33	9451.95	6670.15	5708.28	6170.57
FBgn0052109	CG32109	chr3L	12745344	12746770	+	203.449	0.481761	0.0224885	0.211452	213.848	252.376	245.315	180.573	170.625	157.961
FBgn0036984	CG13248	chr3L	20407103	20410566	-	1605.54	0.794027	0.0226941	0.212529	1154.78	2828.32	2127.11	1426.16	1034.34	1062.56
FBgn0038129	TBC1D5	chr3R	13269137	13272011	-	1014.02	-0.437249	0.0226511	0.212529	928.711	843.383	811.425	1044.75	1376.76	1079.09
FBgn0033518	Prx2540-2	chr2R	10418718	10419761	+	177.354	-1.48996	0.0226808	0.212529	131.8	93.7092	53.466	153.856	541.292	90.0008
FBgn0039802	dj-1beta	chr3R	30807117	30807978	+	4160.72	-0.57709	0.0227418	0.212744	3670.33	3975.19	2372.42	4432.34	5695.33	4818.72
FBgn0037792	TAF1B	chr3R	10140103	10144184	-	228.485	-0.550276	0.022777	0.212841	219.958	171.445	164.591	250.591	252.995	311.329
FBgn0052817	CG32817	chrX	479066	480166	+	140.797	-0.819289	0.0229487	0.214213	143.147	83.0605	78.6265	142.8	223.577	173.573
FBgn0037151	CG7130	chr3L	22075056	22075756	-	106.786	0.806072	0.0230189	0.214635	89.0305	158.667	160.398	75.5459	67.0731	90.0008
FBgn0003375	Sgs5	chr3R	17595362	17596112	+	41.4959	-1.97614	0.0231174	0.214698	15.7113	15.9732	18.8704	152.013	10.5905	35.8167
FBgn0034512	CG18067	chr2R	20534245	20535835	+	350.697	-0.506508	0.0231174	0.214698	302.878	319.463	246.363	394.313	476.572	364.595
FBgn0035194	Psf1	chr3L	1246986	1247677	-	286.874	-0.606501	0.0231256	0.214698	236.542	263.025	182.413	368.517	398.909	271.839
FBgn0004569	aos	chr3L	16470386	16483650	-	185.201	0.587645	0.0230598	0.214698	258.363	173.575	234.831	152.013	156.504	135.92
FBgn0037378	CG2046	chr3R	5793308	5794317	-	1815.98	-0.388161	0.0231793	0.214753	1642.7	1615.42	1460.36	1896.02	2354.62	1926.75
FBgn0015359	CG2034	chr3L	2257456	2258922	+	1121.54	-0.424204	0.0231814	0.214753	976.717	1076.59	819.812	1299.94	1386.18	1170.01
FBgn0052791	DIP-alpha	chrX	3507245	3571649	-	149.414	1.07174	0.0232905	0.215299	322.954	90.5146	193.945	102.263	81.1938	105.613
FBgn0025682	scf	chr3L	1298672	1300389	+	5194.94	0.383345	0.023287	0.215299	5374.13	6541.54	5728.2	4142.13	4365.64	5018
FBgn0058470	CG40470	chr3L	23839860	23986410	-	344.375	0.642805	0.0233313	0.215445	545.53	325.853	387.891	317.846	257.702	231.431
FBgn0039897	CG1674	chr4	230730	245903	+	83.9615	1.18761	0.0235131	0.216658	176.315	44.7249	128.947	57.1201	47.0689	49.5923
FBgn0030457	CG12096	chrX	13159604	13162854	+	1276.54	-0.328422	0.0234907	0.216658	1062.26	1185.21	1149	1470.38	1336.76	1455.63
FBgn0083987	snRNA:U11	chr3L	3893056	3893330	-	40.1047	0.968421	0.0237984	0.219052	55.8623	53.2439	50.321	21.1897	22.3577	37.6534
FBgn0038150	yellow-e3	chr3R	13403423	13404870	-	95.0998	0.862602	0.0238699	0.219241	92.5219	167.186	109.029	78.3098	48.2456	75.3068
FBgn0036484	Pex3	chr3L	15144355	15146379	+	1184.13	0.436321	0.0238673	0.219241	1213.26	1479.12	1393.26	852.195	1043.75	1123.17
FBgn0011701	repo	chr3R	18236192	18239602	+	2573.82	-0.411311	0.02422	0.222219	2052.07	2589.78	1986.63	2709.52	2980.64	3124.31
FBgn0030954	CCKLR-17D3	chrX	18764483	18774027	-	789.055	-0.376385	0.0243303	0.222993	740.175	718.793	600.706	885.362	904.899	884.396
FBgn0051869	CG31869	chr2L	10772038	10801109	-	161.239	0.705427	0.02451	0.224294	150.13	224.689	225.396	155.698	105.905	105.613
FBgn0030025	CG2147	chrX	8240684	8241483	+	1571.93	-0.363597	0.0245244	0.224294	1451.55	1340.68	1331.41	1627.92	1987.48	1692.57
FBgn0011274	Dif	chr2L	17413248	17433161	-	94.4728	0.753627	0.024585	0.224609	130.054	85.1902	140.479	81.0737	69.4266	60.6128
FBgn0051864	Qtzl	chr2L	11995740	11996723	+	1153.01	-0.352136	0.0246262	0.224746	1065.75	973.298	999.081	1301.79	1402.65	1175.52
FBgn0050379	CG30379	chr2R	7939956	7941870	+	289.005	-0.609539	0.0247	0.225181	170.205	280.063	236.928	402.605	328.305	315.921
FBgn0031682	CG5828	chr2L	5093976	5095910	+	710.157	-0.456009	0.0247466	0.225367	588.3	682.587	525.225	747.168	942.554	775.109
FBgn0011695	EbpIII	chr2R	24026172	24027518	+	42.4982	0.915052	0.0248123	0.225727	68.0822	56.4385	41.9341	25.7962	30.5948	32.1431
FBgn0002948	nod	chrX	11580772	11585750	+	699.429	0.498185	0.0249926	0.227126	715.736	781.62	959.243	578.571	671.908	489.494
FBgn0038294	Mf	chr3R	15170625	15181510	-	54.3054	0.944197	0.0252722	0.229425	45.3881	93.7092	75.4814	40.5368	37.6551	33.0615
FBgn0028688	Rpn7	chr3R	22460662	22462054	-	9839.88	-0.281148	0.0253689	0.230059	9290.6	8535	8826.09	11014	11077.7	10295.9
FBgn0013755	Bro	chr3L	1647869	1648612	+	51.5432	-0.756908	0.0254409	0.23047	34.9139	39.4005	40.8858	70.0182	58.8361	65.2047
FBgn0004463	RpIII128	chr2R	12039041	12042623	+	1233.5	-0.421295	0.0254735	0.230522	940.931	1110.67	1112.3	1212.42	1587.4	1437.26
FBgn0031649	hoe2	chr2L	4933047	4936450	-	1034.11	0.60352	0.0256149	0.230647	888.56	1645.24	1208.75	898.26	764.869	798.987
FBgn0259740	CG42394	chr3R	10849825	10851788	+	1094.21	0.569842	0.0256013	0.230647	979.336	1619.68	1324.07	1018.03	863.713	760.415
FBgn0034921	DCP1	chr2R	23888764	23890276	-	2391.55	-0.372918	0.0255146	0.230647	2217.91	2136.14	1897.52	2674.51	2995.93	2427.27
FBgn0022355	Tsf1	chrX	18387084	18390344	+	10589.6	0.493508	0.0255639	0.230647	11244.9	14767.7	11137.7	7344.54	8592.42	10450.2
FBgn0004108	Nrt	chr3L	16766072	16777465	+	7030.13	0.37542	0.0256215	0.230647	8161.13	7042.04	8616.41	6745.7	5567.07	6048.42
FBgn0036910	Cyp305a1	chr3L	19810403	19813339	-	57.2311	-0.963026	0.0256718	0.230859	34.9139	51.1141	30.4022	90.2866	87.0774	49.5923
FBgn0038950	CG5382	chr3R	22364573	22365983	-	2152.18	-0.329542	0.0257113	0.230972	2031.99	1913.59	1775.91	2232.29	2539.36	2419.92
FBgn0029804	CG3097	chrX	5765855	5770780	-	580.815	-0.697557	0.0259854	0.232705	604.884	345.02	378.455	535.271	859.007	762.252
FBgn0038827	Fancd2	chr3R	20810804	20816190	-	297.613	0.61136	0.0259457	0.232705	431.187	353.539	293.539	197.156	295.357	214.9
FBgn0267666	lncRNA:CR46004	chr3L	10306678	10320600	+	77.718	1.26617	0.0259603	0.232705	201.628	47.9195	79.6748	41.4581	42.362	53.2658
FBgn0003950	unc	chrX	21111414	21116914	-	75.062	0.758351	0.0260845	0.233349	89.0305	77.7361	116.367	46.9859	54.1292	66.1231
FBgn0033031	CG8245	chr2R	5668383	5669986	+	692.364	0.492222	0.0261826	0.233498	782.945	904.081	741.186	471.702	563.65	690.619
FBgn0035149	MED30	chr3L	652987	654089	-	818.865	-0.371702	0.0261548	0.233498	748.904	747.544	644.737	866.936	1001.39	903.682
FBgn0023000	mth	chr3L	343378	346957	-	281.177	-0.590715	0.0261613	0.233498	219.958	189.548	264.185	367.596	260.055	385.718
FBgn0027054	CSN4	chr2R	7972175	7974099	+	3891.5	-0.327193	0.0262307	0.233684	3608.36	3498.12	3248.85	4069.35	4745.72	4178.61
FBgn0042693	wrd	chr3R	18167757	18180049	+	4526.46	-0.401613	0.0262899	0.233969	4236.81	3229.77	4234.3	5376.66	5242.29	4838.92
FBgn0031888	Pvf2	chr2L	7069536	7084635	-	53.5948	0.886404	0.0263275	0.234061	54.9894	75.6063	78.6265	41.4581	25.8879	45.0004
FBgn0003149	Prm	chr3L	8732858	8745310	-	104.944	0.809496	0.0264447	0.23486	167.587	127.785	105.884	96.7357	51.7757	79.8987
FBgn0045866	bai	chr3R	25039374	25040443	+	4976.3	-0.321303	0.0265834	0.235849	4441.93	4342.57	4488	5385.87	6110.71	5088.72
FBgn0034703	CG3045	chr2R	22172803	22174691	-	101.882	0.748628	0.0266228	0.235955	117.835	95.839	169.833	80.1524	65.8964	81.7354
FBgn0037773	CG5359	chr3R	9999771	10001276	-	207.263	-0.610651	0.0269137	0.238287	192.027	122.461	177.172	212.818	263.586	275.513
FBgn0045064	bwa	chr2L	20066391	20073719	+	522.858	-0.679259	0.0269534	0.238393	446.026	331.177	428.776	472.623	561.296	897.253
FBgn0261800	LanB1	chr2L	7811438	7820771	+	931.928	-0.695201	0.0270285	0.238812	974.099	462.157	698.203	1055.8	1023.75	1377.56
FBgn0040239	bc10	chr3L	5565231	5566765	+	158.389	0.676802	0.02712	0.239374	237.415	166.121	181.365	117.925	94.1377	153.369
FBgn0034033	CG8204	chr2R	15573144	15573991	-	399.464	-0.453084	0.0272321	0.23996	337.792	364.188	309.264	398.919	528.348	458.269
FBgn0261363	PPO3	chr2R	23064769	23067183	+	196.41	-0.67904	0.0272421	0.23996	195.518	125.656	131.044	224.795	301.241	200.206
FBgn0051523	CG31523	chr3R	4465421	4479207	-	289.879	0.555408	0.0274679	0.241449	422.459	263.025	349.102	226.638	236.521	241.533
FBgn0015282	Rpt2	chr3R	23929873	23931558	-	11199	-0.32506	0.0274698	0.241449	10978.7	9658.44	9189.86	11793.5	12914.5	12658.9
FBgn0011659	Mlh1	chr2R	8170274	8172401	+	771.273	0.402476	0.0275235	0.241449	885.068	861.486	886.907	591.469	775.459	627.251
FBgn0036777	CG7341	chr3L	18112959	18121003	+	128.252	0.733307	0.0275064	0.241449	109.106	182.094	189.752	113.319	87.0774	88.1641
FBgn0039867	CstF50	chr3R	31735503	31736963	-	2207.57	-0.382403	0.027581	0.241461	2066.9	1986	1696.24	2362.19	2795.89	2338.18
FBgn0036194	Dph1	chr3L	11693879	11696963	-	1235.39	-0.375561	0.0275543	0.241461	1148.67	1027.61	1050.45	1561.59	1239.09	1384.91
FBgn0000492	Dr	chr3R	29556386	29565244	+	188.737	0.764573	0.0276506	0.241823	217.339	231.078	265.233	167.675	81.1938	169.9
FBgn0029766	CG15784	chrX	5429571	5432526	+	463.313	-0.625707	0.0278383	0.243217	460.864	286.452	344.908	451.433	698.972	537.25
FBgn0085434	NaCP60E	chr2R	24891614	24921677	+	613.206	1.06646	0.0278919	0.243438	1388.7	310.944	790.458	478.151	335.366	375.616
FBgn0029861	CG3815	chrX	6295389	6298970	+	1951.18	-0.311405	0.0279823	0.243979	1822.51	1697.42	1703.57	2213.86	2272.25	1997.47
FBgn0027841	CstF64	chr3R	18659618	18661126	+	1703.2	-0.443858	0.0280681	0.24448	1525.74	1630.33	1173.11	1818.63	2180.46	1890.94
FBgn0010246	Myo61F	chr3L	1318480	1329617	+	261.226	-0.537788	0.0281756	0.245167	165.841	219.365	254.75	307.712	291.827	327.86
FBgn0017545	RpS3A	chr4	65225	67207	-	26004	0.555034	0.0283071	0.246063	29351.3	39910.6	23574.3	17772.6	21956.4	23459
FBgn0036846	MESR6	chr3L	19092670	19094760	+	1906.14	-0.598315	0.0285352	0.247795	1668.01	1309.8	1571.48	1685.04	2120.45	3082.07
FBgn0040347	mus81	chrX	941075	943229	+	324.719	-0.426614	0.0286305	0.248041	266.219	288.582	276.765	422.873	349.486	344.391
FBgn0030086	CCT2	chrX	9089513	9092826	+	16096.1	-0.296472	0.02865	0.248041	14511.1	14829.5	14003.9	19311.2	16827.1	17093.7
FBgn0033226	CG1882	chr2R	7812504	7815486	+	1682.56	-0.372295	0.0286345	0.248041	1582.47	1552.59	1264.31	1931.03	1985.13	1779.81
FBgn0010314	Cks30A	chr2L	9330763	9331981	+	217.242	0.718852	0.0286953	0.248182	333.428	304.555	172.978	183.337	136.5	172.655
FBgn0043841	vir-1	chr2L	12403270	12423439	-	1399.69	0.408372	0.0287729	0.248603	1559.78	1709.13	1521.16	1100.94	1087.29	1419.81
FBgn0062928	hpRNA:CR33940	chr3L	19486745	19488439	-	1001.97	0.5901	0.0288631	0.249059	1293.56	1442.91	875.375	633.849	887.248	878.886
FBgn0032023	CG14274	chr2L	8338287	8342056	+	111.552	0.753385	0.0288836	0.249059	114.343	160.797	145.721	91.2079	55.3059	101.94
FBgn0039685	Obp99b	chr3R	29716254	29716896	-	90.9492	1.45014	0.0289452	0.24934	44.5153	137.369	218.057	59.884	18.8275	67.0414
FBgn0015379	dod	chrX	21345358	21346858	+	2935.61	-0.336062	0.0289777	0.249371	2678.77	2673.91	2432.18	3234.66	3606.65	2987.48
FBgn0031040	CG14210	chrX	19616196	19616825	+	483.595	-0.460206	0.0290348	0.249612	447.771	373.772	399.423	645.826	563.65	471.127
FBgn0046114	Gclm	chr3R	22685006	22686510	-	1772.67	-0.354491	0.0291106	0.249992	1629.61	1661.21	1376.49	1867.46	2123.98	1977.26
FBgn0051051	CG31051	chr3R	28519548	28520515	-	1606.5	-0.424286	0.0291372	0.249992	1435.84	1385.41	1293.67	1579.09	2202.82	1742.16
FBgn0034588	CG9394	chr2R	21118394	21120705	+	498.054	0.692721	0.029365	0.251696	434.678	835.929	575.546	420.109	431.857	290.207
FBgn0037617	nom	chr3R	8723174	8725357	+	154.906	0.763457	0.0295512	0.252787	127.436	184.224	273.62	123.453	105.905	114.797
FBgn0034310	Nup75	chr2R	18164694	18167140	-	2858.05	-0.295546	0.0295417	0.252787	2567.92	2621.73	2508.71	3126.87	3376.01	2947.07
FBgn0035335	mRpL23	chr3L	2372844	2373704	-	1052.89	0.360197	0.0295954	0.252915	1278.72	1185.21	1086.09	921.292	1000.21	845.824
FBgn0029750	CG3323	chrX	5302988	5305691	-	18.4613	1.25285	0.0296571	0.25292	20.0755	23.4273	34.5957	11.9768	10.5905	10.1021
FBgn0045063	fdl	chr2R	12487451	12507333	-	242.488	0.612349	0.0296573	0.25292	373.579	254.506	251.605	193.471	157.681	224.084
FBgn0053847	His2A:CG33847	chr2L	21508566	21509058	+	31.9205	1.15922	0.0296843	0.25292	36.6596	35.141	60.8045	17.5045	12.9439	28.4696
FBgn0028499	CG7985	chr3R	18199857	18215001	+	2429.46	-0.460708	0.0298025	0.253252	2335.74	2063.73	1733.98	2784.14	3275.99	2383.18
FBgn0085444	mute	chr2R	16948296	16955266	-	426.008	0.427988	0.0297714	0.253252	513.235	430.211	523.128	401.683	325.952	361.84
FBgn0036921	RhoGDI	chr3L	19928743	19932930	+	1392.23	0.52868	0.0298116	0.253252	1754.43	1561.11	1618.66	1481.44	882.541	1055.21
FBgn0051235	CG31235	chr3R	18316075	18328942	-	2659.11	-0.473316	0.0298475	0.253306	1978.75	2755.9	1945.74	2741.77	3443.09	3089.42
FBgn0033990	CG10265	chr2R	14992332	14993835	-	304.289	-0.430166	0.029905	0.253543	247.889	289.647	240.073	329.823	381.258	337.044
FBgn0038166	CG9588	chr3R	13675092	13676681	-	2448.77	-0.376015	0.0299764	0.253798	2350.58	2107.39	1935.26	2672.67	3103.01	2523.7
FBgn0034389	Mctp	chr2R	18761758	18774824	+	121.927	0.701602	0.029994	0.253798	185.044	106.488	161.446	106.87	83.5472	88.1641
FBgn0035168	cep290	chr3L	843926	851080	+	310.504	-0.565989	0.0300615	0.254119	281.057	238.533	230.638	305.869	475.395	331.534
FBgn0032157	Etl1	chr2L	9908830	9912608	-	1018.09	0.402906	0.0301494	0.254611	1028.22	1269.33	1181.49	869.7	778.99	980.825
FBgn0265140	Meltrin	chr3R	14664907	14697292	-	646.576	0.411496	0.0302214	0.254969	761.124	655.965	797.797	532.507	504.813	627.251
FBgn0032715	CG17597	chr2L	18829012	18831153	-	812.731	0.392803	0.0303506	0.255058	994.174	963.714	809.329	651.353	775.459	682.353
FBgn0038246	CG14853	chr3R	14609642	14618987	+	424.967	0.500955	0.0302755	0.255058	607.502	440.859	445.55	398.919	323.598	333.37
FBgn0039226	Ude	chr3R	24797460	24799668	-	63.9276	0.891469	0.0303343	0.255058	55.8623	97.9688	95.4001	51.5924	50.599	32.1431
FBgn0265191	Gyg	chr2R	21200483	21210821	+	339.535	0.758957	0.0303027	0.255058	569.97	267.284	443.453	292.971	187.099	276.431
FBgn0034495	CG11788	chr2R	20274597	20276142	+	715.456	0.480468	0.0304476	0.255623	857.137	859.356	783.12	468.016	718.977	606.128
FBgn0036828	CG6841	chr3L	18905372	18908974	+	1858.12	-0.342848	0.0304872	0.255706	1550.18	1532.36	1832.52	2085.81	2181.64	1966.24
FBgn0038151	yellow-e2	chr3R	13405109	13406998	-	105.853	0.79694	0.0306019	0.256418	92.5219	162.926	147.818	94.8931	80.017	56.9393
FBgn0033350	CG8237	chr2R	8925671	8926890	+	1196.18	-0.522015	0.0306328	0.256426	942.676	1208.64	794.652	1287.04	1680.36	1263.68
FBgn0010774	Ref1	chr3R	7077904	7080387	-	10234.6	-0.315066	0.0307816	0.257422	8700.55	9478.48	9185.67	12461.4	11165.9	10415.3
FBgn0027087	HisRS	chrX	18515428	18520445	+	6452.61	-0.358156	0.0309791	0.258822	5903.95	6191.2	4871.7	6797.29	7560.43	7391.09
FBgn0033257	sand	chr2R	8091696	8096948	+	28.5217	1.18923	0.0310314	0.259007	26.1855	31.9463	60.8045	14.7407	20.0043	17.4491
FBgn0030122	Aladin	chrX	9273413	9275653	+	1885.96	-0.339514	0.0313007	0.261001	1674.12	1511.06	1809.46	1995.52	2267.54	2058.08
FBgn0004852	Ac76E	chr3L	19939287	19977960	+	294.085	0.586045	0.0313632	0.261269	255.745	385.486	418.293	265.332	224.754	214.9
FBgn0038395	CG10407	chr3R	16044747	16046130	-	27.176	-1.02288	0.0314007	0.261328	14.8384	17.038	22.0154	42.3794	36.4784	30.3064
FBgn0050184	CG30184	chr2R	23563973	23564780	+	82.4357	-1.01079	0.0315664	0.2622	86.412	31.9463	45.0792	84.7589	143.56	102.858
FBgn0035692	Sf3b6	chr3L	6192124	6193179	-	18778.7	-0.415653	0.0315412	0.2622	18495.7	13101.2	16679.3	22624.2	19688.9	22083.3
FBgn0032213	CG5390	chr2L	10304069	10306594	-	3188.75	0.442408	0.0316895	0.262461	3253.98	4569.39	3198.53	2779.54	2739.41	2591.66
FBgn0038402	Fer2	chr3R	16149369	16151312	-	387.787	-0.563453	0.0316499	0.262461	266.219	404.654	268.378	393.392	495.4	498.678
FBgn0036906	CG14102	chr3L	19798975	19801291	-	77.3888	0.763261	0.0316779	0.262461	71.5736	117.137	103.787	48.8285	54.1292	68.8782
FBgn0029958	Pdp	chrX	7731779	7734651	-	2321.64	-0.340106	0.0317669	0.262849	2178.63	2107.39	1860.83	2546.45	2827.66	2408.9
FBgn0016122	Acer	chr2L	8521933	8525740	+	460.102	0.572232	0.0318191	0.262888	539.42	666.614	444.502	291.128	375.374	443.575
FBgn0039900	Syt7	chr4	278685	306481	-	537.127	0.845592	0.0318328	0.262888	1062.26	389.745	618.528	472.623	301.241	378.371
FBgn0034422	CG7137	chr2R	19227344	19228613	+	479.114	-0.436605	0.0318718	0.262958	356.122	456.833	408.858	598.84	571.887	482.147
FBgn0052267	CG32267	chr3L	3471555	3472113	-	348.094	0.82015	0.0319511	0.263359	281.057	587.813	464.42	157.541	304.771	292.962
FBgn0029843	Nep1	chrX	6091205	6103971	+	927.784	-0.423968	0.0322637	0.265173	680.822	908.341	788.362	1100.94	1149.66	938.58
FBgn0005671	Vha55	chr3R	12623762	12627829	-	4264.44	0.423584	0.0322608	0.265173	4216.73	5461.76	4980.73	4118.18	3088.89	3720.34
FBgn0014029	Sep2	chr3R	20586129	20588356	-	9872.47	-0.305791	0.0322357	0.265173	9542.85	8697.92	8248.44	10606.8	11660.1	10478.7
FBgn0284245	eEF1alpha1	chr2R	11891135	11895762	+	56728.6	0.566717	0.032334	0.265497	54138.4	83886.8	65164.6	53887.3	34057.8	49236.9
FBgn0011290	Taf12	chr3R	11678386	11679690	-	2373.94	-0.392909	0.032449	0.26608	2243.22	2109.52	1804.22	2469.98	3078.3	2538.39
FBgn0001083	fw	chrX	11992915	12003914	-	169.446	0.636048	0.0324669	0.26608	165.841	236.403	217.009	168.596	109.435	119.389
FBgn0022942	Cbp80	chrX	4650015	4658259	+	1266.54	0.350957	0.0326941	0.267687	1298.8	1554.72	1406.89	1096.34	1036.69	1205.83
FBgn0031359	Rim2	chr2L	1716244	1724388	-	444.397	0.565886	0.0328001	0.268299	418.967	626.148	547.24	398.919	276.53	398.575
FBgn0000036	nAChRalpha1	chr3R	24393896	24457157	-	1069.15	0.607653	0.0330423	0.269204	1752.68	903.016	1217.14	808.894	787.227	945.927
FBgn0032974	CG3651	chr2L	22121338	22126614	+	899.072	-0.365715	0.0330985	0.269204	797.783	727.312	831.344	983.019	1132.01	922.968
FBgn0050195	CG30195	chr2R	22646616	22647245	-	56.677	1.06882	0.0329749	0.269204	41.8967	113.942	74.4331	40.5368	43.5387	25.7145
FBgn0283666	Rap2l	chr2R	24063051	24065405	+	386.338	0.424873	0.0329916	0.269204	461.737	482.39	384.746	343.642	296.534	348.983
FBgn0005411	U2af50	chrX	16356696	16359039	-	9376.88	-0.297264	0.0330881	0.269204	8443.06	8547.77	8251.59	10993.8	10678.7	9346.31
FBgn0001226	Hsp27	chr3L	9384063	9385694	+	23164.7	-0.503556	0.0330646	0.269204	23142.7	15486.5	18857.8	21928.6	28324.9	31247.7
FBgn0026080	Tip60	chrX	4114800	4117487	-	769.461	-0.378853	0.0332221	0.269664	571.716	730.506	705.542	899.181	856.653	853.171
FBgn0051866	Ada1-2	chr2L	11992902	11994054	+	1098.1	-0.406099	0.0332379	0.269664	970.607	995.661	866.988	1365.35	1348.52	1041.44
FBgn0029508	Tsp42Ea	chr2R	6992676	7004259	+	291.29	0.607957	0.033274	0.269664	241.779	423.821	389.987	208.212	242.405	241.533
FBgn0050069	CG30069	chr2R	14185204	14198368	+	253.218	0.94374	0.0332957	0.269664	425.95	148.018	425.631	222.953	155.327	141.43
FBgn0261647	Axud1	chr2L	2365345	2370137	+	503.738	0.338418	0.0333433	0.269664	579.571	551.607	556.676	474.465	424.796	435.31
FBgn0034936	Stoml2	chr2R	23949201	23952459	+	2684.16	-0.299996	0.0333185	0.269664	2449.21	2539.73	2228.8	2923.26	3120.66	2843.29
FBgn0035772	Sh3beta	chr3L	7364584	7369260	-	1777.68	0.482894	0.0335018	0.270691	2367.16	1831.59	2019.13	1513.68	1168.48	1766.04
FBgn0040571	CG17193	chr3R	20036421	20056097	-	60.8108	1.14883	0.0336645	0.271495	117.835	33.0112	100.642	40.5368	30.5948	42.2453
FBgn0262945	lncRNA:CR43264	chrX	5831898	5832215	-	185.734	0.814563	0.0336487	0.271495	261.855	321.593	126.851	122.532	144.737	136.838
FBgn0027793	CG14787	chrX	1460807	1461676	-	1400.28	0.554119	0.0338186	0.272482	1746.57	2021.14	1229.72	915.764	1266.15	1222.36
FBgn0032474	DnaJ-H	chr2L	13163209	13166072	-	2448.64	-0.320247	0.0339017	0.272641	2356.69	2061.6	2114.53	2590.67	2950.04	2618.29
FBgn0267319	lncRNA:CR45755	chr3L	16177345	16177635	-	51.8315	0.771256	0.0338792	0.272641	61.9722	54.3088	79.6748	37.773	42.362	34.8983
FBgn0037503	CG14598	chr3R	7439760	7441976	+	76.9722	-1.10681	0.0339548	0.272813	75.065	50.0493	20.9671	71.8608	115.319	128.573
FBgn0004197	Ser	chr3R	27172090	27194267	-	129.105	0.780249	0.0339938	0.272871	123.072	146.953	220.154	120.689	68.2498	95.5111
FBgn0052311	zormin	chr3L	2117466	2151700	-	686.545	0.332313	0.0340365	0.272959	820.477	742.22	732.799	578.571	606.011	639.189
FBgn0024187	syd	chr3L	7916650	7936120	-	789.281	0.459667	0.0341207	0.273379	1002.03	737.96	1002.23	733.348	577.77	682.353
FBgn0005596	yem	chr3R	29118330	29122879	-	1625.81	-0.329162	0.034159	0.273431	1405.29	1357.72	1559.95	1757.83	1968.65	1705.42
FBgn0034269	Hyccin	chr2R	17734419	17737269	-	691.489	-0.480741	0.0343142	0.273908	467.847	643.186	621.673	944.324	760.162	711.741
FBgn0034859	CG3520	chr2R	23396770	23402309	-	1326.63	-0.580423	0.0342527	0.273908	1199.29	1080.85	908.922	1152.54	2094.56	1523.59
FBgn0031005	Hs3st-B	chrX	19248639	19252045	+	1769.24	-0.326914	0.0343076	0.273908	1515.26	1513.19	1680.51	2110.68	2008.66	1787.16
FBgn0261284	bou	chrX	6986486	6987188	+	650.009	0.511281	0.0344444	0.274693	741.921	879.589	669.898	415.503	636.606	556.536
FBgn0038741	CG17186	chr3R	19875974	19877514	-	46.7981	0.781388	0.0346065	0.275474	54.1166	66.0224	57.6594	32.2452	29.418	41.3269
FBgn0027291	Idh3a	chrX	19518428	19521810	-	1289.37	0.473613	0.0345808	0.275474	1747.44	1246.97	1503.34	1166.36	883.718	1188.38
FBgn0035921	CG13305	chr3L	8644916	8646822	-	194.592	0.837746	0.0347197	0.27612	142.274	374.837	231.686	117.004	152.974	148.777
FBgn0250850	rig	chr2R	20633876	20640681	-	664.928	0.482985	0.0347606	0.276189	866.738	657.03	801.99	491.97	497.753	674.088
FBgn0038860	Ice2	chr3R	21130216	21132720	+	195.359	-0.53536	0.0348683	0.276572	129.182	189.548	160.398	213.74	221.224	258.064
FBgn0039019	HP1c	chr3R	22745620	22746605	+	2225.73	-0.346194	0.0348785	0.276572	2089.6	2079.71	1709.86	2433.13	2657.04	2385.02
FBgn0013764	Chi	chr2R	24031538	24033943	-	6921.84	-0.324496	0.0349053	0.276572	6571.68	5814.23	6053.19	8013.4	8209.98	6868.53
FBgn0037370	CG1236	chr3R	5736748	5738013	+	1867.64	-0.407886	0.0349541	0.276704	1666.27	1836.91	1312.54	2072.91	2279.31	2037.88
FBgn0031903	Wnt10	chr2L	7363379	7377528	+	100.938	-0.874277	0.0350675	0.277346	111.725	55.3736	46.1275	142.8	132.97	116.634
FBgn0029608	CG3091	chrX	2252332	2254197	-	178.974	0.703265	0.0352161	0.278265	159.731	282.193	223.299	152.013	156.504	100.103
FBgn0011692	pav	chr3L	4242734	4246233	+	836.191	0.48073	0.0354451	0.279818	770.725	972.233	1180.45	776.649	644.843	672.251
FBgn0025390	Mur2B	chrX	1523554	1668788	-	170.342	0.700757	0.0355061	0.279922	268.837	215.105	148.866	115.162	110.612	163.471
FBgn0266465	GckIII	chr3R	17085513	17087988	+	1885.71	-0.297038	0.0355234	0.279922	1702.93	1619.68	1753.89	2173.33	2140.46	1924
FBgn0264979	CG4267	chr2L	2242378	2245274	+	21.0989	-2.02998	0.0355704	0.280036	13.0927	11.7137	0	23.9536	28.2413	49.5923
FBgn0260388	CG42514	chr3L	16491838	16496236	-	467.428	-0.435799	0.0356855	0.280685	376.198	431.276	384.746	616.344	545.999	450.004
FBgn0031252	CG13690	chr2L	418434	419652	-	709.923	0.540444	0.0357793	0.280908	689.55	916.86	918.357	741.64	503.637	489.494
FBgn0037655	Kcmf1	chr3R	9010282	9014909	-	4726.59	-0.325745	0.0357699	0.280908	4246.41	4224.37	4114.79	5815.2	5324.66	4634.12
FBgn0027950	MBD-like	chr3R	9559760	9561533	+	2945.68	-0.301339	0.035817	0.280948	2653.46	2738.87	2524.43	3046.71	3543.11	3167.48
FBgn0004797	mdy	chr2L	16816660	16826964	+	271.967	-0.474345	0.0358591	0.281021	242.652	223.624	217.009	316.003	262.409	370.105
FBgn0038363	Acyp2	chr3R	15792688	15793487	+	615.363	0.382337	0.0359785	0.281444	607.502	718.793	763.201	554.618	553.059	495.005
FBgn0030734	CG9911	chrX	16293853	16297718	-	3176.48	-0.377696	0.035976	0.281444	2720.67	3048.75	2519.19	3133.31	4047.92	3589.01
FBgn0037538	CG3223	chr3R	8009400	8011018	+	1969.64	-0.287524	0.0361903	0.2821	1819.89	1837.98	1663.74	2062.77	2235.77	2197.67
FBgn0038912	CG6656	chr3R	21875293	21877788	+	56.3109	1.05607	0.0361515	0.2821	100.378	76.6712	51.3693	32.2452	21.181	56.0209
FBgn0034629	Acox57D-d	chr2R	21389405	21392439	+	137.252	0.511576	0.0362754	0.2821	169.333	165.056	149.915	128.981	100.021	110.205
FBgn0034707	MED16	chr2R	22183138	22185892	+	1973.7	-0.323776	0.0362921	0.2821	1729.99	1759.18	1769.62	1978.94	2441.7	2162.77
FBgn0020381	Dredd	chrX	633622	635545	-	1143.16	-0.52409	0.0362605	0.2821	1057.89	844.448	909.971	1099.1	1759.2	1188.38
FBgn0266696	Svil	chr3L	2377655	2499226	+	4366.19	-0.491379	0.0362848	0.2821	4073.58	3378.86	3436.5	3916.41	5029.31	6362.51
FBgn0020545	kraken	chr2L	852768	854539	+	1517.25	-0.37612	0.0361284	0.2821	1404.41	1396.05	1160.53	1533.03	1900.4	1709.1
FBgn0039303	CG11857	chr3R	25258898	25260759	+	985.432	0.478157	0.0364167	0.282814	1206.28	1338.55	897.39	842.982	715.447	911.947
FBgn0031808	Nepl5	chr2L	6381266	6383419	+	48.9292	1.06264	0.0365957	0.283104	58.4808	104.358	35.644	30.4026	35.3016	29.388
FBgn0013746	alien	chr2L	8993818	8997379	-	714.925	0.414619	0.0365074	0.283104	830.079	825.28	795.7	522.373	586.007	730.109
FBgn0039609	Nepl17	chr3R	28872905	28875031	+	34.7612	1.20052	0.0366188	0.283104	41.0239	27.6868	76.5298	13.8194	24.7111	24.7961
FBgn0035295	Cnb	chr3L	1947565	1950262	+	134.624	0.577774	0.0365977	0.283104	173.697	129.915	180.317	108.712	92.961	122.144
FBgn0035670	CG10472	chr3L	6061372	6062910	-	78.9319	-0.933656	0.0365354	0.283104	55.8623	45.7897	60.8045	54.3562	144.737	112.042
FBgn0003567	su(Hw)	chr3R	14304455	14308589	-	408.745	0.534287	0.0366969	0.283453	533.31	365.253	552.482	348.248	281.236	371.942
FBgn0031779	CG9175	chr2L	6096698	6098966	-	1593.99	-0.436054	0.0368399	0.284047	1638.34	1327.9	1097.63	1831.53	1939.24	1729.3
FBgn0038766	CG4854	chr3R	20028058	20029561	+	84.3466	0.606862	0.0368242	0.284047	94.2676	117.137	94.3518	63.5691	62.3662	74.3884
FBgn0010770	ppan	chr3R	21116254	21117899	+	449.887	-0.351996	0.0369655	0.28476	418.967	398.264	367.972	492.891	535.408	485.821
FBgn0038805	TFAM	chr3R	20575245	20577010	-	3123.84	-0.312942	0.0370573	0.284957	2772.17	2979.53	2607.25	3665.82	3557.23	3161.05
FBgn0030345	CG1847	chrX	11869170	11871168	+	913.53	-0.3126	0.0370279	0.284957	773.344	825.28	846.021	967.357	1083.76	985.417
FBgn0028837	CSN6	chr3R	22580773	22582033	+	3072.66	-0.327398	0.0372477	0.286165	2928.41	2869.85	2377.66	3388.51	3523.1	3348.4
FBgn0034956	CG4324	chr2R	24014917	24017198	-	26.2055	-1.08518	0.0374317	0.287322	17.457	19.1678	13.6286	23.0323	43.5387	40.4085
FBgn0037546	mAChR-B	chr3R	8059284	8087049	+	103.725	0.639034	0.0375725	0.287632	125.69	140.564	113.222	77.3885	63.543	101.94
FBgn0260866	dnr1	chr2R	22563152	22592964	-	57.8734	0.925503	0.0375265	0.287632	81.1749	44.7249	101.69	36.8517	34.1249	48.6739
FBgn0030945	Ing3	chrX	18650718	18653091	-	1680.95	-0.353021	0.0375662	0.287632	1657.54	1459.95	1310.44	1796.52	2026.31	1834.91
FBgn0038828	CG17270	chr3R	20816445	20818929	-	408.983	0.581804	0.0377038	0.287868	410.239	576.099	485.388	431.165	271.823	279.186
FBgn0034496	CG9143	chr2R	20275973	20278915	-	683.331	-0.295586	0.0376443	0.287868	599.647	617.629	623.77	758.223	736.628	764.089
FBgn0267252	Ggamma30A	chr2L	9256563	9302494	+	12518.8	-0.335566	0.0376889	0.287868	12500.1	10347.4	10359.8	14433	14617.2	12855.4
FBgn0004192	snRNA:U2:34ABb	chr2L	13215839	13216030	+	166.911	0.963683	0.0377445	0.287923	306.37	252.376	102.739	101.342	154.15	84.4906
FBgn0040235	c12.1	chrX	9317915	9319223	-	2156.55	-0.281435	0.0379872	0.289261	1947.32	1900.81	1991.87	2337.32	2527.6	2234.41
FBgn0263108	BtbVII	chr3L	3148646	3158408	+	2025.96	-0.395588	0.0379545	0.289261	2079.12	1469.53	1700.43	2280.2	2261.66	2364.82
FBgn0030290	CG11756	chrX	11348120	11348865	+	89.2064	0.613143	0.0380256	0.289298	94.2676	108.618	120.561	59.884	81.1938	70.7149
FBgn0023540	CG3630	chrX	2162196	2172281	+	325.478	-0.534759	0.038145	0.28995	297.641	287.517	211.767	309.554	445.977	400.412
FBgn0266417	ringer	chr3L	16354746	16359428	-	494.637	0.87453	0.0382567	0.290541	343.029	944.547	633.205	487.363	307.124	252.553
FBgn0040056	CG17698	chr3L	23737960	23749058	+	521.26	0.780395	0.0384006	0.29112	963.625	342.891	669.898	418.267	376.551	356.33
FBgn0034999	Fatp3	chr2R	24294097	24298111	+	242.917	0.528385	0.0383737	0.29112	290.659	267.284	301.926	160.305	251.818	185.512
FBgn0025720	Ate1	chr2R	20254966	20257390	-	2194.03	-0.344224	0.0385079	0.291676	1939.47	2045.63	1814.7	2337.32	2785.3	2241.76
FBgn0024897	b6	chrX	1686624	1690187	+	30.5413	-1.56814	0.0387589	0.292593	17.457	26.6219	2.09671	46.0646	50.599	40.4085
FBgn0063498	GstE2	chr2R	18399486	18400375	+	125.047	0.745737	0.0386938	0.292593	135.291	226.819	107.98	90.2866	95.3144	94.5927
FBgn0259166	CG42271	chrX	14228060	14234066	-	2603.2	-0.270596	0.0387651	0.292593	2370.66	2305.46	2402.83	2920.5	2950.04	2669.72
FBgn0000629	E(z)	chr3L	10634575	10638130	-	1665.87	-0.340359	0.0387503	0.292593	1289.2	1581.34	1541.08	1984.46	1815.68	1783.49
FBgn0000078	Amy-d	chr2R	17124764	17126369	+	80.6596	0.644562	0.0393475	0.296469	116.089	93.7092	84.9166	53.4349	70.6033	65.2047
FBgn0085736	CG40472	chr3L	24927130	24927710	+	4223.81	-0.460442	0.0393281	0.296469	3471.32	3096.66	4098.01	5316.78	5525.88	3834.22
FBgn0001296	kar	chr3R	12682186	12689367	-	2363.81	-0.303619	0.0394461	0.296951	1980.49	2161.7	2205.74	2397.2	2773.53	2664.21
FBgn0052069	CG32069	chr3L	11062131	11062614	-	430.648	-0.489602	0.0395798	0.297697	406.747	391.875	275.717	536.192	530.701	442.657
FBgn0035028	Start1	chr2R	24574559	24577676	+	1064.15	-0.440396	0.0397276	0.298026	858.01	999.92	851.263	1005.13	1200.26	1470.32
FBgn0033631	Sod3	chr2R	11380347	11384114	-	507.204	0.553923	0.0397214	0.298026	435.551	773.101	601.755	423.794	438.917	370.105
FBgn0035830	CG8209	chr3L	7976406	7977849	+	5495.28	-0.356392	0.0396612	0.298026	4369.48	5638.53	4452.36	6441.67	6158.96	5910.67
FBgn0035968	Slc45-1	chr3L	9203065	9208853	-	770.447	0.507925	0.0397805	0.298163	815.24	1138.35	760.056	565.673	751.925	591.434
FBgn0031893	MICU1	chr2L	7182234	7185529	+	865.466	0.374051	0.0401477	0.300391	865.866	958.39	1107.06	690.048	774.283	797.15
FBgn0030974	Flacc	chrX	18888978	18893636	-	5937.37	-0.254039	0.0401208	0.300391	5680.5	5289.25	5277.41	6285.98	6657.89	6433.22
FBgn0017482	T3dh	chr2R	22329726	22332072	-	134.764	0.501408	0.0404037	0.302044	165.841	170.38	137.334	113.319	118.849	102.858
FBgn0261562	CG42676	chr3L	1803107	1806920	+	617.13	-0.359388	0.0405409	0.302806	529.819	560.126	531.515	685.441	777.813	618.067
FBgn0030326	CG2444	chrX	11704310	11705300	-	77.7077	-1.25359	0.0407996	0.304474	84.6663	26.6219	26.2088	98.5782	61.1895	168.981
FBgn0031213	galectin	chr2L	71757	76211	+	528.212	0.537409	0.0409329	0.304939	696.533	703.884	475.952	356.54	416.559	519.801
FBgn0030803	CG4880	chrX	16886818	16888729	+	324.356	-0.381073	0.040899	0.304939	260.982	315.204	269.427	373.123	368.314	359.085
FBgn0010340	140up	chr3R	14124163	14125548	-	418.011	-0.445942	0.0410903	0.305582	347.394	407.848	306.119	438.535	555.412	452.759
FBgn0038829	CG17271	chr3R	20819129	20821848	-	363.449	0.510743	0.041057	0.305582	537.675	359.929	383.697	301.262	264.762	333.37
FBgn0029930	CG12541	chrX	7021608	7066052	-	124.977	0.648771	0.0412025	0.306152	178.061	104.358	175.075	91.2079	104.728	96.4294
FBgn0032217	CG4972	chr2L	10314792	10317569	+	499.299	0.557176	0.0412531	0.306264	759.378	594.202	429.825	373.123	380.081	459.188
FBgn0266042	asRNA:CR44807	chr2R	23812185	23814771	+	39.355	0.872871	0.0414705	0.307612	64.5908	46.8546	40.8858	25.7962	34.1249	23.8778
FBgn0037758	CG9467	chr3R	9797769	9801026	-	1636.29	0.45865	0.0415615	0.308021	1475.99	2263.93	1943.65	1522.9	1235.56	1375.73
FBgn0014189	Hel25E	chr2L	5539326	5542314	-	13476.2	-0.299803	0.042397	0.312596	11370.6	12877.6	11995.3	16083.9	14932.6	13597.5
FBgn0032934	CG8679	chr2L	21216004	21218544	-	416.847	-0.414228	0.0423556	0.312596	356.995	319.463	395.229	428.401	543.645	457.351
FBgn0030057	Ppt1	chrX	8688627	8690227	-	711.514	-0.339966	0.0422174	0.312596	631.069	658.095	594.416	738.876	882.541	764.089
FBgn0035475	CG10866	chr3L	3936060	3937992	-	237.667	-0.542725	0.0422564	0.312596	208.611	230.014	141.528	257.04	305.948	282.86
FBgn0038063	Octbeta2R	chr3R	12550625	12595725	-	219.489	0.596558	0.0423071	0.312596	225.195	343.956	223.299	171.36	207.103	146.022
FBgn0031002	CG14196	chrX	19236059	19241840	-	43.0319	-1.23468	0.0423969	0.312596	26.1855	38.3356	12.5802	98.5782	41.1852	41.3269
FBgn0038498	beat-IIa	chr3R	17320004	17366119	-	1274.46	-0.41173	0.042537	0.313359	1265.63	898.757	1116.5	1588.31	1453.25	1324.3
FBgn0010621	CCT5	chr2R	12174802	12177516	+	23990	-0.277545	0.042578	0.313393	23299.8	21470.1	20298.2	27770.5	25587.8	25513.4
FBgn0000228	Bsg25D	chr2L	5271728	5278548	-	367.074	0.539168	0.0427898	0.314032	490.541	308.815	505.306	298.499	274.176	325.105
FBgn0038115	CG7966	chr3R	13049398	13051453	-	213.561	-0.757235	0.0428109	0.314032	151.876	215.105	109.029	221.11	373.021	211.226
FBgn0030056	CAH3	chrX	8681252	8688760	+	675.586	0.337662	0.0427105	0.314032	698.279	740.09	825.054	637.534	573.063	579.495
FBgn0034083	lbk	chr2R	16150123	16169519	+	929.233	0.361619	0.0427729	0.314032	1118.99	908.341	1108.11	807.052	753.102	879.804
FBgn0034569	dgt3	chr2R	20992276	20994381	-	574.487	-0.424742	0.0430571	0.315569	469.592	575.034	426.68	620.03	744.865	610.72
FBgn0051125	CG31125	chr3R	24653371	24654820	-	1372.4	-0.387454	0.0431382	0.315894	1320.62	1101.08	1144.8	1486.04	1809.8	1372.05
FBgn0029915	CG14434	chrX	6851909	6867194	-	1565.28	-0.485538	0.0431785	0.31592	1112.01	1684.64	1116.5	1638.98	2040.43	1799.1
FBgn0051852	Tap42	chr2L	13367617	13369021	+	2058.25	-0.3575	0.0432716	0.316332	1687.22	1875.25	1851.39	2624.76	2321.67	1989.2
FBgn0032200	CG5676	chr2L	10254610	10255891	-	1075.19	0.410445	0.0434885	0.317647	1301.42	1372.63	1007.47	872.464	864.89	1032.25
FBgn0036397	Nprl3	chr3L	13999380	14001880	-	708.869	-0.343879	0.0435483	0.317814	563.86	693.235	617.48	755.459	834.295	788.885
FBgn0005561	sv	chr4	1088798	1113317	+	43.9905	-1.20445	0.0435927	0.317868	48.8795	11.7137	18.8704	71.8608	61.1895	51.429
FBgn0020272	mst	chrX	21388977	21391533	+	899.646	0.354111	0.043801	0.319116	974.972	1100.02	952.953	786.783	877.834	705.313
FBgn0036298	nst	chr3L	12527215	12530171	-	2789.18	-0.278088	0.0439352	0.319823	2582.76	2594.04	2386.05	3008.02	3263.05	2901.15
FBgn0030630	CG12608	chrX	15342857	15344625	-	1855.13	-0.329775	0.043983	0.3199	1633.1	1773.02	1525.35	1973.41	2302.84	1923.08
FBgn0051064	CG31064	chr3R	27229505	27239085	-	1474.44	0.290549	0.0441175	0.319982	1541.45	1738.95	1587.21	1267.7	1319.1	1392.26
FBgn0033214	CG1941	chr2R	7709873	7711981	+	21.3145	-1.34823	0.0442912	0.319982	20.9484	5.32439	9.43518	25.7962	38.8318	27.5513
FBgn0035033	CG3548	chr2R	24599947	24602367	+	3230.37	-0.355199	0.044292	0.319982	3035.77	2736.74	2730.96	3979.98	3839.64	3059.11
FBgn0284421	Psn	chr3L	20432468	20435156	+	5998.63	-0.322437	0.0442303	0.319982	5778.26	4977.24	5236.52	6250.97	7453.35	6295.47
FBgn0036826	arx	chr3L	18900595	18901554	-	197.5	0.418391	0.0442867	0.319982	231.305	205.521	241.121	167.675	161.211	178.165
FBgn0045823	vsg	chr3L	9714324	9717716	+	2552.66	0.392809	0.0441055	0.319982	3425.93	2834.7	2433.23	2118.97	2109.86	2393.29
FBgn0031528	CG15412	chr2L	3373567	3375711	-	25.2045	-1.1921	0.0441092	0.319982	18.3298	21.2976	6.29012	30.4026	40.0085	34.8983
FBgn0031307	MFS3	chr2L	1143201	1147395	+	6948.74	0.685889	0.0442346	0.319982	5145.44	12357.9	8207.56	6511.69	4670.41	4799.43
FBgn0033052	SCAP	chr2R	6026273	6036388	-	1055.69	0.351503	0.0443658	0.320246	1168.74	1196.92	1184.64	792.311	1035.51	956.029
FBgn0030648	CG6340	chrX	15482374	15486612	+	5110.08	-0.362591	0.0444818	0.320814	4889.7	4418.18	4105.35	6359.68	6003.63	4883.92
FBgn0016641	PTP-ER	chr2R	21619321	21624446	-	722.045	0.320409	0.0445531	0.321059	747.158	781.62	877.472	647.668	618.955	659.394
FBgn0087039	Sbp2	chr3L	8304157	8305325	+	150.018	0.729064	0.044601	0.321135	233.923	150.148	177.172	74.6247	111.789	152.45
FBgn0038407	CG6126	chr3R	16198000	16203083	-	747.353	0.726616	0.0449972	0.323611	749.777	1168.17	876.423	511.317	833.119	345.309
FBgn0033485	RpLP0-like	chr2R	10098518	10099590	-	1093.54	0.409667	0.0450445	0.323611	1022.11	1491.89	1229.72	968.278	951.968	897.253
FBgn0031070	CG12702	chrX	19759173	19764874	-	1722.35	-0.2841	0.0450579	0.323611	1485.59	1533.42	1640.67	1859.17	2013.37	1801.85
FBgn0260653	serp	chr3L	19700977	19708015	-	176.293	0.606888	0.045151	0.324009	198.137	183.159	257.895	166.754	101.198	150.614
FBgn0003943	Ubi-p63E	chr3L	3899259	3903184	-	31368.9	-0.300785	0.0451919	0.324032	30814.2	25137.5	28380	33564.5	33996.7	36320.8
FBgn0027868	Nup107	chr2L	10733293	10736071	-	5254.5	-0.325351	0.0453827	0.325129	4805.9	4796.21	4390.5	5223.73	6608.47	5702.19
FBgn0023537	CG17896	chrX	490787	493495	-	4900.6	0.359233	0.0454745	0.325516	5288.59	6330.7	4903.15	4337.44	4664.52	3879.22
FBgn0011589	Elk	chr2R	17873939	17926695	+	160.049	0.828748	0.0455262	0.325615	300.26	109.682	204.429	128.981	92.961	123.981
FBgn0040321	GNBP3	chr3L	8955021	8956551	+	242.348	-0.665907	0.0460626	0.329178	255.745	182.094	123.706	321.531	329.482	241.533
FBgn0285952	eEF5	chr2R	24057798	24059483	+	9322.88	0.568669	0.0462011	0.329893	9751.46	15610	8049.26	6671.08	7599.27	8256.2
FBgn0030286	Gapvd1	chrX	11325385	11334071	+	2505.89	-0.31676	0.046269	0.330103	2009.3	2334.21	2352.5	2933.39	2871.2	2534.72
FBgn0065099	snRNA:7SK	chr3R	7474553	7474996	-	130.492	0.675802	0.0465191	0.331612	182.425	170.38	128.947	81.0737	82.3705	137.756
FBgn0284253	LeuRS	chr2L	3510328	3514656	-	1104.59	0.430828	0.0466312	0.332136	1229.84	1432.26	1142.7	754.538	987.269	1080.93
FBgn0010309	pigeon	chr2L	19186043	19189938	+	2580.37	-0.268478	0.04684	0.332986	2274.64	2295.88	2452.1	2830.21	2968.87	2660.53
FBgn0038722	Nup58	chr3R	19645026	19646906	+	2140.24	-0.330077	0.0469055	0.332986	2064.29	1973.22	1651.16	2388.91	2519.36	2244.51
FBgn0033792	CG13325	chr2R	13110769	13126014	+	75.6695	-0.747532	0.0468845	0.332986	80.302	43.66	45.0792	105.027	91.7843	88.1641
FBgn0031220	CG4822	chr2L	116970	121754	-	154.743	-0.652766	0.0468914	0.332986	130.054	140.564	90.1584	136.351	203.573	227.757
FBgn0039098	GILT3	chr3R	23677358	23678421	+	771.122	0.459682	0.0473273	0.335704	885.941	1060.62	731.751	652.275	746.041	550.107
FBgn0037122	CG14570	chr3L	21729675	21730454	-	15.9275	-1.88853	0.0473912	0.33588	9.60133	10.6488	0	29.4813	24.7111	21.1226
FBgn0040383	CG5254	chrX	750347	758719	+	754.498	0.510359	0.047563	0.335989	799.529	1171.37	688.768	608.974	674.261	584.087
FBgn0032030	Wdr82	chr2L	8374461	8375549	+	2002.74	-0.280994	0.0474941	0.335989	1836.47	1768.76	1818.89	2130.95	2392.27	2069.1
FBgn0003464	sol	chrX	21350280	21357912	+	6571.38	-0.27517	0.0475415	0.335989	6253.09	6115.59	5470.31	7110.53	7569.85	6908.94
FBgn0035488	CG11593	chr3L	4037523	4040482	-	588.561	-0.404237	0.0475399	0.335989	469.592	581.423	469.662	668.858	586.007	755.823
FBgn0053052	Gorab	chr3L	17427305	17428836	-	165.356	0.611162	0.0476464	0.336302	171.951	244.922	183.462	161.226	96.4911	134.083
FBgn0038578	MED17	chr3R	18189072	18191265	+	2078.53	-0.313236	0.047786	0.336774	1897.57	1910.39	1752.85	2437.74	2439.34	2033.28
FBgn0035181	CG9205	chr3L	1034697	1036298	+	2760.68	0.33634	0.0477916	0.336774	2883.02	3573.73	2786.52	2475.51	2488.77	2356.55
FBgn0004047	Yp3	chrX	13759546	13761547	+	26.6495	-0.97802	0.0479241	0.337195	15.7113	23.4273	14.6769	29.4813	43.5387	33.0615
FBgn0031037	CG14207	chrX	19605199	19611413	+	2399.75	0.33378	0.0479298	0.337195	2387.24	3072.17	2569.51	2215.71	2087.5	2066.35
FBgn0053056	CG33056	chr3L	21198261	21203232	-	1106.86	-0.538175	0.0482876	0.338604	1128.59	805.048	773.685	997.759	1635.64	1300.42
FBgn0037141	DNApol-eta	chr3L	21938634	21941812	-	95.7013	0.582414	0.0482196	0.338604	109.106	94.7741	140.479	79.2311	75.3102	75.3068
FBgn0031740	CG7239	chr2L	5802220	5804030	+	2053.15	-0.341663	0.0481902	0.338604	1774.5	1665.47	1992.92	2224.92	2578.2	2082.88
FBgn0038260	CG14855	chr3R	14796305	14798474	+	879.368	0.51287	0.0482817	0.338604	1033.45	1177.75	890.052	678.071	936.67	560.209
FBgn0013987	MAPk-Ak2	chrX	5759908	5764203	-	854.36	0.45278	0.0484397	0.338842	881.577	1176.69	904.729	759.145	584.83	819.191
FBgn0039118	CG10208	chr3R	23772998	23774127	-	283.576	-0.620416	0.0484097	0.338842	221.703	245.987	202.332	304.948	481.279	245.206
FBgn0266828	lncRNA:CR45290	chr2L	2188620	2189405	-	78.0571	-0.991281	0.048403	0.338842	65.4636	59.6332	31.4506	145.564	112.965	53.2658
FBgn0039711	CG7824	chr3R	29857652	29858936	-	252.013	0.461224	0.0487454	0.340702	240.906	329.047	306.119	187.022	221.224	227.757
FBgn0016123	Alp4	chr3R	31048929	31052540	+	483.239	-0.646684	0.0489461	0.341827	233.051	480.26	417.245	653.196	651.904	463.78
FBgn0005278	Sam-S	chr2L	106903	114432	+	3277.56	0.41539	0.0490039	0.341954	3561.22	4062.51	3615.77	3430.89	2279.31	2715.64
FBgn0002901	mus304	chr3L	18109814	18112847	+	120.405	0.539058	0.0490536	0.342022	141.401	158.667	127.899	81.995	97.6679	114.797
FBgn0035246	CG13928	chr3L	1625791	1628377	-	15192.8	0.408484	0.0491072	0.342119	15884.1	15597.3	20507.9	14813.5	10992.9	13361.4
FBgn0038042	Scgbeta	chr3R	12421236	12422429	-	5163.79	-0.543907	0.0492504	0.342779	4799.79	4922.93	2881.92	5386.79	7449.82	5541.48
FBgn0020261	pcm	chrX	19485759	19492011	-	4410.23	-0.373268	0.0492817	0.342779	4242.92	3349.04	3935.52	4728.99	5747.11	4457.8
FBgn0035981	CG4452	chr3L	9367377	9370300	+	1980.45	-0.286061	0.0493511	0.342851	1711.66	1736.82	1905.91	2301.39	2202.82	2024.1
FBgn0031540	Pif1	chr2L	3467342	3470004	-	318.385	0.619831	0.0493718	0.342851	274.947	350.345	532.563	284.679	210.633	257.145
FBgn0038666	Smu1	chr3R	18978980	18981324	-	2027.75	-0.314869	0.0494733	0.343073	1762.28	1917.84	1741.31	2074.75	2524.07	2146.24
FBgn0011289	TfIIA-L	chr3R	27251112	27256463	+	2975.29	-0.287149	0.0495186	0.343073	2512.06	2703.72	2825.31	3544.21	3180.68	3085.74
FBgn0262562	CG43102	chr3R	17768272	17794490	-	214.596	0.57883	0.0495234	0.343073	302.006	176.77	292.491	183.337	152.974	180.002
FBgn0024194	rasp	chr3L	3162180	3163852	+	874.261	-0.513569	0.0495782	0.343176	692.169	933.898	534.66	913	1141.42	1030.42
FBgn0010328	woc	chr3R	27256595	27264055	-	4059.34	-0.277572	0.0498011	0.344441	3436.4	3723.88	3850.6	4786.11	4257.38	4301.67
FBgn0028375	heix	chr2L	16296051	16299858	-	126.95	0.980732	0.0499472	0.345173	185.917	70.2819	249.508	79.2311	64.7197	112.042
FBgn0037601	Cyp313b1	chr3R	8643070	8645650	-	150.253	-0.631421	0.0503151	0.347437	140.529	118.201	94.3518	131.745	224.754	191.941
FBgn0014342	mia	chr3R	5548115	5551168	-	64.8522	0.879664	0.050377	0.347585	64.5908	86.2551	101.69	35.0091	31.7715	69.7966
FBgn0028686	Rpt3	chrX	11125101	11126785	+	10480.2	-0.243926	0.0506367	0.349097	9795.98	9916.14	9076.64	10956.9	11578.9	11556.8
FBgn0033815	CG4676	chr2R	13235980	13237055	+	421.661	-0.422827	0.0508332	0.350171	305.497	380.161	395.229	444.063	557.766	447.249
FBgn0030241	feo	chrX	10852446	10854869	-	4305.47	-0.343533	0.0509478	0.350679	3633.67	3895.32	3856.89	5450.36	4941.05	4055.55
FBgn0033948	CG12863	chr2R	14619798	14621320	-	286.754	-0.395494	0.0510482	0.351089	219.958	276.868	246.363	315.082	351.84	310.411
FBgn0052187	CG32187	chr3L	17804916	17806365	-	2220.33	-0.344144	0.0511186	0.351293	2100.95	1919.97	1848.25	2359.43	2870.02	2223.39
FBgn0034583	CG10527	chr2R	21070368	21072789	-	1514.41	0.611688	0.0514365	0.352631	1705.55	2540.8	1245.44	1030.93	1479.14	1084.6
FBgn0034650	NC2alpha	chr2R	21670152	21671593	+	1538.08	-0.283485	0.0514093	0.352631	1421	1359.85	1380.68	1664.77	1834.51	1567.67
FBgn0052195	CG32195	chr3L	18112959	18119150	+	245.637	0.567761	0.0513661	0.352631	219.085	396.135	265.233	200.842	194.159	198.369
FBgn0010014	CanB	chrX	5332499	5334449	+	1677.21	0.441108	0.0515675	0.353247	1575.49	1998.78	2221.46	1705.31	1267.33	1294.91
FBgn0000299	Col4a1	chr2L	5029609	5037279	+	2057.71	0.874533	0.0517351	0.354114	1194.06	3924.07	2871.44	1936.56	921.373	1498.79
FBgn0031739	CG14005	chr2L	5800517	5801975	-	700.161	-0.391481	0.0518712	0.35474	494.032	655.965	667.801	834.691	811.938	736.537
FBgn0050345	CG30345	chr2R	9148689	9151892	+	26.1115	0.916208	0.0519091	0.35474	34.9139	29.8166	37.7407	22.111	16.4741	15.6124
FBgn0032129	jp	chr2L	9547720	9566750	-	57.8212	1.10124	0.0519845	0.354831	129.182	43.66	63.9495	41.4581	20.0043	48.6739
FBgn0036180	Duba	chr3L	11605436	11609465	-	340.817	0.621438	0.052005	0.354831	430.314	268.349	540.95	282.837	221.224	301.227
FBgn0032731	Swip-1	chr2L	18977519	18987280	-	798.619	0.577609	0.0522302	0.355281	1265.63	723.052	880.617	625.557	502.46	794.395
FBgn0250871	pot	chrX	11907409	11917260	-	77.3454	0.840337	0.0523602	0.355281	61.9722	89.4497	146.769	62.6479	43.5387	59.6944
FBgn0259992	CG42489	chr3R	8653802	8654766	-	93.7773	0.764427	0.0522774	0.355281	103.869	161.861	88.0617	61.7266	92.961	54.1842
FBgn0030801	Rcp	chrX	16884581	16886612	+	107.035	0.554927	0.0521123	0.355281	122.199	151.213	109.029	83.8376	77.6636	98.2662
FBgn0036369	CG10089	chr3L	13465552	13474787	-	97.364	0.533802	0.0521986	0.355281	123.944	108.618	113.222	79.2311	68.2498	90.9192
FBgn0035947	Srp68	chr3L	8975046	8977401	+	4472.74	-0.260475	0.0523136	0.355281	4167.85	4252.06	3789.8	4892.98	5061.08	4672.7
FBgn0035914	CG6282	chr3L	8604657	8617074	+	248.165	0.496406	0.0523464	0.355281	272.329	340.761	258.943	245.064	167.094	204.798
FBgn0023507	D2hgdh	chrX	2141489	2144937	+	389.339	0.485102	0.0526686	0.357091	399.765	576.099	386.842	355.619	333.012	284.696
FBgn0038128	Ravus	chr3R	13262733	13264061	-	643.103	-0.342608	0.0528196	0.35755	579.571	553.736	567.159	677.15	822.528	658.475
FBgn0034965	ppk29	chr2R	24052917	24057137	-	31.2484	-1.25601	0.052861	0.35755	29.6768	19.1678	6.29012	34.0878	37.6551	60.6128
FBgn0036196	CG11658	chr3L	11699496	11708553	-	255.954	0.54744	0.0527972	0.35755	282.803	298.166	331.28	163.99	181.215	278.268
FBgn0032816	Nf-YB	chr2L	19736044	19737088	+	927.934	-0.37697	0.053238	0.359769	750.65	896.627	774.733	1102.79	1160.25	882.559
FBgn0030365	Tango4	chrX	12021068	12022746	+	3253.7	-0.353729	0.0532727	0.359769	3360.47	2674.97	2533.87	3551.58	3932.6	3468.71
FBgn0004362	HmgD	chr2R	21701458	21716727	+	17562.4	0.25947	0.0534423	0.360631	19111.9	17996.4	20304.5	16937	15444.5	15580.2
FBgn0031837	DIP-iota	chr2L	6617134	6621700	-	180.689	-0.442162	0.0540667	0.361721	163.223	165.056	131.044	214.661	220.047	190.104
FBgn0039274	CG11920	chr3R	25074877	25076382	+	196.744	0.501366	0.0540406	0.361721	199.009	291.777	201.284	157.541	160.034	170.818
FBgn0050147	Hil	chr2R	20606881	20618217	-	118.565	-0.664523	0.0540472	0.361721	89.0305	113.942	72.3364	187.944	138.853	109.287
FBgn0010620	CG10939	chr2R	17394593	17405171	+	77.1228	0.707194	0.0540105	0.361721	117.835	101.163	68.143	67.2543	45.8921	62.4495
FBgn0029929	CG4593	chrX	7013887	7015009	+	1618.93	-0.332855	0.0539863	0.361721	1494.32	1534.49	1269.56	1829.69	1962.77	1622.77
FBgn0001186	Hex-A	chrX	9585675	9589813	+	1209.86	0.488753	0.0538417	0.361721	1564.14	1566.44	1107.06	932.348	1254.38	834.804
FBgn0033885	DJ-1alpha	chr2R	13942534	13943377	-	38.6357	0.773483	0.0537388	0.361721	59.3537	45.7897	40.8858	27.6388	30.5948	27.5513
FBgn0286075	DNAlig3	chr3R	12399011	12401839	-	530.165	-0.577026	0.0537576	0.361721	502.761	452.573	320.796	445.905	709.563	749.395
FBgn0030346	CG11802	chrX	11871299	11872779	-	1443.83	-0.268855	0.0537571	0.361721	1318	1315.12	1295.76	1665.7	1602.69	1465.73
FBgn0026430	Grip84	chrX	19559431	19565764	-	861.867	0.358637	0.0538966	0.361721	923.474	1000.99	981.259	659.645	726.037	879.804
FBgn0025874	Meics	chr3L	13962658	13964702	-	87.0886	0.709713	0.0537901	0.361721	110.852	105.423	107.98	42.3794	65.8964	90.0008
FBgn0039765	mRpS18C	chr3R	30423974	30424556	+	494.722	-0.492497	0.0541451	0.361964	449.517	486.649	296.684	538.956	643.667	552.862
FBgn0000721	for	chr2L	3622074	3656953	-	338.884	0.446263	0.0543223	0.362866	343.902	433.405	396.277	333.508	234.168	292.043
FBgn0043796	CG12219	chrX	6299054	6301285	-	1344.09	-0.368289	0.0545831	0.363761	1350.3	1145.81	1023.19	1411.42	1695.66	1438.18
FBgn0038432	CG14883	chr3R	16456052	16458233	+	590.172	0.518406	0.0544993	0.363761	727.083	863.616	494.823	473.544	431.857	550.107
FBgn0036116	CG7888	chr3L	11054035	11059659	+	1234.85	0.733496	0.0545759	0.363761	924.346	2106.33	1596.64	1240.06	601.305	940.417
FBgn0026309	aft	chr2R	17786135	17788556	+	885.895	-0.374778	0.0548674	0.365046	763.742	876.394	674.091	874.306	1066.11	1060.72
FBgn0034803	CG9849	chr2R	22937279	22939025	+	697.838	-0.356585	0.0549133	0.365046	640.671	644.251	550.385	727.821	891.955	731.945
FBgn0010350	Cds	chr3L	8127762	8131675	+	701.923	0.479942	0.0549428	0.365046	780.326	1015.89	657.317	636.613	481.279	640.108
FBgn0031598	Vps53	chr2L	4382925	4386062	-	663.887	0.389804	0.0549459	0.365046	659.001	834.864	765.298	488.285	609.542	626.332
FBgn0038173	Adgf-C	chr3R	13706757	13709129	+	190.122	0.79065	0.0551369	0.366032	253.126	322.658	146.769	162.147	170.625	85.4089
FBgn0034046	tun	chr2R	15794000	15855645	+	655.852	0.418275	0.0552787	0.366408	905.144	649.575	695.058	517.766	633.076	534.495
FBgn0025109	Bem46	chr2L	2988116	2990075	+	690.135	-0.32049	0.055259	0.366408	659.873	556.931	623.77	755.459	820.175	724.598
FBgn0029580	CG14778	chrX	1467493	1470614	+	242.358	-0.695114	0.0558404	0.367862	272.329	140.564	141.528	233.087	371.844	294.799
FBgn0032428	CG6405	chr2L	12424904	12426440	+	32.6912	0.93042	0.0557146	0.367862	57.608	40.4654	30.4022	17.5045	23.5344	26.6329
FBgn0003169	put	chr3R	14619030	14625703	-	467.009	0.462559	0.0556314	0.367862	658.128	485.584	480.146	458.803	331.835	387.555
FBgn0038576	Arp5	chr3R	18185498	18187875	+	1286.45	-0.355288	0.0558331	0.367862	1238.57	1075.53	1071.42	1241.9	1635.64	1455.63
FBgn0038989	CG6937	chr3R	22584773	22586209	+	1595.65	-0.352832	0.0557617	0.367862	1324.98	1442.91	1436.24	1863.77	2014.55	1491.44
FBgn0001297	kay	chr3R	29765995	29794113	+	570.172	0.67606	0.05561	0.367862	941.803	378.032	784.168	454.197	395.378	467.453
FBgn0263076	Klp54D	chr2R	17557031	17563406	+	107.075	-0.656907	0.0557613	0.367862	80.302	88.3849	80.7232	90.2866	128.263	174.491
FBgn0034789	PIP5K59B	chr2R	22874769	22881436	+	912.341	0.466386	0.0558002	0.367862	1166.13	827.41	1182.54	813.501	616.602	867.865
FBgn0039219	CG13630	chr3R	24717937	24719364	-	3348.4	-0.430977	0.0558975	0.367956	3464.34	2673.91	2416.45	3541.45	4558.62	3435.64
FBgn0029821	CG4020	chrX	5905746	5908001	+	49.5755	-1.59449	0.05606	0.368461	41.0239	24.4922	8.38683	30.4026	30.5948	162.552
FBgn0042111	CG18766	chr3R	27242335	27245249	-	3288.78	-0.297676	0.0560214	0.368461	3061.95	2747.38	3042.32	3928.39	3704.32	3248.29
FBgn0037707	RnpS1	chr3R	9552034	9553747	+	5653.25	-0.290883	0.0562353	0.369331	4911.52	5278.6	5065.64	6746.62	6409.6	5507.5
FBgn0034114	CG4282	chr2R	16322186	16324801	+	221.097	0.436003	0.0563622	0.3696	236.542	249.181	277.814	196.235	156.504	210.308
FBgn0267348	LanB2	chr3L	9614914	9623980	+	488.059	0.4925	0.0563437	0.3696	631.942	552.672	527.322	331.665	353.016	531.74
FBgn0033434	CG1902	chr2R	9594045	9605624	+	632.208	0.445979	0.0566055	0.370913	600.52	847.643	740.137	636.613	465.982	502.352
FBgn0045495	Gr28b	chr2L	7454826	7462247	-	25.0833	0.909767	0.0569908	0.372337	31.4225	37.2707	29.3539	14.7407	21.181	16.5308
FBgn0035483	Mul1	chr3L	4021457	4023501	+	393.117	-0.45056	0.0568855	0.372337	384.053	319.463	292.491	364.832	500.107	497.76
FBgn0261477	slim	chr2R	18440965	18445526	+	792.276	0.309927	0.0570394	0.372337	853.646	896.627	881.665	783.098	642.49	696.129
FBgn0263606	Hsc20	chr3L	16233127	16234165	+	41.586	0.854367	0.0570373	0.372337	42.7696	41.5302	76.5298	28.5601	27.0646	33.0615
FBgn0263773	fok	chr2L	20079270	20085070	-	307.878	0.681182	0.0569958	0.372337	565.606	241.727	330.231	242.3	204.75	262.655
FBgn0050046	CG30046	chr2R	12314117	12317573	+	25.1688	-1.46113	0.0572957	0.373726	4.36424	28.7517	7.33847	29.4813	38.8318	42.2453
FBgn0004170	sc	chrX	396060	397497	+	20.4176	1.15059	0.0574637	0.373823	20.0755	27.6868	36.6924	16.5833	14.1207	7.34701
FBgn0038652	CG7720	chr3R	18759236	18795169	-	160.694	-0.931616	0.0574844	0.373823	96.8862	63.8927	170.882	114.24	218.87	299.39
FBgn0261975	CG42806	chr2R	13964653	13965455	+	510.57	-0.422889	0.0574158	0.373823	459.118	466.416	382.649	476.308	680.145	598.781
FBgn0003423	slgA	chrX	21374002	21385159	+	2625.18	0.465691	0.0573679	0.373823	2363.67	3147.78	3625.21	2633.05	1841.57	2139.82
FBgn0037391	CG2017	chr3R	5858083	5862405	-	1459.26	-0.315293	0.0576437	0.374292	1391.32	1179.88	1329.31	1452.88	1729.78	1672.36
FBgn0037881	GCC88	chr3R	11228158	11230600	-	1496	-0.305201	0.0576168	0.374292	1409.65	1394.99	1209.8	1709	1742.72	1509.81
FBgn0040342	CG3706	chrX	930931	932475	-	53.8435	0.870801	0.0580709	0.376782	65.4636	43.66	99.5936	28.5601	43.5387	42.2453
FBgn0035825	CG8111	chr3L	7913664	7915120	-	1537.54	-0.464697	0.0581333	0.376902	1406.16	1438.65	1030.53	1487.89	2209.88	1652.16
FBgn0085431	CG34402	chr3R	12386249	12402902	+	559.486	-0.465477	0.0583701	0.378152	399.765	584.618	425.631	551.854	753.102	641.945
FBgn0000180	bib	chr2L	9984645	9995538	+	279.852	0.478964	0.0586358	0.379583	376.198	336.501	265.233	233.087	195.336	272.758
FBgn0003495	spz	chr3R	27064990	27070070	-	68.1561	-1.30002	0.0586793	0.379583	82.9206	15.9732	18.8704	86.6014	65.8964	138.675
FBgn0035026	Fcp1	chr2R	24567987	24571821	-	1289.06	-0.299037	0.05885	0.380401	1025.6	1213.96	1228.67	1430.77	1469.72	1365.62
FBgn0029137	Patsas	chr2L	12100765	12103285	-	522.034	0.377649	0.0589941	0.380481	509.743	686.846	573.449	422.873	480.102	459.188
FBgn0034249	RhoGAP54D	chr2R	17586425	17590884	-	670.159	-0.320352	0.0589952	0.380481	616.231	624.018	547.24	714.001	817.821	701.639
FBgn0002631	E(spl)m5-HLH	chr3R	26028854	26029735	-	131.098	-0.505357	0.0589592	0.380481	123.944	93.7092	106.932	162.147	169.448	130.409
FBgn0034879	Rrp4	chr2R	23555018	23556217	-	2117.89	0.31586	0.0591545	0.380937	2503.33	2492.88	2049.53	1752.3	2011.02	1898.28
FBgn0035337	CG15877	chr3L	2376484	2377556	-	126.503	0.582823	0.0591327	0.380937	130.927	154.407	169.833	73.7034	107.082	123.062
FBgn0029866	CG3842	chrX	6337762	6343731	+	87.2166	-0.54211	0.0592448	0.381233	68.0822	73.4766	71.288	102.263	120.026	88.1641
FBgn0040370	CG13375	chrX	283186	294962	-	196.244	1.06082	0.0593272	0.381336	390.163	72.4117	333.376	147.407	100.021	134.083
FBgn0263198	Acn	chr2L	19045355	19048817	+	2402.84	0.449481	0.0593496	0.381336	3173.68	2211.75	2937.49	2143.85	1612.11	2338.18
FBgn0260817	gkt	chr2L	3159950	3162399	+	1574.24	-0.369458	0.0594607	0.381765	1130.34	1466.34	1525.35	1952.22	1730.96	1640.22
FBgn0053180	Ranbp16	chrX	15927185	15933867	-	595.344	0.496512	0.0595406	0.381993	873.721	502.622	713.929	499.34	442.447	540.005
FBgn0034392	MFS15	chr2R	18794618	18796678	-	776.768	-0.373807	0.0596052	0.382122	796.038	617.629	615.383	806.131	964.911	860.518
FBgn0027872	rdgBbeta	chr2R	17695776	17698362	-	105.885	0.696087	0.0596997	0.382443	148.384	161.861	82.8199	87.5227	64.7197	90.0008
FBgn0025627	CG4194	chrX	2068592	2069688	+	16.6689	-1.62859	0.0599256	0.382665	15.7113	7.45414	1.04835	19.3471	27.0646	29.388
FBgn0031676	senju	chr2L	5052843	5054575	+	183.779	-0.614549	0.0599032	0.382665	140.529	146.953	147.818	141.879	289.473	236.023
FBgn0027610	Dic1	chr3R	13364938	13369278	+	1060.41	0.587197	0.0598492	0.382665	874.594	1796.45	1149	936.954	908.429	697.047
FBgn0038596	CG14312	chr3R	18282978	18283528	-	1107.47	-0.338663	0.0599569	0.382665	1045.67	913.665	973.92	1086.2	1408.54	1216.85
FBgn0038938	CG7084	chr3R	22298805	22304420	+	342.311	0.749221	0.059895	0.382665	203.374	578.229	506.355	253.355	276.53	236.023
FBgn0031968	CG7231	chr2L	7983946	7986785	+	1638.18	-0.465917	0.0601254	0.383237	1572.87	1506.8	1047.3	1615.02	2285.19	1801.85
FBgn0033929	Tfb1	chr2R	14363048	14365473	+	2956.56	-0.296572	0.0601802	0.383237	2649.97	2812.34	2498.23	2973.93	3625.48	3179.42
FBgn0261881	l(2)35Be	chr2L	15006583	15007431	-	1038.09	-0.385145	0.0601781	0.383237	907.762	1009.5	783.12	1085.28	1380.29	1062.56
FBgn0031814	retm	chr2L	6448464	6455929	-	874.505	0.725581	0.0604409	0.384043	659.873	1219.29	1391.16	968.278	481.279	527.148
FBgn0039265	CG11790	chr3R	25047706	25049455	+	1853.79	0.349711	0.060405	0.384043	1945.58	2361.9	1924.78	1805.73	1660.35	1424.4
FBgn0050106	CCHa1-R	chr2R	17646848	17665068	-	102.353	0.97696	0.0603732	0.384043	86.412	102.228	219.106	79.2311	35.3016	91.8376
FBgn0011286	RyR	chr2R	8860364	8888097	+	477.468	0.43576	0.0604954	0.384105	668.602	505.817	471.759	357.461	458.921	402.249
FBgn0033661	CG13185	chr2R	11867876	11885585	-	305.325	0.907789	0.0606244	0.384483	611.867	143.759	439.26	241.379	191.806	203.879
FBgn0058002	ND-AGGG	chr3L	24976254	24977118	+	4305.05	-0.360152	0.0606556	0.384483	3784.67	3383.12	4143.09	5096.59	5397.62	4025.24
FBgn0030706	Lrp4	chrX	15910870	15921013	+	1164.07	0.459546	0.0606889	0.384483	1672.38	999.92	1371.25	947.088	911.959	1081.85
FBgn0001263	inaD	chr2R	22855688	22858794	-	158.174	-0.487527	0.060844	0.385181	122.199	134.175	138.383	156.62	225.93	171.736
FBgn0038649	CG7718	chr3R	18744063	18746041	-	576.504	-0.34714	0.0609358	0.385478	481.812	568.645	471.759	591.469	710.74	634.598
FBgn0028509	CenG1A	chr2L	13835564	13898712	+	1320.96	-0.469255	0.0612015	0.386874	1232.46	811.437	1280.04	1795.6	1387.35	1418.89
FBgn0051038	CG31038	chr3R	29877059	29903231	+	1192.94	-0.383563	0.0612697	0.387021	1124.23	1060.62	920.454	1100.02	1454.43	1497.87
FBgn0037432	CG10298	chr3R	6343002	6343799	+	25.2393	1.10195	0.0613955	0.387358	28.804	26.6219	48.2242	18.4258	8.23705	21.1226
FBgn0035687	Prdm13	chr3L	6163127	6164682	+	40.7136	-0.919774	0.0614131	0.387358	13.9656	37.2707	33.5473	49.7498	56.4826	53.2658
FBgn0037710	CG9393	chr3R	9561583	9563673	-	1031.51	-0.249612	0.0614845	0.387436	974.099	925.379	927.793	1132.27	1115.53	1113.99
FBgn0262057	Spn77Ba	chr3L	20317190	20320116	+	764.644	-0.544047	0.0615156	0.387436	843.172	487.714	534.66	725.978	1053.17	943.172
FBgn0264753	Rgk1	chr2R	19311148	19356525	-	441.919	-0.463311	0.0615928	0.387638	455.627	289.647	369.02	475.387	477.749	584.087
FBgn0037672	sage	chr3R	9262654	9264142	-	120.884	0.666795	0.061673	0.387859	101.25	152.278	191.849	78.3098	85.9007	115.715
FBgn0030874	Spt7	chrX	17850460	17851889	+	575.823	-0.368029	0.0617778	0.388234	530.692	538.828	438.212	568.437	716.623	662.149
FBgn0041710	yellow-f	chr3R	12991449	12993201	-	19.8863	-1.40521	0.06202	0.388644	21.8212	4.25951	6.29012	23.0323	31.7715	32.1431
FBgn0038742	Arc42	chr3R	19877737	19879309	+	2715.69	-0.299757	0.0619654	0.388644	2592.36	2443.89	2266.54	2684.64	3288.94	3017.78
FBgn0052105	Lmx1a	chr3L	12329232	12335901	+	795.55	-0.369926	0.0620239	0.388644	578.698	776.296	727.557	836.533	987.269	866.947
FBgn0035824	CG8281	chr3L	7912463	7913763	+	339.042	-0.367608	0.0619266	0.388644	283.676	288.582	315.554	362.989	435.387	348.064
FBgn0002023	Lim3	chr2L	19079256	19108427	-	300.207	0.562337	0.0621808	0.389266	432.933	239.598	401.519	254.277	204.75	268.166
FBgn0038788	Sirt2	chr3R	20328465	20330915	+	976.34	-0.306501	0.0622589	0.389266	854.519	920.054	843.924	990.389	1204.96	1044.19
FBgn0030323	Vlet	chrX	11677344	11678589	-	724.387	-0.326504	0.0622573	0.389266	617.977	594.202	716.025	842.061	841.356	734.701
FBgn0037090	Est-Q	chr3L	21501421	21503959	+	27.1331	0.931024	0.0624146	0.38948	34.9139	30.8815	40.8858	11.9768	21.181	22.9594
FBgn0037924	CG14712	chr3R	11628759	11633206	+	283.892	0.355344	0.0624744	0.38948	335.174	289.647	331.28	244.142	237.698	265.411
FBgn0043455	CG5986	chr3R	24047790	24049168	+	600.412	-0.351167	0.0624299	0.38948	542.039	575.034	465.469	611.738	746.041	662.149
FBgn0035272	mRpL46	chr3L	1777439	1778347	+	1440.22	-0.326322	0.0623908	0.38948	1263.88	1275.72	1293.67	1509.08	1866.28	1432.67
FBgn0013531	MED20	chr2L	8071812	8072848	-	707.304	-0.31482	0.0626361	0.389922	562.114	683.652	645.786	749.01	827.235	776.027
FBgn0031973	Spn28Dc	chr2L	8004548	8007210	-	199.515	0.64017	0.0626174	0.389922	307.243	274.738	146.769	141.879	177.685	148.777
FBgn0033443	CG1698	chr2R	9793326	9798006	+	46.5733	-0.644029	0.0628471	0.390251	34.0411	37.2707	37.7407	53.4349	60.0128	56.9393
FBgn0010520	Bka	chr2L	9895287	9896104	+	705.335	-0.395445	0.0628176	0.390251	644.162	650.64	532.563	883.519	867.244	653.883
FBgn0035041	CG13594	chr2R	24615423	24638588	-	529.559	0.474782	0.0628705	0.390251	482.685	795.464	570.304	479.072	398.909	450.922
FBgn0265180	CG44245	chr2R	21200483	21212969	+	120.456	0.838629	0.06274	0.390251	192.899	68.1522	202.332	89.3653	88.2541	81.7354
FBgn0031250	Ent1	chr2L	355565	357874	-	135.735	-0.875622	0.0630136	0.390294	115.216	129.915	41.9341	122.532	208.28	196.532
FBgn0013751	Awh	chr3L	3846206	3861692	+	53.663	0.860277	0.0629711	0.390294	60.2265	57.5034	90.1584	57.1201	29.418	27.5513
FBgn0036133	CG7638	chr3L	11109690	11112117	+	2847.79	-0.329977	0.0629242	0.390294	2230.13	2702.66	2637.66	2880.88	3585.47	3049.93
FBgn0031260	Spp	chr2L	542786	544653	-	6065.04	-0.277703	0.0634109	0.392223	5185.59	5872.8	5390.63	6145.02	7259.19	6537
FBgn0027565	CG5498	chr3L	20382405	20384109	-	394.603	0.373118	0.0634608	0.392223	398.019	446.184	492.726	372.202	301.241	357.248
FBgn0034527	CG9945	chr2R	20618503	20621081	+	557.574	-0.401788	0.0634619	0.392223	425.95	462.157	553.53	730.585	629.546	543.678
FBgn0038953	CG18596	chr3R	22375923	22379955	+	134.946	0.731057	0.0635458	0.392459	237.415	107.553	160.398	103.185	75.3102	125.817
FBgn0028370	kek3	chr2L	15552723	15583978	+	232.997	0.495676	0.0636111	0.39258	317.717	201.262	298.781	182.416	184.745	213.063
FBgn0003016	osp	chr2L	14599196	14689340	-	242.115	0.987894	0.0636667	0.392642	475.702	104.358	385.794	192.55	110.612	183.675
FBgn0031228	ND-15	chr2L	114726	156030	+	3413.77	0.232182	0.0639989	0.393843	3576.93	3813.33	3673.43	3225.44	3183.03	3010.44
FBgn0259111	Ndae1	chr2L	7223328	7249343	-	519.271	0.456586	0.0639576	0.393843	632.815	555.866	614.335	437.614	329.482	545.515
FBgn0261461	RhoGAP18B	chrX	19136107	19167082	-	626.503	0.368632	0.0639799	0.393843	745.412	583.553	789.41	534.349	521.288	585.005
FBgn0029818	GAA1	chrX	5870841	5873357	-	4849.86	-0.305536	0.0641008	0.394138	4060.49	4942.1	4012.05	5041.31	5721.22	5321.99
FBgn0283525	l(2)10685	chr2L	1147822	1149449	+	516.768	-0.38302	0.0641385	0.394138	407.62	527.115	410.954	585.942	643.667	525.311
FBgn0028685	Rpt4	chrX	6289470	6291245	-	9357.1	-0.266789	0.0642609	0.394326	8986.85	8926.87	7569.11	10104.7	10193.9	10361.1
FBgn0050154	CG30154	chr2R	20533359	20533934	+	98.3254	-0.628587	0.0642328	0.394326	59.3537	95.839	76.5298	99.4995	149.444	109.287
FBgn0031635	tank	chr2L	4835335	4837999	-	1959.53	-0.353476	0.0644482	0.395194	1831.24	1848.63	1481.32	1956.82	2507.59	2131.55
FBgn0028737	eEF1beta	chr2R	16868222	16869280	+	22948.8	0.419609	0.0645037	0.395252	21322.8	33537.3	23928.7	21328.8	19453.6	18121.4
FBgn0037541	CG2747	chr3R	8016210	8030790	-	1527.77	0.329275	0.0649322	0.397594	1877.5	1611.16	1615.51	1260.33	1255.56	1546.54
FBgn0024150	Ac78C	chr3L	21136447	21171930	-	353.748	0.466446	0.0652926	0.399516	370.961	502.622	358.537	323.373	240.051	326.942
FBgn0031182	Cyp6t1	chrX	21517434	21519218	-	51.2746	0.813334	0.0653918	0.399839	45.3881	55.3736	95.4001	32.2452	38.8318	40.4085
FBgn0034568	CG3216	chr2R	20986833	20991171	-	214.872	0.545103	0.0654675	0.400017	308.988	202.327	253.701	150.171	151.797	222.247
FBgn0038617	CG12333	chr3R	18400373	18402716	-	1156.11	-0.310489	0.0656576	0.400893	993.301	1161.78	941.421	1304.55	1342.64	1192.97
FBgn0030242	sofe	chrX	10855000	10857413	-	295.071	0.475635	0.0657043	0.400894	291.531	416.367	321.844	198.999	275.353	266.329
FBgn0261277	rtv	chrX	11152484	11153990	-	200.874	0.439212	0.0658967	0.401783	252.253	225.754	214.912	173.203	197.689	141.43
FBgn0266446	CG45076	chr3R	10768001	10777374	-	53.5247	1.04328	0.0660757	0.402589	61.0994	94.7741	60.8045	28.5601	15.2974	60.6128
FBgn0032467	CG9934	chr2L	13013276	13019434	-	4287.67	-0.273564	0.0661259	0.402609	3808.24	3790.97	4047.69	4186.35	4906.93	4985.86
FBgn0283535	Vha26	chr3R	5591763	5595356	+	1848.17	0.4227	0.0662325	0.402973	2744.24	1807.1	1798.97	1591.99	1612.11	1534.61
FBgn0051028	CG31028	chr3R	30166631	30171207	-	84.9727	-0.676554	0.0664527	0.403741	82.9206	41.5302	71.288	93.0505	120.026	101.021
FBgn0033339	Sec31	chr2R	8893613	8898798	+	2279.97	-0.267371	0.0664211	0.403741	2061.67	2022.2	2123.96	2264.54	2519.36	2688.09
FBgn0043806	CG32032	chr3L	9093053	9094856	+	6040.09	0.441937	0.0666237	0.404495	6506.21	8232.57	6134.96	3854.69	5911.85	5600.26
FBgn0013753	Bgb	chr3L	1639711	1640952	+	6183.36	-0.289583	0.0667082	0.404721	5634.24	5792.94	5266.93	7210.95	7248.6	5946.48
FBgn0014857	His3.3A	chr2L	5055058	5056149	+	21333.8	-0.272174	0.0668759	0.405431	19606.8	20553.2	17822	25214.8	23270.8	21535
FBgn0085248	CG34219	chr2R	8917708	8918877	-	35.9768	0.897651	0.0669194	0.405431	29.6768	44.7249	66.0462	23.9536	29.418	22.041
FBgn0061515	endos	chr3L	14029579	14031706	-	2055.69	0.306021	0.0670025	0.405648	2029.37	2580.2	2209.93	1927.34	1753.31	1834
FBgn0026438	Eaat2	chr2L	737212	744395	-	1458.95	-0.404847	0.0671501	0.405655	1243.81	1414.16	1109.16	1443.66	1496.79	2046.14
FBgn0031811	CG13982	chr2L	6412315	6415335	+	36.7769	-1.062	0.0671923	0.405655	10.4742	34.0761	27.2572	69.0969	41.1852	38.5718
FBgn0027619	eIF3j	chr2R	9968929	9970897	+	836.149	0.380792	0.0671763	0.405655	916.491	1094.69	827.151	733.348	626.016	819.191
FBgn0036775	RpIIIC53	chr3L	18107848	18109574	-	1173.65	-0.325533	0.0670793	0.405655	1042.18	1110.67	971.823	1240.98	1497.97	1178.28
FBgn0021814	Vps28	chr2R	8078869	8080041	-	1569.47	-0.327527	0.0673129	0.406097	1449.8	1487.63	1238.11	1764.27	1936.88	1540.12
FBgn0003719	tld	chr3R	24749731	24753510	+	558.845	-0.395462	0.0675683	0.407217	424.204	505.817	517.886	594.233	758.985	551.944
FBgn0259171	Pde9	chrX	12785563	12897327	-	651.853	0.580715	0.0675931	0.407217	1125.1	666.614	551.434	457.882	601.305	508.78
FBgn0000376	crm	chrX	2734248	2738773	-	1092.45	-0.304638	0.0677115	0.407525	995.92	923.249	1012.71	1075.15	1339.11	1208.58
FBgn0284247	ds	chr2L	640013	714983	-	166.975	0.54608	0.0677391	0.407525	230.432	138.434	225.396	142.8	143.56	121.226
FBgn0002736	mago	chr2R	21128577	21129737	+	2787.99	-0.281686	0.067916	0.408303	2629.02	2386.39	2533.87	3187.67	3268.93	2722.07
FBgn0037315	Cerk	chr3R	5358873	5368306	-	998.662	-0.262479	0.0685109	0.411592	927.838	873.2	922.551	1088.97	1150.83	1028.58
FBgn0000577	en	chr2R	11524006	11528210	-	43.6184	0.811203	0.0687511	0.412171	44.5153	69.2171	53.466	37.773	20.0043	36.735
FBgn0050372	Asap	chr2R	8114286	8123001	-	986.71	0.390982	0.0687322	0.412171	1148.67	927.509	1283.18	935.111	724.86	900.927
FBgn0029175	sotv	chr2R	16145904	16148719	-	688.176	0.444379	0.0687232	0.412171	596.155	940.287	843.924	639.377	597.774	511.535
FBgn0263289	scrib	chr3R	26536350	26604051	+	1036.85	0.532777	0.0688896	0.412426	1455.04	897.692	1326.17	942.482	606.011	993.683
FBgn0025111	Ant2	chrX	10778954	10786907	-	208.946	0.407156	0.0688755	0.412426	233.923	231.078	249.508	150.171	190.629	198.369
FBgn0015240	Hr96	chr3R	25025235	25029351	+	490.397	-0.429496	0.0690771	0.412847	337.792	406.783	509.5	594.233	603.658	490.413
FBgn0263659	lncRNA:CR43650	chr2R	16829095	16839494	+	31.4961	-0.944734	0.0690872	0.412847	30.5497	22.3624	11.5319	46.9859	35.3016	42.2453
FBgn0052650	CG32650	chrX	12897503	12898669	-	77.2007	0.526286	0.069104	0.412847	82.0477	95.839	95.4001	58.0414	69.4266	62.4495
FBgn0031413	CG9967	chr2L	2308761	2357356	-	214.54	-0.413291	0.0692294	0.413309	201.628	197.002	153.06	255.198	255.349	225.002
FBgn0051414	Gba1b	chr3R	23704804	23708512	+	138.187	0.596575	0.0694116	0.413488	137.91	225.754	135.238	100.421	130.616	99.1846
FBgn0266420	Ote	chr2R	18275607	18277177	-	3000.18	-0.372822	0.0694005	0.413488	2204.81	2723.96	2915.47	3680.56	3651.37	2824.92
FBgn0015025	CkIIalpha-i1	chr3L	15816979	15818621	+	54.2591	0.790368	0.0694517	0.413488	74.1921	71.3468	60.8045	24.8749	36.4784	57.8577
FBgn0053126	NLaz	chr2L	1359837	1361821	-	1235.92	-0.587313	0.0694152	0.413488	1077.97	980.752	904.729	1031.85	1201.43	2218.8
FBgn0038389	CG5516	chr3R	15963884	15964761	+	1272.26	-0.312381	0.0695001	0.413489	1104.15	1046.77	1253.83	1415.1	1542.68	1271.03
FBgn0038425	CG14881	chr3R	16434899	16436066	+	838.069	-0.31379	0.0697118	0.414253	801.275	762.453	677.236	886.283	1029.63	871.539
FBgn0000083	AnxB9	chr3R	21065241	21070917	+	9888.16	0.33854	0.069773	0.414253	9602.2	12120.4	11407.1	10034.7	8320.6	7843.85
FBgn0050418	nord	chr2R	24243255	24255094	+	831.735	0.526448	0.0697279	0.414253	698.279	1113.86	1134.32	733.348	510.697	799.905
FBgn0032812	Hakai	chr2L	19580612	19582474	-	2334.46	-0.403664	0.069829	0.4143	2361.93	2093.55	1573.58	2523.42	3028.88	2425.43
FBgn0263603	Zn72D	chr3L	16106594	16112626	-	8951.6	-0.300221	0.0699061	0.414471	7094.51	7876.9	9099.71	10366.4	9997.42	9274.68
FBgn0035379	spz5	chr3L	2883641	2892166	-	19.6043	-1.74736	0.0699961	0.414718	13.0927	13.8434	0	35.9304	23.5344	31.2248
FBgn0038235	CG8461	chr3R	14512639	14513637	-	61.5096	0.696898	0.0700749	0.414732	83.7934	57.5034	87.0133	37.773	42.362	60.6128
FBgn0045761	CHKov1	chr3R	25323156	25329316	-	131.002	0.604913	0.0703983	0.414732	157.113	127.785	188.704	77.3885	137.676	97.3478
FBgn0039828	CG1542	chr3R	31213458	31214784	+	2308.43	-0.29455	0.0703262	0.414732	2084.36	2173.42	1962.52	2663.46	2745.29	2221.55
FBgn0030026	sni	chrX	8241501	8244016	-	760.778	-0.412006	0.0701982	0.414732	678.203	721.987	557.724	737.955	1057.87	810.926
FBgn0033628	CG13203	chr2R	11373607	11377109	+	865.184	-0.293458	0.0703358	0.414732	753.268	807.177	771.588	945.246	1049.64	864.192
FBgn0086039	snoRNA:Me28S-A2113	chr2L	19008611	19008683	-	45.0431	-0.655029	0.0703587	0.414732	34.0411	37.2707	33.5473	55.2775	62.3662	47.7555
FBgn0266376	lncRNA:CR45018	chrX	13304005	13308004	+	38.3154	-0.908821	0.070112	0.414732	38.4053	25.5571	15.7253	42.3794	43.5387	64.2863
FBgn0284408	trol	chrX	2470460	2545410	-	1021.82	0.438968	0.0704325	0.414732	1439.33	1166.04	922.551	747.168	856.653	999.193
FBgn0003557	Su(dx)	chr2L	2037714	2044372	+	706.737	0.376607	0.0701829	0.414732	756.76	721.987	917.309	712.159	538.938	593.271
FBgn0038277	RpS5b	chr3R	14900432	14901563	-	818.93	-0.555837	0.070552	0.415151	817.859	733.701	437.163	747.168	1117.89	1059.81
FBgn0032196	CG5708	chr2L	10224457	10226808	-	374.188	0.407044	0.0708933	0.416609	454.754	487.714	337.57	328.901	300.064	336.126
FBgn0051159	mRRF2	chr3R	22613686	22616622	+	145.022	0.586469	0.0709451	0.416609	166.714	210.846	144.673	81.995	123.556	142.348
FBgn0036090	CG8009	chr3L	10638146	10639678	+	149.632	0.457043	0.0709103	0.416609	169.333	183.159	166.688	101.342	137.676	139.593
FBgn0031066	COX6B	chrX	19740537	19744335	-	4664.45	0.433856	0.0710992	0.417228	4321.47	7100.61	4659.93	3855.61	4076.16	3972.89
FBgn0001995	mRpL4	chr2L	16328059	16329132	-	1232.49	-0.297881	0.0711766	0.417398	1137.32	1197.99	981.259	1325.74	1456.78	1295.83
FBgn0033015	d4	chr2R	5259004	5295965	+	900.756	0.327102	0.0712328	0.417443	1134.7	1013.76	858.601	793.232	773.106	831.13
FBgn0029785	RpL35	chrX	5672401	5673547	+	19427.1	0.55566	0.0715429	0.418974	17007.5	34537.2	17824.1	15723.7	15295	16175.4
FBgn0038179	CG9312	chr3R	13765756	13767103	+	55.5979	1.02581	0.0716566	0.419055	102.123	72.4117	49.2726	19.3471	27.0646	63.3679
FBgn0030687	RpIIIC160	chrX	15762956	15769514	+	1480.49	-0.299625	0.071703	0.419055	1381.72	1379.02	1220.28	1542.24	1833.33	1526.34
FBgn0052225	CG32225	chr3L	20304310	20306283	-	1330.31	0.533956	0.0716339	0.419055	1069.24	2218.14	1434.15	1133.19	1096.7	1030.42
FBgn0000352	cos	chr2R	7382176	7387115	-	561.533	0.417232	0.0718703	0.419748	686.059	514.336	726.509	542.641	408.322	491.331
FBgn0040467	Dlip1	chrX	9158622	9159375	+	340.94	-0.379165	0.0720663	0.420607	322.954	318.398	247.411	351.012	403.615	402.249
FBgn0003748	Treh	chr2R	21074018	21088945	+	1221.59	-0.479428	0.0722117	0.421084	999.411	980.752	1081.9	1426.16	990.799	1850.53
FBgn0267486	Ptp36E	chr2L	18180884	18185007	-	140.339	0.507173	0.0722461	0.421084	149.257	173.575	171.93	147.407	98.8446	101.021
FBgn0036516	CG7656	chr3L	15585431	15588175	-	2331.78	-0.254608	0.072327	0.421271	2222.27	2041.37	2115.58	2692.94	2571.14	2347.37
FBgn0033316	Gle1	chr2R	8627900	8630186	+	1367.31	-0.261312	0.0724693	0.421528	1213.26	1254.43	1263.27	1401.29	1621.52	1450.12
FBgn0033539	Git	chr2R	10641818	10645427	-	1517.35	-0.266028	0.0724383	0.421528	1398.3	1387.54	1347.13	1499.86	1768.61	1702.67
FBgn0030245	CG1637	chrX	10870594	10877893	-	3955.19	-0.330869	0.0725711	0.421835	3663.34	3650.4	3196.43	3679.64	4908.1	4633.21
FBgn0036332	Cul6	chr3L	13009399	13011685	-	22.6973	1.11198	0.072756	0.422624	38.4053	14.9083	39.8374	12.8981	11.7672	18.3675
FBgn0033607	CG9062	chr2R	11280484	11283971	-	348.608	0.35242	0.0730143	0.423838	375.325	365.253	432.97	334.429	274.176	309.493
FBgn0031183	CG14621	chrX	22444227	22447808	+	334.596	0.387696	0.0732031	0.424647	403.256	359.929	375.31	308.633	235.344	325.105
FBgn0034697	GM130	chr2R	22124567	22127502	-	380.049	-0.623924	0.0733512	0.425219	428.569	237.468	230.638	328.901	524.818	529.903
FBgn0261286	Mat89Ba	chr3R	16268329	16272415	-	358.002	0.423219	0.0735267	0.425949	415.476	348.215	466.517	250.591	320.068	347.146
FBgn0035766	eco	chr3L	7335442	7339340	-	327.151	0.391594	0.0736602	0.426221	356.122	423.821	333.376	259.804	327.129	262.655
FBgn0035155	RabX6	chr3L	690517	691951	+	321.14	-0.400425	0.0736728	0.426221	279.311	240.662	310.313	307.712	393.025	395.82
FBgn0002732	E(spl)malpha-BFM	chr3R	26010893	26011568	+	136.153	-0.519089	0.0737499	0.426381	144.893	97.9688	92.2551	159.384	171.801	150.614
FBgn0003209	raw	chr2L	8709880	8740660	-	394.05	0.409327	0.0740451	0.4278	381.435	440.859	527.322	356.54	287.12	371.024
FBgn0038608	WRNexo	chr3R	18364244	18366162	-	101.367	0.605216	0.0745151	0.430049	90.7762	140.564	136.286	94.8931	61.1895	84.4906
FBgn0035640	mad2	chr3L	5812135	5813093	-	355.824	0.413153	0.0745345	0.430049	394.527	412.108	412.003	237.693	363.607	315.003
FBgn0038462	CG17556	chr3R	16994542	16996071	-	1893.37	0.30957	0.0747554	0.430745	1910.67	2400.23	1976.15	1591.99	1826.27	1654.91
FBgn0038662	Mpc1	chr3R	18926996	18928659	-	248.096	0.536367	0.074746	0.430745	234.796	385.486	261.04	163.069	203.573	240.614
FBgn0003731	Egfr	chr2R	21522420	21559977	+	420.357	0.320435	0.0748438	0.430966	434.678	478.13	488.533	405.368	338.896	376.534
FBgn0032818	CG10628	chr2L	19757245	19758615	-	954.793	-0.397075	0.0749567	0.430989	907.762	867.875	696.106	949.852	1314.4	992.764
FBgn0033886	Rpn13	chr2R	13958545	13960404	-	8165.71	-0.231399	0.07503	0.430989	7778.82	7727.82	7030.26	9005.63	8440.62	9011.1
FBgn0264907	CG44098	chr3R	4750409	4773197	-	312.244	0.709749	0.07496	0.430989	557.75	191.678	413.051	237.693	210.633	262.655
FBgn0036560	CG5895	chr3L	16035485	16037227	+	1511.5	0.507303	0.0750483	0.430989	1318	2440.7	1565.19	1392.07	1293.22	1059.81
FBgn0037913	fabp	chr3R	11559896	11567054	-	20644.2	-0.442121	0.0752475	0.431676	17672.6	21711.8	13131.7	21149.2	28021.3	22178.8
FBgn0050172	CG30172	chr2R	24030546	24031427	-	5704.18	0.360208	0.0752885	0.431676	5447.45	7361.5	6428.5	4530.91	5810.65	4646.06
FBgn0265262	Vha68-1	chr2L	13000770	13004107	-	3455.2	0.486752	0.0753688	0.431676	2989.51	4673.75	4435.58	3555.27	2201.65	2875.43
FBgn0266670	Sec5	chr2L	3457302	3460367	+	2791.08	-0.340395	0.0753353	0.431676	2685.75	2310.78	2392.34	2664.38	3669.02	3024.21
FBgn0033382	Hydr1	chr2R	9132480	9135453	+	1075.94	-0.368551	0.0755093	0.431722	953.15	1011.63	852.311	996.838	1428.54	1213.17
FBgn0033229	CG12822	chr2R	7832171	7833841	+	3826.11	-0.329645	0.0755777	0.431722	3784.67	3549.24	2837.89	4198.33	4650.4	3936.16
FBgn0085474	CG34445	chr2R	22647892	22648478	-	171.565	0.847478	0.0755398	0.431722	114.343	343.956	203.381	147.407	145.913	74.3884
FBgn0031314	IntS14	chr2L	1164443	1166425	+	1856.08	-0.299025	0.0754975	0.431722	1537.96	1668.66	1786.39	2065.54	2260.48	1817.47
FBgn0031231	mRpL10	chr2L	203779	204782	+	859.961	-0.286426	0.0757642	0.43203	809.13	823.151	691.913	948.009	980.209	907.355
FBgn0034540	Lrt	chr2R	20646360	20661070	+	315.709	0.48066	0.07576	0.43203	271.456	433.405	399.423	293.892	222.4	273.676
FBgn0031607	CG15440	chr2L	4453169	4454453	-	2541.19	-0.300736	0.0757823	0.43203	2386.37	2407.69	2036.95	2704.91	3132.43	2578.8
FBgn0015019	CCT3	chr3R	16647605	16649978	+	18863.3	-0.203584	0.0758487	0.432121	17805.2	17583.3	17215	20762.2	20156.1	19657.8
FBgn0010434	cora	chr2R	19229063	19243751	+	2786.33	0.344589	0.075981	0.432302	2767.8	3390.57	3195.38	2765.72	2046.32	2552.17
FBgn0031148	Cbs	chrX	21045138	21049096	+	4476.37	-0.379739	0.075963	0.432302	4494.3	4025.24	3151.35	4732.68	5868.31	4586.37
FBgn0262866	S6kII	chrX	22529964	22536371	+	496.287	0.341124	0.0761586	0.433026	524.582	500.493	639.495	444.063	407.146	461.943
FBgn0029857	wuho	chrX	6288100	6289562	+	3524.54	-0.332772	0.0763619	0.433895	3695.64	3029.58	2633.46	3768.08	4063.22	3957.28
FBgn0051814	DIP-kappa	chr2L	13676860	13717320	-	158.385	0.563486	0.0765483	0.433978	253.126	134.175	179.268	127.138	118.849	137.756
FBgn0039889	Arl4	chr4	177348	179389	-	358.634	0.574754	0.0765783	0.433978	606.63	282.193	398.374	291.128	261.232	312.248
FBgn0030665	CG15646	chrX	15667885	15671029	-	1007.57	-0.528356	0.0765416	0.433978	749.777	883.849	841.828	1596.6	1203.79	769.599
FBgn0024542	Neos	chr3L	7241628	7243139	+	2329.77	-0.30298	0.0764445	0.433978	1935.1	1933.82	2389.2	2642.27	2700.58	2377.67
FBgn0030892	CG7206	chrX	18088725	18090509	-	2285.2	-0.348174	0.0767545	0.434689	1898.45	1875.25	2258.15	2530.79	2974.75	2173.8
FBgn0001189	hfw	chrX	1669570	1673608	+	734.361	0.328891	0.0768913	0.434811	701.77	848.708	902.632	620.951	704.856	627.251
FBgn0032235	CG5096	chr2L	10382263	10384723	+	20.7968	0.961627	0.0769276	0.434811	25.3126	23.4273	33.5473	14.7407	17.6508	10.1021
FBgn0035270	CG13933	chr3L	1771809	1775147	-	561.937	-0.427402	0.0769012	0.434811	354.376	557.996	526.273	697.418	624.839	610.72
FBgn0037181	CG11370	chr3L	22712155	22713660	+	975.228	0.336997	0.0773228	0.435042	1091.06	1208.64	965.533	754.538	963.735	867.865
FBgn0037465	CG1105	chr3R	7064186	7067136	-	2301.45	-0.279823	0.0772849	0.435042	2046.83	2029.66	2159.61	2329.03	2851.2	2392.37
FBgn0030013	GIIIspla2	chrX	8157628	8159348	+	1065.47	0.365033	0.0770745	0.435042	950.532	1298.09	1350.28	907.473	991.976	894.498
FBgn0261850	Xpd	chr2R	21171001	21174504	+	2466.36	-0.255783	0.0771077	0.435042	2338.36	2254.35	2151.22	2615.55	2924.15	2514.51
FBgn0262483	Rbp	chr3R	15374635	15402543	+	606.092	0.701878	0.0771906	0.435042	1070.11	365.253	816.667	532.507	375.374	476.637
FBgn0284436	CCT8	chr2R	8904844	8906990	-	14456.8	-0.203251	0.0772168	0.435042	13530.9	13748.6	13040.5	15449.1	15753.9	15217.5
FBgn0003076	Pgm1	chr3L	16126018	16128531	-	5672.86	0.354452	0.0772577	0.435042	5593.21	7626.66	5879.16	5461.42	5074.02	4402.69
FBgn0029810	CG12239	chrX	5792140	5794543	+	3375.68	0.459093	0.0773769	0.435061	3273.18	4734.45	3717.46	2130.03	2910.03	3488.91
FBgn0039636	Atg14	chr3R	29116391	29118390	+	1487.47	-0.267967	0.0775338	0.43509	1277.85	1309.8	1461.4	1644.51	1716.84	1514.4
FBgn0017561	Ork1	chrX	10878054	10891250	-	114.239	0.821832	0.0775039	0.43509	82.9206	236.403	118.464	89.3653	97.6679	60.6128
FBgn0020513	Paics	chrX	12757036	12760617	-	2080.53	0.338499	0.0774596	0.43509	2025.88	2743.13	2201.54	1884.04	1958.06	1670.53
FBgn0262115	CG17683	chr2R	4130974	4133484	+	465.447	0.516838	0.0778249	0.436439	744.54	460.027	439.26	411.818	311.831	425.208
FBgn0040366	CG11398	chrX	1211989	1215156	-	137.697	0.438402	0.0779941	0.437102	158.858	139.499	177.172	109.634	110.612	130.409
FBgn0031052	Elys	chrX	19652305	19659407	+	5131.38	-0.342068	0.0780503	0.437132	4567.62	4981.5	4027.77	5189.64	6794.39	5227.39
FBgn0035407	Asciz	chr3L	3163786	3166250	-	238.236	-0.408236	0.0783648	0.438608	228.686	209.781	175.075	245.064	311.831	258.982
FBgn0040850	CG15210	chrX	10839230	10839895	+	331.751	0.469363	0.0784488	0.438793	465.228	399.329	290.394	260.726	325.952	248.88
FBgn0264810	Pburs	chr2L	14416729	14417331	-	99.3782	0.824277	0.0786261	0.439498	83.7934	200.197	97.4968	61.7266	52.9525	100.103
FBgn0263132	Cht6	chrX	10016845	10050803	+	87.0593	1.0261	0.0788403	0.440409	163.223	40.4654	146.769	50.6711	37.6551	83.5722
FBgn0024273	WASp	chr3R	28824506	28832024	-	467.044	0.431366	0.079481	0.4437	540.293	487.714	581.836	484.6	300.064	407.759
FBgn0019990	Gcn2	chr3R	31395660	31402013	+	418.047	0.363663	0.0795731	0.443926	501.015	455.768	454.985	340.878	321.245	434.392
FBgn0028407	Drep3	chr2R	12055089	12062866	+	388.24	-0.495588	0.0797145	0.444426	348.266	335.437	283.055	361.146	387.141	614.393
FBgn0032135	GlcAT-S	chr2L	9616469	9623109	+	588.862	0.430442	0.0797944	0.444583	520.218	816.761	691.913	575.808	460.098	468.372
FBgn0037304	CG1113	chr3R	5253153	5255403	+	121.44	-0.51026	0.080701	0.445073	105.615	110.747	83.8683	112.398	163.564	152.45
FBgn0015331	abs	chr3R	4233047	4235041	+	904.883	-0.324459	0.0804956	0.445073	926.092	769.907	713.929	923.135	1035.51	1060.72
FBgn0028703	Nhe3	chr2L	6677835	6684364	-	1674.99	0.306892	0.0807624	0.445073	1860.91	1816.68	1880.75	1706.23	1275.57	1509.81
FBgn0026439	Eaat1	chr2L	9333567	9341925	+	1990.49	0.386241	0.0800475	0.445073	2045.96	2276.71	2443.71	2113.44	1687.42	1375.73
FBgn0003978	vls	chr2L	20064261	20065679	-	1509.1	-0.260835	0.0806891	0.445073	1260.39	1457.82	1401.65	1743.08	1599.16	1592.46
FBgn0038143	CG9813	chr3R	13373104	13379775	-	656.44	0.495788	0.0801865	0.445073	571.716	989.272	744.331	607.131	428.327	597.863
FBgn0039291	CG13663	chr3R	25214325	25215188	-	134.442	0.626649	0.0799983	0.445073	123.072	190.613	176.123	72.7821	103.551	140.511
FBgn0030038	CG1440	chrX	8437057	8441264	+	2625.15	-0.243292	0.0804681	0.445073	2594.11	2385.33	2232.99	2785.07	2847.67	2905.74
FBgn0027585	CG8740	chr2R	8735810	8759590	+	166.667	-0.434451	0.0805765	0.445073	116.962	166.121	142.576	201.763	195.336	177.247
FBgn0035802	Pura	chr3L	7593091	7639573	+	649.919	0.467257	0.0805703	0.445073	679.949	643.186	940.373	667.015	427.15	541.842
FBgn0034997	CG3376	chr2R	24258013	24265213	+	1568.15	-0.373085	0.0804003	0.445073	1358.15	1210.77	1530.6	1452.88	1766.26	2090.22
FBgn0263116	5-HT1B	chr2R	19022325	19032642	-	92.8041	0.797002	0.0801524	0.445073	160.604	58.5683	134.189	58.0414	60.0128	85.4089
FBgn0052579	CG32579	chrX	16323286	16325768	+	339.658	-0.426327	0.0800799	0.445073	324.7	270.479	273.62	302.184	451.861	415.106
FBgn0011335	vers	chr3L	12116101	12118055	+	185.344	0.452755	0.0804288	0.445073	197.264	199.132	246.363	129.902	152.974	186.43
FBgn0035756	unc-13-4A	chr3L	7266192	7312896	-	254.28	0.770062	0.0806472	0.445073	521.963	162.926	276.765	205.448	148.267	210.308
FBgn0031600	CG3652	chr2L	4392770	4393876	-	1127.9	-0.299596	0.0806332	0.445073	909.508	1095.76	1028.43	1123.05	1341.46	1269.2
FBgn0031478	CG8814	chr2L	2874890	2877168	+	1323.15	-0.29962	0.08075	0.445073	1237.7	1258.69	1061.98	1565.28	1512.09	1303.18
FBgn0036752	Adgf-A	chr3L	17751731	17764158	-	363.804	-0.330017	0.0809745	0.445956	312.48	342.891	312.409	441.299	357.723	416.024
FBgn0016701	Rab4	chr2R	17573462	17574979	+	1765.79	0.30254	0.0810876	0.446293	1717.77	2181.93	1950.99	1495.26	1721.54	1527.26
FBgn0262081	Csk	chr3R	11633278	11650706	-	770.808	0.558128	0.0813448	0.447423	1195.8	570.775	987.549	561.067	556.589	753.068
FBgn0025865	Cortactin	chr3R	21061680	21064471	-	1889.54	0.362529	0.0815015	0.447998	1914.16	2177.68	2286.46	1696.1	1329.7	1933.18
FBgn0001301	kel	chr2L	18129884	18138083	-	583.92	0.394468	0.0816247	0.448388	707.007	545.217	738.041	547.247	417.736	548.27
FBgn0052412	QC	chr3L	5900835	5902456	-	1118.22	-0.489125	0.0817506	0.448793	1129.47	988.207	673.043	997.759	1512.09	1408.79
FBgn0036302	sowah	chr3L	12537513	12572542	-	1120.73	0.346859	0.0818674	0.449007	1070.98	1332.16	1361.81	1126.74	960.205	872.457
FBgn0034786	CG13531	chr2R	22847832	22853827	-	346.376	-0.639409	0.081898	0.449007	359.614	252.376	200.235	273.624	408.322	584.087
FBgn0030631	CG6227	chrX	15345169	15350021	+	3483.21	-0.208344	0.0819462	0.449007	3240.89	3143.52	3311.75	3670.43	3803.16	3729.52
FBgn0032763	CG17568	chr2L	19179749	19181702	-	201.782	0.462625	0.0819986	0.449008	210.356	195.938	295.636	164.911	156.504	187.349
FBgn0033656	S2P	chr2R	11842103	11844240	-	2989.05	-0.25275	0.0822983	0.450075	2649.09	2894.34	2639.75	3072.51	3539.58	3139.01
FBgn0002183	dre4	chr3L	1871574	1876312	-	5426.06	-0.269321	0.0822711	0.450075	4535.32	4774.91	5453.53	5629.09	5791.82	6371.69
FBgn0261575	tobi	chr3R	25344761	25346921	-	21.9328	-1.7256	0.0824387	0.450556	11.347	19.1678	0	27.6388	45.8921	27.5513
FBgn0037534	ELOVL	chr3R	7981817	7995852	-	27.2666	0.873248	0.0827536	0.451966	45.3881	31.9463	28.3055	13.8194	21.181	22.9594
FBgn0052076	Alg10	chr3L	11164971	11166620	+	2238.16	-0.378211	0.0828016	0.451966	2137.61	2030.72	1670.03	2272.83	3097.13	2220.63
FBgn0034982	Naa35	chr2R	24135180	24138050	-	2910.84	-0.285925	0.0828585	0.451989	2546.1	2395.98	2928.05	3459.45	3186.56	2948.9
FBgn0029801	CG15771	chrX	5755574	5759751	+	226.886	0.491153	0.0829564	0.452236	313.353	186.354	295.636	187.022	174.155	204.798
FBgn0016685	Nlp	chr3R	30004785	30010352	+	13994	-0.323503	0.0831623	0.452784	12651.9	14373.7	10268.6	15183.8	16548.2	14937.4
FBgn0052000	anne	chr4	132220	143123	+	1247.34	0.746462	0.0831594	0.452784	2432.63	698.56	1557.85	1109.24	717.8	967.968
FBgn0003042	Pc	chr3L	21306138	21318020	-	218.022	0.53044	0.0832928	0.453208	293.277	181.029	298.781	217.425	154.15	163.471
FBgn0039858	CycG	chr3R	31596642	31612664	-	3328.01	0.622273	0.0833824	0.453408	6431.15	2519.5	3153.45	2596.2	2451.11	2816.66
FBgn0036107	galla-2	chr3L	10882890	10883573	+	593.974	-0.3828	0.0834936	0.453726	467.847	614.435	464.42	638.455	778.99	599.699
FBgn0286785	scb	chr2R	15248784	15258498	+	604.193	-0.548384	0.0835618	0.45381	569.097	374.837	528.37	630.164	527.171	995.519
FBgn0000463	Dl	chr3R	19302731	19326217	-	186.54	0.858254	0.0836563	0.454036	398.892	108.618	213.864	163.99	90.6075	143.267
FBgn0039464	CG6330	chr3R	26949692	26958491	-	920.952	0.57816	0.0840841	0.454404	871.976	1112.8	1325.12	1083.44	527.171	605.21
FBgn0034590	Magi	chr2R	21129463	21142261	-	422.342	0.32487	0.0840465	0.454404	440.788	438.73	529.418	381.415	396.555	347.146
FBgn0033368	CG13743	chr2R	9044850	9060608	-	153.81	0.715279	0.0841998	0.454404	267.964	104.358	201.284	139.115	87.0774	123.062
FBgn0051999	CG31999	chr4	215009	227748	-	236.724	0.898737	0.0841825	0.454404	542.039	109.682	272.572	164.911	152.974	178.165
FBgn0031414	eys	chr2L	2311680	2358944	+	455.888	0.491344	0.083786	0.454404	650.272	357.799	590.223	393.392	337.719	405.922
FBgn0000152	Axs	chrX	16680089	16683895	-	283.418	-0.498116	0.083926	0.454404	295.023	209.781	199.187	273.624	418.913	303.982
FBgn0061198	HSPC300	chr2R	24027717	24028789	-	1086.73	-0.388451	0.0840464	0.454404	1021.23	988.207	813.522	1080.68	1523.85	1092.87
FBgn0040230	dbo	chr3L	15826888	15832004	+	417.24	0.607376	0.0841085	0.454404	707.88	296.036	507.403	346.406	276.53	369.187
FBgn0036366	JMJD7	chr3L	13449187	13450283	-	667.894	-0.436443	0.0838666	0.454404	659.873	624.018	418.293	694.654	889.601	720.925
FBgn0038376	Hmt-1	chr3R	15853868	15857470	-	2489.79	-0.264554	0.0843976	0.454615	2233.62	2460.93	2091.46	2656.08	2928.86	2567.78
FBgn0002891	mus205	chr2R	7793625	7801044	+	153.273	0.66957	0.0843489	0.454615	245.27	206.586	112.174	105.027	154.15	96.4294
FBgn0036589	CG13067	chr3L	16271282	16271918	+	36.632	0.881797	0.0843532	0.454615	31.4225	73.4766	37.7407	29.4813	24.7111	22.9594
FBgn0031488	CG17265	chr2L	2999286	3016069	+	239.252	0.572484	0.0845193	0.454986	240.033	204.457	414.099	209.133	177.685	190.104
FBgn0001089	Gal	chr2L	6003574	6006827	-	438.122	-0.511095	0.0847502	0.455911	482.685	323.723	276.765	406.29	583.654	555.617
FBgn0000053	Gart	chr2L	7014623	7023898	-	2947.91	-0.310853	0.0848189	0.455911	2430.88	2896.47	2567.42	3594.88	3407.78	2790.03
FBgn0052179	Krn	chr3L	17649562	17654280	-	111.515	0.507545	0.0848502	0.455911	119.58	158.667	114.27	80.1524	108.258	88.1641
FBgn0037574	Coq2	chr3R	8314784	8316543	-	354.229	0.431618	0.0849638	0.456045	350.012	468.546	401.519	241.379	363.607	300.309
FBgn0052230	ND-MLRQ	chr3L	23339326	23345936	+	3851.79	-0.267154	0.0849812	0.456045	3479.17	3754.76	3254.09	4250.84	4555.09	3816.77
FBgn0027535	botv	chr2R	19129589	19133706	+	586.489	0.401486	0.0851129	0.456467	527.2	719.857	755.863	429.322	536.585	550.107
FBgn0001091	Gapdh1	chr2R	7791901	7793380	-	28481.5	0.345842	0.0853875	0.457654	27290.5	38073.6	30273.3	27496.9	25638.4	22116.3
FBgn0037853	CG14696	chr3R	10882433	10885001	-	934.202	-0.366607	0.08575	0.458009	918.236	785.88	743.282	1035.53	1246.15	876.13
FBgn0027596	Kank	chr2R	14901475	14928425	-	427.455	-0.359433	0.0857208	0.458009	336.047	395.07	393.132	558.303	416.559	465.616
FBgn0033520	Prx2540-1	chr2R	10424436	10425471	+	154.024	-1.18739	0.0856045	0.458009	113.47	93.7092	74.4331	88.444	482.456	71.6333
FBgn0039958	CG12567	chr2L	23161122	23174484	-	397.413	0.55794	0.0857735	0.458009	598.774	297.101	524.177	363.91	258.879	341.636
FBgn0083124	Uhg4	chr2R	9095273	9097312	+	257.109	0.373204	0.0857454	0.458009	266.219	294.971	309.264	244.142	238.874	189.185
FBgn0085453	Mthfs	chr2R	23359215	23360266	+	244.386	-0.441229	0.0857213	0.458009	232.178	201.262	187.655	231.244	349.486	264.492
FBgn0039647	jus	chr3R	29171191	29194994	-	370.259	0.773719	0.0861398	0.459679	719.227	187.418	494.823	279.151	263.586	277.349
FBgn0032253	LManI	chr2L	10452677	10457241	-	32.8084	1.33831	0.0864731	0.460764	68.955	27.6868	44.0308	3.68517	34.1249	18.3675
FBgn0034622	BBS9	chr2R	21341972	21345608	+	20.3364	-1.00326	0.0864999	0.460764	19.2027	10.6488	10.4835	19.3471	32.9482	29.388
FBgn0027866	CG9776	chr3R	4327814	4334071	-	1279.3	0.330785	0.0865521	0.460764	1371.24	1222.48	1682.61	1210.58	1068.46	1120.42
FBgn0283500	Sac1	chr3L	1247817	1250451	+	4930.27	-0.282408	0.0865575	0.460764	4580.71	4378.78	4387.36	5431.94	6107.18	4695.65
FBgn0004574	Rop	chr3L	4136359	4138996	-	2972.79	0.4411	0.0866661	0.461057	2774.78	3744.11	3753.1	3285.33	2153.4	2126.04
FBgn0025781	Cdc16	chr3R	23281201	23284123	+	594.29	0.257677	0.0868319	0.46121	622.341	652.77	666.753	522.373	541.292	560.209
FBgn0034232	CG4866	chr2R	17518223	17519027	+	727.18	0.258158	0.0868444	0.46121	772.471	769.907	833.441	645.826	701.326	640.108
FBgn0259707	CG42361	chr2R	24607673	24608788	+	2503.27	-0.323517	0.0868557	0.46121	2140.22	2491.81	2039.05	2350.22	3043	2955.33
FBgn0266452	CTPsyn	chr3L	15097914	15113003	+	1896.13	-0.40913	0.0869787	0.461578	1723.88	1547.27	1615.51	1551.46	2466.41	2472.27
FBgn0010399	Nmdar1	chr3R	5508842	5523328	-	693.454	0.604947	0.0872545	0.462756	572.589	877.459	1060.93	781.256	391.848	476.637
FBgn0025394	inc	chrX	1483479	1517615	+	1265.88	0.43862	0.0874408	0.463067	1783.23	1306.61	1281.09	1222.55	806.054	1195.73
FBgn0029719	CG15473	chrX	4651955	4654497	-	55.0968	0.727671	0.0875055	0.463067	89.9034	48.9844	67.0946	31.3239	40.0085	53.2658
FBgn0000173	ben	chrX	13996345	13999805	+	1497.79	0.535671	0.0874847	0.463067	2587.12	1190.53	1540.03	1160.83	1180.25	1327.97
FBgn0028695	Rpn1	chr3L	19915051	19918160	+	11106.9	-0.240963	0.0875287	0.463067	9614.42	11236.6	9694.12	12348.1	11813.1	11935.2
FBgn0039554	CG5003	chr3R	27913777	27916516	-	2925.05	-0.277836	0.0877295	0.463844	2856.83	2417.27	2657.58	2989.59	3560.76	3068.29
FBgn0038387	blp	chr3R	15933847	15934940	+	409.723	-0.375361	0.0880321	0.464302	351.758	429.146	289.345	472.623	463.628	451.841
FBgn0021825	DCTN2-p50	chr2R	8891832	8893339	+	4017.45	-0.20949	0.0880017	0.464302	3813.47	3796.29	3568.59	4260.98	4428	4237.39
FBgn0035517	CG1265	chr3L	4254776	4256053	+	872.617	-0.413465	0.0880258	0.464302	790.801	863.616	590.223	862.329	1200.26	928.478
FBgn0023174	Prosbeta2	chr3L	14999951	15001319	+	8479.8	-0.291954	0.0879449	0.464302	7999.66	8369.94	6503.98	8741.22	9939.76	9324.27
FBgn0002917	na	chrX	14266367	14277416	+	1740.92	0.256188	0.0881206	0.464483	1970.89	1825.2	1888.08	1518.29	1749.78	1493.28
FBgn0259993	lncRNA:CR42491	chrX	762615	763810	-	2184.49	-0.272919	0.0882106	0.464673	2176.01	1763.44	1995.02	2334.55	2542.89	2295.02
FBgn0015924	crq	chr2L	448254	453024	-	601.422	0.464318	0.0886406	0.465797	919.982	526.05	645.786	461.567	476.572	578.577
FBgn0038273	CG14860	chr3R	14894784	14896446	+	29.8697	0.917785	0.0885235	0.465797	23.5669	35.141	58.7078	22.111	17.6508	22.041
FBgn0039993	CG17691	chr2R	1590484	1596457	+	746.138	0.470875	0.0885869	0.465797	896.415	1113.86	590.223	581.335	623.662	671.333
FBgn0040475	SH3PX1	chr3L	9710422	9713827	-	3296.38	-0.212151	0.0885392	0.465797	3194.62	2983.79	2984.66	3489.85	3491.33	3634.01
FBgn0000212	brm	chr3L	15970082	15982869	-	2555.72	0.391662	0.0888653	0.466692	3019.18	2900.73	2781.28	1622.4	2380.51	2630.23
FBgn0037330	mRpL44	chr3R	5469463	5470636	-	2299.12	-0.274577	0.089108	0.467198	2080	2258.61	1903.81	2330.87	2762.94	2458.49
FBgn0039271	CG11839	chr3R	25069927	25070914	+	141.551	0.583649	0.0893389	0.467198	157.986	233.208	118.464	105.027	102.375	132.246
FBgn0039733	CG11504	chr3R	29997900	29999755	+	2289.34	-0.23896	0.0894192	0.467198	2038.97	2127.63	2133.4	2375.09	2697.05	2363.9
FBgn0027066	Eb1	chr2R	6749227	6756300	+	1344.62	0.481966	0.0894508	0.467198	2122.77	1337.49	1241.25	1247.43	895.485	1223.28
FBgn0034397	CG15082	chr2R	18830331	18833241	+	204.078	-0.421457	0.0890969	0.467198	153.621	211.911	158.301	260.726	225.93	213.982
FBgn0033547	CG12935	chr2R	10809397	10810655	+	599.743	-0.387715	0.0894499	0.467198	554.259	592.072	412.003	645.826	778.99	615.312
FBgn0002531	Lcp1	chr2R	8430115	8431243	-	329.402	-0.693267	0.0893973	0.467198	176.315	183.159	396.277	465.252	274.176	481.229
FBgn0017578	Max	chr3L	19262232	19264184	-	136.082	0.481057	0.0892334	0.467198	185.917	141.629	147.818	91.2079	117.672	132.246
FBgn0036257	RhoGAP68F	chr3L	12138868	12143380	+	652.786	0.384299	0.0892162	0.467198	823.096	677.262	717.074	455.118	563.65	680.516
FBgn0028931	CG16863	chr2L	13790959	13793264	+	279.282	-0.708463	0.0895094	0.46722	292.404	231.078	112.174	230.323	429.503	380.208
FBgn0039503	CG14262	chr3R	27264374	27265430	-	27.0509	-0.891636	0.0895649	0.467227	22.6941	18.1029	15.7253	25.7962	50.599	29.388
FBgn0038168	omd	chr3R	13679440	13687210	-	1883.03	-0.304706	0.0896315	0.467291	1857.42	1673.99	1522.21	1904.31	2367.56	1972.67
FBgn0038541	TyrRII	chr3R	17736611	17747470	+	45.4556	0.788029	0.0897242	0.46749	43.6424	86.2551	42.9825	38.6943	31.7715	29.388
FBgn0024985	Rilpl	chrX	1393054	1397337	+	651.576	0.431413	0.0901149	0.468107	885.941	564.385	794.652	549.09	470.689	644.7
FBgn0051849	CG31849	chr2L	13180398	13182596	-	340.514	0.55957	0.0899874	0.468107	253.999	488.779	474.904	335.35	257.702	232.349
FBgn0263601	mib1	chr3L	16006552	16011812	-	2860.48	-0.231185	0.0900921	0.468107	2638.62	2758.03	2498.23	2924.18	3257.16	3086.66
FBgn0031571	bark	chr2L	3787167	3802726	+	114.176	0.610909	0.090094	0.468107	168.46	87.32	158.301	98.5782	74.1334	98.2662
FBgn0016926	Pino	chr2L	1114654	1128953	-	499.03	0.383802	0.089902	0.468107	519.345	571.839	604.9	503.947	337.719	456.433
FBgn0032151	nAChRalpha6	chr2L	9793317	9886250	-	1565.88	0.848191	0.09031	0.468837	3517.58	676.197	1846.15	1258.48	1004.92	1091.95
FBgn0038830	CG17272	chr3R	20823313	20824239	-	1401.57	-0.382134	0.0904819	0.46941	930.456	1314.06	1406.89	1551.46	1759.2	1447.36
FBgn0015372	RabX1	chr2R	23519839	23523613	-	1769.15	-0.31495	0.0906387	0.46941	1638.34	1305.54	1786.39	2067.38	1926.29	1890.94
FBgn0052521	CG32521	chrX	21205310	21281171	-	3569.17	0.316342	0.0906347	0.46941	4386.94	4182.84	3306.51	2869.82	3265.4	3403.5
FBgn0023177	Pp4-19C	chrX	20421087	20424002	-	10729.6	-0.239328	0.0905781	0.46941	9831.76	9604.13	10088.3	11570.5	12670.9	10611.8
FBgn0033401	CG1968	chr2R	9286827	9289026	+	1524.37	-0.31007	0.0907998	0.469748	1400.05	1495.09	1187.78	1533.95	1890.99	1638.38
FBgn0283508	nw	chr2R	17502354	17508645	+	995.335	0.272537	0.0908132	0.469748	1202.79	1039.32	1024.24	906.551	949.614	849.498
FBgn0033060	CG7849	chr2R	6076910	6078088	+	377.584	-0.364905	0.0911473	0.470627	319.462	369.513	300.877	418.267	491.87	365.514
FBgn0033521	CG12896	chr2R	10426880	10427915	-	62.7845	-1.71881	0.0911379	0.470627	47.1338	39.4005	1.04835	45.1433	203.573	40.4085
FBgn0031003	CG7889	chrX	19243631	19245224	+	979.144	-0.361932	0.0911452	0.470627	813.495	929.638	827.151	1016.19	1354.41	933.988
FBgn0037008	mTerf3	chr3L	20519590	20520772	-	159.036	0.550173	0.0913682	0.470644	170.205	215.105	181.365	83.8376	157.681	146.022
FBgn0037980	DCAF12	chr3R	12014943	12017031	-	910.553	-0.287455	0.091479	0.470644	768.107	814.632	877.472	1023.56	1089.64	889.906
FBgn0039664	CG2006	chr3R	29489468	29491383	+	646.47	-0.29861	0.0914688	0.470644	571.716	644.251	523.128	685.441	771.929	682.353
FBgn0025457	Bub3	chr3R	29674007	29675421	-	5264.93	-0.253417	0.0913886	0.470644	4623.48	5305.22	4482.76	6066.71	5684.74	5426.68
FBgn0033131	CR12842	chr2R	7039130	7039813	+	94.4557	0.544458	0.0914666	0.470644	88.1577	105.423	142.576	73.7034	87.0774	69.7966
FBgn0036801	MYPT-75D	chr3L	18625959	18667177	+	86.0386	0.763806	0.0914544	0.470644	156.24	63.8927	104.835	84.7589	45.8921	60.6128
FBgn0034095	CG15701	chr2R	16230198	16234087	+	37.2217	-0.860999	0.091603	0.470999	41.8967	21.2976	15.7253	43.3007	50.599	50.5107
FBgn0022344	CG10340	chr3R	16613398	16614391	-	1842.93	0.25479	0.091672	0.471072	1922.88	2204.3	1889.13	1773.49	1615.64	1652.16
FBgn0031484	CG3165	chr2L	2977122	2978500	+	680.651	-0.24235	0.0917849	0.471371	614.485	647.446	609.093	750.853	731.921	730.109
FBgn0035153	ebd1	chr3L	682885	685549	-	1131.78	-0.300673	0.0919137	0.471751	956.642	1002.05	1084	1347.85	1332.05	1068.07
FBgn0040308	Jafrac2	chr3L	3042359	3044174	+	1521.53	-0.406242	0.0920685	0.472263	1078.84	1639.91	1207.7	1922.74	1842.75	1437.26
FBgn0262598	mtsh	chr2L	8316889	8319908	-	17.6838	-1.66479	0.092366	0.473507	15.7113	9.5839	0	23.9536	24.7111	32.1431
FBgn0044324	Chro	chr3L	22873702	22878984	-	2524.14	0.420373	0.0926532	0.474199	3157.97	2171.29	3339	2104.23	1802.74	2569.62
FBgn0032189	Ripalpha	chr2L	10199401	10200974	-	63.8079	0.727001	0.0928465	0.474199	109.979	54.3088	74.4331	62.6479	36.4784	45.0004
FBgn0037621	M1BP	chr3R	8729790	8731698	-	2664.47	-0.283473	0.0926834	0.474199	2181.25	2398.1	2631.37	3078.96	3101.84	2595.33
FBgn0037885	CG17721	chr3R	11235140	11236077	+	729.777	-0.434929	0.0929847	0.474199	707.88	589.942	562.966	683.599	1101.41	732.864
FBgn0025387	CG12184	chrX	4627380	4630936	-	33.7857	-0.823853	0.0928119	0.474199	35.7868	18.1029	18.8704	36.8517	51.7757	41.3269
FBgn0260859	Bet3	chr3L	9438482	9442267	-	158.863	0.372114	0.0927761	0.474199	179.807	161.861	196.042	140.036	137.676	137.756
FBgn0035325	CG13806	chr3L	2266394	2267640	+	17.142	-1.80967	0.092655	0.474199	18.3298	4.25951	0	23.9536	30.5948	25.7145
FBgn0030272	CG15201	chrX	11144120	11144809	+	852.811	-0.417863	0.0929976	0.474199	638.052	852.967	699.252	749.932	1188.49	988.172
FBgn0036919	Grasp65	chr3L	19924943	19927175	+	2733.81	-0.255437	0.0929408	0.474199	2541.73	2684.56	2250.81	3119.49	3008.88	2797.37
FBgn0262601	SmB	chr2L	10425483	10426627	-	7355.31	-0.352342	0.0930581	0.474227	7167.83	6998.38	5217.65	7465.23	9532.62	7750.17
FBgn0086679	p	chr3R	8660903	8670684	-	3608.38	-0.263616	0.0932456	0.474901	3137.02	3326.68	3374.65	3905.36	4389.17	3517.38
FBgn0040238	Best1	chr3R	10161464	10170487	-	325.16	-0.29219	0.0934023	0.475417	278.439	299.231	299.829	374.045	341.249	358.167
FBgn0036273	INPP5E	chr3L	12277655	12281476	+	484.915	-0.396012	0.0934897	0.475581	371.833	524.985	359.585	493.813	603.658	555.617
FBgn0000146	aub	chr2L	10997819	11001476	-	170.944	0.380787	0.0937213	0.476204	192.027	184.224	203.381	130.823	168.271	146.94
FBgn0011660	Pms2	chr2R	15368074	15371520	-	187.239	0.424386	0.0937231	0.476204	259.236	181.029	203.381	158.462	145.913	175.41
FBgn0038870	Oga	chr3R	21219077	21222843	+	848.049	-0.290948	0.0939315	0.476981	830.079	665.549	792.555	898.26	907.252	994.601
FBgn0032882	Ns4	chr2L	20752476	20754655	+	1745.05	-0.25997	0.0941114	0.477331	1468.13	1727.23	1569.38	1774.41	2031.02	1900.12
FBgn0035922	Pex7	chr3L	8647145	8651011	+	1441.1	-0.55518	0.0940783	0.477331	1301.42	1424.81	774.733	1397.6	2355.8	1392.26
FBgn0259163	CG42268	chr3L	9734012	9760395	-	1507.9	0.420884	0.0941829	0.477412	1938.6	1294.89	1945.74	1510	1061.4	1296.75
FBgn0261119	Prp19	chr2R	18447361	18451041	-	4059.56	-0.262249	0.0943283	0.477527	3693.02	4075.29	3306.51	4652.52	4455.07	4174.94
FBgn0024184	unc-4	chrX	17768569	17778708	+	113.743	0.533831	0.0943722	0.477527	102.123	139.499	162.495	112.398	82.3705	83.5722
FBgn0040068	Vav	chrX	19261820	19273280	+	638.203	0.36512	0.0943318	0.477527	686.059	634.667	835.537	543.562	480.102	649.292
FBgn0032813	PCNA2	chr2L	19582823	19583990	-	539.225	-0.337788	0.0945841	0.478317	549.894	463.222	415.148	546.326	660.141	600.618
FBgn0031655	Marcal1	chr2L	4955509	4958292	+	130.626	0.631152	0.0947725	0.478989	96.8862	222.559	157.253	117.004	91.7843	98.2662
FBgn0003984	vn	chr3L	5813338	5845664	-	84.6704	0.724285	0.0949691	0.479671	151.876	60.698	103.787	56.1988	56.4826	78.9803
FBgn0002526	LanA	chr3L	6203831	6218022	-	497.949	0.314432	0.0950192	0.479671	599.647	578.229	478.049	423.794	429.503	478.474
FBgn0034959	Xxylt	chr2R	24022343	24023981	+	1701.34	-0.388233	0.0955771	0.482205	1414.89	1792.19	1213.99	1635.29	2253.42	1898.28
FBgn0044823	Spec2	chr3R	5616644	5624125	-	151.242	0.426456	0.0958736	0.482568	181.552	178.899	160.398	142.8	102.375	141.43
FBgn0028479	Mtpalpha	chr2L	9573563	9576769	-	8410.59	0.268357	0.0957069	0.482568	8544.31	10477.3	8550.37	7219.24	7714.58	7957.73
FBgn0030230	Rph	chrX	10749077	10757666	-	2131.86	-0.269775	0.0958383	0.482568	2001.44	1748.53	2049.53	2568.56	2188.7	2234.41
FBgn0034755	CG3746	chr2R	22648995	22649750	-	61.4101	1.00378	0.0958414	0.482568	34.9139	148.018	62.9012	43.3007	51.7757	27.5513
FBgn0037230	Nepl11	chr3R	4292274	4294840	-	171.237	-0.877431	0.0963558	0.484692	196.391	113.942	51.3693	126.217	261.232	278.268
FBgn0034736	gas	chr2R	22550094	22552113	+	114.832	0.549967	0.0964084	0.484692	115.216	142.694	152.011	125.296	72.9567	80.8171
FBgn0035649	CG10483	chr3L	5917905	5921316	-	840.538	-0.357984	0.0964826	0.484782	636.306	785.88	788.362	1058.56	1007.27	766.844
FBgn0036710	CG6479	chr3L	17337172	17339262	-	1009.63	-0.379671	0.0968217	0.486201	831.824	1042.52	757.959	948.931	1341.46	1135.11
FBgn0023416	Ac3	chr2L	21632587	21647964	+	585.109	0.795372	0.096939	0.486506	1101.53	253.441	872.23	436.692	376.551	470.208
FBgn0003575	su(sable)	chrX	635890	643760	+	925.632	0.262741	0.0971419	0.487131	981.954	946.676	1100.77	897.338	814.291	812.762
FBgn0010803	TrpRS	chr3R	9265027	9266904	-	1834.75	-0.300709	0.097177	0.487131	1702.05	1850.76	1379.63	2084.88	2082.8	1908.38
FBgn0051249	CG31249	chr3R	17685689	17687071	-	981.447	-0.372335	0.097329	0.487326	762.869	880.654	923.599	1380.1	987.269	954.192
FBgn0035915	S-Lap1	chr3L	8617235	8619474	+	24.0996	-0.925619	0.0973292	0.487326	14.8384	23.4273	11.5319	28.5601	42.362	23.8778
FBgn0259978	vlc	chr2R	5702112	5705439	+	560.97	0.498338	0.0975367	0.488081	860.628	473.871	636.35	544.484	360.077	490.413
FBgn0035807	CG7492	chr3L	7651866	7654752	-	2057.21	-0.263285	0.0976462	0.488345	1923.76	1855.02	1830.42	2273.75	2479.35	1980.94
FBgn0259238	CG42336	chr2R	11294536	11297520	-	1784.06	-0.360847	0.0977144	0.488402	1635.72	1782.61	1267.46	1704.39	2269.9	2044.3
FBgn0035173	CG13907	chr3L	877291	882013	-	627.214	0.389839	0.0978521	0.488806	631.942	699.625	803.039	661.488	531.878	435.31
FBgn0053302	Cpr31A	chr2L	10054213	10055935	+	23.9722	-0.921139	0.097916	0.488841	8.72848	19.1678	22.0154	32.2452	34.1249	27.5513
FBgn0036660	CG13025	chr3L	16776531	16779736	-	663.467	0.306394	0.0979812	0.488882	676.457	765.647	759.008	660.566	604.835	514.29
FBgn0000520	dwg	chrX	2727698	2730042	+	1341.62	-0.272067	0.0983479	0.490428	1229.84	1238.45	1177.3	1346.01	1668.59	1389.5
FBgn0029003	mab-21	chrX	6008183	6013181	-	2295.83	-0.352456	0.0984846	0.490498	1788.47	2351.25	1911.15	3055	2455.82	2213.29
FBgn0037128	CG14572	chr3L	21741534	21742441	+	404.016	-0.381016	0.0986137	0.490498	326.445	404.654	321.844	370.359	488.339	512.454
FBgn0015299	Ssb-c31a	chr2L	8211347	8211938	+	2017.87	0.248738	0.0987615	0.490498	2080.87	2342.73	2150.17	1711.76	1996.9	1824.81
FBgn0026326	Mad1	chr2R	9288957	9291565	-	1052.85	-0.379063	0.0984322	0.490498	892.051	1089.37	764.249	985.782	1361.47	1224.19
FBgn0085257	CG34228	chr2R	11651857	11652339	+	142.012	0.518788	0.098705	0.490498	139.656	216.17	145.721	104.106	143.56	102.858
FBgn0086656	shrb	chr2R	9142146	9143914	-	806.804	0.447124	0.0987595	0.490498	1177.47	920.054	695.058	664.252	573.063	810.926
FBgn0031060	CG14231	chrX	19699820	19701755	-	857.204	-0.398015	0.0987396	0.490498	893.797	774.166	550.385	916.686	1077.88	930.315
FBgn0033502	CG12910	chr2R	10265057	10269205	+	299.403	-0.321537	0.0991105	0.491823	263.6	250.246	285.152	342.721	296.534	358.167
FBgn0040227	eIF3d1	chr3R	23680039	23682317	+	13338.6	-0.213294	0.0991426	0.491823	12609.2	12280.2	12173.5	15137.7	14521.9	13309.1
FBgn0035025	uri	chr2R	24565554	24568082	+	127.187	0.499284	0.0992054	0.49185	153.621	118.201	175.075	85.6802	104.728	125.817
FBgn0013576	mtd	chr3R	5270116	5350443	-	1255.51	0.623668	0.0994283	0.492671	1990.09	761.388	1816.8	1124.9	775.459	1064.4
FBgn0023083	fray	chr3R	18573091	18589459	+	186.328	0.697319	0.0995812	0.49311	334.301	121.396	235.879	155.698	103.551	167.144
FBgn0037746	CG8478	chr3R	9763650	9766135	+	2058.44	-0.258005	0.0996315	0.49311	1728.24	1814.55	2082.03	2315.21	2307.55	2103.08
FBgn0260399	gwl	chr3R	18746370	18750360	+	291.273	-0.416986	0.0998667	0.493989	227.813	319.463	201.284	339.957	345.956	313.166
FBgn0040339	MED22	chrX	928139	928860	+	933.759	-0.275322	0.100166	0.494734	808.258	920.054	806.184	1016.19	1117.89	933.988
FBgn0044511	mRpS21	chr3R	13381276	13381809	-	232.472	-0.475776	0.100247	0.494734	245.27	200.197	137.334	262.568	302.417	247.043
FBgn0029898	CG14439	chrX	6747544	6755752	+	383.398	-0.517925	0.100091	0.494734	302.878	419.562	223.299	350.091	538.938	465.616
FBgn0001078	ftz-f1	chr3L	18750607	18801309	-	94.0978	0.956744	0.100205	0.494734	199.009	42.5951	131.044	89.3653	44.7154	57.8577
FBgn0023534	CG17778	chrX	494614	496369	+	264.564	-0.432872	0.100566	0.49519	253.999	220.43	200.235	248.749	384.788	279.186
FBgn0051760	CG31760	chr2L	12142780	12170508	+	324.069	0.670359	0.100494	0.49519	583.936	203.392	406.761	301.262	196.512	252.553
FBgn0038837	KaiR1D	chr3R	20860187	20866231	-	1475.58	0.284889	0.100575	0.49519	1614.77	1607.97	1640.67	1464.85	1123.77	1401.44
FBgn0033958	jef	chr2R	14739359	14745335	-	356.51	0.722753	0.100585	0.49519	607.502	219.365	505.306	362.989	172.978	270.921
FBgn0261560	Thor	chr2L	3478434	3479612	+	55.9639	0.745475	0.100628	0.49519	86.412	77.7361	46.1275	28.5601	40.0085	56.9393
FBgn0010356	Taf5	chr2R	10877312	10879673	-	1532.24	-0.250188	0.100706	0.49529	1392.19	1432.26	1374.39	1762.43	1746.25	1485.93
FBgn0029976	snz	chrX	7912089	7918444	+	642.75	0.306924	0.101015	0.496372	661.619	741.155	730.702	556.46	507.167	659.394
FBgn0044510	mRpS5	chr3L	24537236	24543534	+	457.658	0.530715	0.101041	0.496372	748.031	349.28	525.225	433.007	329.482	360.922
FBgn0035020	CG13585	chr2R	24531594	24533391	+	1416.54	-0.302365	0.101215	0.49694	1299.67	1283.18	1222.38	1636.21	1759.2	1298.58
FBgn0030092	fh	chrX	9148080	9149071	-	499.698	-0.285562	0.101442	0.497771	466.974	468.546	415.148	502.104	590.714	554.699
FBgn0053113	Rtnl1	chr2L	4992808	5009720	-	2111.08	0.327359	0.101526	0.497902	2727.65	1940.21	2380.81	2048.95	1702.72	1866.14
FBgn0038199	CCHa1	chr3R	14092504	14096835	-	39.8505	0.826519	0.101896	0.498639	42.7696	67.0873	42.9825	15.662	32.9482	37.6534
FBgn0003330	Sce	chr3R	27680431	27682029	-	2865.85	-0.242386	0.101833	0.498639	2811.44	2656.87	2408.07	3233.73	3186.56	2898.39
FBgn0035321	CG1275	chr3L	2252744	2257423	-	2122.84	0.410029	0.101742	0.498639	1809.41	3093.47	2365.08	2035.13	1799.21	1634.71
FBgn0028573	prc	chr3L	11958872	11966131	-	22.842	1.5393	0.101909	0.498639	6.98279	57.5034	37.7407	22.111	3.53016	9.18376
FBgn0032499	Uvrag	chr2L	13286777	13289556	+	949.61	-0.256363	0.10232	0.500316	878.958	851.902	864.891	1055.8	1116.71	929.396
FBgn0032919	CG9253	chr2L	21143229	21145146	+	1560.82	-0.363177	0.102479	0.500316	1359.9	1391.8	1343.99	1315.6	2049.85	1903.79
FBgn0260971	CG42594	chrX	4840833	4906575	+	156.689	0.398305	0.102483	0.500316	193.772	156.537	184.51	140.958	116.495	147.858
FBgn0053276	Urm1	chr3L	7639811	7640446	-	169.951	0.565036	0.102484	0.500316	197.264	252.376	158.301	93.9718	180.038	137.756
FBgn0284248	Cyt-c-p	chr2L	16719932	16722644	+	2095.02	0.422842	0.10262	0.500696	1855.68	3045.55	2299.04	2165.04	1613.28	1591.55
FBgn0034909	CG4797	chr2R	23812185	23818327	-	89.3307	-0.578676	0.102705	0.500824	80.302	80.9307	53.466	124.374	118.849	78.0619
FBgn0264446	asRNA:CR43864	chrX	1902028	1903733	+	23.3855	1.26119	0.102778	0.500898	24.4398	13.8434	60.8045	22.111	11.7672	7.34701
FBgn0046113	GluRIIC	chr2L	914086	917805	+	21.8029	0.865615	0.103152	0.5013	20.9484	35.141	28.3055	13.8194	18.8275	13.7756
FBgn0037998	Cog1	chr3R	12213792	12219686	-	1376.46	-0.222998	0.103127	0.5013	1321.49	1278.92	1209.8	1452.88	1547.39	1448.28
FBgn0033028	hrm	chr2R	5640915	5652815	-	751.75	0.269333	0.102999	0.5013	843.172	733.701	887.955	694.654	698.972	652.047
FBgn0034162	CG6426	chr2R	16869402	16871851	+	39.4979	-0.916765	0.103069	0.5013	10.4742	38.3356	33.5473	44.222	55.3059	55.1025
FBgn0003130	Poxn	chr2R	15826693	15835055	-	166.499	0.474195	0.103013	0.5013	205.992	219.365	155.156	156.62	155.327	106.532
FBgn0031257	CG4133	chr2L	455531	458745	+	2855.3	0.25923	0.103273	0.501605	2800.97	3455.53	3076.92	2496.7	2768.83	2532.88
FBgn0039238	CG7016	chr3R	24862931	24864216	+	52.7724	-0.55854	0.103611	0.502677	45.3881	45.7897	36.6924	65.4117	68.2498	55.1025
FBgn0029860	CG15891	chrX	6294517	6295345	-	831.816	-0.340214	0.103596	0.502677	824.842	768.842	608.045	829.163	1050.81	909.192
FBgn0050197	CG30197	chr2R	14514030	14514992	+	3109.98	0.394058	0.103806	0.50334	3166.69	4331.92	3097.88	2153.98	2692.34	3217.07
FBgn0040281	Aplip1	chr3L	1196317	1199339	+	3387	-0.242564	0.103898	0.503501	3027.04	2955.04	3327.47	3716.49	3360.72	3935.24
FBgn0038428	CG14894	chr3R	16441843	16443007	-	574.555	0.319634	0.104059	0.503999	636.306	641.056	636.35	423.794	524.818	585.005
FBgn0000075	amd	chr2L	19110154	19114110	+	24.1739	0.876239	0.104385	0.505009	30.5497	20.2327	42.9825	15.662	20.0043	15.6124
FBgn0039207	CG5789	chr3R	24536204	24543914	-	476.607	0.382306	0.104377	0.505009	484.431	556.931	577.643	384.179	341.249	515.209
FBgn0011230	poe	chr2L	8054322	8071624	-	4876.69	-0.508636	0.104568	0.505392	5266.77	3492.8	3316.99	3849.16	7406.28	5928.12
FBgn0003028	ovo	chrX	5048273	5070929	+	33.1157	0.923731	0.104641	0.505392	52.3709	22.3624	55.5627	29.4813	14.1207	24.7961
FBgn0036815	HipHop	chr3L	18821171	18822353	+	1474.79	-0.315767	0.104609	0.505392	1184.46	1383.28	1374.39	1790.07	1767.44	1349.09
FBgn0035951	CG5068	chr3L	8986710	8989135	+	3160.63	-0.265006	0.104722	0.505501	2671.79	3112.64	2829.51	3825.2	3403.08	3121.56
FBgn0037356	CG12170	chr3R	5637234	5638657	+	898.337	-0.511286	0.105098	0.506176	843.172	880.654	497.968	807.052	1363.82	997.356
FBgn0029937	CG8300	chrX	7104885	7106345	+	3607.09	-0.243197	0.105041	0.506176	3408.47	3385.25	3116.75	3882.32	4280.91	3568.81
FBgn0260741	CG3281	chr3R	11960883	11962805	-	450.828	-0.270405	0.10502	0.506176	422.459	429.146	374.262	500.262	501.283	477.555
FBgn0003459	stwl	chr3L	14402930	14409939	-	153.636	0.561275	0.104986	0.506176	250.507	117.137	181.365	126.217	131.793	114.797
FBgn0032744	Ttc19	chr2L	19043535	19045148	-	578.559	-0.379649	0.105522	0.507653	546.403	466.416	494.823	595.155	824.882	543.678
FBgn0031092	CG9577	chrX	20166673	20168080	+	3994.74	-0.326929	0.105513	0.507653	3852.75	3784.58	2994.1	3734	4963.41	4639.63
FBgn0030655	CG9213	chrX	15572076	15574535	-	1041.62	-0.232669	0.105812	0.508761	912.127	944.547	1016.9	1150.69	1147.3	1078.17
FBgn0031858	CG17378	chr2L	6774041	6778444	+	119.652	-0.662488	0.105973	0.508965	137.91	87.32	52.4177	167.675	124.732	147.858
FBgn0032774	CG17549	chr2L	19387050	19390075	-	391.3	-0.442692	0.105929	0.508965	354.376	395.07	245.315	369.438	527.171	456.433
FBgn0000482	dor	chrX	1665052	1668451	+	2938.31	-0.205928	0.106219	0.509596	2807.08	2701.6	2677.49	3008.94	3294.82	3139.93
FBgn0023516	Pex5	chrX	1866832	1869061	-	1473.2	-0.229471	0.106223	0.509596	1430.6	1339.62	1297.86	1501.71	1673.3	1596.14
FBgn0086677	jeb	chr2R	12085194	12119340	-	1220.47	0.416823	0.106379	0.51006	1847.82	1089.37	1248.59	986.704	1173.19	977.152
FBgn0052813	CG32813	chrX	1380914	1392843	+	350.041	0.304457	0.106908	0.511181	360.486	396.135	404.664	343.642	281.236	314.084
FBgn0028997	nmdyn-D7	chr3R	9679939	9681502	+	163.968	0.432479	0.106915	0.511181	154.494	191.678	219.106	117.925	143.56	157.042
FBgn0038092	beat-Vb	chr3R	12916056	12934813	+	514.23	-0.296644	0.107411	0.511181	401.51	511.141	472.807	584.099	535.408	580.413
FBgn0040493	grsm	chr3R	12950042	12967712	-	7729.76	-0.279111	0.107337	0.511181	8161.13	6484.04	6306.89	8041.96	8866.6	8517.93
FBgn0039084	CG10175	chr3R	23522264	23530986	-	30.396	1.30056	0.106928	0.511181	22.6941	14.9083	92.2551	26.7175	12.9439	12.8573
FBgn0033061	SmydA-5	chr2R	6078641	6080572	-	20.3653	-1.00285	0.107177	0.511181	19.2027	13.8434	7.33847	22.111	37.6551	22.041
FBgn0034058	Pex11	chr2R	15991367	15992375	-	1050.84	-0.283936	0.106939	0.511181	965.37	979.688	897.39	1091.73	1328.52	1042.36
FBgn0033249	CG11191	chr2R	8000490	8002120	-	2373.25	-0.301171	0.107113	0.511181	2409.93	2132.95	1835.67	2315.21	2759.41	2786.35
FBgn0050499	Rpe	chr2R	7564434	7565751	-	1574.14	0.233937	0.10699	0.511181	1611.28	1736.82	1755.99	1360.75	1555.63	1424.4
FBgn0033250	CG14762	chr2R	8009119	8013755	-	1892.74	0.387863	0.107319	0.511181	1560.65	2579.13	2297.99	1725.58	1488.55	1704.51
FBgn0052202	CG32202	chr3L	18682184	18682860	+	191.43	0.448244	0.107003	0.511181	169.333	241.727	251.605	154.777	190.629	140.511
FBgn0039925	Kif3C	chr4	1147466	1169239	+	90.4035	0.581816	0.107316	0.511181	152.748	81.9956	90.1584	73.7034	69.4266	74.3884
FBgn0054001	CG34001	chr3L	10631079	10634612	+	214.466	-0.346589	0.107559	0.511181	186.79	183.159	196.042	221.11	276.53	223.165
FBgn0265297	pAbp	chr2R	18140078	18147191	+	19490.5	0.55308	0.107512	0.511181	35662.8	15124.5	18756.1	14771.1	18499.2	14129.2
FBgn0035437	Strip	chr3L	3322025	3328871	-	1845.08	0.320848	0.107252	0.511181	1750.06	2161.7	2237.19	1479.59	1534.44	1907.47
FBgn0030240	CG2202	chrX	10848757	10852327	+	1747.76	-0.276351	0.107623	0.511181	1566.76	1548.33	1627.04	2023.16	2095.74	1625.52
FBgn0027329	CCT6	chrX	15746648	15748971	+	13132.8	-0.262794	0.107574	0.511181	11672.6	11837.2	12310.8	16540.9	13209.9	13225.5
FBgn0026722	drosha	chr2R	7932429	7936840	+	894.259	0.318375	0.107721	0.51136	1082.33	1037.19	857.553	681.756	842.532	864.192
FBgn0001491	l(1)10Bb	chrX	11324294	11325308	-	488.819	0.375777	0.107835	0.511619	490.541	586.748	579.739	530.664	374.197	371.024
FBgn0034432	CG7461	chr2R	19305172	19307445	+	1490.48	0.292793	0.108054	0.512377	1394.81	1799.64	1729.78	1453.8	1316.75	1248.07
FBgn0022768	Pp2C1	chrX	4679988	4686903	-	792.213	-0.245053	0.108668	0.514708	772.471	699.625	702.397	817.186	908.429	853.171
FBgn0015380	drl	chr2L	19190342	19208621	+	1252.73	0.290257	0.108725	0.514708	1487.33	1322.58	1325.12	1009.74	1068.46	1303.18
FBgn0052484	Sk2	chr3L	3047087	3050159	+	3312.14	-0.226759	0.108689	0.514708	3277.55	2809.15	3069.58	3549.74	3713.73	3453.09
FBgn0032845	CG10747	chr2L	20089636	20091348	-	160.814	-0.541617	0.109	0.515724	116.962	146.953	128.947	119.768	223.577	228.676
FBgn0031752	CG9044	chr2L	5949450	5955235	+	306.809	0.455669	0.109204	0.516048	427.696	267.284	369.02	201.763	289.473	285.615
FBgn0038118	timeout	chr3R	13088651	13163876	+	339.795	0.364981	0.109368	0.516048	302.878	406.783	438.212	280.994	314.185	295.717
FBgn0028697	RpL15	chr3L	27267255	27268445	+	17715.2	0.466954	0.109337	0.516048	16800.6	29525.9	15345.8	13274.9	15795.1	15549
FBgn0034816	CG3085	chr2R	23074823	23076857	+	384.339	0.296346	0.109202	0.516048	409.366	470.676	391.036	322.452	350.663	361.84
FBgn0035375	Pgant6	chr3L	2782255	2786010	+	852.623	0.401396	0.109349	0.516048	748.904	1128.77	1033.68	594.233	846.063	764.089
FBgn0010051	Itp-r83A	chr3R	5517117	5539411	+	248.918	0.404034	0.109497	0.516371	307.243	252.376	291.442	264.411	174.155	203.879
FBgn0033413	prel	chr2R	9424087	9426107	+	1160.91	-0.286196	0.109658	0.516664	953.15	1169.24	1015.85	1209.66	1427.36	1190.21
FBgn0026738	CG7857	chr3L	15503600	15504894	-	592.748	-0.278623	0.109679	0.516664	562.987	570.775	472.807	645.826	686.029	618.067
FBgn0033259	CG11210	chr2R	8098684	8102306	+	739.226	0.345298	0.109806	0.516976	670.348	991.401	820.861	659.645	602.481	690.619
FBgn0033348	Spt	chr2R	8920270	8922755	-	174.956	-0.411566	0.109877	0.517028	129.182	177.835	143.624	169.518	216.517	213.063
FBgn0250839	CG2016	chr3R	4956999	4961351	-	896.519	-0.519087	0.109995	0.517301	827.46	646.381	736.992	694.654	939.024	1534.61
FBgn0037188	CG7369	chr3L	22741793	22748614	+	786.133	0.317784	0.110189	0.517724	916.491	790.139	911.019	816.265	597.774	685.108
FBgn0034361	mRpS28	chr2R	18614210	18615018	-	968.881	-0.383897	0.110205	0.517724	923.474	985.012	613.287	1017.11	1186.14	1088.28
FBgn0033484	CG2269	chr2R	10085169	10096416	+	3479.57	0.565469	0.110584	0.518935	5538.22	2247.96	4672.51	2788.75	2268.72	3361.26
FBgn0033183	CG1620	chr2R	7493806	7496466	-	3082.03	-0.26549	0.110527	0.518935	2636.87	3100.92	2659.67	3359.95	3694.9	3039.82
FBgn0264617	asRNA:CR43957	chr4	56497	63124	+	64.7408	-0.559343	0.110676	0.519084	57.608	52.179	47.1759	96.7357	74.1334	60.6128
FBgn0265487	mbl	chr2R	17216549	17379376	+	1568.76	0.617669	0.110797	0.519368	2857.71	1073.4	1767.52	1621.47	947.261	1145.21
FBgn0037475	Fer1	chr3R	7136206	7141972	+	1333.2	-0.24948	0.110886	0.519504	1095.42	1245.91	1313.59	1460.25	1507.38	1376.65
FBgn0027654	jdp	chr3R	30517059	30527037	-	608.85	0.281782	0.111249	0.520216	713.99	671.938	618.528	613.58	518.934	516.127
FBgn0039927	CG11155	chr4	1126602	1137919	+	1830.51	0.676071	0.11128	0.520216	3706.11	1030.8	2018.08	1524.74	1244.97	1458.38
FBgn0262123	l(2)41Ab	chr2R	1349392	1443935	+	66.9289	0.825612	0.111248	0.520216	117.835	37.2707	101.69	59.884	35.3016	49.5923
FBgn0036467	CG12310	chr3L	15050263	15050806	-	35.8616	-1.46694	0.11123	0.520216	46.261	8.51902	2.09671	68.1756	42.362	47.7555
FBgn0039069	CG6763	chr3R	23284002	23286041	+	59.6581	0.594088	0.111532	0.521109	63.7179	57.5034	94.3518	53.4349	41.1852	47.7555
FBgn0029870	Marf	chrX	6365949	6370924	+	1022.23	0.251235	0.111919	0.522633	994.174	1169.24	1169.96	952.616	951.968	895.416
FBgn0023521	CG3587	chrX	1940307	1941536	+	743.648	-0.260455	0.112098	0.523186	670.348	708.144	651.027	765.594	899.015	767.762
FBgn0023525	CG3191	chrX	2250145	2251993	-	152.554	0.556278	0.112217	0.523281	218.212	215.105	111.125	106.87	140.03	123.981
FBgn0038721	subdued	chr3R	19633418	19642722	-	150.932	0.460893	0.11224	0.523281	205.992	133.11	185.559	137.273	105.905	137.756
FBgn0035603	Pfdn4	chr3L	5367341	5368008	-	1733.61	-0.214027	0.112335	0.52344	1626.99	1557.92	1630.19	1837.98	1973.36	1775.22
FBgn0039266	CG11791	chr3R	25049616	25053074	+	178.978	0.709098	0.112709	0.524895	339.538	109.682	217.009	123.453	110.612	173.573
FBgn0013726	pnut	chr2R	8237271	8240297	+	4890.55	0.351229	0.112933	0.525369	4641.81	5566.12	6241.89	5193.32	3591.35	4108.81
FBgn0052082	IRSp53	chr3L	11136049	11163984	+	20.6197	1.11787	0.112886	0.525369	27.0583	17.038	40.8858	15.662	4.70689	18.3675
FBgn0015011	AhcyL2	chr3R	16978439	16982158	-	59.6375	-0.697202	0.113125	0.525697	65.4636	29.8166	40.8858	58.0414	71.78	91.8376
FBgn0036254	CG5645	chr3L	12133771	12136706	-	56.8298	1.16404	0.113107	0.525697	131.8	14.9083	89.11	46.9859	22.3577	35.8167
FBgn0038046	CG5641	chr3R	12427795	12429282	-	10041.4	-0.269292	0.11347	0.527015	10099.7	7761.89	9458.24	10760.7	11657.8	10509.9
FBgn0029526	CR18166	chrX	479864	481826	-	675.394	-0.645025	0.113626	0.527455	758.505	445.119	376.359	447.748	1064.93	959.703
FBgn0033421	CG1888	chr2R	9541947	9548135	-	749.859	0.306268	0.113922	0.528543	715.736	876.394	896.342	675.307	594.244	741.129
FBgn0032485	CG9426	chr2L	13216290	13219923	-	1226.48	0.276282	0.114272	0.528813	1193.18	1309.8	1528.5	1165.43	1037.87	1124.09
FBgn0029157	ssh	chr3R	24938710	24944956	-	3609.84	-0.212151	0.11435	0.528813	3562.97	3095.6	3375.7	3873.11	3838.46	3913.2
FBgn0028646	aralar1	chr3R	30445635	30455867	-	948.156	-0.328097	0.114221	0.528813	698.279	982.882	841.828	1160.83	1055.52	949.6
FBgn0010238	Lac	chr2R	12453190	12465630	+	3197.32	0.36206	0.114312	0.528813	3308.1	3588.64	3893.58	3492.62	2165.17	2735.84
FBgn0264975	Nrg	chrX	8517373	8555170	+	3040.63	0.408153	0.114245	0.528813	4482.08	2482.23	3438.6	2586.07	2860.61	2394.21
FBgn0036860	CG14086	chr3L	19275791	19279919	+	95.4041	0.47236	0.114273	0.528813	99.5047	105.423	127.899	94.8931	77.6636	67.0414
FBgn0027794	Lrpprc2	chrX	1457175	1460617	-	3867.41	-0.267634	0.114654	0.529355	3826.57	3539.65	3161.83	3863.9	4725.71	4086.77
FBgn0023527	CG3071	chrX	2262837	2264825	+	1506.21	-0.233192	0.114944	0.529355	1438.45	1371.56	1343.99	1759.67	1623.88	1499.71
FBgn0004368	Ptp4E	chrX	4939128	4955916	+	458.335	0.257925	0.114967	0.529355	512.362	471.741	513.693	414.581	397.732	439.902
FBgn0003448	sna	chr2L	15476593	15478260	-	249.751	0.459845	0.114656	0.529355	208.611	286.452	373.214	232.166	185.922	212.145
FBgn0039558	BCAS2	chr3R	27921283	27922356	-	1597.14	-0.30308	0.114853	0.529355	1467.26	1638.85	1183.59	1806.65	1854.51	1631.95
FBgn0034032	CG8195	chr2R	15562697	15565801	-	204.865	0.378145	0.115021	0.529355	255.745	189.548	249.508	181.495	160.034	192.859
FBgn0263241	Mocs1	chr3L	11070526	11073348	+	154.471	-0.399592	0.114974	0.529355	126.563	111.812	161.446	179.652	168.271	179.083
FBgn0263391	hts	chr2R	19397032	19424903	-	4350.16	0.373327	0.114822	0.529355	5906.56	3657.86	5165.24	4135.68	3324.24	3911.36
FBgn0266745	CG45218	chr3R	15290309	15290799	-	89.4836	-0.603175	0.114587	0.529355	89.0305	53.2439	70.2397	97.657	145.913	80.8171
FBgn0040373	CG3038	chrX	243954	245856	-	645.42	0.398203	0.115428	0.529526	563.86	734.766	903.68	646.747	533.055	490.413
FBgn0037592	CG11737	chr3R	8517868	8521378	+	907.799	-0.247814	0.115244	0.529526	815.24	907.276	767.395	947.088	1030.81	978.988
FBgn0033924	CG8613	chr2R	14352231	14355674	+	502.128	0.360723	0.115399	0.529526	502.761	699.625	491.678	402.605	433.033	483.066
FBgn0022359	Sodh-2	chr3R	10876384	10878257	+	117.507	0.450934	0.115343	0.529526	126.563	163.991	116.367	96.7357	114.142	87.2457
FBgn0264089	sli	chr2R	15869495	15922118	-	2756.41	0.554867	0.115331	0.529526	4543.18	1796.45	3500.45	2313.36	1822.74	2562.27
FBgn0030941	wgn	chrX	18624042	18634908	-	256.941	0.372558	0.115318	0.529526	239.16	346.085	285.152	242.3	209.456	219.492
FBgn0266411	sima	chr3R	30058311	30121798	+	718.986	0.669324	0.115676	0.529816	1370.37	412.108	865.94	689.126	456.568	519.801
FBgn0052243	CG32243	chr3L	4539302	4541244	-	250.08	0.509369	0.11556	0.529816	404.129	212.976	264.185	208.212	169.448	241.533
FBgn0030943	Nup35	chrX	18648182	18649489	+	2859.38	-0.231254	0.115673	0.529816	2773.04	2440.7	2677.49	3108.44	3291.29	2865.33
FBgn0052755	CG32755	chrX	5950251	5951711	+	45.4272	-0.860999	0.116002	0.530462	44.5153	34.0761	17.822	33.1665	82.3705	60.6128
FBgn0267408	AOX1	chr3R	15532137	15537292	-	875.013	-0.489047	0.11593	0.530462	579.571	916.86	687.72	983.019	1363.82	719.088
FBgn0267824	PRAS40	chr2R	14481187	14497312	+	1008.55	-0.417534	0.115954	0.530462	688.677	1079.79	822.957	1428.92	1089.64	941.335
FBgn0052687	CG32687	chrX	10482028	10487205	-	65.1855	0.535539	0.116129	0.530602	75.9378	92.6444	62.9012	46.0646	52.9525	60.6128
FBgn0031474	CG2991	chr2L	2857164	2868548	+	615.609	0.535409	0.116156	0.530602	1004.65	440.859	740.137	531.585	402.439	573.985
FBgn0037338	Snm1	chr3R	5555084	5557786	+	86.1778	0.663588	0.116257	0.53078	138.783	74.5414	103.787	56.1988	48.2456	95.5111
FBgn0037446	Zif	chr3R	6457088	6458822	+	1967.84	-0.3078	0.116391	0.531113	1645.32	1930.62	1700.43	2528.95	2185.17	1816.55
FBgn0011818	oaf	chr2L	2492955	2498846	+	279.502	0.643388	0.116565	0.531625	491.414	169.316	361.682	251.513	175.331	227.757
FBgn0036509	CG7739	chr3L	15560726	15563065	-	1071.16	0.234187	0.116792	0.532376	1064.87	1158.59	1250.69	975.648	982.562	994.601
FBgn0027592	MED15	chr2L	473013	476170	+	1347.8	0.306039	0.117064	0.53277	1245.55	1762.37	1463.5	1229.92	1143.77	1241.64
FBgn0037060	CG10508	chr3L	21210215	21216051	+	1088.21	0.359578	0.117036	0.53277	1094.55	1151.13	1424.71	1043.82	746.041	1068.99
FBgn0024846	p38b	chr2L	13780689	13782611	+	1519.67	-0.216395	0.116996	0.53277	1437.58	1349.2	1431	1735.71	1588.57	1575.93
FBgn0067102	GlcT	chr2R	22075988	22079381	+	1394.07	-0.206399	0.117259	0.533373	1263.01	1281.05	1339.8	1545.01	1474.43	1461.14
FBgn0014396	tim	chr2L	3493986	3508119	-	20.2809	1.07706	0.117453	0.533476	34.9139	33.0112	14.6769	7.37034	10.5905	21.1226
FBgn0267296	lncRNA:CR45732	chr3L	19439927	19441195	-	18.8564	0.994211	0.117468	0.533476	27.9311	24.4922	23.0638	8.29163	8.23705	21.1226
FBgn0027903	CG12018	chr3L	1775633	1777019	+	1342	0.233934	0.117387	0.533476	1463.77	1479.12	1407.94	1185.7	1355.58	1159.91
FBgn0033853	CG6145	chr2R	13537371	13547577	-	558.216	-0.325631	0.117539	0.533514	400.637	554.801	531.515	576.729	643.667	641.945
FBgn0283510	Pal1	chr2R	9959549	9963853	+	4001.32	-0.367233	0.117662	0.533514	2931.9	3911.3	3640.93	4253.61	5605.9	3664.32
FBgn0027085	LeuRS-m	chr3L	4825853	4829038	+	746.634	0.335542	0.11766	0.533514	720.1	1024.41	754.814	616.344	700.149	663.986
FBgn0259818	CG42399	chr2L	144231	153300	-	262.919	0.339521	0.1179	0.53356	272.329	273.674	335.473	213.74	222.4	259.9
FBgn0260743	GC1	chr3R	11967708	11971686	+	421.136	0.393025	0.117921	0.53356	352.631	576.099	506.355	389.707	344.779	357.248
FBgn0035085	CG3770	chr2R	24945139	24946636	+	626.982	-0.462313	0.117766	0.53356	644.162	543.088	394.181	525.136	871.95	783.374
FBgn0036052	CG10809	chr3L	9857383	9859889	-	426.879	-0.439468	0.1179	0.53356	446.898	374.837	265.233	592.391	415.383	466.535
FBgn0032456	MRP	chr2L	12719045	12766546	+	483.451	0.413731	0.118151	0.534322	659.873	423.821	573.449	428.401	333.012	482.147
FBgn0264087	Slob	chr2L	7642005	7675078	-	115.145	0.605503	0.118428	0.535294	164.968	85.1902	166.688	117.004	83.5472	73.4701
FBgn0051184	LSm3	chr3R	23996262	23997017	+	1558.45	-0.279699	0.118663	0.536074	1279.6	1421.61	1522.21	1760.59	1886.28	1480.42
FBgn0028968	gammaCOP	chr3R	31572143	31575707	+	6669.88	-0.181103	0.118848	0.536627	6227.77	6268.94	6258.67	7287.42	7101.51	6874.96
FBgn0026403	Ndg	chr2R	10313891	10322104	+	67.1364	-0.519739	0.119007	0.53678	62.8451	60.698	41.9341	80.1524	71.78	85.4089
FBgn0002899	mus301	chr3L	8137808	8142014	+	274.878	0.303521	0.119006	0.53678	285.421	323.723	301.926	222.031	255.349	260.819
FBgn0024995	CG2680	chrX	2706151	2707427	-	375.062	0.508079	0.119071	0.536788	300.26	629.343	392.084	351.934	301.241	275.513
FBgn0020255	Ran	chrX	11144852	11148716	-	5842.21	0.270346	0.119157	0.536893	6412.82	6610.76	6141.25	5110.41	4622.16	6155.87
FBgn0004583	ex	chr2L	431227	448701	+	88.2066	0.835403	0.119359	0.53752	183.298	46.8546	109.029	75.5459	44.7154	69.7966
FBgn0263512	Vsx2	chrX	5528927	5560183	-	591.625	-0.361446	0.119497	0.537862	620.595	501.557	430.873	735.191	701.326	560.209
FBgn0038256	CG7530	chr3R	14724760	14731509	-	628.885	0.332572	0.119792	0.538343	595.283	827.41	680.381	497.498	618.955	553.781
FBgn0000140	asp	chr3R	24753849	24760513	+	458.541	0.390645	0.119768	0.538343	500.142	407.848	653.124	440.378	353.016	396.738
FBgn0261514	NimA	chr2L	13957539	13963381	+	291.584	0.847497	0.119672	0.538343	717.481	145.888	261.04	205.448	167.094	252.553
FBgn0039007	CCAP	chr3R	22700582	22702084	-	360.114	0.644038	0.120065	0.539021	452.135	570.775	294.587	151.092	295.357	396.738
FBgn0031652	jet	chr2L	4948206	4949784	-	493.194	-0.346859	0.120117	0.539021	489.668	449.378	362.73	473.544	631.899	551.944
FBgn0032997	CG17486	chr2R	4619030	4620833	+	320.05	0.51484	0.120131	0.539021	557.75	284.322	287.249	269.017	248.288	273.676
FBgn0000038	nAChRbeta1	chr3L	4429349	4435993	+	703.962	0.381707	0.120622	0.540941	961.006	670.873	757.959	735.191	503.637	595.107
FBgn0030073	CG10962	chrX	8972908	8974255	-	50.3812	-0.779253	0.120703	0.541025	55.8623	31.9463	23.0638	41.4581	76.4869	73.4701
FBgn0034304	CG5742	chr2R	18148096	18151410	-	438.877	0.549276	0.121043	0.542181	353.504	512.206	699.252	486.442	265.939	315.921
FBgn0265951	lncRNA:CR44738	chr2L	18906124	18906747	+	33.7854	0.943415	0.121087	0.542181	66.3365	39.4005	27.2572	11.0555	32.9482	25.7145
FBgn0040348	CG3703	chrX	942474	945773	-	2586.63	-0.237179	0.12138	0.54321	2413.43	2171.29	2538.06	2755.58	3019.47	2621.96
FBgn0004507	GlyP	chr2L	2130813	2137296	+	8525.24	0.382357	0.121555	0.543708	7135.54	11968.2	9841.94	8293.47	7512.19	6400.16
FBgn0263278	Fic	chr2L	6424336	6426371	+	444.919	-0.276399	0.121642	0.543814	378.816	388.68	440.308	473.544	460.098	528.066
FBgn0010638	Sec61beta	chr2R	14618771	14619681	+	6366.37	-0.21703	0.121724	0.543886	5715.41	6172.03	5777.47	6971.42	7292.14	6269.75
FBgn0035871	BI-1	chr3L	8307145	8308941	-	3933.49	0.314314	0.121784	0.543886	3782.92	5111.41	4187.12	4042.63	3344.24	3132.58
FBgn0038038	Sccpdh2	chr3R	12406532	12408107	+	2022.04	-0.303784	0.12217	0.545324	1979.62	1900.81	1548.42	2042.5	2589.96	2070.94
FBgn0030850	stas	chrX	17623221	17627895	-	728.552	0.455459	0.12237	0.545934	584.808	1014.83	928.841	772.043	543.645	527.148
FBgn0265512	mlt	chr2R	10155916	10158931	-	637.62	-0.29882	0.122499	0.546118	661.619	502.622	550.385	644.904	742.511	723.68
FBgn0027621	Pfrx	chrX	19495505	19509350	+	567.986	0.308105	0.122547	0.546118	619.722	624.018	640.544	468.016	608.365	447.249
FBgn0036688	Fit2	chr3L	17024328	17027117	+	242.393	-0.403001	0.122602	0.546118	195.518	245.987	184.51	221.11	327.129	280.105
FBgn0262125	Sec23	chr3R	5649065	5652629	+	12805.7	-0.282083	0.122698	0.546265	13390.4	10473.1	10808.5	12663.2	15546.8	13952
FBgn0032946	nrv3	chr2L	21380000	21393319	+	3066.67	0.666089	0.122836	0.546307	5649.95	1535.55	4101.16	2797.96	2262.84	2052.57
FBgn0261113	Xrp1	chr3R	18914968	18926989	+	1130.49	0.585109	0.122787	0.546307	2094.84	730.506	1244.4	987.625	777.813	947.764
FBgn0052183	Ccn	chr3L	17690015	17748839	+	275.83	0.360423	0.122934	0.546307	368.342	270.479	291.442	233.087	218.87	272.758
FBgn0036063	CG6674	chr3L	9971151	9972054	-	613.292	-0.295189	0.122962	0.546307	528.073	610.175	513.693	672.543	760.162	595.107
FBgn0010194	Wnt5	chrX	18501401	18505405	-	565.986	0.387707	0.123142	0.546824	773.344	460.027	690.865	486.442	509.52	475.719
FBgn0086909	CG31751	chr2L	18677221	18683715	+	281.543	-0.451809	0.123225	0.54691	270.583	265.155	177.172	247.828	385.965	342.554
FBgn0262782	Mdh1	chr2L	10393774	10396332	-	7274.46	-0.327085	0.123369	0.547269	6594.37	7239.04	5525.87	7430.22	9782.08	7075.17
FBgn0014380	RhoL	chr3R	9497101	9502581	-	431.244	-0.339612	0.123621	0.547948	361.359	322.658	458.13	434.85	498.93	511.535
FBgn0037979	GCC185	chr3R	12010772	12015059	+	128.878	0.692744	0.12365	0.547948	194.645	72.4117	210.719	99.4995	81.1938	114.797
FBgn0029839	CG4660	chrX	6078708	6081372	-	701.463	-0.427954	0.123916	0.548842	633.688	731.571	428.776	716.765	982.562	715.415
FBgn0261871	dpr2	chr2L	10917015	10964153	-	109.277	0.572102	0.124032	0.549074	102.123	149.083	141.528	104.106	54.1292	104.695
FBgn0023512	eIF2Bepsilon	chrX	1920166	1922874	-	1868.99	-0.265783	0.124395	0.550114	1865.28	1757.05	1468.74	1959.59	2209.88	1953.39
FBgn0030686	mRpL3	chrX	15761248	15762663	+	1716.41	-0.270715	0.124345	0.550114	1622.63	1669.73	1374.39	1742.16	2105.15	1784.4
FBgn0046302	CG10650	chr2L	18993360	18995934	-	68.2714	0.616449	0.124544	0.55049	85.5391	105.423	56.6111	41.4581	68.2498	52.3474
FBgn0015664	Dref	chr2L	9964147	9967229	-	1436.54	0.245258	0.124742	0.550518	1414.89	1602.64	1658.49	1311	1217.91	1414.3
FBgn0011296	l(2)efl	chr2R	23684651	23685543	-	121.21	-0.626123	0.12468	0.550518	100.378	136.304	49.2726	141.879	142.383	157.042
FBgn0266243	lncRNA:CR44938	chr3R	10385494	10387385	-	33.2063	0.755221	0.124666	0.550518	48.8795	46.8546	29.3539	33.1665	23.5344	17.4491
FBgn0013949	Elal	chr3R	24865350	24867651	+	479.909	0.537595	0.12497	0.551238	573.461	663.419	468.614	327.98	260.055	585.924
FBgn0032407	Pex19	chr2L	12091822	12095250	+	4524.67	-0.286519	0.125259	0.55184	4365.11	4305.3	3559.16	4729.91	5735.34	4453.2
FBgn0023175	Prosalpha7	chr2R	9846636	9847836	-	9655.71	-0.187354	0.125235	0.55184	8939.71	9397.55	8751.65	10591.2	10358.7	9895.5
FBgn0283478	und	chr2L	9763369	9765338	+	6950.62	-0.222474	0.125363	0.55184	6004.32	6922.77	6320.52	7913.9	7591.03	6951.19
FBgn0020224	Cbl	chr3L	8424954	8432246	+	1041.88	0.523856	0.125345	0.55184	1653.17	749.674	1284.23	1001.44	634.253	928.478
FBgn0264815	Pde1c	chr2L	11814156	11928572	-	342.548	0.723034	0.125554	0.552115	666.856	193.808	419.341	315.082	163.564	296.635
FBgn0265605	Ric	chr2R	16107440	16110017	-	620.805	0.539981	0.125526	0.552115	1105.03	467.481	634.254	590.548	430.68	496.841
FBgn0036571	Strumpellin	chr3L	16122002	16126052	+	406.275	0.327392	0.12566	0.552302	462.61	409.978	483.291	297.577	409.499	374.697
FBgn0038855	CG5745	chr3R	21102199	21105113	+	660.552	-0.268197	0.125937	0.55295	560.369	649.575	588.126	768.358	753.102	643.781
FBgn0022702	Cht2	chr3L	1752328	1755934	-	3576.45	0.276162	0.12591	0.55295	4077.07	4202.01	3473.19	2830.21	3640.78	3235.44
FBgn0050053	CG30053	chr2R	12688733	12689876	-	115.471	0.414717	0.126176	0.553457	135.291	142.694	117.416	83.8376	115.319	98.2662
FBgn0000261	Cat	chr3L	18822604	18828188	+	4660.86	-0.221052	0.126223	0.553457	4129.45	4659.91	4124.22	5258.73	5129.33	4663.51
FBgn0040309	Jafrac1	chrX	13329824	13331994	+	11545.7	-0.300546	0.126245	0.553457	9702.58	12458	8881.65	11897.6	13913.6	12421
FBgn0284243	betaTub56D	chr2R	19447319	19451600	-	203403	-0.197513	0.126436	0.554013	181676	192797	194030	219105	229379	203429
FBgn0002592	E(spl)m2-BFM	chr3R	26016514	26017470	-	175.175	-0.359527	0.126564	0.554167	139.656	166.121	155.156	188.865	175.331	225.92
FBgn0034181	CG8963	chr2R	17016226	17019522	-	2586.14	0.309633	0.1266	0.554167	2663.06	2721.83	3203.77	2764.8	1980.42	2182.98
FBgn0040268	Top3alpha	chr2L	19498168	19502268	+	873.349	-0.281278	0.126955	0.554599	815.24	806.113	743.282	826.399	1096.7	952.356
FBgn0039861	pasha	chr3R	31617977	31622217	+	555.228	-0.33448	0.126957	0.554599	527.2	496.233	449.744	498.419	634.253	725.517
FBgn0033232	CG12159	chr2R	7915027	7916478	-	755.412	0.33554	0.126847	0.554599	699.152	1044.65	785.217	632.928	670.731	699.802
FBgn0036406	CG13484	chr3L	14052428	14053079	-	487.098	-0.363129	0.126921	0.554599	364.851	421.692	491.678	558.303	642.49	443.575
FBgn0031194	CG17598	chrX	22534831	22540383	-	862.38	-0.294283	0.127099	0.554935	864.12	653.835	806.184	983.019	857.83	1009.29
FBgn0031881	MME1	chr2L	7027526	7028959	+	273.51	0.321256	0.127316	0.555321	286.294	347.15	277.814	234.008	267.116	228.676
FBgn0086605	CG9853	chr3R	4398381	4402027	-	2390.48	-0.28028	0.127309	0.555321	2261.55	2327.82	1887.04	2726.1	2866.49	2273.9
FBgn0037117	CG11248	chr3L	21680050	21683231	+	321.432	0.386249	0.127673	0.556593	405.874	266.219	420.39	290.207	269.469	276.431
FBgn0038110	CG8031	chr3R	13008384	13011310	-	1165.9	-0.390274	0.128091	0.557571	1173.98	977.558	875.375	962.75	1442.66	1563.08
FBgn0015589	Apc	chr3R	28832301	28844748	-	1086.97	0.423998	0.128055	0.557571	1391.32	921.119	1424.71	1093.57	691.912	999.193
FBgn0034734	CG4554	chr2R	22483303	22492033	+	244.288	0.439675	0.127993	0.557571	321.208	203.392	318.699	168.596	222.4	231.431
FBgn0004914	Hnf4	chr2L	8687226	8709611	-	262.633	-0.329892	0.128178	0.557666	273.202	201.262	223.299	289.286	284.767	303.982
FBgn0035252	CG7970	chr3L	1652750	1654238	+	1667.81	0.259142	0.128338	0.558077	1806.8	1820.94	1823.09	1299.94	1700.36	1555.73
FBgn0039644	rdog	chr3R	29158122	29164966	+	241.932	0.389925	0.128423	0.558165	262.727	309.879	250.556	161.226	224.754	242.451
FBgn0260936	scny	chr3L	5769002	5776271	+	1482.38	-0.258895	0.128586	0.558592	1449.8	1188.4	1411.08	1650.96	1472.08	1721.95
FBgn0051145	CG31145	chr3R	23605751	23669659	-	238.244	0.401145	0.128657	0.558618	270.583	231.078	312.409	241.379	160.034	213.982
FBgn0015791	Rab14	chr2L	14355145	14358764	+	647.512	0.2744	0.128786	0.55871	653.763	762.453	710.783	649.511	586.007	522.556
FBgn0036463	Reck	chr3L	15001238	15014062	-	602.436	-0.291201	0.128864	0.55871	503.634	532.439	590.223	646.747	584.83	756.742
FBgn0036278	CrzR	chr3L	12339116	12351544	-	441.091	-0.340005	0.128873	0.55871	363.978	367.383	437.163	596.076	444.801	437.147
FBgn0031089	CG9572	chrX	20148124	20155514	+	100.929	0.464576	0.128972	0.558856	96.0133	133.11	122.657	92.1292	67.0731	94.5927
FBgn0030724	Nipsnap	chrX	16070365	16073568	-	539.348	0.319827	0.1292	0.559507	502.761	717.728	576.594	455.118	482.456	501.433
FBgn0266673	Sec10	chr3R	24134831	24137538	+	383.221	0.312443	0.129252	0.559507	463.482	379.097	430.873	300.341	338.896	386.636
FBgn0032248	Bug22	chr2L	10429920	10430918	-	818.969	-0.215641	0.129383	0.55979	776.835	769.907	726.509	850.353	904.899	885.314
FBgn0036687	CG6652	chr3L	17020348	17022856	-	27.0186	-0.929264	0.129449	0.559796	22.6941	23.4273	9.43518	24.8749	54.1292	27.5513
FBgn0028708	Mst85C	chr3R	9048645	9052231	+	435.865	0.379688	0.1297	0.560182	367.469	585.683	526.273	374.045	344.779	416.943
FBgn0034488	Hacl	chr2R	20242752	20245388	-	4179.8	-0.25509	0.129864	0.560182	4116.35	3841.01	3475.29	4083.17	5090.5	4472.49
FBgn0034644	CG10082	chr2R	21646177	21657935	+	814.253	0.587793	0.129846	0.560182	1349.42	478.13	1106.01	636.613	544.822	770.517
FBgn0035166	JMJD5	chr3L	839980	841360	-	751.571	-0.333672	0.129693	0.560182	712.244	772.036	510.548	812.58	875.481	826.538
FBgn0265192	Snp	chr2R	22060950	22069757	+	947.235	-0.222663	0.129861	0.560182	885.941	928.573	808.28	1006.05	1021.39	1033.17
FBgn0034419	CG15111	chr2R	19137372	19141034	+	2755.72	-0.332573	0.130108	0.560953	2457.07	2885.82	1975.1	2890.09	3561.94	2764.31
FBgn0013725	phyl	chr2R	14427336	14432337	-	361.764	0.310758	0.130202	0.561076	358.741	460.027	383.697	325.216	293.004	349.901
FBgn0016696	Pitslre	chr3L	20771528	20776931	+	2025.74	0.337987	0.130664	0.562288	2788.75	1878.44	2117.67	1562.51	1988.66	1818.38
FBgn0040985	CG6115	chr2L	16887109	16887966	-	753.041	0.344172	0.130975	0.562288	943.549	929.638	654.172	622.793	617.779	750.313
FBgn0039859	CG11539	chr3R	31615284	31616160	-	110.835	-0.397154	0.130721	0.562288	88.1577	105.423	93.3034	119.768	143.56	114.797
FBgn0033921	tej	chr2R	14300103	14302353	-	32.9772	-0.796667	0.130901	0.562288	29.6768	30.8815	11.5319	39.6156	49.4223	36.735
[truncated: 6,599 more rows]
