# Supplementary material for: CTCF loss has limited effects on global genome architecture in Drosophila despite critical regulatory functions
Source: Nat Commun. 2021 Feb 12;12:1011. doi: 10.1038/s41467-021-21366-2 (PMC7880997; doi:10.1038/s41467-021-21366-2)
Supplement: Supplementary file 13 — Supplementary Data 10 [file 41467_2021_21366_MOESM13_ESM.xlsx]

## Sheet: Sheet1
Primer name	Primer sequence (5'-3')	Purpose
pOT2 fw	TCATCGCCACTGTGCTGG	RNA-FISH probe against CTCF mRNA
pOT2 T7 rv	GAAATTAATACGACTCACTATAGGCATACGATTTAGGTGACAC
pFlc-I fw	GGATCAGGCCAAATCGGC	RNA-FISH probe against SP1029 mRNA
pFlc-I T7 rv	GAAATTAATACGACTCACTATAGGAACAAAAGCTGGTACCG
pOT2 fw	TCATCGCCACTGTGCTGG	RNA-FISH probe against IFT52 mRNA
pOT2 T7 rv	GAAATTAATACGACTCACTATAGGCATACGATTTAGGTGACAC
canAS fw	GGAGTCACACAGAAACCAAG	RNA-FISH probe against can[AS] mRNA
canAS T7 rv	GAAATTAATACGACTCACTATAGGAATCCGATTCTGAGTTGG
CG15478 fw	CCGGAATATTAGGTCTCAGCAGCAATGAAGGACAGC	RNA-FISH probe against CG15478 mRNA
CG15478 T7 rv	AATACGACTCACTATAGGAGCCTCAATCGATTTGCG
gypsy I fw	CTCCGGAATATTAGGTCTCATACTgttgttggttggcacacc	cloning of gyspy insulator
gypsy I rv	GGCTCAAGCAGTGGGTCTCCCATTctggccacgtaataagtgtg
spacer I fw	CTCCGGAATATTAGGTCTCATACTgataatgtcgggcaatcagg	cloning of spacer control insulator
spacer I rv	GGCTCAAGCAGTGGGTCTCCCATTactgaatccggtgagaatgg
A fw	CTCCGGAATATTAGGTCTCATACTGTTTAGAATTCCGCCGTTCC	cloning of CTCF fragment A insulator
A rv	GGCTCAAGCAGTGGGTCTCCCATTAAAATCGCCCGACGCATTGG
B fw	CTCCGGAATATTAGGTCTCATACTGCATCATTTTGTAGTTGTCC	cloning of CTCF fragment B insulator
B rv	GGCTCAAGCAGTGGGTCTCCCATTAATTGGGAAATAAACTCTAGC
C fw	CTCCGGAATATTAGGTCTCATACTTTTCATTTCATTAATTTGCGG	cloning of CTCF fragment C insulator
C rv	GGCTCAAGCAGTGGGTCTCCCATTTTTTGGTTCATATGAAGCGC
D fw	CTCCGGAATATTAGGTCTCATACTGACAAATATTTTCGAAATTGG	cloning of CTCF fragment D insulator
D rv	GGCTCAAGCAGTGGGTCTCCCATTAGGTAAGACATAAGTCAATTC
E fw	CTCCGGAATATTAGGTCTCATACTTAACAGTAGATTATTACTTGG	cloning of CTCF fragment E insulator
E rv	GGCTCAAGCAGTGGGTCTCCCATTGTGGCCAAACAAGTGTTTGC
F fw	CTCCGGAATATTAGGTCTCATACTATGCATTGCACACAAAATGC	cloning of CTCF fragment F insulator
F rv	GGCTCAAGCAGTGGGTCTCCCATTATGATTTTTCCCGATCCAGC
G fw	CTCCGGAATATTAGGTCTCATACTGTAAAGCACAAGTAAACTTATG	cloning of CTCF fragment G insulator
G rv	GGCTCAAGCAGTGGGTCTCCCATTTTTACGAAAATTTAAGCGTCC
H fw	CTCCGGAATATTAGGTCTCATACTCCCTATTGAATTTCAAGTTGC	cloning of CTCF fragment H insulator
H rv	GGCTCAAGCAGTGGGTCTCCCATTAATTGTGCGTGGCCCACACG
I fw	CTCCGGAATATTAGGTCTCATACTGTCCATTTCGCCGAATTTCG	cloning of CTCF fragment I insulator
I rv	GGCTCAAGCAGTGGGTCTCCCATTGGCAAGGGTTCATTCTTTGG
J fw	CTCCGGAATATTAGGTCTCATACTTTCCCCTCCTAACCATTTG	cloning of CTCF fragment J insulator
J rv	GGCTCAAGCAGTGGGTCTCCCATTATGCATTCTCTAAATGTTGC
K fw	CTCCGGAATATTAGGTCTCATACTTACTTGTGGGTAAACTATACTAC	cloning of CTCF fragment K insulator
K rv	GGCTCAAGCAGTGGGTCTCCCATTTACCAGGTATTCGTACTCC
L fw	CTCCGGAATATTAGGTCTCATACTTGTTTGCTACGTCCTGAGTG	cloning of CTCF fragment L insulator
L rv	GGCTCAAGCAGTGGGTCTCCCATTATTCAAATCTATTCTATACTG
M fw	CTCCGGAATATTAGGTCTCATACTCTGCCCATCGCGTAATTGC	cloning of CTCF fragment M insulator
M rv	GGCTCAAGCAGTGGGTCTCCCATTAAAAGCTCCCAAGAACTG
N fw	CTCCGGAATATTAGGTCTCATACTCATCACGTGTCCATCTC	cloning of CTCF fragment N insulator
N rv	GGCTCAAGCAGTGGGTCTCCCATTCATTAATACACGACG
N mut fw	GTCTGACATTTACAAAGTGC	cloning of CTCF fragment N mutated insulator
N mut rv	AGCGCTGTGTCCGTAAAAA
Cp190 5' homology fw	gagagctcttcggactccgtagttgatgggattgg	clonng of homology donor for Cp190 CRISPR KO
Cp190 5' homology rv	gagagctcttcgtattgctgtgtgcttggctagtgg
Cp190 3' homology fw	gagacacctgcgagactacaggaggagctataattactag
Cp190 3' homology rv	gagacacctgcgagatcgccgatcatgaccacaatcacc
Cp190 5' sgRNA fw	GTCGccaagcacacagcaata	cloning of Cp190 sgRNA close to start codon
Cp190 5' sgRNA rv	AAACtattgctgtgtgcttgg
Cp190 3' sgRNA fw	GTCGttagtgcggcggcgaagg	cloning of Cp190 sgRNA close to stop codon
Cp190 3' sgRNA rv	AAACccttcgccgccgcactaa
Cp190 genomic fw 1	atagacGCGGCCGCatcatcgccctcggtctcc	clonng of genomic Cp190 rescue transgene
Cp190 genomic rv 1	cggtaagactggttgcatagc
Cp190 genomic fw 2	attagcattccgtcgtaccg
Cp190 genomic rv 2	gtctatGCGGCCGCcgatcatgaccacaatcacc
