# Supplementary material for: CTCF loss has limited effects on global genome architecture in Drosophila despite critical regulatory functions
Source: Nat Commun. 2021 Feb 12;12:1011. doi: 10.1038/s41467-021-21366-2 (PMC7880997; doi:10.1038/s41467-021-21366-2)
Supplement: Supplementary file 18 — Source Data [file 41467_2021_21366_MOESM18_ESM.xlsx]

## Sheet: Figre 1a
Stage	genotype	survival
to pupa	WT	100
to pupa	WT	99
to pupa	WT	100
to adult	WT	96
to adult	WT	93
to adult	WT	91
to pupa	CTCF[KO]	100
to pupa	CTCF[KO]	100
to pupa	CTCF[KO]	84
to adult	CTCF[KO]	73
to adult	CTCF[KO]	63
to adult	CTCF[KO]	52
to pupa	NSC	93
to pupa	NSC	99
to pupa	NSC	91
to adult	NSC	69
to adult	NSC	74
to adult	NSC	51
to pupa	Neurons	92
to pupa	Neurons	100
to pupa	Neurons	100
to adult	Neurons	60
to adult	Neurons	56
to adult	Neurons	62
to pupa	Muscle	96
to pupa	Muscle	100
to pupa	Muscle	100
to adult	Muscle	83
to adult	Muscle	81
to adult	Muscle	89

## Sheet: Figure 1c
Stage	genotype	survival
to pupa	WT	100
to pupa	WT	100
to pupa	WT	100
to adult	WT	93
to adult	WT	90
to adult	WT	88
to pupa	CTCF[0]	83
to pupa	CTCF[0]	93
to pupa	CTCF[0]	93
to adult	CTCF[0]	0
to adult	CTCF[0]	0
to adult	CTCF[0]	0
to pupa	NSC	88
to pupa	NSC	94
to pupa	NSC	90
to adult	NSC	74
to adult	NSC	82
to adult	NSC	61
to pupa	Neurons	100
to pupa	Neurons	97
to pupa	Neurons	92
to adult	Neurons	63
to adult	Neurons	73
to adult	Neurons	53
to pupa	Muscle	84
to pupa	Muscle	83
to pupa	Muscle	84
to adult	Muscle	0
to adult	Muscle	3
to adult	Muscle	5

## Sheet: Figure 2a
type	distance	fraction
CTCF peaks	-100000	0.0486486
CTCF peaks	-98000	0.0554054
CTCF peaks	-96000	0.0527027
CTCF peaks	-94000	0.0405405
CTCF peaks	-92000	0.0418919
CTCF peaks	-90000	0.0540541
CTCF peaks	-88000	0.0513514
CTCF peaks	-86000	0.0351351
CTCF peaks	-84000	0.0554054
CTCF peaks	-82000	0.0459459
CTCF peaks	-80000	0.0608108
CTCF peaks	-78000	0.0472973
CTCF peaks	-76000	0.0594595
CTCF peaks	-74000	0.0527027
CTCF peaks	-72000	0.0662162
CTCF peaks	-70000	0.0608108
CTCF peaks	-68000	0.0486486
CTCF peaks	-66000	0.0581081
CTCF peaks	-64000	0.0621622
CTCF peaks	-62000	0.0594595
CTCF peaks	-60000	0.0594595
CTCF peaks	-58000	0.0459459
CTCF peaks	-56000	0.0432432
CTCF peaks	-54000	0.0540541
CTCF peaks	-52000	0.0486486
CTCF peaks	-50000	0.0405405
CTCF peaks	-48000	0.0689189
CTCF peaks	-46000	0.0554054
CTCF peaks	-44000	0.0472973
CTCF peaks	-42000	0.0594595
CTCF peaks	-40000	0.0472973
CTCF peaks	-38000	0.0594595
CTCF peaks	-36000	0.0486486
CTCF peaks	-34000	0.0635135
CTCF peaks	-32000	0.0527027
CTCF peaks	-30000	0.0662162
CTCF peaks	-28000	0.0486486
CTCF peaks	-26000	0.0594595
CTCF peaks	-24000	0.0486486
CTCF peaks	-22000	0.0756757
CTCF peaks	-20000	0.0324324
CTCF peaks	-18000	0.0554054
CTCF peaks	-16000	0.05
CTCF peaks	-14000	0.0581081
CTCF peaks	-12000	0.05
CTCF peaks	-10000	0.0405405
CTCF peaks	-8000	0.0540541
CTCF peaks	-6000	0.0472973
CTCF peaks	-4000	0.0486486
CTCF peaks	-2000	0.0945946
CTCF peaks	0	0.363514
CTCF peaks	2000	0.0716216
CTCF peaks	4000	0.0540541
CTCF peaks	6000	0.0567568
CTCF peaks	8000	0.0418919
CTCF peaks	10000	0.0486486
CTCF peaks	12000	0.0486486
CTCF peaks	14000	0.0567568
CTCF peaks	16000	0.0513514
CTCF peaks	18000	0.05
CTCF peaks	20000	0.0608108
CTCF peaks	22000	0.0459459
CTCF peaks	24000	0.0608108
CTCF peaks	26000	0.0486486
CTCF peaks	28000	0.0567568
CTCF peaks	30000	0.0594595
CTCF peaks	32000	0.0554054
CTCF peaks	34000	0.0459459
CTCF peaks	36000	0.0635135
CTCF peaks	38000	0.0391892
CTCF peaks	40000	0.0513514
CTCF peaks	42000	0.0527027
CTCF peaks	44000	0.0567568
CTCF peaks	46000	0.0445946
CTCF peaks	48000	0.0405405
CTCF peaks	50000	0.0635135
CTCF peaks	52000	0.0472973
CTCF peaks	54000	0.0405405
CTCF peaks	56000	0.0486486
CTCF peaks	58000	0.0594595
CTCF peaks	60000	0.0527027
CTCF peaks	62000	0.05
CTCF peaks	64000	0.0486486
CTCF peaks	66000	0.0472973
CTCF peaks	68000	0.0527027
CTCF peaks	70000	0.0432432
CTCF peaks	72000	0.0567568
CTCF peaks	74000	0.0594595
CTCF peaks	76000	0.0581081
CTCF peaks	78000	0.0391892
CTCF peaks	80000	0.0527027
CTCF peaks	82000	0.0716216
CTCF peaks	84000	0.0648649
CTCF peaks	86000	0.0378378
CTCF peaks	88000	0.0608108
CTCF peaks	90000	0.0689189
CTCF peaks	92000	0.05
CTCF peaks	94000	0.0594595
CTCF peaks	96000	0.0472973
CTCF peaks	98000	0.0689189
CTCF peaks	100000	0.0364865
random regions	-100000	0.0540541
random regions	-98000	0.0594595
random regions	-96000	0.0554054
random regions	-94000	0.0445946
random regions	-92000	0.0675676
random regions	-90000	0.0635135
random regions	-88000	0.0418919
random regions	-86000	0.0527027
random regions	-84000	0.0445946
random regions	-82000	0.0716216
random regions	-80000	0.0459459
random regions	-78000	0.0608108
random regions	-76000	0.0405405
random regions	-74000	0.0648649
random regions	-72000	0.0445946
random regions	-70000	0.0581081
random regions	-68000	0.0635135
random regions	-66000	0.0378378
random regions	-64000	0.0459459
random regions	-62000	0.077027
random regions	-60000	0.0594595
random regions	-58000	0.0459459
random regions	-56000	0.0554054
random regions	-54000	0.0418919
random regions	-52000	0.0513514
random regions	-50000	0.0554054
random regions	-48000	0.0608108
random regions	-46000	0.0648649
random regions	-44000	0.0364865
random regions	-42000	0.0540541
random regions	-40000	0.0527027
random regions	-38000	0.0594595
random regions	-36000	0.0635135
random regions	-34000	0.0567568
random regions	-32000	0.0513514
random regions	-30000	0.0554054
random regions	-28000	0.0554054
random regions	-26000	0.0635135
random regions	-24000	0.0445946
random regions	-22000	0.0486486
random regions	-20000	0.0554054
random regions	-18000	0.0432432
random regions	-16000	0.0554054
random regions	-14000	0.0486486
random regions	-12000	0.0486486
random regions	-10000	0.0527027
random regions	-8000	0.0351351
random regions	-6000	0.0513514
random regions	-4000	0.0418919
random regions	-2000	0.05
random regions	0	0.05
random regions	2000	0.0432432
random regions	4000	0.0540541
random regions	6000	0.0527027
random regions	8000	0.0486486
random regions	10000	0.0459459
random regions	12000	0.0648649
random regions	14000	0.0527027
random regions	16000	0.0662162
random regions	18000	0.0608108
random regions	20000	0.0608108
random regions	22000	0.0594595
random regions	24000	0.0527027
random regions	26000	0.0527027
random regions	28000	0.05
random regions	30000	0.0527027
random regions	32000	0.0554054
random regions	34000	0.0486486
random regions	36000	0.0581081
random regions	38000	0.0540541
random regions	40000	0.0554054
random regions	42000	0.0459459
random regions	44000	0.0594595
random regions	46000	0.0513514
random regions	48000	0.0567568
random regions	50000	0.0472973
random regions	52000	0.05
random regions	54000	0.0513514
random regions	56000	0.0527027
random regions	58000	0.0472973
random regions	60000	0.0756757
random regions	62000	0.0527027
random regions	64000	0.0554054
random regions	66000	0.0297297
random regions	68000	0.077027
random regions	70000	0.0472973
random regions	72000	0.0608108
random regions	74000	0.0635135
random regions	76000	0.0527027
random regions	78000	0.0445946
random regions	80000	0.0702703
random regions	82000	0.0581081
random regions	84000	0.05
random regions	86000	0.0472973
random regions	88000	0.0716216
random regions	90000	0.0540541
random regions	92000	0.0675676
random regions	94000	0.0459459
random regions	96000	0.0527027
random regions	98000	0.0459459
random regions	100000	0.0486486

## Sheet: Figure 2b
type	distance	fraction
CD boundaries	-100000	0.00780798
CD boundaries	-98000	0.01417
CD boundaries	-96000	0.0101215
CD boundaries	-94000	0.0124349
CD boundaries	-92000	0.0106998
CD boundaries	-90000	0.0147484
CD boundaries	-88000	0.0127241
CD boundaries	-86000	0.00809717
CD boundaries	-84000	0.0133025
CD boundaries	-82000	0.0150376
CD boundaries	-80000	0.010989
CD boundaries	-78000	0.00838635
CD boundaries	-76000	0.0121457
CD boundaries	-74000	0.0127241
CD boundaries	-72000	0.0118566
CD boundaries	-70000	0.0092539
CD boundaries	-68000	0.0106998
CD boundaries	-66000	0.0101215
CD boundaries	-64000	0.00983227
CD boundaries	-62000	0.0106998
CD boundaries	-60000	0.010989
CD boundaries	-58000	0.0124349
CD boundaries	-56000	0.0104106
CD boundaries	-54000	0.00838635
CD boundaries	-52000	0.0092539
CD boundaries	-50000	0.0135917
CD boundaries	-48000	0.00867553
CD boundaries	-46000	0.00954309
CD boundaries	-44000	0.0121457
CD boundaries	-42000	0.0112782
CD boundaries	-40000	0.0106998
CD boundaries	-38000	0.00838635
CD boundaries	-36000	0.0133025
CD boundaries	-34000	0.00983227
CD boundaries	-32000	0.0115674
CD boundaries	-30000	0.0127241
CD boundaries	-28000	0.0121457
CD boundaries	-26000	0.0104106
CD boundaries	-24000	0.0130133
CD boundaries	-22000	0.00983227
CD boundaries	-20000	0.0124349
CD boundaries	-18000	0.0104106
CD boundaries	-16000	0.010989
CD boundaries	-14000	0.0121457
CD boundaries	-12000	0.0101215
CD boundaries	-10000	0.0101215
CD boundaries	-8000	0.00896472
CD boundaries	-6000	0.0118566
CD boundaries	-4000	0.0115674
CD boundaries	-2000	0.0153268
CD boundaries	0	0.0760555
CD boundaries	2000	0.0199537
CD boundaries	4000	0.0104106
CD boundaries	6000	0.0101215
CD boundaries	8000	0.0112782
CD boundaries	10000	0.00867553
CD boundaries	12000	0.0106998
CD boundaries	14000	0.0118566
CD boundaries	16000	0.00954309
CD boundaries	18000	0.0118566
CD boundaries	20000	0.00694043
CD boundaries	22000	0.0161943
CD boundaries	24000	0.0104106
CD boundaries	26000	0.0121457
CD boundaries	28000	0.0104106
CD boundaries	30000	0.0135917
CD boundaries	32000	0.010989
CD boundaries	34000	0.0135917
CD boundaries	36000	0.0104106
CD boundaries	38000	0.0124349
CD boundaries	40000	0.00983227
CD boundaries	42000	0.0124349
CD boundaries	44000	0.0101215
CD boundaries	46000	0.0118566
CD boundaries	48000	0.01417
CD boundaries	50000	0.00867553
CD boundaries	52000	0.0104106
CD boundaries	54000	0.0112782
CD boundaries	56000	0.0092539
CD boundaries	58000	0.00983227
CD boundaries	60000	0.0124349
CD boundaries	62000	0.0127241
CD boundaries	64000	0.0130133
CD boundaries	66000	0.0118566
CD boundaries	68000	0.0101215
CD boundaries	70000	0.0130133
CD boundaries	72000	0.0135917
CD boundaries	74000	0.0112782
CD boundaries	76000	0.0121457
CD boundaries	78000	0.0101215
CD boundaries	80000	0.0127241
CD boundaries	82000	0.0092539
CD boundaries	84000	0.0118566
CD boundaries	86000	0.0075188
CD boundaries	88000	0.010989
CD boundaries	90000	0.0115674
CD boundaries	92000	0.00867553
CD boundaries	94000	0.00867553
CD boundaries	96000	0.010989
CD boundaries	98000	0.0115674
CD boundaries	100000	0.0101215
random regions	-100000	0.0133025
random regions	-98000	0.0104106
random regions	-96000	0.0124349
random regions	-94000	0.010989
random regions	-92000	0.0124349
random regions	-90000	0.00722961
random regions	-88000	0.0121457
random regions	-86000	0.0101215
random regions	-84000	0.00954309
random regions	-82000	0.010989
random regions	-80000	0.0104106
random regions	-78000	0.0075188
random regions	-76000	0.0101215
random regions	-74000	0.0106998
random regions	-72000	0.00896472
random regions	-70000	0.00954309
random regions	-68000	0.0104106
random regions	-66000	0.00983227
random regions	-64000	0.0101215
random regions	-62000	0.0104106
random regions	-60000	0.0115674
random regions	-58000	0.0124349
random regions	-56000	0.0133025
random regions	-54000	0.0104106
random regions	-52000	0.0121457
random regions	-50000	0.0121457
random regions	-48000	0.00983227
random regions	-46000	0.0106998
random regions	-44000	0.0127241
random regions	-42000	0.0127241
random regions	-40000	0.0127241
random regions	-38000	0.0124349
random regions	-36000	0.0133025
random regions	-34000	0.00954309
random regions	-32000	0.0101215
random regions	-30000	0.00722961
random regions	-28000	0.00983227
random regions	-26000	0.010989
random regions	-24000	0.00954309
random regions	-22000	0.0101215
random regions	-20000	0.00838635
random regions	-18000	0.00780798
random regions	-16000	0.0104106
random regions	-14000	0.0127241
random regions	-12000	0.0101215
random regions	-10000	0.0130133
random regions	-8000	0.0106998
random regions	-6000	0.0121457
random regions	-4000	0.00983227
random regions	-2000	0.01417
random regions	0	0.00867553
random regions	2000	0.0112782
random regions	4000	0.0106998
random regions	6000	0.0112782
random regions	8000	0.00896472
random regions	10000	0.0127241
random regions	12000	0.00867553
random regions	14000	0.0115674
random regions	16000	0.00780798
random regions	18000	0.00896472
random regions	20000	0.0104106
random regions	22000	0.0118566
random regions	24000	0.0104106
random regions	26000	0.0101215
random regions	28000	0.010989
random regions	30000	0.00983227
random regions	32000	0.00954309
random regions	34000	0.00983227
random regions	36000	0.0121457
random regions	38000	0.0118566
random regions	40000	0.0106998
random regions	42000	0.00867553
random regions	44000	0.0121457
random regions	46000	0.010989
random regions	48000	0.00896472
random regions	50000	0.00896472
random regions	52000	0.0104106
random regions	54000	0.0106998
random regions	56000	0.0106998
random regions	58000	0.0130133
random regions	60000	0.0118566
random regions	62000	0.0135917
random regions	64000	0.010989
random regions	66000	0.0118566
random regions	68000	0.0118566
random regions	70000	0.0101215
random regions	72000	0.0130133
random regions	74000	0.0135917
random regions	76000	0.010989
random regions	78000	0.0115674
random regions	80000	0.0092539
random regions	82000	0.00780798
random regions	84000	0.0104106
random regions	86000	0.0104106
random regions	88000	0.0104106
random regions	90000	0.0118566
random regions	92000	0.00983227
random regions	94000	0.00722961
random regions	96000	0.0104106
random regions	98000	0.00867553
random regions	100000	0.0115674

## Sheet: Figure 2f
genotype	distance	average.physical.insulation.score
WT	-101000	-0.0111884
WT	-99000	-0.00889685
WT	-97000	-0.00755042
WT	-95000	-0.00609861
WT	-93000	-0.00457414
WT	-91000	-0.00523496
WT	-89000	-0.00565958
WT	-87000	-0.00465446
WT	-85000	-0.00399259
WT	-83000	-0.00490596
WT	-81000	-0.00609927
WT	-79000	-0.00893591
WT	-77000	-0.0122513
WT	-75000	-0.0160939
WT	-73000	-0.020573
WT	-71000	-0.0229262
WT	-69000	-0.0243669
WT	-67000	-0.0250422
WT	-65000	-0.0280475
WT	-63000	-0.0281792
WT	-61000	-0.0276742
WT	-59000	-0.0273009
WT	-57000	-0.0245949
WT	-55000	-0.0224304
WT	-53000	-0.0217679
WT	-51000	-0.0216491
WT	-49000	-0.023072
WT	-47000	-0.0222292
WT	-45000	-0.0199405
WT	-43000	-0.0162104
WT	-41000	-0.0138352
WT	-39000	-0.0143367
WT	-37000	-0.0160282
WT	-35000	-0.0186638
WT	-33000	-0.0204237
WT	-31000	-0.0243598
WT	-29000	-0.0249551
WT	-27000	-0.0259078
WT	-25000	-0.026948
WT	-23000	-0.0249783
WT	-21000	-0.0231225
WT	-19000	-0.0237143
WT	-17000	-0.0265518
WT	-15000	-0.0299782
WT	-13000	-0.0351607
WT	-11000	-0.0414971
WT	-9000	-0.0512677
WT	-7000	-0.0670917
WT	-5000	-0.0884538
WT	-3000	-0.117849
WT	-1000	-0.154083
WT	1000	-0.154834
WT	3000	-0.117907
WT	5000	-0.088539
WT	7000	-0.0675688
WT	9000	-0.0547386
WT	11000	-0.0446232
WT	13000	-0.0380294
WT	15000	-0.0306451
WT	17000	-0.0248314
WT	19000	-0.022233
WT	21000	-0.0211018
WT	23000	-0.0213425
WT	25000	-0.0221013
WT	27000	-0.0220145
WT	29000	-0.0202881
WT	31000	-0.0179704
WT	33000	-0.0157398
WT	35000	-0.012847
WT	37000	-0.0115207
WT	39000	-0.00919677
WT	41000	-0.00702832
WT	43000	-0.00862034
WT	45000	-0.00678381
WT	47000	-0.00772375
WT	49000	-0.00900697
WT	51000	-0.0104328
WT	53000	-0.00876677
WT	55000	-0.00926836
WT	57000	-0.00984201
WT	59000	-0.00913348
WT	61000	-0.00938379
WT	63000	-0.00848974
WT	65000	-0.00862002
WT	67000	-0.00899267
WT	69000	-0.0102756
WT	71000	-0.0114322
WT	73000	-0.0139069
WT	75000	-0.0139952
WT	77000	-0.0138991
WT	79000	-0.0136363
WT	81000	-0.0150552
WT	83000	-0.018265
WT	85000	-0.0208739
WT	87000	-0.0201865
WT	89000	-0.0203822
WT	91000	-0.0197868
WT	93000	-0.0178997
WT	95000	-0.0163609
WT	97000	-0.0152269
WT	99000	-0.0156417
WT	101000	-0.0143693
CTCF0	-101000	-0.0134155
CTCF0	-99000	-0.0101685
CTCF0	-97000	-0.00904267
CTCF0	-95000	-0.00781956
CTCF0	-93000	-0.00845477
CTCF0	-91000	-0.00895266
CTCF0	-89000	-0.0103191
CTCF0	-87000	-0.0100531
CTCF0	-85000	-0.0098382
CTCF0	-83000	-0.0116117
CTCF0	-81000	-0.0141164
CTCF0	-79000	-0.0153378
CTCF0	-77000	-0.0192918
CTCF0	-75000	-0.0223945
CTCF0	-73000	-0.0246652
CTCF0	-71000	-0.0266381
CTCF0	-69000	-0.028537
CTCF0	-67000	-0.0292958
CTCF0	-65000	-0.0309959
CTCF0	-63000	-0.0307547
CTCF0	-61000	-0.0283929
CTCF0	-59000	-0.027086
CTCF0	-57000	-0.026397
CTCF0	-55000	-0.0247877
CTCF0	-53000	-0.0240861
CTCF0	-51000	-0.0233107
CTCF0	-49000	-0.0233376
CTCF0	-47000	-0.0226633
CTCF0	-45000	-0.0213035
CTCF0	-43000	-0.0201802
CTCF0	-41000	-0.0164614
CTCF0	-39000	-0.0175057
CTCF0	-37000	-0.01879
CTCF0	-35000	-0.0210754
CTCF0	-33000	-0.0237241
CTCF0	-31000	-0.0274543
CTCF0	-29000	-0.0280195
CTCF0	-27000	-0.0272568
CTCF0	-25000	-0.0272231
CTCF0	-23000	-0.0249545
CTCF0	-21000	-0.0260159
CTCF0	-19000	-0.0268152
CTCF0	-17000	-0.0268961
CTCF0	-15000	-0.029039
CTCF0	-13000	-0.0295659
CTCF0	-11000	-0.0343254
CTCF0	-9000	-0.0393961
CTCF0	-7000	-0.0482199
CTCF0	-5000	-0.0582656
CTCF0	-3000	-0.0701534
CTCF0	-1000	-0.0872457
CTCF0	1000	-0.0877373
CTCF0	3000	-0.0692281
CTCF0	5000	-0.0542851
CTCF0	7000	-0.0438645
CTCF0	9000	-0.0373054
CTCF0	11000	-0.0354187
CTCF0	13000	-0.0324092
CTCF0	15000	-0.0290158
CTCF0	17000	-0.0259441
CTCF0	19000	-0.0234082
CTCF0	21000	-0.0230107
CTCF0	23000	-0.0229963
CTCF0	25000	-0.0241957
CTCF0	27000	-0.0250571
CTCF0	29000	-0.0227883
CTCF0	31000	-0.0207874
CTCF0	33000	-0.0187543
CTCF0	35000	-0.0161544
CTCF0	37000	-0.0139992
CTCF0	39000	-0.0121987
CTCF0	41000	-0.011511
CTCF0	43000	-0.011589
CTCF0	45000	-0.0111376
CTCF0	47000	-0.0124815
CTCF0	49000	-0.0136153
CTCF0	51000	-0.0128346
CTCF0	53000	-0.0127258
CTCF0	55000	-0.0118845
CTCF0	57000	-0.0129612
CTCF0	59000	-0.0120653
CTCF0	61000	-0.0119066
CTCF0	63000	-0.0133954
CTCF0	65000	-0.0133983
CTCF0	67000	-0.0140198
CTCF0	69000	-0.0165875
CTCF0	71000	-0.0150206
CTCF0	73000	-0.0169643
CTCF0	75000	-0.0171615
CTCF0	77000	-0.0156588
CTCF0	79000	-0.0175293
CTCF0	81000	-0.0201624
CTCF0	83000	-0.0223303
CTCF0	85000	-0.0243214
CTCF0	87000	-0.0253829
CTCF0	89000	-0.0245204
CTCF0	91000	-0.0237776
CTCF0	93000	-0.01998
CTCF0	95000	-0.0180734
CTCF0	97000	-0.0170854
CTCF0	99000	-0.0158595
CTCF0	101000	-0.015527

## Sheet: Figure 3a
FlyBaseID	log2expr	log2FC	DE
FBgn0035880	11.3689	5.7379	TRUE
FBgn0003996	9.648	8.52931	TRUE
FBgn0035638	9.25581	-7.89617	TRUE
FBgn0039686	8.25462	5.60391	TRUE
FBgn0031829	8.37756	4.79284	TRUE
FBgn0035769	8.27849	-4.19911	TRUE
FBgn0001217	9.13083	-7.12153	TRUE
FBgn0033927	13.4398	2.85286	TRUE
FBgn0267408	11.5822	3.76419	TRUE
FBgn0033926	14.8471	2.72264	TRUE
FBgn0031270	7.27088	-5.49328	TRUE
FBgn0030593	8.50528	4.20856	TRUE
FBgn0033117	8.31294	-2.91547	TRUE
FBgn0037065	7.7648	3.45267	TRUE
FBgn0016047	6.85616	5.33213	TRUE
FBgn0031850	8.14475	3.06558	TRUE
FBgn0058469	12.9126	3.18507	TRUE
FBgn0030151	12.0667	-2.27646	TRUE
FBgn0052699	10.2492	2.31485	TRUE
FBgn0085419	9.0233	-2.92131	TRUE
FBgn0035901	8.77992	-2.06251	TRUE
FBgn0010041	6.85319	7.1135	TRUE
FBgn0083974	7.16983	7.75635	TRUE
FBgn0038020	7.27517	2.95851	TRUE
FBgn0024997	6.37341	3.59333	TRUE
FBgn0052318	6.84931	-2.7591	TRUE
FBgn0038113	7.60224	2.92473	TRUE
FBgn0038290	7.18457	4.09368	TRUE
FBgn0038053	9.32049	2.61581	TRUE
FBgn0034761	7.3937	-2.42821	TRUE
FBgn0038564	7.18646	-2.36064	TRUE
FBgn0029812	6.47008	7.04312	TRUE
FBgn0039226	6.44438	3.33144	TRUE
FBgn0052368	6.52112	3.05031	TRUE
FBgn0033697	5.9199	4.03044	TRUE
FBgn0037487	5.68418	-4.68604	TRUE
FBgn0040070	11.2741	-1.55972	TRUE
FBgn0036080	6.30227	3.66474	TRUE
FBgn0039048	6.72047	2.50639	TRUE
FBgn0039098	7.30588	-2.42801	TRUE
FBgn0031451	6.37263	-2.77081	TRUE
FBgn0033875	8.69215	2.34818	TRUE
FBgn0040602	6.71939	2.267	TRUE
FBgn0033205	9.41391	-1.6228	TRUE
FBgn0039024	9.59068	2.00455	TRUE
FBgn0037850	7.19119	2.37399	TRUE
FBgn0051157	6.57245	-8.20316	TRUE
FBgn0032598	6.03796	2.68942	TRUE
FBgn0035040	5.71235	-3.29986	TRUE
FBgn0037130	10.046	1.57934	TRUE
FBgn0026315	5.25275	4.5908	TRUE
FBgn0010423	6.00031	2.80973	TRUE
FBgn0052364	5.01086	-5.02991	TRUE
FBgn0262904	6.32874	2.46448	TRUE
FBgn0063493	5.89069	3.10326	TRUE
FBgn0260874	9.03304	1.59762	TRUE
FBgn0033395	6.08968	8.54727	TRUE
FBgn0029507	4.96711	4.30775	TRUE
FBgn0265533	5.8273	7.40135	TRUE
FBgn0037114	7.30016	-1.85142	TRUE
FBgn0011660	6.2363	-2.3249	TRUE
FBgn0010038	5.63499	2.87488	TRUE
FBgn0029811	5.05958	3.79226	TRUE
FBgn0063494	7.83545	2.05654	TRUE
FBgn0011569	6.22852	3.01608	TRUE
FBgn0052702	9.51852	-1.21055	TRUE
FBgn0037974	4.84986	4.57419	TRUE
FBgn0036648	9.99829	1.52819	TRUE
FBgn0034605	6.18777	2.97309	TRUE
FBgn0267160	4.68382	4.89418	TRUE
FBgn0031975	6.94448	2.55294	TRUE
FBgn0033302	7.36647	1.63281	TRUE
FBgn0002645	10.3971	-1.57511	TRUE
FBgn0267635	5.91377	-3.22849	TRUE
FBgn0051220	6.837	2.24682	TRUE
FBgn0040524	5.24288	2.81044	TRUE
FBgn0037229	4.79067	-3.48961	TRUE
FBgn0029766	9.67977	1.26892	TRUE
FBgn0263236	10.5659	1.19976	TRUE
FBgn0053494	5.85773	2.27019	TRUE
FBgn0032945	4.69373	3.53111	TRUE
FBgn0037295	8.76113	1.32563	TRUE
FBgn0038034	8.67297	-1.23326	TRUE
FBgn0283432	6.82019	-2.71775	TRUE
FBgn0038349	9.98495	1.38355	TRUE
FBgn0052823	6.81363	-2.71016	TRUE
FBgn0003515	5.28201	-2.92562	TRUE
FBgn0036910	6.2183	2.15993	TRUE
FBgn0063497	7.25919	1.56951	TRUE
FBgn0053126	9.74743	-2.11002	TRUE
FBgn0051956	5.42374	2.36326	TRUE
FBgn0033775	7.89218	1.52826	TRUE
FBgn0038465	9.19533	1.51666	TRUE
FBgn0032869	4.76161	2.84773	TRUE
FBgn0266227	6.73918	-2.38204	TRUE
FBgn0030234	7.00947	1.55337	TRUE
FBgn0261393	5.12769	-2.49355	TRUE
FBgn0030904	4.61801	3.51114	TRUE
FBgn0035673	5.4152	-2.15561	TRUE
FBgn0033928	8.19106	1.32913	TRUE
FBgn0035545	3.76065	7.18488	TRUE
FBgn0029813	5.33719	2.37209	TRUE
FBgn0052237	3.64905	-7.13908	TRUE
FBgn0031939	7.07354	1.47721	TRUE
FBgn0051313	4.96566	2.54033	TRUE
FBgn0029878	10.4608	-1.08161	TRUE
FBgn0037870	4.44678	-6.07034	TRUE
FBgn0029955	10.8752	-1.13589	TRUE
FBgn0036569	8.92804	-1.25352	TRUE
FBgn0031689	9.54911	1.20012	TRUE
FBgn0035575	4.31913	3.83085	TRUE
FBgn0040259	6.31077	1.83401	TRUE
FBgn0031080	5.57603	2.13944	TRUE
FBgn0010397	7.94489	1.22919	TRUE
FBgn0038681	7.02181	1.6677	TRUE
FBgn0052205	7.93358	1.64607	TRUE
FBgn0015568	4.76597	3.42715	TRUE
FBgn0004552	7.95508	1.13251	TRUE
FBgn0038830	10.2897	-0.979998	TRUE
FBgn0029728	4.48043	6.05874	TRUE
FBgn0266935	4.40739	5.9449	TRUE
FBgn0015037	4.14281	6.59237	TRUE
FBgn0036208	9.77535	1.55865	TRUE
FBgn0035558	9.11289	1.07962	TRUE
FBgn0263765	3.34652	6.77154	TRUE
FBgn0024293	8.45079	1.58581	TRUE
FBgn0005660	6.85121	1.5353	TRUE
FBgn0037935	4.54427	3.35687	TRUE
FBgn0052027	6.71245	1.51245	TRUE
FBgn0002773	7.74249	1.47563	TRUE
FBgn0000094	3.32385	6.74532	TRUE
FBgn0000826	4.63387	-2.59502	TRUE
FBgn0039758	6.19419	2.29	TRUE
FBgn0014469	4.36616	-2.91329	TRUE
FBgn0265732	3.26245	6.68243	TRUE
FBgn0038540	10.6652	-1.00823	TRUE
FBgn0053880	8.28842	-1.35957	TRUE
FBgn0036652	4.90751	-2.23443	TRUE
FBgn0017561	5.43055	1.9157	TRUE
FBgn0043853	5.76539	-1.68156	TRUE
FBgn0039848	6.35636	-1.69004	TRUE
FBgn0052195	8.02652	1.23235	TRUE
FBgn0034909	5.93883	2.03603	TRUE
FBgn0051217	6.27106	1.46172	TRUE
FBgn0030257	8.62386	1.01267	TRUE
FBgn0040350	3.74889	4.6886	TRUE
FBgn0014141	9.81569	0.961629	TRUE
FBgn0283678	3.74809	4.31181	TRUE
FBgn0039490	4.72627	-2.28336	TRUE
FBgn0000158	4.97293	-2.06659	TRUE
FBgn0043841	10.1705	1.20777	TRUE
FBgn0040323	8.00405	1.0172	TRUE
FBgn0263131	6.74595	-1.27154	TRUE
FBgn0039459	9.29522	0.924031	TRUE
FBgn0063498	7.27761	1.75187	TRUE
FBgn0032076	7.45902	-1.13678	TRUE
FBgn0004583	5.7218	1.91062	TRUE
FBgn0010620	6.36836	1.5857	TRUE
FBgn0264272	5.46794	-1.76439	TRUE
FBgn0038327	10.2189	-0.96638	TRUE
FBgn0034705	9.54119	-1.20161	TRUE
FBgn0051683	10.0486	0.813529	TRUE
FBgn0036713	8.7305	0.932574	TRUE
FBgn0265651	3.74262	-5.3392	TRUE
FBgn0039849	9.94188	-1.11442	TRUE
FBgn0040256	4.05813	-2.93764	TRUE
FBgn0033134	8.34414	1.05455	TRUE
FBgn0264986	5.53262	1.68984	TRUE
FBgn0267798	4.44335	-2.53956	TRUE
FBgn0031470	3.7257	4.59327	TRUE
FBgn0040571	5.4936	1.71468	TRUE
FBgn0034756	4.82083	2.25164	TRUE
FBgn0000299	9.87161	1.19875	TRUE
FBgn0013773	3.61779	4.52154	TRUE
FBgn0037238	6.7228	1.83076	TRUE
FBgn0034335	9.54596	1.04925	TRUE
FBgn0030028	6.71165	1.17161	TRUE
FBgn0033874	3.64441	3.81221	TRUE
FBgn0016715	4.573	2.54918	TRUE
FBgn0286075	8.91193	-0.922588	TRUE
FBgn0031042	5.53634	-1.59224	TRUE
FBgn0261857	4.35717	2.57352	TRUE
FBgn0039651	4.35114	-2.56288	TRUE
FBgn0051414	6.40344	1.35745	TRUE
FBgn0265048	10.9661	0.872191	TRUE
FBgn0005561	6.26464	-1.62618	TRUE
FBgn0034880	6.01528	-1.51265	TRUE
FBgn0086408	7.15545	-1.59407	TRUE
FBgn0262871	9.89362	-0.979176	TRUE
FBgn0040319	7.55677	1.23055	TRUE
FBgn0040968	3.62395	3.52271	TRUE
FBgn0085308	3.62597	3.54517	TRUE
FBgn0035392	9.00947	-0.949715	TRUE
FBgn0052850	9.73278	-1.08345	TRUE
FBgn0037144	4.22264	-2.51709	TRUE
FBgn0030634	7.36013	-1.27501	TRUE
FBgn0031974	5.98583	1.50064	TRUE
FBgn0035264	7.55924	1.21723	TRUE
FBgn0001149	12.6897	0.999386	TRUE
FBgn0035670	5.36786	-1.65722	TRUE
FBgn0039739	3.83072	2.89067	TRUE
FBgn0031707	4.3957	2.24548	TRUE
FBgn0035550	4.12534	3.02576	TRUE
FBgn0052581	8.80589	0.945417	TRUE
FBgn0023540	7.46581	-0.95634	TRUE
FBgn0283462	4.7944	1.89742	TRUE
FBgn0038878	5.95138	1.52155	TRUE
FBgn0051028	6.84467	1.07341	TRUE
FBgn0033153	6.5111	1.27668	TRUE
FBgn0053470	4.78686	1.88762	TRUE
FBgn0263738	8.81412	0.799065	TRUE
FBgn0034194	7.85825	1.46545	TRUE
FBgn0013949	7.66088	1.05129	TRUE
FBgn0032013	9.97101	-0.816638	TRUE
FBgn0004513	11.2355	0.794316	TRUE
FBgn0037354	10.5326	1.00202	TRUE
FBgn0029834	9.56246	-0.882827	TRUE
FBgn0038721	7.52313	1.03358	TRUE
FBgn0033943	6.09166	1.37496	TRUE
FBgn0033827	4.41677	2.9796	TRUE
FBgn0038407	7.96659	1.13521	TRUE
FBgn0001263	6.72048	-1.24232	TRUE
FBgn0039798	4.64627	2.0306	TRUE
FBgn0028482	9.73256	0.987736	TRUE
FBgn0035737	5.60452	-1.39644	TRUE
FBgn0033518	4.95781	-1.85669	TRUE
FBgn0050345	4.699	1.98465	TRUE
FBgn0051323	7.7244	-0.93845	TRUE
FBgn0051072	9.99211	0.765314	TRUE
FBgn0034741	3.52893	3.34327	TRUE
FBgn0016013	5.65979	1.51595	TRUE
FBgn0032651	11.1856	-0.934528	TRUE
FBgn0052944	10.5501	-0.700956	TRUE
FBgn0053198	8.99698	-0.8625	TRUE
FBgn0032336	7.51762	1.7145	TRUE
FBgn0015663	4.72456	1.91335	TRUE
FBgn0260768	5.58439	-1.62125	TRUE
FBgn0031327	6.18876	1.24836	TRUE
FBgn0051352	11.4647	-0.82685	TRUE
FBgn0038446	8.67748	-0.919505	TRUE
FBgn0050285	6.75755	1.22678	TRUE
FBgn0264753	9.22541	-0.956215	TRUE
FBgn0036040	5.17767	-1.55821	TRUE
FBgn0031313	11.421	0.895072	TRUE
FBgn0035085	8.59611	-1.01227	TRUE
FBgn0030993	5.41605	2.22307	TRUE
FBgn0266758	7.94101	1.34503	TRUE
FBgn0259711	6.63655	1.10361	TRUE
FBgn0263986	4.43835	2.01256	TRUE
FBgn0040364	4.46347	2.07343	TRUE
FBgn0266777	7.57174	-1.22162	TRUE
FBgn0030137	7.42147	-0.956139	TRUE
FBgn0029167	4.93892	2.88716	TRUE
FBgn0063923	5.70172	1.51199	TRUE
FBgn0016075	9.01739	1.18114	TRUE
FBgn0020626	10.231	-0.812669	TRUE
FBgn0038921	4.85414	-1.6745	TRUE
FBgn0261575	4.25243	-2.15396	TRUE
FBgn0085271	7.03119	0.960352	TRUE
FBgn0033250	10.6889	0.762879	TRUE
FBgn0261113	10.065	1.13766	TRUE
FBgn0036117	5.86651	1.23663	TRUE
FBgn0030493	5.59919	-1.51837	TRUE
FBgn0265413	10.0975	0.828852	TRUE
FBgn0032422	4.70616	2.30486	TRUE
FBgn0069913	4.4247	-2.01521	TRUE
FBgn0033866	4.48808	-1.94341	TRUE
FBgn0039332	11.5535	0.839808	TRUE
FBgn0266689	3.59837	-2.9365	TRUE
FBgn0034094	5.48978	1.36483	TRUE
FBgn0026061	5.20461	1.6615	TRUE
FBgn0039081	8.40425	0.969459	TRUE
FBgn0036787	4.87623	1.7418	TRUE
FBgn0024366	4.36276	2.02205	TRUE
FBgn0034126	7.77556	0.854293	TRUE
FBgn0030435	9.2423	0.675078	TRUE
FBgn0263390	4.83984	1.62124	TRUE
FBgn0051472	9.26721	-0.79443	TRUE
FBgn0026176	6.70803	1.12837	TRUE
FBgn0035431	6.22828	1.17303	TRUE
FBgn0069354	3.38373	-2.82953	TRUE
FBgn0036046	11.7847	0.841966	TRUE
FBgn0051191	5.8659	1.35303	TRUE
FBgn0038260	8.87078	0.947748	TRUE
FBgn0027083	8.86252	0.859367	TRUE
FBgn0069973	8.38986	1.18071	TRUE
FBgn0027889	11.5675	0.76055	TRUE
FBgn0044050	10.4175	0.742283	TRUE
FBgn0261584	7.09924	1.13661	TRUE
FBgn0062442	11.2979	-0.785142	TRUE
FBgn0038742	10.3309	-0.881695	TRUE
FBgn0029810	11.4701	0.8935	TRUE
FBgn0036145	9.57512	1.06346	TRUE
FBgn0023479	8.61978	0.776106	TRUE
FBgn0038799	11.4016	1.23502	TRUE
FBgn0033830	7.54166	-1.29195	TRUE
FBgn0000276	4.71384	1.73954	TRUE
FBgn0039109	8.35784	0.928326	TRUE
FBgn0267228	5.49042	1.26088	TRUE
FBgn0039265	10.6181	0.722361	TRUE
FBgn0030349	9.04916	0.942995	TRUE
FBgn0015801	7.3959	0.884269	TRUE
FBgn0031663	10.3466	-0.754644	TRUE
FBgn0035770	9.02589	0.69974	TRUE
FBgn0264439	8.22824	-0.975119	TRUE
FBgn0012051	9.47078	0.710919	TRUE
FBgn0266243	4.67888	1.65195	TRUE
FBgn0042175	10.2768	0.61857	TRUE
FBgn0034103	10.0199	-0.99294	TRUE
FBgn0263487	4.51784	-1.66466	TRUE
FBgn0013755	5.02993	-1.59322	TRUE
FBgn0039788	5.36011	1.34206	TRUE
FBgn0029798	9.84735	-0.803123	TRUE
FBgn0035159	7.60702	-0.808663	TRUE
FBgn0003944	7.45683	-1.10821	TRUE
FBgn0000277	3.66393	2.29453	TRUE
FBgn0035206	10.483	-0.756405	TRUE
FBgn0035207	11.3777	-0.652292	TRUE
FBgn0010352	10.411	0.753368	TRUE
FBgn0028494	4.3394	-2.01455	TRUE
FBgn0036116	8.77052	1.23067	TRUE
FBgn0032253	4.08551	2.09726	TRUE
FBgn0000565	10.5961	0.670628	TRUE
FBgn0044048	9.84079	0.868619	TRUE
FBgn0037661	6.75432	-0.893035	TRUE
FBgn0011722	8.85467	0.99231	TRUE
FBgn0040260	4.13709	2.16336	TRUE
FBgn0033942	7.3442	0.839147	TRUE
FBgn0038170	5.92975	-1.08654	TRUE
FBgn0026417	7.92916	-0.828951	TRUE
FBgn0035499	9.45261	0.928275	TRUE
FBgn0037290	9.41047	0.813741	TRUE
FBgn0040532	12.0776	-0.630773	TRUE
FBgn0038769	7.84795	-0.848683	TRUE
FBgn0024913	9.17857	-0.889105	TRUE
FBgn0052068	8.23984	0.756937	TRUE
FBgn0085420	7.48552	-0.913393	TRUE
FBgn0038716	7.84973	-0.984464	TRUE
FBgn0032726	4.6633	1.55074	TRUE
FBgn0037895	10.0816	0.835041	TRUE
FBgn0037127	8.64124	0.98053	TRUE
FBgn0030222	6.12873	1.05469	TRUE
FBgn0041180	9.35574	0.924819	TRUE
FBgn0036550	6.23189	-1.02982	TRUE
FBgn0036194	9.96994	0.582676	FALSE
FBgn0033836	8.60868	-0.9509	TRUE
FBgn0033696	7.95222	0.897933	TRUE
FBgn0029147	4.24134	1.96722	TRUE
FBgn0025879	6.79361	1.00228	TRUE
FBgn0039756	8.21325	0.974861	TRUE
FBgn0261089	7.31324	1.19279	TRUE
FBgn0050047	5.17527	1.40098	TRUE
FBgn0032077	8.55846	-0.646895	TRUE
FBgn0039827	7.89067	-0.931202	TRUE
FBgn0043783	5.63039	-1.55307	TRUE
FBgn0025631	7.30524	1.01835	TRUE
FBgn0034618	8.63374	0.949206	TRUE
FBgn0035713	11.5374	-0.584286	FALSE
FBgn0051793	8.35713	0.687755	TRUE
FBgn0035300	7.45203	0.908779	TRUE
FBgn0016920	4.38912	1.72993	TRUE
FBgn0011581	9.97851	0.893026	TRUE
FBgn0030294	9.09654	0.715677	TRUE
FBgn0030629	10.0614	-0.616636	TRUE
FBgn0037817	9.33504	-0.634184	TRUE
FBgn0263852	11.172	-0.545127	FALSE
FBgn0024194	9.36122	-0.736377	TRUE
FBgn0265699	5.05419	1.41459	TRUE
FBgn0035921	6.79156	0.881863	TRUE
FBgn0027348	4.90705	1.44	TRUE
FBgn0035780	5.87497	1.2668	TRUE
FBgn0033945	6.44487	0.996572	TRUE
FBgn0267028	4.3106	-1.67041	TRUE
FBgn0038938	7.22586	1.10513	TRUE
FBgn0023178	9.88724	0.701728	TRUE
FBgn0264815	8.10019	0.843357	TRUE
FBgn0053129	11.9697	-0.690736	TRUE
FBgn0001145	11.0071	1.1711	TRUE
FBgn0003149	5.36694	1.16768	TRUE
FBgn0286828	9.29239	-0.574046	FALSE
FBgn0008636	9.01514	-0.606577	TRUE
FBgn0032322	5.05401	1.4897	TRUE
FBgn0031360	9.54404	-0.697613	TRUE
FBgn0003082	10.7653	0.791724	TRUE
FBgn0053497	8.8669	-0.632479	TRUE
FBgn0038542	6.20887	1.04865	TRUE
FBgn0039321	6.86191	1.11195	TRUE
FBgn0265180	6.66027	1.31753	TRUE
FBgn0015010	4.84527	-1.44591	TRUE
FBgn0053080	9.99147	0.724242	TRUE
FBgn0046302	5.27701	-1.1897	TRUE
FBgn0016041	9.39527	0.586066	TRUE
FBgn0035969	9.28075	-0.614652	TRUE
FBgn0086708	6.97017	1.00888	TRUE
FBgn0031012	4.49432	1.54408	TRUE
FBgn0031183	7.9939	0.991018	TRUE
FBgn0267153	5.56675	-1.05436	FALSE
FBgn0004865	7.8229	-0.912672	FALSE
FBgn0001227	10.835	-0.662941	FALSE
FBgn0039355	7.12754	-0.809223	FALSE
FBgn0285970	10.4044	-0.690946	FALSE
FBgn0263005	8.53293	-0.793088	FALSE
FBgn0264907	7.53907	1.03862	FALSE
FBgn0037503	6.39597	-0.977379	FALSE
FBgn0053512	8.49501	0.907956	FALSE
FBgn0028509	10.4767	0.629341	FALSE
FBgn0041627	9.37922	0.697555	FALSE
FBgn0029950	8.10679	1.30137	FALSE
FBgn0034720	10.7452	-0.773353	FALSE
FBgn0264695	6.50313	0.965926	FALSE
FBgn0003377	5.1303	-2.13344	FALSE
FBgn0001226	15.2534	-0.652976	FALSE
FBgn0035904	9.14702	-0.762749	FALSE
FBgn0263745	5.96254	1.1131	FALSE
FBgn0040322	4.27207	1.54584	FALSE
FBgn0086782	4.60921	-1.74622	FALSE
FBgn0031589	8.61505	-0.713085	FALSE
FBgn0028990	10.7481	-0.737604	FALSE
FBgn0037046	7.10562	-0.894163	FALSE
FBgn0027793	9.31936	0.864883	FALSE
FBgn0030510	8.15605	-0.7539	FALSE
FBgn0035625	5.91575	-1.38877	FALSE
FBgn0029711	9.12808	-0.790862	FALSE
FBgn0001257	8.98242	0.94336	FALSE
FBgn0036063	8.89195	-0.646109	FALSE
FBgn0005612	9.78438	-0.861851	FALSE
FBgn0034796	9.56069	-0.626937	FALSE
FBgn0261560	6.27429	1.05722	FALSE
FBgn0036931	4.71751	-1.4903	FALSE
FBgn0053200	6.64346	-0.848503	FALSE
FBgn0032601	5.51336	1.32662	FALSE
FBgn0002531	6.2258	-0.97013	FALSE
FBgn0052192	6.2821	-1.44654	FALSE
FBgn0036150	4.55131	1.44207	FALSE
FBgn0051633	6.83033	0.783046	FALSE
FBgn0034381	7.5725	0.972039	FALSE
FBgn0028490	11.8258	0.567878	FALSE
FBgn0039151	6.64825	0.860017	FALSE
FBgn0032448	4.91533	1.36216	FALSE
FBgn0050104	9.34654	0.722738	FALSE
FBgn0033924	8.68924	0.579647	FALSE
FBgn0262686	4.41458	1.67549	FALSE
FBgn0050069	7.47959	1.22856	FALSE
FBgn0004369	10.4677	-0.799636	FALSE
FBgn0040832	6.69552	1.0196	FALSE
FBgn0031003	9.07425	-0.647096	FALSE
FBgn0038279	8.80642	0.608852	FALSE
FBgn0039328	5.13808	1.21848	FALSE
FBgn0039902	10.021	0.629591	FALSE
FBgn0002789	6.72497	0.788585	FALSE
FBgn0039207	8.50475	0.634858	FALSE
FBgn0036997	9.33446	0.890839	FALSE
FBgn0031016	8.79275	0.739772	FALSE
FBgn0038198	9.6634	-0.839546	FALSE
FBgn0032785	4.57088	1.51401	FALSE
FBgn0030237	11.0456	0.497353	FALSE
FBgn0053203	7.06465	1.07573	FALSE
FBgn0034436	9.4502	0.549582	FALSE
FBgn0062978	5.95813	2.95672	FALSE
FBgn0036756	3.43084	2.18178	FALSE
FBgn0032297	11.1249	-0.655793	FALSE
FBgn0036824	10.3261	0.680455	FALSE
FBgn0032780	4.22945	-1.63204	FALSE
FBgn0003137	6.3439	1.12141	FALSE
FBgn0001258	10.1686	0.937267	FALSE
FBgn0266452	10.9254	-0.524409	FALSE
FBgn0259145	8.71986	-0.724976	FALSE
FBgn0035677	9.29416	-0.766133	FALSE
FBgn0031888	5.36514	1.04849	FALSE
FBgn0039711	8.38174	0.651835	FALSE
FBgn0031100	7.59079	-0.764876	FALSE
FBgn0036306	6.7437	0.992286	FALSE
FBgn0058160	7.93446	-0.724359	FALSE
FBgn0037712	7.28305	0.855856	FALSE
FBgn0083124	8.10124	-0.633865	FALSE
FBgn0014396	5.13845	1.16553	FALSE
FBgn0029508	7.6719	0.737226	FALSE
FBgn0061492	9.44985	-0.555055	FALSE
FBgn0266709	5.13269	-1.09112	FALSE
FBgn0012036	11.6314	0.71788	FALSE
FBgn0036835	8.53288	0.643388	FALSE
FBgn0035983	8.78778	0.776609	FALSE
FBgn0051549	10.3697	0.730748	FALSE
FBgn0032291	4.5184	1.32765	FALSE
FBgn0035482	7.74247	-0.678132	FALSE
FBgn0267518	4.87741	-1.245	FALSE
FBgn0029720	7.95819	1.02289	FALSE
FBgn0010340	8.76067	-0.570377	FALSE
FBgn0033339	10.6019	0.555504	FALSE
FBgn0038140	8.65726	-0.636637	FALSE
FBgn0051386	6.77108	-0.761185	FALSE
FBgn0036356	8.15519	-0.579693	FALSE
FBgn0031703	7.63591	0.994927	FALSE
FBgn0016123	7.94926	0.806061	FALSE
FBgn0038638	8.68554	-0.6188	FALSE
FBgn0262593	8.40273	0.989431	FALSE
FBgn0036801	6.70109	0.997689	FALSE
FBgn0014342	6.03128	0.931495	FALSE
FBgn0031307	11.2234	0.701529	FALSE
FBgn0037853	9.56191	0.643879	FALSE
FBgn0039064	9.79472	0.786763	FALSE
FBgn0035146	6.19253	0.881347	FALSE
FBgn0036353	8.51931	-0.549242	FALSE
FBgn0037720	6.79853	0.796776	FALSE
FBgn0024315	10.2455	0.748466	FALSE
FBgn0031161	9.3442	0.631261	FALSE
FBgn0036121	9.13517	-0.572113	FALSE
FBgn0036984	9.58795	0.60487	FALSE
FBgn0052000	10.4385	0.699946	FALSE
FBgn0030799	7.30061	-0.829616	FALSE
FBgn0039073	7.86389	-0.64577	FALSE
FBgn0032897	9.89643	-0.615693	FALSE
FBgn0029994	5.73566	0.962768	FALSE
FBgn0030662	7.68771	-0.63573	FALSE
FBgn0036461	7.36707	0.790679	FALSE
FBgn0266417	8.89258	0.634117	FALSE
FBgn0028699	8.85562	0.580259	FALSE
FBgn0032078	9.84022	0.485257	FALSE
FBgn0031717	9.58174	-0.590835	FALSE
FBgn0033052	10.0948	0.567446	FALSE
FBgn0263493	11.8536	-0.62244	FALSE
FBgn0001253	10.3858	-0.662798	FALSE
FBgn0032923	9.45088	0.507013	FALSE
FBgn0031037	11.1899	0.451841	FALSE
FBgn0053639	7.35809	-0.825554	FALSE
FBgn0263118	5.58528	1.20661	FALSE
FBgn0035187	9.56142	0.607519	FALSE
FBgn0261068	10.504	-0.623027	FALSE
FBgn0036806	4.41491	1.49047	FALSE
FBgn0033756	5.42829	-1.13353	FALSE
FBgn0029155	8.88965	0.926843	FALSE
FBgn0261514	8.12328	0.682599	FALSE
FBgn0034731	7.18116	0.704126	FALSE
FBgn0036207	7.47457	0.671444	FALSE
FBgn0086370	8.79693	0.552973	FALSE
FBgn0039681	8.52401	0.766954	FALSE
FBgn0035041	8.44557	0.610624	FALSE
FBgn0004839	11.5979	-0.736076	FALSE
FBgn0040837	5.58262	0.916544	FALSE
FBgn0010762	9.13008	0.6588	FALSE
FBgn0035727	4.15306	1.40728	FALSE
FBgn0034069	9.68719	0.557906	FALSE
FBgn0036288	7.49134	0.747109	FALSE
FBgn0011603	9.44438	0.505156	FALSE
FBgn0037999	9.49586	0.813013	FALSE
FBgn0031515	7.57565	-0.64003	FALSE
FBgn0031142	4.65366	-1.23464	FALSE
FBgn0020440	9.89776	-0.657718	FALSE
FBgn0034588	7.79065	0.71622	FALSE
FBgn0036302	9.7901	0.535819	FALSE
FBgn0065035	8.15304	-0.614306	FALSE
FBgn0027660	7.88635	0.605729	FALSE
FBgn0037324	5.11032	-1.1404	FALSE
FBgn0041150	9.7677	0.697325	FALSE
FBgn0045800	6.2202	0.964464	FALSE
FBgn0083963	8.51295	-0.935721	FALSE
FBgn0025390	6.7552	0.734655	FALSE
FBgn0034692	5.65192	-0.9586	FALSE
FBgn0033968	5.34269	-1.11305	FALSE
FBgn0038042	11.8231	-0.553302	FALSE
FBgn0033904	6.01415	0.991674	FALSE
FBgn0037838	7.19359	0.617038	FALSE
FBgn0262599	4.10919	1.42967	FALSE
FBgn0052499	5.10197	1.32041	FALSE
FBgn0030870	7.30162	0.682728	FALSE
FBgn0032032	8.77938	0.532921	FALSE
FBgn0001255	6.11676	0.957626	FALSE
FBgn0033128	4.66897	1.32892	FALSE
FBgn0052820	3.88359	-1.69765	FALSE
FBgn0034753	14.9403	-0.602386	FALSE
FBgn0283479	5.4469	1.03703	FALSE
FBgn0030484	8.22097	-0.536707	FALSE
FBgn0035612	4.36215	1.44531	FALSE
FBgn0035049	7.79301	0.805778	FALSE
FBgn0032350	11.2013	-0.663451	FALSE
FBgn0025712	11.283	-0.516923	FALSE
FBgn0036848	9.08741	0.604258	FALSE
FBgn0032456	8.90608	0.782925	FALSE
FBgn0005616	9.42826	0.643337	FALSE
FBgn0031973	7.54311	0.61948	FALSE
FBgn0267348	8.59602	0.729095	FALSE
FBgn0034487	4.39383	-1.25216	FALSE
FBgn0000719	8.54742	-0.675841	FALSE
FBgn0029587	6.33747	-0.996803	FALSE
FBgn0022355	11.3812	0.593106	FALSE
FBgn0030332	7.49219	0.745685	FALSE
FBgn0036551	6.87853	0.763535	FALSE
FBgn0036589	5.27349	1.5331	FALSE
FBgn0010039	9.91961	0.658662	FALSE
FBgn0085468	5.06048	-1.0814	FALSE
FBgn0030373	4.22067	1.30915	FALSE
FBgn0038837	10.6772	0.648599	FALSE
FBgn0051159	7.37401	0.594444	FALSE
FBgn0033919	7.30103	0.86558	FALSE
FBgn0262579	8.6114	0.849458	FALSE
FBgn0039795	4.86103	1.5972	FALSE
FBgn0004859	7.62617	0.747005	FALSE
FBgn0026616	7.33504	1.00666	FALSE
FBgn0010482	4.17083	1.5391	FALSE
FBgn0029723	6.8253	1.05572	FALSE
FBgn0037913	13.3455	-0.550859	FALSE
FBgn0086706	12.6747	0.479693	FALSE
FBgn0034723	7.21665	0.998166	FALSE
FBgn0011230	12.6074	-0.50233	FALSE
FBgn0083006	3.95721	1.4311	FALSE
FBgn0053143	6.27645	0.864502	FALSE
FBgn0050156	7.23203	-0.695049	FALSE
FBgn0027073	5.69808	0.840738	FALSE
FBgn0063127	10.5573	-0.50628	FALSE
FBgn0031449	5.00837	1.0655	FALSE
FBgn0028407	9.03973	-0.600399	FALSE
FBgn0013272	9.02242	0.747665	FALSE
FBgn0030326	5.53297	-1.1656	FALSE
FBgn0031550	3.82551	1.54237	FALSE
FBgn0037217	5.64122	-0.854043	FALSE
FBgn0010051	7.99183	0.738701	FALSE
FBgn0259977	4.35927	1.46377	FALSE
FBgn0035247	9.81331	-0.572837	FALSE
FBgn0259111	8.84225	0.51559	FALSE
FBgn0033769	8.13926	0.565015	FALSE
FBgn0000546	9.85228	-0.827137	FALSE
FBgn0037819	6.19619	0.831689	FALSE
FBgn0039527	4.59676	1.20746	FALSE
FBgn0267727	12.5086	-0.423598	FALSE
FBgn0035526	10.5773	0.559575	FALSE
FBgn0000044	7.48651	0.562036	FALSE
FBgn0000477	10.2555	-0.658943	FALSE
FBgn0051038	9.84842	-0.511731	FALSE
FBgn0034661	5.0124	-1.15508	FALSE
FBgn0030260	10.2914	-0.531876	FALSE
FBgn0260008	11.7255	-0.519794	FALSE
FBgn0033540	9.7136	-0.457912	FALSE
FBgn0085410	7.66997	-0.56211	FALSE
FBgn0030362	10.1741	0.540293	FALSE
FBgn0030575	7.6862	0.711112	FALSE
FBgn0033367	6.65697	0.859397	FALSE
FBgn0015221	12.0322	0.57731	FALSE
FBgn0035113	7.48594	0.708159	FALSE
FBgn0033033	6.5621	0.699444	FALSE
FBgn0034786	8.37263	-0.575361	FALSE
FBgn0030309	9.55854	0.644318	FALSE
FBgn0030660	9.13526	-0.459191	FALSE
FBgn0037845	5.38441	0.893676	FALSE
FBgn0033174	6.13412	0.775523	FALSE
FBgn0036764	10.3648	-0.464852	FALSE
FBgn0036317	8.08578	0.671915	FALSE
FBgn0259985	7.8267	0.582433	FALSE
FBgn0265192	10.2924	-0.492704	FALSE
FBgn0032684	4.10758	1.52082	FALSE
FBgn0038088	7.81669	0.63712	FALSE
FBgn0027790	5.75743	0.83516	FALSE
FBgn0033313	12.1817	0.622078	FALSE
FBgn0052113	7.26246	0.709677	FALSE
FBgn0051051	10.2408	-0.481362	FALSE
FBgn0032140	9.48895	0.874466	FALSE
FBgn0030467	9.64671	0.609484	FALSE
FBgn0015316	7.38068	-0.608847	FALSE
FBgn0010434	11.1747	0.606257	FALSE
FBgn0033504	8.55622	0.606162	FALSE
FBgn0003071	11.9131	0.560856	FALSE
FBgn0085451	11.8027	-0.466818	FALSE
FBgn0250757	11.0132	0.526252	FALSE
FBgn0034800	7.86269	-0.566139	FALSE
FBgn0266211	3.81165	-1.48795	FALSE
FBgn0036381	9.52557	-0.574101	FALSE
FBgn0036101	5.19388	0.991928	FALSE
FBgn0062928	8.66787	0.721602	FALSE
FBgn0036560	9.3987	0.635155	FALSE
FBgn0037025	7.10301	0.720716	FALSE
FBgn0032506	8.50813	0.652463	FALSE
FBgn0040754	9.63936	-0.516168	FALSE
FBgn0038735	8.13609	0.515808	FALSE
FBgn0044047	6.99823	-0.695808	FALSE
FBgn0031678	7.71692	0.631915	FALSE
FBgn0032889	10.0268	0.443047	FALSE
FBgn0037989	8.4973	0.92033	FALSE
FBgn0000568	11.4742	-0.632724	FALSE
FBgn0261556	10.2725	0.46139	FALSE
FBgn0264894	5.50094	0.9595	FALSE
FBgn0028504	7.49825	0.606373	FALSE
FBgn0030170	6.0224	-0.795125	FALSE
FBgn0033127	9.48166	0.517595	FALSE
FBgn0000244	8.25006	0.51859	FALSE
FBgn0014018	8.52248	0.484842	FALSE
FBgn0031126	7.95764	-0.577348	FALSE
FBgn0000083	12.7	0.459841	FALSE
FBgn0034417	7.86658	0.584225	FALSE
FBgn0037141	6.16146	0.814921	FALSE
FBgn0031868	9.29103	0.493115	FALSE
FBgn0002937	4.27383	1.19332	FALSE
FBgn0085261	8.63976	0.621582	FALSE
FBgn0052479	8.84529	-0.748243	FALSE
FBgn0264087	6.50404	0.893306	FALSE
FBgn0034885	4.84768	-1.03724	FALSE
FBgn0034493	5.01264	1.00618	FALSE
FBgn0034706	7.43506	0.621548	FALSE
FBgn0259112	6.03882	0.740009	FALSE
FBgn0283508	9.42991	0.769392	FALSE
FBgn0013811	5.98586	0.788286	FALSE
FBgn0000395	8.36004	0.556584	FALSE
FBgn0034000	8.88551	-0.485699	FALSE
FBgn0038354	4.51655	1.7776	FALSE
FBgn0030749	8.572	0.574322	FALSE
FBgn0031097	4.68934	1.1544	FALSE
FBgn0024995	7.69761	0.682515	FALSE
FBgn0033368	6.50777	0.903798	FALSE
FBgn0262972	14.347	0.663782	FALSE
FBgn0036773	5.9374	0.940501	FALSE
FBgn0039594	6.34689	0.917711	FALSE
FBgn0035833	9.81776	0.438019	FALSE
FBgn0035914	7.44026	0.74708	FALSE
FBgn0265767	11.0386	0.443995	FALSE
FBgn0037383	8.40547	0.517794	FALSE
FBgn0040383	8.32796	0.603976	FALSE
FBgn0002930	5.37466	0.960526	FALSE
FBgn0037891	11.911	-0.398079	FALSE
FBgn0037713	8.37403	-0.583532	FALSE
FBgn0029722	4.7678	-0.981234	FALSE
FBgn0053138	10.7228	0.587679	FALSE
FBgn0034075	6.31271	0.867367	FALSE
FBgn0040609	7.14921	0.586965	FALSE
FBgn0031822	10.05	-0.469976	FALSE
FBgn0067629	7.24771	-0.577669	FALSE
FBgn0033883	9.95444	-0.56167	FALSE
FBgn0034808	5.29546	-1.01187	FALSE
FBgn0036732	9.81869	0.71837	FALSE
FBgn0029672	7.80576	0.537998	FALSE
FBgn0004646	10.6572	-0.64849	FALSE
FBgn0026324	10.7632	-0.535944	FALSE
FBgn0035679	7.96479	0.562989	FALSE
FBgn0261791	11.5687	-0.450964	FALSE
FBgn0051473	5.7903	-0.767923	FALSE
FBgn0033639	9.39579	-0.548544	FALSE
FBgn0028996	10.124	0.608341	FALSE
FBgn0000052	10.2259	0.625874	FALSE
FBgn0041188	9.91225	-0.479973	FALSE
FBgn0040091	8.40074	0.544481	FALSE
FBgn0034859	10.0505	-0.418685	FALSE
FBgn0052344	9.21598	0.439072	FALSE
FBgn0083987	4.96786	-0.965926	FALSE
FBgn0028473	13.7401	0.451966	FALSE
FBgn0036136	11.4289	-0.490579	FALSE
FBgn0034063	10.6005	-0.403181	FALSE
FBgn0030035	12.4125	-0.423799	FALSE
FBgn0035393	8.17529	-0.480033	FALSE
FBgn0011274	6.33779	0.907244	FALSE
FBgn0038037	10.1894	-0.477782	FALSE
FBgn0264005	8.083	-0.591303	FALSE
FBgn0264002	6.96516	-0.710156	FALSE
FBgn0046763	8.35139	0.570455	FALSE
FBgn0037696	5.41622	0.814736	FALSE
FBgn0036862	7.93117	0.723271	FALSE
FBgn0052436	3.99685	1.24676	FALSE
FBgn0024980	5.5676	0.781877	FALSE
FBgn0011305	12.6599	-0.438341	FALSE
FBgn0025680	6.91819	0.784352	FALSE
FBgn0069923	11.2867	-0.505658	FALSE
FBgn0036494	9.92215	-0.678291	FALSE
FBgn0035695	5.89086	2.58365	FALSE
FBgn0031601	10.0463	-0.474427	FALSE
FBgn0034724	10.5758	0.442822	FALSE
FBgn0263470	5.66327	-0.899887	FALSE
FBgn0039754	5.28755	-1.14394	FALSE
FBgn0000014	8.04498	-0.65166	FALSE
FBgn0085459	5.12225	0.987418	FALSE
FBgn0035495	13.261	-0.724298	FALSE
FBgn0023520	8.17649	-0.500528	FALSE
FBgn0051865	9.04139	-0.504282	FALSE
FBgn0037898	7.67402	-0.561528	FALSE
FBgn0004507	11.6483	0.554379	FALSE
FBgn0000092	5.42273	-0.868539	FALSE
FBgn0034565	3.77041	-1.32843	FALSE
FBgn0001229	12.4793	-0.688144	FALSE
FBgn0039914	6.65676	0.695384	FALSE
FBgn0051721	8.47166	-0.670933	FALSE
FBgn0035504	8.01747	0.786549	FALSE
FBgn0015218	11.8667	0.434519	FALSE
FBgn0026326	10.1715	-0.461852	FALSE
FBgn0025676	7.73994	0.642021	FALSE
FBgn0039736	6.20314	0.732209	FALSE
FBgn0266828	5.51647	-0.808328	FALSE
FBgn0026593	5.47887	0.876339	FALSE
FBgn0052281	7.74759	-0.50646	FALSE
FBgn0028375	5.85928	0.961	FALSE
FBgn0263106	10.6895	-0.473208	FALSE
FBgn0034937	6.55747	-0.630248	FALSE
FBgn0003889	7.81255	-0.501835	FALSE
FBgn0262733	9.8594	-0.507613	FALSE
FBgn0260632	5.97907	0.836038	FALSE
FBgn0023522	9.83555	0.413829	FALSE
FBgn0051076	6.09678	-0.743565	FALSE
FBgn0015034	4.05653	1.19855	FALSE
FBgn0036212	9.74602	-0.559052	FALSE
FBgn0266429	6.21514	-0.880923	FALSE
FBgn0016076	10.3716	-0.549254	FALSE
FBgn0037717	6.62455	0.888665	FALSE
FBgn0051032	7.1303	-0.564246	FALSE
FBgn0011481	11.1336	-0.775818	FALSE
FBgn0031643	10.2109	0.441557	FALSE
FBgn0266000	9.59039	0.616671	FALSE
FBgn0031816	7.82584	0.507597	FALSE
FBgn0038467	9.69987	-0.465789	FALSE
FBgn0030208	12.9685	-0.37711	FALSE
FBgn0033809	6.05228	-0.716109	FALSE
FBgn0027608	6.75002	0.820687	FALSE
FBgn0010406	9.55755	0.475465	FALSE
FBgn0263108	10.3751	-0.386551	FALSE
FBgn0067864	9.82058	-0.515082	FALSE
FBgn0031610	5.10813	0.901887	FALSE
FBgn0003525	9.78627	-0.640677	FALSE
FBgn0052698	5.86464	-0.720247	FALSE
FBgn0033196	8.78193	0.4804	FALSE
FBgn0039293	10.6893	-0.424708	FALSE
FBgn0033093	6.12462	0.77939	FALSE
FBgn0037548	6.54212	0.633446	FALSE
FBgn0038818	11.3681	0.486393	FALSE
FBgn0039006	6.93905	0.602551	FALSE
FBgn0024841	9.65825	-0.413358	FALSE
FBgn0015222	13.8315	0.378102	FALSE
FBgn0263133	8.36282	0.478512	FALSE
FBgn0036678	6.53257	0.781001	FALSE
FBgn0043550	6.38832	-0.618318	FALSE
FBgn0038047	3.67688	1.40708	FALSE
FBgn0026077	5.13466	0.994333	FALSE
FBgn0021795	12.4069	-0.421718	FALSE
FBgn0036959	5.38181	-0.837641	FALSE
FBgn0013953	5.07326	0.889257	FALSE
FBgn0045063	7.1326	0.695009	FALSE
FBgn0086253	9.72594	-0.421321	FALSE
FBgn0087002	11.6798	-0.609193	FALSE
FBgn0034742	7.86103	0.639204	FALSE
FBgn0031649	9.05609	0.482081	FALSE
FBgn0004910	5.89343	-0.715405	FALSE
FBgn0036815	10.2422	-0.501171	FALSE
FBgn0039486	5.03374	1.13566	FALSE
FBgn0036271	9.0022	-0.559661	FALSE
FBgn0015521	14.5106	-0.473815	FALSE
FBgn0001189	9.08927	0.428123	FALSE
FBgn0026323	9.81536	-0.431819	FALSE
FBgn0037801	4.81491	-0.967133	FALSE
FBgn0027610	9.18312	0.500651	FALSE
FBgn0027596	8.34805	0.447515	FALSE
FBgn0051973	6.71398	0.842421	FALSE
FBgn0264706	4.77356	-0.949746	FALSE
FBgn0038766	6.26122	0.656565	FALSE
FBgn0267795	10.1229	-0.548999	FALSE
FBgn0266860	3.62841	1.34374	FALSE
FBgn0264326	9.32477	-0.39608	FALSE
FBgn0036402	9.3646	0.453467	FALSE
FBgn0032292	10.5461	-0.433381	FALSE
FBgn0033437	7.92571	0.530266	FALSE
FBgn0026592	9.04308	0.422463	FALSE
FBgn0052230	11.8359	-0.417366	FALSE
FBgn0020248	9.01431	-0.422788	FALSE
FBgn0034387	7.39858	0.556602	FALSE
FBgn0029969	9.98336	0.560319	FALSE
FBgn0031374	10.4708	-0.600274	FALSE
FBgn0027615	9.00984	-0.470701	FALSE
FBgn0051989	8.63512	0.446047	FALSE
FBgn0267828	10.3961	0.38832	FALSE
FBgn0030666	8.94547	-0.518921	FALSE
FBgn0032797	12.2553	0.433563	FALSE
FBgn0038243	8.24075	0.467373	FALSE
FBgn0040850	7.91939	0.54662	FALSE
FBgn0034009	7.98064	0.682804	FALSE
FBgn0283741	7.77107	-0.57972	FALSE
FBgn0038202	8.80464	-0.629421	FALSE
FBgn0033501	6.54854	-0.750355	FALSE
FBgn0033447	4.83889	0.890931	FALSE
FBgn0038803	9.57443	-0.403986	FALSE
FBgn0030178	8.30602	-0.445189	FALSE
FBgn0003074	12.4982	0.492232	FALSE
FBgn0036118	8.1019	-0.487792	FALSE
FBgn0038223	6.84793	0.630343	FALSE
FBgn0260486	7.98353	0.681536	FALSE
FBgn0038043	11.0701	-0.457309	FALSE
FBgn0032884	11.5032	-0.478966	FALSE
FBgn0036975	9.32149	0.630174	FALSE
FBgn0039877	8.57024	0.421341	FALSE
FBgn0030339	6.13069	0.848039	FALSE
FBgn0004852	7.49639	0.592737	FALSE
FBgn0035317	4.40243	1.00353	FALSE
FBgn0013347	11.1187	-0.384366	FALSE
FBgn0264562	7.80435	-0.694402	FALSE
FBgn0267428	6.29753	0.656895	FALSE
FBgn0037105	6.17976	0.759235	FALSE
FBgn0003130	7.27115	0.493773	FALSE
FBgn0083027	8.37089	-0.484473	FALSE
FBgn0050456	4.73455	0.91067	FALSE
FBgn0031260	12.0143	-0.442232	FALSE
FBgn0034379	7.43772	0.489489	FALSE
FBgn0033358	10.4265	0.422247	FALSE
FBgn0051481	6.24381	0.836377	FALSE
FBgn0285992	11.6291	-0.5343	FALSE
FBgn0010905	11.75	-0.554509	FALSE
FBgn0030894	8.06301	-0.53709	FALSE
FBgn0031289	3.52791	-1.34694	FALSE
FBgn0004620	4.73159	1.12769	FALSE
FBgn0038877	8.71669	0.53699	FALSE
FBgn0040931	10.4488	-0.465109	FALSE
FBgn0086898	4.74884	0.944209	FALSE
FBgn0261260	11.3057	-0.480396	FALSE
FBgn0261503	5.28459	-0.908072	FALSE
FBgn0263492	5.81728	-0.676187	FALSE
FBgn0011204	10.0229	0.380712	FALSE
FBgn0015299	10.7895	-0.432717	FALSE
FBgn0024248	6.26815	0.755205	FALSE
FBgn0043069	5.13231	0.836364	FALSE
FBgn0039004	10.2644	-0.357648	FALSE
FBgn0010114	11.2799	0.383737	FALSE
FBgn0029935	9.3272	0.408543	FALSE
FBgn0045842	5.75777	0.725583	FALSE
FBgn0035768	6.33902	-0.626445	FALSE
FBgn0003463	7.51215	0.728743	FALSE
FBgn0029713	9.68189	0.391684	FALSE
FBgn0033638	10.6194	-0.538517	FALSE
FBgn0036058	9.58474	0.407938	FALSE
FBgn0004516	8.96702	0.785311	FALSE
FBgn0263402	7.43423	0.549344	FALSE
FBgn0266805	4.38369	1.09114	FALSE
FBgn0261854	9.57086	-0.459249	FALSE
FBgn0266936	6.08054	-0.795536	FALSE
FBgn0030828	6.86125	0.856582	FALSE
FBgn0052109	8.09639	0.433904	FALSE
FBgn0052939	8.79557	-0.407123	FALSE
FBgn0038839	8.00508	0.590915	FALSE
FBgn0031306	9.96319	0.614216	FALSE
FBgn0029524	8.207	-0.529227	FALSE
FBgn0033543	8.92937	0.460884	FALSE
FBgn0035271	10.2908	-0.469962	FALSE
FBgn0039259	9.30772	-0.469251	FALSE
FBgn0030091	10.414	-0.35994	FALSE
FBgn0034691	9.26802	0.448828	FALSE
FBgn0036484	9.94932	0.40534	FALSE
FBgn0263911	11.2593	-0.417809	FALSE
FBgn0032746	10.337	-0.40895	FALSE
FBgn0030409	5.14014	-0.813977	FALSE
FBgn0260450	9.08885	-0.393157	FALSE
FBgn0052220	8.49977	0.697075	FALSE
FBgn0004635	7.80154	0.735747	FALSE
FBgn0086687	12.1554	0.420183	FALSE
FBgn0286203	4.42533	1.11825	FALSE
FBgn0032018	8.96692	0.446895	FALSE
FBgn0039617	9.51767	0.395368	FALSE
FBgn0085447	5.62235	0.798579	FALSE
FBgn0265191	7.07336	0.647534	FALSE
FBgn0286029	6.33829	-0.627822	FALSE
FBgn0264386	8.49684	0.62892	FALSE
FBgn0039450	10.2931	-0.363936	FALSE
FBgn0032805	5.83716	0.657093	FALSE
FBgn0016684	7.62269	0.803108	FALSE
FBgn0028841	5.80339	0.750501	FALSE
FBgn0052082	4.57683	1.16817	FALSE
FBgn0039860	8.46137	-0.423552	FALSE
FBgn0040377	4.44139	1.13012	FALSE
FBgn0037213	8.76741	0.433707	FALSE
FBgn0038307	9.75731	-0.433197	FALSE
FBgn0038660	9.36508	0.471995	FALSE
FBgn0028956	8.11588	0.653677	FALSE
FBgn0261090	8.76131	-0.513273	FALSE
FBgn0011297	9.90832	-0.454109	FALSE
FBgn0265318	3.9091	1.13045	FALSE
FBgn0010329	6.8698	0.91178	FALSE
FBgn0038840	5.27735	-0.758822	FALSE
FBgn0029148	10.3656	-0.378903	FALSE
FBgn0015379	10.9241	-0.429784	FALSE
FBgn0004607	8.40396	0.501558	FALSE
FBgn0032354	9.32002	-0.435232	FALSE
FBgn0003326	9.04362	0.62325	FALSE
FBgn0003048	8.66727	-0.470432	FALSE
FBgn0086695	8.18462	-0.52018	FALSE
FBgn0085380	6.7432	-0.574881	FALSE
FBgn0261041	9.03976	0.650814	FALSE
FBgn0037607	13.1914	-0.447596	FALSE
FBgn0004855	8.97882	0.382065	FALSE
FBgn0039595	6.48505	-0.555011	FALSE
FBgn0030545	10.0874	-0.414853	FALSE
FBgn0003435	11.3312	-0.573959	FALSE
FBgn0020300	3.70431	1.32035	FALSE
FBgn0038916	4.48335	-1.07626	FALSE
FBgn0086254	11.5181	0.41403	FALSE
FBgn0262108	8.63797	-0.479453	FALSE
FBgn0052091	3.82385	1.29561	FALSE
FBgn0037551	8.61723	-0.573735	FALSE
FBgn0023167	11.1217	-0.377928	FALSE
FBgn0263257	9.06546	0.700497	FALSE
FBgn0035132	6.74372	0.655872	FALSE
FBgn0038130	4.50333	1.22366	FALSE
FBgn0031992	11.2976	-0.504096	FALSE
FBgn0034452	8.79604	0.399338	FALSE
FBgn0011327	11.2638	-0.385949	FALSE
FBgn0027287	9.58583	-0.385195	FALSE
FBgn0036875	6.0075	0.680428	FALSE
FBgn0014417	9.76091	0.427278	FALSE
FBgn0030058	9.56456	-0.363103	FALSE
FBgn0035876	8.01752	0.437807	FALSE
FBgn0037731	8.78188	-0.392842	FALSE
FBgn0260742	10.1011	0.402999	FALSE
FBgn0036876	8.24791	0.707702	FALSE
FBgn0031347	4.81537	-0.8609	FALSE
FBgn0034398	12.6119	0.354008	FALSE
FBgn0035444	8.24468	-0.408949	FALSE
FBgn0039464	9.24781	0.387517	FALSE
FBgn0000308	12.7249	0.443619	FALSE
FBgn0086691	7.08082	0.550435	FALSE
FBgn0036759	6.92184	0.595173	FALSE
FBgn0034451	10.1928	-0.377094	FALSE
FBgn0027948	9.55534	0.547153	FALSE
FBgn0029006	9.23381	0.458635	FALSE
FBgn0038302	6.63037	0.527812	FALSE
FBgn0034142	8.75195	-0.382618	FALSE
FBgn0025185	8.14812	0.426658	FALSE
FBgn0052010	4.45778	1.19324	FALSE
FBgn0003118	7.85662	0.63252	FALSE
FBgn0035699	8.84881	-0.598369	FALSE
FBgn0050051	7.90328	-0.475532	FALSE
FBgn0002306	5.02521	0.906276	FALSE
FBgn0011746	5.21729	1.01732	FALSE
FBgn0085397	8.41308	-0.528621	FALSE
FBgn0023129	7.74685	0.635574	FALSE
FBgn0051184	10.2051	-0.472801	FALSE
FBgn0034422	8.5064	-0.425291	FALSE
FBgn0259214	10.0623	0.618138	FALSE
FBgn0051785	4.07594	1.20982	FALSE
FBgn0030630	10.374	-0.387788	FALSE
FBgn0038606	5.70198	0.707581	FALSE
FBgn0029608	6.8927	0.521402	FALSE
FBgn0011474	7.83215	-0.465036	FALSE
FBgn0032117	6.68324	0.531391	FALSE
FBgn0000454	12.1432	-0.476759	FALSE
FBgn0011774	8.10671	0.410172	FALSE
FBgn0038674	6.00789	-0.61312	FALSE
FBgn0015714	7.00581	0.649454	FALSE
FBgn0000370	9.72137	0.477081	FALSE
FBgn0261504	11.0328	-0.450204	FALSE
FBgn0031461	7.78115	0.468656	FALSE
FBgn0037332	7.63434	0.531069	FALSE
FBgn0031914	6.00992	-0.649252	FALSE
FBgn0039855	4.74147	-0.906832	FALSE
FBgn0025726	11.098	0.51855	FALSE
FBgn0034956	4.3485	-1.06479	FALSE
FBgn0010223	4.3267	1.01804	FALSE
FBgn0003339	5.09338	-0.781653	FALSE
FBgn0000053	10.9828	0.459069	FALSE
FBgn0260755	7.94179	0.469448	FALSE
FBgn0011695	5.07729	0.807548	FALSE
FBgn0020497	9.98237	-0.429358	FALSE
FBgn0032178	4.86425	-0.820564	FALSE
FBgn0053099	4.39755	-0.987098	FALSE
FBgn0264834	4.47511	-0.977877	FALSE
FBgn0034243	9.79658	0.360485	FALSE
FBgn0263198	10.7639	0.538199	FALSE
FBgn0025874	6.5754	0.584246	FALSE
FBgn0000279	4.63952	0.887168	FALSE
FBgn0032895	8.10193	0.659565	FALSE
FBgn0267516	10.5364	-0.617007	FALSE
FBgn0051674	4.9787	0.780444	FALSE
FBgn0012042	3.90843	1.10561	FALSE
FBgn0035089	6.29022	0.725563	FALSE
FBgn0067779	6.90902	0.705566	FALSE
FBgn0032017	7.08778	0.505875	FALSE
FBgn0027525	11.064	0.336486	FALSE
FBgn0087021	9.41512	-0.419793	FALSE
FBgn0260499	9.35929	0.572769	FALSE
FBgn0260748	7.77371	0.553162	FALSE
FBgn0262081	9.48626	0.41841	FALSE
FBgn0030351	9.06452	-0.39688	FALSE
FBgn0267336	9.26018	-0.432321	FALSE
FBgn0023001	6.20575	0.635026	FALSE
FBgn0033749	7.97261	0.410782	FALSE
FBgn0085376	8.02328	0.565329	FALSE
FBgn0264979	5.2681	-0.767556	FALSE
FBgn0030588	5.55565	0.703903	FALSE
FBgn0037387	8.10152	0.636163	FALSE
FBgn0050106	6.11346	0.584897	FALSE
FBgn0000028	7.81861	-0.537622	FALSE
FBgn0031799	6.7871	0.498849	FALSE
FBgn0039286	9.09514	0.375122	FALSE
FBgn0025684	10.1877	-0.39973	FALSE
FBgn0039770	10.0371	0.416998	FALSE
FBgn0263456	8.99542	0.588875	FALSE
FBgn0083167	11.9474	-0.408685	FALSE
FBgn0040299	4.23864	1.01325	FALSE
FBgn0036146	9.6693	-0.382806	FALSE
FBgn0037164	4.06714	-1.11596	FALSE
FBgn0032891	4.88237	-0.805691	FALSE
FBgn0025391	7.00297	0.471901	FALSE
FBgn0051759	5.63081	0.720509	FALSE
FBgn0259676	8.86627	-0.533974	FALSE
FBgn0038601	9.83718	-0.375994	FALSE
FBgn0035903	8.39277	-0.597761	FALSE
FBgn0035348	7.50837	0.462436	FALSE
FBgn0034639	4.06758	1.17738	FALSE
FBgn0036660	8.89761	0.493213	FALSE
FBgn0000416	12.181	0.406152	FALSE
FBgn0039738	10.016	0.399107	FALSE
FBgn0026409	13.4637	-0.338251	FALSE
FBgn0023097	7.82639	0.654055	FALSE
FBgn0265298	12.748	-0.412584	FALSE
FBgn0052772	8.99036	-0.550257	FALSE
FBgn0029856	7.52694	-0.55781	FALSE
FBgn0033463	8.96218	0.521527	FALSE
FBgn0034397	7.39316	0.466579	FALSE
FBgn0003375	3.75225	-1.50728	FALSE
FBgn0033792	6.08416	0.662623	FALSE
FBgn0035767	7.62903	-0.605189	FALSE
FBgn0016032	8.53156	0.485353	FALSE
FBgn0039616	3.65102	-1.14767	FALSE
FBgn0037634	7.11202	0.484804	FALSE
FBgn0034182	7.68365	-0.439993	FALSE
FBgn0262476	8.54693	0.554155	FALSE
FBgn0030432	6.92028	0.495662	FALSE
FBgn0033233	6.83098	0.5461	FALSE
FBgn0263980	8.06745	0.546329	FALSE
FBgn0263241	7.10454	0.505451	FALSE
FBgn0027795	7.54941	-0.431687	FALSE
FBgn0083975	7.9248	-0.571819	FALSE
FBgn0039882	9.32793	0.407781	FALSE
FBgn0052085	6.51419	0.582445	FALSE
FBgn0028429	9.73785	0.375499	FALSE
FBgn0263608	4.71925	-0.916295	FALSE
FBgn0037920	8.06135	-0.388889	FALSE
FBgn0053107	8.95319	0.432879	FALSE
FBgn0033061	3.99273	-1.00935	FALSE
FBgn0031765	8.59244	0.411935	FALSE
FBgn0035246	13.3573	0.401633	FALSE
FBgn0033475	9.06453	0.359976	FALSE
FBgn0036279	9.77307	0.38444	FALSE
FBgn0037377	9.1891	-0.386914	FALSE
FBgn0037667	8.95757	0.373418	FALSE
FBgn0069242	11.6875	-0.432987	FALSE
FBgn0052625	4.46113	0.875306	FALSE
FBgn0259168	9.88835	-0.453738	FALSE
FBgn0036043	7.49921	0.640096	FALSE
FBgn0283724	7.07809	0.614198	FALSE
FBgn0052755	5.832	-0.784889	FALSE
FBgn0028546	8.70503	0.363053	FALSE
FBgn0262887	8.27688	-0.440011	FALSE
FBgn0028550	7.63224	0.648044	FALSE
FBgn0025574	9.0614	-0.425147	FALSE
FBgn0005624	10.2765	-0.502804	FALSE
FBgn0000153	4.76026	1.23462	FALSE
FBgn0031791	9.26212	0.612593	FALSE
FBgn0037184	7.58686	0.41953	FALSE
FBgn0030400	11.0373	-0.580657	FALSE
FBgn0051044	8.24851	-0.476904	FALSE
FBgn0051248	5.54234	-0.883106	FALSE
FBgn0050154	6.21469	-0.587494	FALSE
FBgn0038761	7.21065	-0.541105	FALSE
FBgn0261625	11.0284	0.365561	FALSE
FBgn0031528	5.12885	0.701406	FALSE
FBgn0027788	8.07222	-0.392906	FALSE
FBgn0031285	11.8752	0.326615	FALSE
FBgn0022959	11.2448	0.441459	FALSE
FBgn0026566	11.4676	-0.368937	FALSE
FBgn0036133	11.1411	-0.358088	FALSE
FBgn0052418	8.43086	-0.40047	FALSE
FBgn0032285	4.78208	-0.927738	FALSE
FBgn0034117	8.96779	0.384121	FALSE
FBgn0030603	8.56511	0.392531	FALSE
FBgn0034935	10.034	0.429985	FALSE
FBgn0029708	10.9542	-0.552899	FALSE
FBgn0038662	7.7158	0.443772	FALSE
FBgn0016697	12.6624	-0.477631	FALSE
FBgn0020621	7.97958	0.572665	FALSE
FBgn0030555	9.83456	0.361715	FALSE
FBgn0050383	4.76099	0.796269	FALSE
FBgn0266719	6.00716	0.625506	FALSE
FBgn0025642	3.95046	1.15241	FALSE
FBgn0265416	6.04313	0.766555	FALSE
FBgn0027552	8.12408	0.431798	FALSE
FBgn0035906	10.539	-0.322801	FALSE
FBgn0038536	9.72016	-0.347252	FALSE
FBgn0038337	7.99101	-0.686945	FALSE
FBgn0260970	10.8687	-0.481182	FALSE
FBgn0027835	10.2269	0.477417	FALSE
FBgn0050466	5.82894	0.681287	FALSE
FBgn0262109	13.6933	0.662162	FALSE
FBgn0004034	5.48652	0.656354	FALSE
FBgn0033744	7.7534	0.451829	FALSE
FBgn0085425	4.7213	0.790998	FALSE
FBgn0034921	10.4528	-0.462476	FALSE
FBgn0002872	7.2983	0.514567	FALSE
FBgn0029648	8.0017	-0.523234	FALSE
FBgn0284245	15.1575	0.439745	FALSE
FBgn0024963	9.42634	0.516178	FALSE
FBgn0030966	9.66001	0.438589	FALSE
FBgn0262858	9.90973	-0.38218	FALSE
FBgn0032822	7.84361	-0.414831	FALSE
FBgn0035461	6.39403	-0.562778	FALSE
FBgn0015351	7.93042	0.39189	FALSE
FBgn0038771	11.7464	-0.432871	FALSE
FBgn0000426	11.3869	-0.43041	FALSE
FBgn0010220	8.86544	0.389601	FALSE
FBgn0016917	8.37727	0.476976	FALSE
FBgn0033628	9.18246	-0.418197	FALSE
FBgn0013765	9.13522	0.462741	FALSE
FBgn0036266	4.86385	0.841193	FALSE
FBgn0264794	8.14692	0.515118	FALSE
FBgn0013763	11.3094	0.379119	FALSE
FBgn0065064	6.2039	-0.579522	FALSE
FBgn0259213	8.30648	-0.55257	FALSE
FBgn0086134	12.8849	-0.426812	FALSE
FBgn0027843	8.28086	0.503163	FALSE
FBgn0264835	5.05423	0.794106	FALSE
FBgn0031089	5.39492	-0.700548	FALSE
FBgn0032899	10.0665	0.46583	FALSE
FBgn0001248	13.5537	-0.402291	FALSE
FBgn0032433	5.08822	0.943641	FALSE
FBgn0038173	6.48464	0.545575	FALSE
FBgn0004237	11.3963	-0.402879	FALSE
FBgn0034113	7.50743	0.56171	FALSE
FBgn0014857	13.6421	-0.459583	FALSE
FBgn0034793	10.5493	-0.396168	FALSE
FBgn0051363	12.5391	-0.419874	FALSE
FBgn0035868	4.0574	1.07919	FALSE
FBgn0032377	6.93406	-0.472142	FALSE
FBgn0032729	9.67023	0.379891	FALSE
FBgn0051436	5.98171	0.565877	FALSE
FBgn0003206	8.41914	0.489997	FALSE
FBgn0023537	11.188	0.439585	FALSE
FBgn0039347	4.02517	1.02039	FALSE
FBgn0040600	7.41144	0.739087	FALSE
FBgn0052190	9.0559	0.549472	FALSE
FBgn0261239	8.42835	-0.461455	FALSE
FBgn0035890	8.0945	-0.462222	FALSE
FBgn0032706	8.29764	0.474516	FALSE
FBgn0263316	7.81127	0.427862	FALSE
FBgn0003076	11.7357	0.444037	FALSE
FBgn0035675	10.0434	-0.429676	FALSE
FBgn0001990	7.62189	0.411241	FALSE
FBgn0036627	4.27369	0.991026	FALSE
FBgn0034362	8.80981	-0.354413	FALSE
FBgn0032022	9.61607	-0.664853	FALSE
FBgn0030598	4.02872	0.966628	FALSE
FBgn0285954	12.4629	-0.301165	FALSE
FBgn0032136	8.61454	-0.450439	FALSE
FBgn0033886	12.1401	-0.447263	FALSE
FBgn0285963	8.07088	0.550323	FALSE
FBgn0036198	9.07177	-0.378241	FALSE
FBgn0027513	7.39459	0.480463	FALSE
FBgn0050035	9.35729	0.372398	FALSE
FBgn0036305	9.43781	0.370739	FALSE
FBgn0038063	8.54165	0.580217	FALSE
FBgn0050423	12.5137	-0.41205	FALSE
FBgn0044030	9.29873	-0.490418	FALSE
FBgn0028704	9.93683	0.632487	FALSE
FBgn0039620	5.11549	0.72618	FALSE
FBgn0040334	9.70318	-0.354529	FALSE
FBgn0031623	6.37819	-0.522818	FALSE
FBgn0037138	11.6126	0.32829	FALSE
FBgn0032414	7.99526	-0.438555	FALSE
FBgn0020907	7.2898	-0.425672	FALSE
FBgn0038953	7.061	0.591684	FALSE
FBgn0262029	8.0437	0.417669	FALSE
FBgn0265052	7.81243	-0.394753	FALSE
FBgn0015359	9.42172	-0.416771	FALSE
FBgn0035355	6.46498	-0.516574	FALSE
FBgn0036062	6.09701	0.561799	FALSE
FBgn0031092	10.7898	-0.451461	FALSE
FBgn0264494	9.78466	-0.429901	FALSE
FBgn0038917	6.73997	0.522081	FALSE
FBgn0011655	11.2856	-0.329044	FALSE
FBgn0037092	7.54233	0.599335	FALSE
FBgn0015622	11.5895	0.405743	FALSE
FBgn0259992	5.75394	-0.623723	FALSE
FBgn0035518	9.90557	-0.330127	FALSE
FBgn0038588	9.01543	-0.354337	FALSE
FBgn0263231	11.9333	-0.365225	FALSE
FBgn0052104	8.29916	-0.401386	FALSE
FBgn0085229	9.8971	-0.366569	FALSE
FBgn0265991	5.4234	0.904336	FALSE
FBgn0035611	4.45343	0.909265	FALSE
FBgn0030806	10.6329	-0.344023	FALSE
FBgn0261509	7.84087	-0.414205	FALSE
FBgn0038956	6.73207	-0.553524	FALSE
FBgn0042630	6.91767	-0.507648	FALSE
FBgn0015372	10.5477	-0.41449	FALSE
FBgn0051869	7.69416	0.643623	FALSE
FBgn0036991	6.17499	0.676912	FALSE
FBgn0040305	6.536	0.644181	FALSE
FBgn0032484	5.31362	0.675116	FALSE
FBgn0086601	3.97862	-1.12378	FALSE
FBgn0036688	7.64374	0.48741	FALSE
FBgn0036667	9.35453	-0.354454	FALSE
FBgn0003401	6.23662	0.518252	FALSE
FBgn0025382	9.01761	0.395588	FALSE
FBgn0035593	10.7113	-0.369469	FALSE
FBgn0036196	7.72522	0.473667	FALSE
FBgn0010247	8.62863	-0.461116	FALSE
FBgn0034086	8.0677	-0.486339	FALSE
FBgn0035437	10.7593	0.349049	FALSE
FBgn0050053	6.58304	0.470835	FALSE
FBgn0028496	8.79183	-0.457628	FALSE
FBgn0039430	8.03969	0.423017	FALSE
FBgn0035260	8.73887	-0.414463	FALSE
FBgn0038114	8.95293	0.365555	FALSE
FBgn0051201	5.94531	-0.674935	FALSE
FBgn0033459	4.73066	0.806537	FALSE
FBgn0259821	7.58792	0.547806	FALSE
FBgn0259984	10.9319	-0.535477	FALSE
FBgn0283473	6.49103	0.494066	FALSE
FBgn0002284	12.0851	-0.373155	FALSE
FBgn0016031	8.38025	-0.420343	FALSE
FBgn0029676	10.0654	-0.400377	FALSE
FBgn0085399	8.24804	0.533248	FALSE
FBgn0026411	9.07995	-0.582607	FALSE
FBgn0031817	8.84604	-0.377061	FALSE
FBgn0010768	8.48598	-0.414836	FALSE
FBgn0050054	4.3937	-0.94465	FALSE
FBgn0035539	8.35844	0.517716	FALSE
FBgn0029893	11.0217	-0.366435	FALSE
FBgn0032151	11.0498	0.555664	FALSE
FBgn0263831	8.18011	-0.366034	FALSE
FBgn0039883	10.0359	0.484022	FALSE
FBgn0261638	6.1069	-0.537651	FALSE
FBgn0030895	7.81286	0.516504	FALSE
FBgn0031855	7.21594	0.487317	FALSE
FBgn0039932	4.74764	0.795029	FALSE
FBgn0266064	11.8125	0.36666	FALSE
FBgn0030420	5.6499	0.644413	FALSE
FBgn0026415	13.0732	0.382867	FALSE
FBgn0013981	14.7295	-0.377186	FALSE
FBgn0039233	9.70913	-0.376524	FALSE
FBgn0000721	8.45085	0.394839	FALSE
FBgn0025388	7.55638	-0.535841	FALSE
FBgn0033712	7.72398	-0.392095	FALSE
FBgn0261397	8.08425	0.608575	FALSE
FBgn0053230	7.35607	0.411754	FALSE
FBgn0027570	7.30185	0.45666	FALSE
FBgn0034709	12.0264	0.390466	FALSE
FBgn0011236	6.26319	0.574575	FALSE
FBgn0035245	10.4006	0.301175	FALSE
FBgn0030085	8.77579	0.395403	FALSE
FBgn0054001	6.81259	-0.496131	FALSE
FBgn0086347	8.17612	0.437933	FALSE
FBgn0026751	8.39852	0.349794	FALSE
FBgn0260463	7.50136	-0.671912	FALSE
FBgn0030529	8.77958	0.469826	FALSE
FBgn0030665	9.43618	-0.401774	FALSE
FBgn0035210	9.72958	-0.435577	FALSE
FBgn0036770	6.79489	0.502479	FALSE
FBgn0032290	9.28981	-0.381739	FALSE
FBgn0286785	9.01091	-0.471171	FALSE
FBgn0037822	11.3818	0.372101	FALSE
FBgn0026869	9.1388	0.380068	FALSE
FBgn0260972	10.6623	-0.368869	FALSE
FBgn0000173	11.2305	-0.544132	FALSE
FBgn0031814	9.36656	0.401679	FALSE
FBgn0031395	8.02038	-0.41528	FALSE
FBgn0028487	8.85694	0.368946	FALSE
FBgn0004957	10.7325	-0.377255	FALSE
FBgn0051365	8.34222	0.421563	FALSE
FBgn0259209	3.94125	1.03267	FALSE
FBgn0037754	6.86995	0.602886	FALSE
FBgn0010323	5.94196	0.552131	FALSE
FBgn0033484	11.2192	0.501484	FALSE
FBgn0031997	8.97796	0.349505	FALSE
FBgn0023212	10.1362	0.307075	FALSE
FBgn0034558	4.98655	-0.672777	FALSE
FBgn0033208	9.89811	-0.40468	FALSE
FBgn0085386	7.06158	0.593342	FALSE
FBgn0035379	4.56877	-0.841613	FALSE
FBgn0035469	9.25968	-0.402804	FALSE
FBgn0031145	9.92248	0.414316	FALSE
FBgn0284253	9.96972	0.310996	FALSE
FBgn0036945	4.88435	-0.70078	FALSE
FBgn0065053	4.77014	-0.780488	FALSE
FBgn0001234	10.7207	0.50621	FALSE
FBgn0027578	6.82162	-0.729328	FALSE
FBgn0035915	4.24819	-0.895174	FALSE
FBgn0042092	7.41054	-0.398082	FALSE
FBgn0038179	5.54015	0.708781	FALSE
FBgn0025865	10.3544	0.34867	FALSE
FBgn0000567	9.15222	-0.392463	FALSE
FBgn0250830	8.86904	0.49826	FALSE
FBgn0034849	9.59988	-0.375501	FALSE
FBgn0036377	4.17405	-0.889704	FALSE
FBgn0034033	8.41357	-0.440974	FALSE
FBgn0033850	4.21683	0.90587	FALSE
FBgn0261803	4.94783	0.861792	FALSE
FBgn0263110	8.11356	0.563431	FALSE
FBgn0030734	11.3448	-0.321423	FALSE
FBgn0027556	5.66769	-0.802316	FALSE
FBgn0045038	10.1746	0.566106	FALSE
FBgn0250732	9.1946	0.361852	FALSE
FBgn0033341	9.88506	-0.42794	FALSE
FBgn0031737	4.37216	-0.812242	FALSE
FBgn0038806	10.1764	-0.409255	FALSE
FBgn0036882	9.68413	0.328059	FALSE
FBgn0035726	12.6127	-0.321875	FALSE
FBgn0038666	10.7248	-0.372077	FALSE
FBgn0262116	11.7165	-0.354713	FALSE
FBgn0010435	6.98955	0.485098	FALSE
FBgn0004652	8.50023	0.595705	FALSE
FBgn0001139	11.945	-0.437121	FALSE
FBgn0000064	12.6482	0.634851	FALSE
FBgn0011770	9.62409	-0.445746	FALSE
FBgn0025683	9.68982	0.445734	FALSE
FBgn0040890	9.19238	-0.349777	FALSE
FBgn0003310	8.15366	0.509854	FALSE
FBgn0004167	8.0157	0.492992	FALSE
FBgn0039172	11.0719	-0.346298	FALSE
FBgn0040697	4.41607	0.858018	FALSE
FBgn0033815	8.70533	-0.345129	FALSE
FBgn0031947	10.8615	-0.283836	FALSE
FBgn0038143	9.07869	0.548216	FALSE
FBgn0034002	9.14976	-0.374285	FALSE
FBgn0033691	5.57947	-0.60126	FALSE
FBgn0028342	12.2361	-0.360786	FALSE
FBgn0025111	6.62057	-0.469156	FALSE
FBgn0261641	9.66977	0.473975	FALSE
FBgn0267570	5.49023	-0.589064	FALSE
FBgn0031536	9.48092	-0.406366	FALSE
FBgn0037323	7.15149	-0.625148	FALSE
FBgn0051292	5.45973	0.579063	FALSE
FBgn0261437	9.97268	-0.31416	FALSE
FBgn0035065	9.23284	-0.402049	FALSE
FBgn0264704	5.23939	-0.821979	FALSE
FBgn0283651	9.22308	-0.520804	FALSE
FBgn0030511	7.25294	-0.435555	FALSE
FBgn0035720	12.2905	0.48305	FALSE
FBgn0032006	7.25142	0.554349	FALSE
FBgn0002868	13.213	0.403299	FALSE
FBgn0010894	6.87952	0.511512	FALSE
FBgn0038788	9.60788	-0.364237	FALSE
FBgn0267385	13.4028	0.367783	FALSE
FBgn0259171	9.91341	0.460043	FALSE
FBgn0033476	8.99669	0.4478	FALSE
FBgn0038139	7.59374	-0.412117	FALSE
FBgn0036486	7.20615	0.479689	FALSE
FBgn0029594	9.50233	-0.362899	FALSE
FBgn0015765	6.70971	0.46831	FALSE
FBgn0033872	11.2897	-0.414304	FALSE
FBgn0261800	9.73743	0.459425	FALSE
FBgn0004581	4.94259	-0.690685	FALSE
FBgn0052579	8.20352	-0.441054	FALSE
FBgn0030790	8.05534	0.460499	FALSE
FBgn0051774	7.54078	-0.480327	FALSE
FBgn0040575	8.37824	-0.403205	FALSE
FBgn0259822	8.1599	0.452839	FALSE
FBgn0266569	7.82543	0.543733	FALSE
FBgn0052571	4.22282	-0.834401	FALSE
FBgn0000351	6.76491	-0.497864	FALSE
FBgn0262562	7.24438	0.656102	FALSE
FBgn0035168	7.53755	-0.39655	FALSE
FBgn0020445	6.93096	-0.519831	FALSE
FBgn0037297	10.2747	-0.35089	FALSE
FBgn0003483	5.59215	0.646954	FALSE
FBgn0033961	10.1491	-0.362569	FALSE
FBgn0038326	8.89647	0.410474	FALSE
FBgn0019990	8.83596	0.368331	FALSE
FBgn0052009	6.53303	0.622551	FALSE
FBgn0052311	9.14829	0.348667	FALSE
FBgn0035149	9.62971	-0.350783	FALSE
FBgn0031627	8.42288	0.480548	FALSE
FBgn0037609	9.74638	-0.353035	FALSE
FBgn0039094	8.65537	0.41954	FALSE
FBgn0010014	10.6952	0.325055	FALSE
FBgn0037340	9.20971	-0.402966	FALSE
FBgn0063449	8.67705	-0.335989	FALSE
FBgn0038858	9.75118	0.386293	FALSE
FBgn0022987	8.67523	0.451739	FALSE
FBgn0033741	8.07059	0.461	FALSE
FBgn0033354	6.35977	0.612201	FALSE
FBgn0265525	3.96646	0.935623	FALSE
FBgn0259246	10.6425	0.457071	FALSE
FBgn0027518	8.61769	-0.332623	FALSE
FBgn0030087	11.0416	0.340675	FALSE
FBgn0029092	9.03123	0.306443	FALSE
FBgn0025885	11.8828	0.365149	FALSE
FBgn0259212	8.36501	0.476218	FALSE
FBgn0250839	9.95744	-0.663892	FALSE
FBgn0000283	8.9396	0.435541	FALSE
FBgn0033273	7.66852	0.424882	FALSE
FBgn0037638	8.65139	0.339378	FALSE
FBgn0010504	7.48713	-0.448376	FALSE
FBgn0260648	8.68404	-0.416455	FALSE
FBgn0037076	7.37235	0.466169	FALSE
FBgn0011016	12.3875	-0.334189	FALSE
FBgn0030716	11.2221	-0.344739	FALSE
FBgn0286786	11.1963	-0.366335	FALSE
FBgn0086450	8.58107	0.407123	FALSE
FBgn0037445	7.13785	0.495261	FALSE
FBgn0015321	10.4886	-0.307331	FALSE
FBgn0030452	4.12805	-0.870975	FALSE
FBgn0036360	9.26786	-0.473517	FALSE
FBgn0000463	7.93656	0.494675	FALSE
FBgn0034708	10.1891	-0.341888	FALSE
FBgn0000529	8.68105	-0.340014	FALSE
FBgn0263346	8.23136	0.488341	FALSE
FBgn0004378	8.56559	-0.393268	FALSE
FBgn0036821	8.21115	-0.500578	FALSE
FBgn0039732	8.18834	-0.379041	FALSE
FBgn0036186	4.75938	0.897152	FALSE
FBgn0003882	9.37204	0.326889	FALSE
FBgn0085813	3.73478	-1.10918	FALSE
FBgn0035295	6.89101	0.451812	FALSE
FBgn0027109	9.56659	-0.406697	FALSE
FBgn0038972	6.27638	0.492538	FALSE
FBgn0050389	10.4499	0.479636	FALSE
FBgn0050488	4.64866	0.731678	FALSE
FBgn0261881	9.58734	-0.435722	FALSE
FBgn0283450	8.76002	-0.454792	FALSE
FBgn0000808	6.52956	0.443295	FALSE
FBgn0031005	10.1408	-0.316555	FALSE
FBgn0035827	10.1148	-0.294646	FALSE
FBgn0000412	12.9948	-0.303555	FALSE
FBgn0040251	7.86212	-0.356997	FALSE
FBgn0039379	8.84231	0.310299	FALSE
FBgn0013756	11.6726	-0.337749	FALSE
FBgn0034725	8.47535	-0.413092	FALSE
FBgn0086663	5.16198	-0.605565	FALSE
FBgn0261284	9.23835	0.299676	FALSE
FBgn0030941	7.4629	0.374182	FALSE
FBgn0036745	10.4751	-0.306818	FALSE
FBgn0033350	9.94799	-0.357276	FALSE
FBgn0052392	7.93591	0.374707	FALSE
FBgn0003444	6.54858	0.522826	FALSE
FBgn0032243	5.41919	0.645507	FALSE
FBgn0012037	10.23	0.417123	FALSE
FBgn0033443	4.96113	0.685536	FALSE
FBgn0260960	10.2566	-0.593282	FALSE
FBgn0000562	7.57173	0.409099	FALSE
FBgn0036906	5.99105	0.536066	FALSE
FBgn0011293	5.06163	-0.699232	FALSE
FBgn0036670	6.98777	0.405799	FALSE
FBgn0036135	10.7907	-0.403428	FALSE
FBgn0035610	6.97503	-0.499646	FALSE
FBgn0035590	9.26809	-0.364004	FALSE
FBgn0031299	7.71508	0.434056	FALSE
FBgn0024889	10.3506	0.286088	FALSE
FBgn0032732	8.94245	-0.326309	FALSE
FBgn0002631	6.72562	-0.4185	FALSE
FBgn0031903	6.91285	-0.410772	FALSE
FBgn0029929	10.0984	-0.423683	FALSE
FBgn0243512	7.45101	0.479308	FALSE
FBgn0260866	5.1016	0.646109	FALSE
FBgn0038705	3.99117	-0.921495	FALSE
FBgn0263111	9.91042	0.48849	FALSE
FBgn0266376	6.41592	0.454603	FALSE
FBgn0038275	8.69035	-0.312236	FALSE
FBgn0032752	8.98571	0.317183	FALSE
FBgn0040534	9.58265	-0.336727	FALSE
FBgn0039609	4.52416	0.885515	FALSE
FBgn0039647	9.05049	-0.615206	FALSE
FBgn0033785	5.51816	0.618801	FALSE
FBgn0033209	10.0367	-0.316149	FALSE
FBgn0038682	4.65906	0.709482	FALSE
FBgn0021764	8.57054	0.446877	FALSE
FBgn0260487	4.81153	0.680296	FALSE
FBgn0262601	12.4377	-0.417588	FALSE
FBgn0263599	11.1348	0.291246	FALSE
FBgn0265297	15.7682	-0.479909	FALSE
FBgn0011653	6.77347	0.559065	FALSE
FBgn0030701	10.6738	-0.327532	FALSE
FBgn0036299	9.1787	0.309213	FALSE
FBgn0031711	10.4299	-0.40711	FALSE
FBgn0010926	8.48444	-0.352808	FALSE
FBgn0033224	8.52406	0.443155	FALSE
FBgn0010452	9.58722	-0.48136	FALSE
FBgn0050446	7.83158	0.416192	FALSE
FBgn0085736	11.9662	0.35304	FALSE
FBgn0043806	12.2977	0.314015	FALSE
FBgn0038811	8.92565	0.350881	FALSE
FBgn0001230	9.20793	0.500936	FALSE
FBgn0083953	9.1083	-0.403113	FALSE
FBgn0028582	10.6933	-0.369576	FALSE
FBgn0042696	8.35827	0.42363	FALSE
FBgn0005649	11.1296	-0.394307	FALSE
FBgn0031655	6.69298	0.420492	FALSE
FBgn0004648	10.4777	0.434858	FALSE
FBgn0261801	7.81946	-0.373411	FALSE
FBgn0035951	11.0883	-0.363708	FALSE
FBgn0032691	8.3441	0.36592	FALSE
FBgn0034540	7.68211	0.409905	FALSE
FBgn0010226	11.0028	0.299941	FALSE
FBgn0040089	4.45142	0.839395	FALSE
FBgn0015919	7.29141	-0.450824	FALSE
FBgn0035975	6.80509	0.399156	FALSE
FBgn0002534	5.82499	-0.899746	FALSE
FBgn0086357	13.3123	-0.279886	FALSE
FBgn0031047	11.8308	-0.277268	FALSE
FBgn0036277	10.3711	-0.385942	FALSE
FBgn0001092	14.6081	0.354807	FALSE
FBgn0034576	11.2422	-0.362331	FALSE
FBgn0027086	9.7855	0.377882	FALSE
FBgn0050263	5.6538	0.518635	FALSE
FBgn0000542	6.1168	0.507552	FALSE
FBgn0005771	10.8137	-0.43555	FALSE
FBgn0038627	6.65523	-0.423844	FALSE
FBgn0030183	8.84888	-0.387327	FALSE
FBgn0033378	11.1486	-0.319336	FALSE
FBgn0036386	6.25745	0.513522	FALSE
FBgn0038197	6.33344	-0.636124	FALSE
FBgn0033859	10.3224	0.305257	FALSE
FBgn0029002	8.79054	0.396079	FALSE
FBgn0039356	6.53467	-0.432193	FALSE
FBgn0034269	8.81543	-0.316182	FALSE
FBgn0005683	7.64466	0.375934	FALSE
FBgn0250755	7.92364	0.346418	FALSE
FBgn0005619	5.61196	0.539326	FALSE
FBgn0033232	9.13409	0.308957	FALSE
FBgn0035483	8.23664	-0.362424	FALSE
FBgn0264745	6.32085	0.448953	FALSE
FBgn0083985	6.69551	-0.443176	FALSE
FBgn0266898	5.7967	-0.515636	FALSE
FBgn0002431	9.28683	0.400209	FALSE
FBgn0000108	12.7305	-0.46166	FALSE
FBgn0032481	7.69071	0.434005	FALSE
FBgn0051361	8.45359	-0.482679	FALSE
FBgn0039305	10.6076	-0.365758	FALSE
FBgn0039417	8.07348	0.33955	FALSE
FBgn0036646	10.6778	0.324861	FALSE
FBgn0032259	6.70701	0.447037	FALSE
FBgn0083968	9.60593	-0.346323	FALSE
FBgn0262985	4.84565	-0.689076	FALSE
FBgn0040281	11.6224	0.31291	FALSE
FBgn0265189	9.5902	-0.332808	FALSE
FBgn0265951	4.80756	0.705738	FALSE
FBgn0035334	10.59	-0.371871	FALSE
FBgn0036896	8.24204	0.436605	FALSE
FBgn0035830	12.0767	-0.340534	FALSE
FBgn0003250	4.70618	0.700928	FALSE
FBgn0034162	5.97742	0.492185	FALSE
FBgn0047038	10.7696	-0.346994	FALSE
FBgn0037475	10.1682	-0.303625	FALSE
FBgn0037709	7.2788	0.387398	FALSE
FBgn0002921	13.1164	0.423105	FALSE
FBgn0035945	9.90667	-0.30633	FALSE
FBgn0033781	9.79705	-0.389068	FALSE
FBgn0262149	6.18503	-0.476454	FALSE
FBgn0030587	5.20453	-0.656866	FALSE
FBgn0003301	8.70456	0.443841	FALSE
FBgn0003410	9.86049	-0.491596	FALSE
FBgn0032252	5.22903	-0.641366	FALSE
FBgn0053062	5.74741	0.506484	FALSE
FBgn0004924	11.4725	-0.405763	FALSE
FBgn0035708	5.38082	0.788029	FALSE
FBgn0036992	4.31259	0.873879	FALSE
FBgn0037481	8.32334	-0.310252	FALSE
FBgn0038976	11.573	-0.348191	FALSE
FBgn0034521	8.05874	0.352225	FALSE
FBgn0000535	7.57378	0.548503	FALSE
FBgn0042112	9.71615	-0.360792	FALSE
FBgn0010424	6.2613	0.490931	FALSE
FBgn0000715	10.7558	0.307024	FALSE
FBgn0051632	5.98494	0.562382	FALSE
FBgn0041604	8.1758	0.465944	FALSE
FBgn0261570	10.7743	-0.293053	FALSE
FBgn0032782	7.54445	0.407783	FALSE
FBgn0034354	9.16875	-0.359398	FALSE
FBgn0036449	6.78763	0.461046	FALSE
FBgn0003257	9.15647	0.3867	FALSE
FBgn0016131	8.04032	0.343172	FALSE
FBgn0085732	5.95327	0.567097	FALSE
FBgn0267029	4.70393	0.809124	FALSE
FBgn0031043	9.47039	-0.315052	FALSE
FBgn0000339	10.9627	-0.309522	FALSE
FBgn0038665	7.35732	0.381227	FALSE
FBgn0051715	11.56	-0.327582	FALSE
FBgn0038426	9.35831	-0.335468	FALSE
FBgn0039110	11.8427	-0.398583	FALSE
FBgn0034638	8.51681	0.376819	FALSE
FBgn0034694	9.30949	-0.299423	FALSE
FBgn0263383	3.91507	-0.860253	FALSE
FBgn0023526	10.1834	-0.419327	FALSE
FBgn0037015	9.15159	0.333889	FALSE
FBgn0031893	9.67519	0.287104	FALSE
FBgn0001965	8.84948	0.387121	FALSE
FBgn0052441	11.6103	-0.36146	FALSE
FBgn0028932	8.01443	0.319754	FALSE
FBgn0016685	13.6547	-0.273956	FALSE
FBgn0052225	9.48216	0.40154	FALSE
FBgn0013432	7.51216	0.383469	FALSE
FBgn0032816	10.0138	-0.315359	FALSE
FBgn0039283	9.79647	-0.294577	FALSE
FBgn0015904	7.56569	-0.363758	FALSE
FBgn0035574	4.01046	0.866089	FALSE
FBgn0031459	12.5025	-0.347516	FALSE
FBgn0267571	5.70616	-0.577933	FALSE
FBgn0267470	4.61545	0.917521	FALSE
FBgn0034218	8.98109	-0.418862	FALSE
FBgn0000414	9.89355	0.440381	FALSE
FBgn0035692	14.1708	-0.392908	FALSE
FBgn0262570	5.774	0.712401	FALSE
FBgn0001105	13.3882	-0.488086	FALSE
FBgn0082953	5.23439	-0.585486	FALSE
FBgn0004893	6.38276	0.634767	FALSE
FBgn0040071	10.299	-0.421986	FALSE
FBgn0022986	8.71337	0.408175	FALSE
FBgn0038017	5.0642	0.634449	FALSE
FBgn0035578	7.50631	-0.360609	FALSE
FBgn0034634	7.77734	0.333084	FALSE
FBgn0038586	9.48943	-0.358827	FALSE
FBgn0039726	9.98378	-0.335815	FALSE
FBgn0003892	7.87342	-0.456993	FALSE
FBgn0034736	5.87278	0.536106	FALSE
FBgn0028543	6.94012	0.546478	FALSE
FBgn0053111	7.67457	-0.441552	FALSE
FBgn0021768	11.5172	-0.331417	FALSE
FBgn0025682	11.8612	0.337818	FALSE
FBgn0011211	14.0231	-0.273328	FALSE
FBgn0026722	10.0114	0.278091	FALSE
FBgn0000405	10.8439	-0.274784	FALSE
FBgn0035270	8.64262	-0.319582	FALSE
FBgn0035656	8.168	0.314787	FALSE
FBgn0039150	10.4524	-0.293966	FALSE
FBgn0052226	10.5778	-0.258591	FALSE
FBgn0037814	8.69069	0.37864	FALSE
FBgn0035942	8.42627	0.352576	FALSE
FBgn0037541	10.4106	0.326276	FALSE
FBgn0086778	9.67306	0.486965	FALSE
FBgn0035703	8.66982	0.300156	FALSE
FBgn0031830	11.6279	-0.301515	FALSE
FBgn0020622	8.35285	-0.402678	FALSE
FBgn0266579	8.80922	0.372591	FALSE
FBgn0032856	6.01746	-0.587513	FALSE
FBgn0027561	9.68212	0.311546	FALSE
FBgn0031995	10.4939	0.310711	FALSE
FBgn0031250	6.51337	-0.4071	FALSE
FBgn0034095	5.28709	0.614479	FALSE
FBgn0034894	7.73817	0.408293	FALSE
FBgn0030241	11.4964	-0.355712	FALSE
FBgn0000216	5.97267	0.500801	FALSE
FBgn0015031	11.5927	-0.286186	FALSE
FBgn0259832	7.74074	-0.39235	FALSE
FBgn0030759	8.91798	-0.334144	FALSE
FBgn0085438	6.30104	0.430874	FALSE
FBgn0030586	7.02754	-0.705118	FALSE
FBgn0037330	10.4728	-0.326992	FALSE
FBgn0034118	9.54619	0.282743	FALSE
FBgn0063670	10.8158	-0.288711	FALSE
FBgn0259152	7.12827	0.438759	FALSE
FBgn0050172	12.402	-0.295402	FALSE
FBgn0036503	3.79966	0.875404	FALSE
FBgn0034066	10.8145	-0.302412	FALSE
FBgn0029818	11.8993	-0.324432	FALSE
FBgn0052845	4.83212	0.780164	FALSE
FBgn0000075	4.32921	0.743158	FALSE
FBgn0039977	7.70179	-0.372664	FALSE
FBgn0000146	6.29823	-0.450125	FALSE
FBgn0024245	9.02565	-0.333439	FALSE
FBgn0003308	7.27828	0.392212	FALSE
FBgn0038292	4.22594	0.862605	FALSE
FBgn0030218	6.6234	-0.496967	FALSE
FBgn0033902	12.9701	0.290913	FALSE
FBgn0260475	8.23116	-0.419737	FALSE
FBgn0033687	9.68431	-0.326336	FALSE
FBgn0031220	7.48711	-0.398067	FALSE
FBgn0259705	8.34674	-0.379974	FALSE
FBgn0030321	10.6738	-0.265382	FALSE
FBgn0030768	11.1385	-0.32052	FALSE
FBgn0285944	10.588	0.569897	FALSE
FBgn0052062	12.4792	-0.414492	FALSE
FBgn0267792	8.62917	0.330174	FALSE
FBgn0024994	9.7183	-0.321889	FALSE
FBgn0032479	11.3686	0.33558	FALSE
FBgn0029905	9.868	-0.285685	FALSE
FBgn0033889	8.71729	-0.389833	FALSE
FBgn0050001	7.14241	0.386375	FALSE
FBgn0259993	10.7228	-0.334257	FALSE
FBgn0262717	7.4514	0.497751	FALSE
FBgn0030421	8.73788	-0.389614	FALSE
FBgn0016797	11.0394	-0.447574	FALSE
FBgn0001104	10.9333	-0.26928	FALSE
FBgn0250843	12.6755	-0.373756	FALSE
FBgn0028683	9.68689	-0.282082	FALSE
FBgn0016054	7.73303	-0.400921	FALSE
FBgn0033521	5.61713	0.645677	FALSE
FBgn0037550	10.2361	-0.362	FALSE
FBgn0039558	10.3435	-0.372723	FALSE
FBgn0031777	9.36754	-0.28533	FALSE
FBgn0033767	9.90625	-0.311168	FALSE
FBgn0035484	7.91707	0.484354	FALSE
FBgn0031045	4.05153	-0.776948	FALSE
FBgn0023174	12.4243	-0.362019	FALSE
FBgn0033960	11.2542	-0.302003	FALSE
FBgn0260860	7.99566	0.320967	FALSE
FBgn0053054	6.08912	-0.445713	FALSE
FBgn0033884	10.4241	-0.291194	FALSE
FBgn0013323	8.00524	-0.353658	FALSE
FBgn0010300	13.4026	-0.424023	FALSE
FBgn0038369	10.6587	-0.273195	FALSE
FBgn0037878	11.421	-0.326826	FALSE
FBgn0039067	8.79467	0.300682	FALSE
FBgn0027872	6.75812	0.469928	FALSE
FBgn0011300	9.23217	0.369845	FALSE
FBgn0035001	9.67221	0.385981	FALSE
FBgn0261530	6.90077	0.439392	FALSE
FBgn0034396	10.1196	-0.307277	FALSE
FBgn0020379	8.30281	0.417874	FALSE
FBgn0003261	13.9503	0.265881	FALSE
FBgn0025693	7.90872	-0.368139	FALSE
FBgn0038286	9.97244	-0.3648	FALSE
FBgn0036846	10.805	-0.380682	FALSE
FBgn0266095	9.49103	0.301889	FALSE
FBgn0038475	7.35531	0.40603	FALSE
FBgn0029888	10.7985	-0.341138	FALSE
FBgn0038968	8.8339	-0.364984	FALSE
FBgn0034455	10.5941	-0.345506	FALSE
FBgn0260779	9.44984	-0.35159	FALSE
FBgn0263076	7.16887	0.362658	FALSE
FBgn0030932	7.13088	-0.393045	FALSE
FBgn0033817	5.93219	0.623792	FALSE
FBgn0065098	7.04844	-0.445692	FALSE
FBgn0267201	5.13608	-0.60566	FALSE
FBgn0051717	10.0834	-0.334003	FALSE
FBgn0050081	4.77804	0.689166	FALSE
FBgn0028648	9.16722	-0.287898	FALSE
FBgn0052650	5.08462	0.574823	FALSE
FBgn0032731	9.08187	0.429265	FALSE
FBgn0035877	8.15096	0.348489	FALSE
FBgn0022770	4.12579	0.750806	FALSE
FBgn0030612	7.00555	0.38579	FALSE
FBgn0264810	5.72597	0.538656	FALSE
FBgn0004192	4.53247	0.718811	FALSE
FBgn0033555	11.1358	-0.290724	FALSE
FBgn0085434	8.76713	0.462524	FALSE
FBgn0266801	8.37455	0.454595	FALSE
FBgn0033972	10.4813	-0.384913	FALSE
FBgn0052537	9.36929	-0.309208	FALSE
FBgn0025549	9.45473	-0.38488	FALSE
FBgn0032428	5.67163	0.6942	FALSE
FBgn0033538	7.92636	0.453044	FALSE
FBgn0036677	6.30495	-0.454697	FALSE
FBgn0036501	7.7929	0.330965	FALSE
FBgn0039867	11.0941	0.404399	FALSE
FBgn0037435	8.73437	-0.297777	FALSE
FBgn0283680	7.14036	0.357254	FALSE
FBgn0031563	4.20912	1.18728	FALSE
FBgn0028875	9.93001	0.453236	FALSE
FBgn0027503	9.47976	-0.337508	FALSE
FBgn0013767	9.95934	0.323834	FALSE
FBgn0039101	5.75012	0.495117	FALSE
FBgn0011666	10.858	-0.400705	FALSE
FBgn0039802	11.8884	-0.332134	FALSE
FBgn0002887	6.90215	-0.416966	FALSE
FBgn0265784	7.59158	0.340742	FALSE
FBgn0035430	5.01706	0.645434	FALSE
FBgn0019660	10.4166	0.391856	FALSE
FBgn0003378	3.78819	-0.999649	FALSE
FBgn0052069	8.41662	-0.362406	FALSE
FBgn0031344	7.3729	0.383286	FALSE
FBgn0024285	11.1776	-0.30682	FALSE
FBgn0031252	9.51359	-0.316395	FALSE
FBgn0031961	6.76256	-0.431332	FALSE
FBgn0028506	7.86777	0.445733	FALSE
FBgn0010651	8.63516	0.300735	FALSE
FBgn0027106	4.16992	0.771484	FALSE
FBgn0030026	8.75011	-0.388284	FALSE
FBgn0027499	9.89281	-0.321665	FALSE
FBgn0032955	6.96375	0.442618	FALSE
FBgn0286818	14.2942	-0.270573	FALSE
FBgn0030503	9.63542	-0.2978	FALSE
FBgn0036522	8.18685	0.361579	FALSE
FBgn0035627	6.73932	-0.391301	FALSE
FBgn0031540	7.97524	0.328687	FALSE
FBgn0028863	9.86121	-0.5052	FALSE
FBgn0086368	5.53792	0.531172	FALSE
FBgn0028926	9.71892	-0.359752	FALSE
FBgn0038549	5.35966	0.58518	FALSE
FBgn0004862	4.55611	-0.640284	FALSE
FBgn0266666	10.8061	-0.281454	FALSE
FBgn0032168	8.85484	-0.309085	FALSE
FBgn0039170	4.55329	0.648489	FALSE
FBgn0033188	12.4124	0.292715	FALSE
FBgn0035471	12.0155	-0.297325	FALSE
FBgn0030272	8.80471	-0.342871	FALSE
FBgn0021895	10.0477	0.382054	FALSE
FBgn0037140	6.90096	-0.35655	FALSE
FBgn0032793	8.82019	0.303492	FALSE
FBgn0038166	10.5998	-0.380487	FALSE
FBgn0032394	10.2715	-0.312645	FALSE
FBgn0017414	8.29904	-0.302229	FALSE
FBgn0037473	8.32152	-0.283091	FALSE
FBgn0037573	11.8971	-0.325712	FALSE
FBgn0037569	10.0867	-0.346265	FALSE
FBgn0053170	9.37775	-0.295544	FALSE
FBgn0037719	8.56054	0.286122	FALSE
FBgn0261276	10.9752	0.257622	FALSE
FBgn0030292	9.7938	-0.303031	FALSE
FBgn0030344	8.53222	0.396782	FALSE
FBgn0004066	12.9134	-0.380417	FALSE
FBgn0031021	10.6202	-0.291907	FALSE
FBgn0037108	11.2982	0.261811	FALSE
FBgn0038013	10.0548	-0.278348	FALSE
FBgn0032979	9.62431	0.354792	FALSE
FBgn0027342	8.00735	-0.349375	FALSE
FBgn0011260	9.58784	0.401269	FALSE
FBgn0085412	9.02224	0.384372	FALSE
FBgn0030960	6.6533	0.488691	FALSE
FBgn0036331	4.49544	0.683693	FALSE
FBgn0261955	9.81428	0.403601	FALSE
FBgn0030501	8.51243	0.293499	FALSE
FBgn0051004	4.44809	-0.704917	FALSE
FBgn0053096	5.25123	-0.590487	FALSE
FBgn0015778	12.1238	-0.411715	FALSE
FBgn0267668	9.70012	-0.406981	FALSE
FBgn0001124	11.2045	0.274606	FALSE
FBgn0038268	7.51587	0.396373	FALSE
FBgn0015286	8.9172	-0.345109	FALSE
FBgn0051098	8.05743	0.312173	FALSE
FBgn0034308	10.637	0.331182	FALSE
FBgn0038683	9.2685	0.341325	FALSE
FBgn0267519	4.12734	-0.729467	FALSE
FBgn0035959	7.38081	0.40875	FALSE
FBgn0031990	8.50505	0.349113	FALSE
FBgn0028516	4.977	-0.582417	FALSE
FBgn0038071	11.0612	0.285877	FALSE
FBgn0035385	5.92465	-0.507283	FALSE
FBgn0026259	11.7138	-0.245004	FALSE
FBgn0033089	9.34561	-0.343088	FALSE
FBgn0001150	4.79665	0.760044	FALSE
FBgn0032264	11.3093	0.297949	FALSE
FBgn0029976	8.93624	0.343432	FALSE
FBgn0026741	8.9527	-0.2988	FALSE
FBgn0053993	7.01035	-0.376135	FALSE
FBgn0035236	9.74935	0.27856	FALSE
FBgn0000150	14.9265	-0.364899	FALSE
FBgn0016122	8.03842	0.307534	FALSE
FBgn0051229	7.97489	0.364069	FALSE
FBgn0036844	9.35831	-0.434736	FALSE
FBgn0036460	9.97425	-0.302058	FALSE
FBgn0086359	10.3775	0.299617	FALSE
FBgn0040899	9.45368	-0.321235	FALSE
FBgn0032014	9.23885	-0.291355	FALSE
FBgn0039407	8.53104	-0.313525	FALSE
FBgn0033108	8.8052	0.373517	FALSE
FBgn0034245	10.6689	-0.310885	FALSE
FBgn0054057	5.74165	-0.475376	FALSE
FBgn0032911	8.3224	-0.301418	FALSE
FBgn0036287	4.77301	-0.648065	FALSE
FBgn0053276	7.69196	0.32809	FALSE
FBgn0262937	9.60668	-0.346141	FALSE
FBgn0039875	9.90931	-0.286061	FALSE
FBgn0024352	11.4155	0.24189	FALSE
FBgn0032670	5.58473	-0.509167	FALSE
FBgn0028434	7.84862	-0.31617	FALSE
FBgn0028371	7.96787	0.329583	FALSE
FBgn0034908	9.24412	-0.276651	FALSE
FBgn0034911	4.50089	0.700134	FALSE
FBgn0003210	10.3288	-0.309833	FALSE
FBgn0037583	6.58047	-0.388696	FALSE
FBgn0010591	9.57375	-0.339847	FALSE
FBgn0259978	9.02269	0.42401	FALSE
FBgn0260660	8.67231	-0.419888	FALSE
FBgn0040793	11.8251	-0.301233	FALSE
FBgn0013771	3.45973	1.07293	FALSE
FBgn0024179	8.28522	0.480193	FALSE
FBgn0029911	9.99102	-0.378589	FALSE
FBgn0031651	9.83979	-0.276121	FALSE
FBgn0004574	10.8357	0.241722	FALSE
FBgn0020378	8.09512	-0.446793	FALSE
FBgn0051643	7.49359	0.331154	FALSE
FBgn0036777	6.8428	0.371636	FALSE
FBgn0032421	9.53113	-0.361996	FALSE
FBgn0024232	8.81852	0.374841	FALSE
FBgn0051373	4.83072	0.606487	FALSE
FBgn0017430	9.70442	0.277242	FALSE
FBgn0037230	6.6789	-0.390372	FALSE
FBgn0029134	13.1692	-0.37626	FALSE
FBgn0034259	11.253	-0.268221	FALSE
FBgn0004170	4.35017	0.663739	FALSE
FBgn0036995	7.28232	-0.406869	FALSE
FBgn0038808	9.54645	-0.288657	FALSE
FBgn0053556	6.54641	0.53323	FALSE
FBgn0034997	10.0268	-0.337242	FALSE
FBgn0060296	8.82666	0.308559	FALSE
FBgn0260400	11.9069	-0.353949	FALSE
FBgn0040395	10.3332	0.26654	FALSE
FBgn0039358	7.88508	0.432422	FALSE
FBgn0086657	8.905	0.258456	FALSE
FBgn0036035	6.52824	0.515587	FALSE
FBgn0038269	7.06145	0.45656	FALSE
FBgn0032194	7.5722	0.392927	FALSE
FBgn0262987	5.14406	-0.582095	FALSE
FBgn0025638	12.5951	-0.312577	FALSE
FBgn0031673	11.3688	-0.23575	FALSE
FBgn0028700	9.72696	-0.344666	FALSE
FBgn0037753	3.84603	-0.915253	FALSE
FBgn0003227	7.27841	-0.425989	FALSE
FBgn0038541	5.52425	0.486271	FALSE
FBgn0033994	6.88689	0.354819	FALSE
FBgn0015561	6.32444	0.44552	FALSE
FBgn0053557	4.63083	0.605578	FALSE
FBgn0028572	10.724	0.253783	FALSE
FBgn0033000	10.4	-0.284148	FALSE
FBgn0086667	3.8444	-0.776409	FALSE
FBgn0259228	8.64227	0.36763	FALSE
FBgn0036761	11.0703	-0.282182	FALSE
FBgn0002778	10.5933	-0.352033	FALSE
FBgn0040321	7.71731	-0.368018	FALSE
FBgn0002543	7.48535	0.525982	FALSE
FBgn0019985	8.21477	0.4209	FALSE
FBgn0002629	6.60251	0.451822	FALSE
FBgn0265959	6.36606	0.527066	FALSE
FBgn0266619	3.93761	0.957767	FALSE
FBgn0051812	6.30704	0.414158	FALSE
[truncated: 6,718 more rows]

## Sheet: Figure 3f
type	distance	fraction
DE in CTCF0 (n=386 genes)	-100000	0.00518135
DE in CTCF0 (n=386 genes)	-98000	0.00777202
DE in CTCF0 (n=386 genes)	-96000	0.0103627
DE in CTCF0 (n=386 genes)	-94000	0.015544
DE in CTCF0 (n=386 genes)	-92000	0.0181347
DE in CTCF0 (n=386 genes)	-90000	0.015544
DE in CTCF0 (n=386 genes)	-88000	0.0129534
DE in CTCF0 (n=386 genes)	-86000	0.015544
DE in CTCF0 (n=386 genes)	-84000	0.0129534
DE in CTCF0 (n=386 genes)	-82000	0.00518135
DE in CTCF0 (n=386 genes)	-80000	0.0103627
DE in CTCF0 (n=386 genes)	-78000	0.00777202
DE in CTCF0 (n=386 genes)	-76000	0.0103627
DE in CTCF0 (n=386 genes)	-74000	0.0259067
DE in CTCF0 (n=386 genes)	-72000	0.0129534
DE in CTCF0 (n=386 genes)	-70000	0.00518135
DE in CTCF0 (n=386 genes)	-68000	0.0129534
DE in CTCF0 (n=386 genes)	-66000	0.00777202
DE in CTCF0 (n=386 genes)	-64000	0.00259067
DE in CTCF0 (n=386 genes)	-62000	0.0103627
DE in CTCF0 (n=386 genes)	-60000	0.0129534
DE in CTCF0 (n=386 genes)	-58000	0.0103627
DE in CTCF0 (n=386 genes)	-56000	0.015544
DE in CTCF0 (n=386 genes)	-54000	0.00259067
DE in CTCF0 (n=386 genes)	-52000	0.00518135
DE in CTCF0 (n=386 genes)	-50000	0.0181347
DE in CTCF0 (n=386 genes)	-48000	0.0207254
DE in CTCF0 (n=386 genes)	-46000	0.0103627
DE in CTCF0 (n=386 genes)	-44000	0.0181347
DE in CTCF0 (n=386 genes)	-42000	0.00259067
DE in CTCF0 (n=386 genes)	-40000	0.0129534
DE in CTCF0 (n=386 genes)	-38000	0.0129534
DE in CTCF0 (n=386 genes)	-36000	0.00777202
DE in CTCF0 (n=386 genes)	-34000	0.0207254
DE in CTCF0 (n=386 genes)	-32000	0.0129534
DE in CTCF0 (n=386 genes)	-30000	0.00777202
DE in CTCF0 (n=386 genes)	-28000	0.00518135
DE in CTCF0 (n=386 genes)	-26000	0.0207254
DE in CTCF0 (n=386 genes)	-24000	0.0103627
DE in CTCF0 (n=386 genes)	-22000	0.0129534
DE in CTCF0 (n=386 genes)	-20000	0.0207254
DE in CTCF0 (n=386 genes)	-18000	0.0181347
DE in CTCF0 (n=386 genes)	-16000	0.0181347
DE in CTCF0 (n=386 genes)	-14000	0.0129534
DE in CTCF0 (n=386 genes)	-12000	0.015544
DE in CTCF0 (n=386 genes)	-10000	0.015544
DE in CTCF0 (n=386 genes)	-8000	0.0129534
DE in CTCF0 (n=386 genes)	-6000	0.015544
DE in CTCF0 (n=386 genes)	-4000	0.0259067
DE in CTCF0 (n=386 genes)	-2000	0.0336788
DE in CTCF0 (n=386 genes)	0	0.0984456
DE in CTCF0 (n=386 genes)	2000	0.0181347
DE in CTCF0 (n=386 genes)	4000	0.0259067
DE in CTCF0 (n=386 genes)	6000	0.015544
DE in CTCF0 (n=386 genes)	8000	0.015544
DE in CTCF0 (n=386 genes)	10000	0.0103627
DE in CTCF0 (n=386 genes)	12000	0.00777202
DE in CTCF0 (n=386 genes)	14000	0.015544
DE in CTCF0 (n=386 genes)	16000	0.0181347
DE in CTCF0 (n=386 genes)	18000	0.00777202
DE in CTCF0 (n=386 genes)	20000	0.0129534
DE in CTCF0 (n=386 genes)	22000	0.0207254
DE in CTCF0 (n=386 genes)	24000	0.0103627
DE in CTCF0 (n=386 genes)	26000	0.00777202
DE in CTCF0 (n=386 genes)	28000	0.00777202
DE in CTCF0 (n=386 genes)	30000	0.0181347
DE in CTCF0 (n=386 genes)	32000	0.0129534
DE in CTCF0 (n=386 genes)	34000	0.0181347
DE in CTCF0 (n=386 genes)	36000	0.0129534
DE in CTCF0 (n=386 genes)	38000	0.0181347
DE in CTCF0 (n=386 genes)	40000	0.00777202
DE in CTCF0 (n=386 genes)	42000	0.0129534
DE in CTCF0 (n=386 genes)	44000	0.0129534
DE in CTCF0 (n=386 genes)	46000	0.0181347
DE in CTCF0 (n=386 genes)	48000	0.0233161
DE in CTCF0 (n=386 genes)	50000	0.0129534
DE in CTCF0 (n=386 genes)	52000	0.0233161
DE in CTCF0 (n=386 genes)	54000	0.00777202
DE in CTCF0 (n=386 genes)	56000	0.00777202
DE in CTCF0 (n=386 genes)	58000	0.0103627
DE in CTCF0 (n=386 genes)	60000	0.015544
DE in CTCF0 (n=386 genes)	62000	0.0181347
DE in CTCF0 (n=386 genes)	64000	0.00518135
DE in CTCF0 (n=386 genes)	66000	0.015544
DE in CTCF0 (n=386 genes)	68000	0.0103627
DE in CTCF0 (n=386 genes)	70000	0.0129534
DE in CTCF0 (n=386 genes)	72000	0.0103627
DE in CTCF0 (n=386 genes)	74000	0.0181347
DE in CTCF0 (n=386 genes)	76000	0.0181347
DE in CTCF0 (n=386 genes)	78000	0.00777202
DE in CTCF0 (n=386 genes)	80000	0.0103627
DE in CTCF0 (n=386 genes)	82000	0.00777202
DE in CTCF0 (n=386 genes)	84000	0.00777202
DE in CTCF0 (n=386 genes)	86000	0.00777202
DE in CTCF0 (n=386 genes)	88000	0.015544
DE in CTCF0 (n=386 genes)	90000	0.00518135
DE in CTCF0 (n=386 genes)	92000	0.015544
DE in CTCF0 (n=386 genes)	94000	0.00777202
DE in CTCF0 (n=386 genes)	96000	0.0284974
DE in CTCF0 (n=386 genes)	98000	0.00518135
DE in CTCF0 (n=386 genes)	100000	0.0207254
non-DE in CTCF0 (n=386 genes)	-100000	0.0207254
non-DE in CTCF0 (n=386 genes)	-98000	0.00518135
non-DE in CTCF0 (n=386 genes)	-96000	0.0103627
non-DE in CTCF0 (n=386 genes)	-94000	0.00777202
non-DE in CTCF0 (n=386 genes)	-92000	0.0103627
non-DE in CTCF0 (n=386 genes)	-90000	0.015544
non-DE in CTCF0 (n=386 genes)	-88000	0.0181347
non-DE in CTCF0 (n=386 genes)	-86000	0.0129534
non-DE in CTCF0 (n=386 genes)	-84000	0.0181347
non-DE in CTCF0 (n=386 genes)	-82000	0.0129534
non-DE in CTCF0 (n=386 genes)	-80000	0.00518135
non-DE in CTCF0 (n=386 genes)	-78000	0.0103627
non-DE in CTCF0 (n=386 genes)	-76000	0.00777202
non-DE in CTCF0 (n=386 genes)	-74000	0.0129534
non-DE in CTCF0 (n=386 genes)	-72000	0.00777202
non-DE in CTCF0 (n=386 genes)	-70000	0.0103627
non-DE in CTCF0 (n=386 genes)	-68000	0.0129534
non-DE in CTCF0 (n=386 genes)	-66000	0.00518135
non-DE in CTCF0 (n=386 genes)	-64000	0.0103627
non-DE in CTCF0 (n=386 genes)	-62000	0.00518135
non-DE in CTCF0 (n=386 genes)	-60000	0.015544
non-DE in CTCF0 (n=386 genes)	-58000	0.00777202
non-DE in CTCF0 (n=386 genes)	-56000	0.0181347
non-DE in CTCF0 (n=386 genes)	-54000	0.0181347
non-DE in CTCF0 (n=386 genes)	-52000	0.0103627
non-DE in CTCF0 (n=386 genes)	-50000	0.0181347
non-DE in CTCF0 (n=386 genes)	-48000	0.0129534
non-DE in CTCF0 (n=386 genes)	-46000	0.015544
non-DE in CTCF0 (n=386 genes)	-44000	0.015544
non-DE in CTCF0 (n=386 genes)	-42000	0.0129534
non-DE in CTCF0 (n=386 genes)	-40000	0.0103627
non-DE in CTCF0 (n=386 genes)	-38000	0.015544
non-DE in CTCF0 (n=386 genes)	-36000	0.00777202
non-DE in CTCF0 (n=386 genes)	-34000	0.0103627
non-DE in CTCF0 (n=386 genes)	-32000	0.0129534
non-DE in CTCF0 (n=386 genes)	-30000	0.0103627
non-DE in CTCF0 (n=386 genes)	-28000	0.0129534
non-DE in CTCF0 (n=386 genes)	-26000	0.0129534
non-DE in CTCF0 (n=386 genes)	-24000	0.00518135
non-DE in CTCF0 (n=386 genes)	-22000	0.0103627
non-DE in CTCF0 (n=386 genes)	-20000	0.0103627
non-DE in CTCF0 (n=386 genes)	-18000	0.00777202
non-DE in CTCF0 (n=386 genes)	-16000	0.0103627
non-DE in CTCF0 (n=386 genes)	-14000	0.0181347
non-DE in CTCF0 (n=386 genes)	-12000	0.00518135
non-DE in CTCF0 (n=386 genes)	-10000	0.00518135
non-DE in CTCF0 (n=386 genes)	-8000	0.0233161
non-DE in CTCF0 (n=386 genes)	-6000	0.0207254
non-DE in CTCF0 (n=386 genes)	-4000	0.00518135
non-DE in CTCF0 (n=386 genes)	-2000	0.00518135
non-DE in CTCF0 (n=386 genes)	0	0.0259067
non-DE in CTCF0 (n=386 genes)	2000	0.015544
non-DE in CTCF0 (n=386 genes)	4000	0.00259067
non-DE in CTCF0 (n=386 genes)	6000	0.00777202
non-DE in CTCF0 (n=386 genes)	8000	0.0129534
non-DE in CTCF0 (n=386 genes)	10000	0.00777202
non-DE in CTCF0 (n=386 genes)	12000	0.015544
non-DE in CTCF0 (n=386 genes)	14000	0.0103627
non-DE in CTCF0 (n=386 genes)	16000	0.0103627
non-DE in CTCF0 (n=386 genes)	18000	0.0207254
non-DE in CTCF0 (n=386 genes)	20000	0.0259067
non-DE in CTCF0 (n=386 genes)	22000	0.015544
non-DE in CTCF0 (n=386 genes)	24000	0.0129534
non-DE in CTCF0 (n=386 genes)	26000	0.00777202
non-DE in CTCF0 (n=386 genes)	28000	0.015544
non-DE in CTCF0 (n=386 genes)	30000	0.00259067
non-DE in CTCF0 (n=386 genes)	32000	0.015544
non-DE in CTCF0 (n=386 genes)	34000	0.00259067
non-DE in CTCF0 (n=386 genes)	36000	0.00777202
non-DE in CTCF0 (n=386 genes)	38000	0.00777202
non-DE in CTCF0 (n=386 genes)	40000	0.0233161
non-DE in CTCF0 (n=386 genes)	42000	0.00518135
non-DE in CTCF0 (n=386 genes)	44000	0.00518135
non-DE in CTCF0 (n=386 genes)	46000	0.00259067
non-DE in CTCF0 (n=386 genes)	48000	0.0181347
non-DE in CTCF0 (n=386 genes)	50000	0.00777202
non-DE in CTCF0 (n=386 genes)	52000	0.0103627
non-DE in CTCF0 (n=386 genes)	54000	0.00518135
non-DE in CTCF0 (n=386 genes)	56000	0.0103627
non-DE in CTCF0 (n=386 genes)	58000	0.00518135
non-DE in CTCF0 (n=386 genes)	60000	0.0207254
non-DE in CTCF0 (n=386 genes)	62000	0.00518135
non-DE in CTCF0 (n=386 genes)	64000	0.0103627
non-DE in CTCF0 (n=386 genes)	66000	0.0103627
non-DE in CTCF0 (n=386 genes)	68000	0.00518135
non-DE in CTCF0 (n=386 genes)	70000	0.00777202
non-DE in CTCF0 (n=386 genes)	72000	0.0103627
non-DE in CTCF0 (n=386 genes)	74000	0.0129534
non-DE in CTCF0 (n=386 genes)	76000	0.00777202
non-DE in CTCF0 (n=386 genes)	78000	0.00777202
non-DE in CTCF0 (n=386 genes)	80000	0.00259067
non-DE in CTCF0 (n=386 genes)	82000	0.00777202
non-DE in CTCF0 (n=386 genes)	84000	0.0181347
non-DE in CTCF0 (n=386 genes)	86000	0.00777202
non-DE in CTCF0 (n=386 genes)	88000	0.0259067
non-DE in CTCF0 (n=386 genes)	90000	0.015544
non-DE in CTCF0 (n=386 genes)	92000	0.00259067
non-DE in CTCF0 (n=386 genes)	94000	0.0103627
non-DE in CTCF0 (n=386 genes)	96000	0.015544
non-DE in CTCF0 (n=386 genes)	98000	0.0103627
non-DE in CTCF0 (n=386 genes)	100000	0.0103627

## Sheet: Figure 3g
type	distance	fraction
DE in CTCF0 (n=386 genes)	-100000	0.0108108
DE in CTCF0 (n=386 genes)	-98000	0.0027027
DE in CTCF0 (n=386 genes)	-96000	0.0148649
DE in CTCF0 (n=386 genes)	-94000	0.00540541
DE in CTCF0 (n=386 genes)	-92000	0.00810811
DE in CTCF0 (n=386 genes)	-90000	0.0027027
DE in CTCF0 (n=386 genes)	-88000	0.00810811
DE in CTCF0 (n=386 genes)	-86000	0.00540541
DE in CTCF0 (n=386 genes)	-84000	0.00405405
DE in CTCF0 (n=386 genes)	-82000	0.00405405
DE in CTCF0 (n=386 genes)	-80000	0.00540541
DE in CTCF0 (n=386 genes)	-78000	0.00405405
DE in CTCF0 (n=386 genes)	-76000	0.00945946
DE in CTCF0 (n=386 genes)	-74000	0.00945946
DE in CTCF0 (n=386 genes)	-72000	0.00540541
DE in CTCF0 (n=386 genes)	-70000	0.00675676
DE in CTCF0 (n=386 genes)	-68000	0.00675676
DE in CTCF0 (n=386 genes)	-66000	0.00810811
DE in CTCF0 (n=386 genes)	-64000	0.0027027
DE in CTCF0 (n=386 genes)	-62000	0.00945946
DE in CTCF0 (n=386 genes)	-60000	0.00810811
DE in CTCF0 (n=386 genes)	-58000	0.00540541
DE in CTCF0 (n=386 genes)	-56000	0.00405405
DE in CTCF0 (n=386 genes)	-54000	0.00405405
DE in CTCF0 (n=386 genes)	-52000	0.0121622
DE in CTCF0 (n=386 genes)	-50000	0.00675676
DE in CTCF0 (n=386 genes)	-48000	0.0108108
DE in CTCF0 (n=386 genes)	-46000	0.00945946
DE in CTCF0 (n=386 genes)	-44000	0.00675676
DE in CTCF0 (n=386 genes)	-42000	0.00675676
DE in CTCF0 (n=386 genes)	-40000	0.00405405
DE in CTCF0 (n=386 genes)	-38000	0.00945946
DE in CTCF0 (n=386 genes)	-36000	0.00675676
DE in CTCF0 (n=386 genes)	-34000	0.00945946
DE in CTCF0 (n=386 genes)	-32000	0.00675676
DE in CTCF0 (n=386 genes)	-30000	0.0108108
DE in CTCF0 (n=386 genes)	-28000	0.00405405
DE in CTCF0 (n=386 genes)	-26000	0.00405405
DE in CTCF0 (n=386 genes)	-24000	0.00540541
DE in CTCF0 (n=386 genes)	-22000	0.0108108
DE in CTCF0 (n=386 genes)	-20000	0.00810811
DE in CTCF0 (n=386 genes)	-18000	0.00405405
DE in CTCF0 (n=386 genes)	-16000	0.00945946
DE in CTCF0 (n=386 genes)	-14000	0.00810811
DE in CTCF0 (n=386 genes)	-12000	0.00405405
DE in CTCF0 (n=386 genes)	-10000	0.00540541
DE in CTCF0 (n=386 genes)	-8000	0.00810811
DE in CTCF0 (n=386 genes)	-6000	0.00810811
DE in CTCF0 (n=386 genes)	-4000	0.0135135
DE in CTCF0 (n=386 genes)	-2000	0.00945946
DE in CTCF0 (n=386 genes)	0	0.0513514
DE in CTCF0 (n=386 genes)	2000	0.0162162
DE in CTCF0 (n=386 genes)	4000	0.0135135
DE in CTCF0 (n=386 genes)	6000	0.00810811
DE in CTCF0 (n=386 genes)	8000	0.00675676
DE in CTCF0 (n=386 genes)	10000	0.00810811
DE in CTCF0 (n=386 genes)	12000	0.00945946
DE in CTCF0 (n=386 genes)	14000	0.00675676
DE in CTCF0 (n=386 genes)	16000	0.00945946
DE in CTCF0 (n=386 genes)	18000	0.00945946
DE in CTCF0 (n=386 genes)	20000	0.0108108
DE in CTCF0 (n=386 genes)	22000	0.00675676
DE in CTCF0 (n=386 genes)	24000	0.00540541
DE in CTCF0 (n=386 genes)	26000	0.0108108
DE in CTCF0 (n=386 genes)	28000	0.0027027
DE in CTCF0 (n=386 genes)	30000	0.00405405
DE in CTCF0 (n=386 genes)	32000	0.00675676
DE in CTCF0 (n=386 genes)	34000	0.0108108
DE in CTCF0 (n=386 genes)	36000	0.00405405
DE in CTCF0 (n=386 genes)	38000	0.00675676
DE in CTCF0 (n=386 genes)	40000	0.00675676
DE in CTCF0 (n=386 genes)	42000	0.00135135
DE in CTCF0 (n=386 genes)	44000	0.00945946
DE in CTCF0 (n=386 genes)	46000	0.00540541
DE in CTCF0 (n=386 genes)	48000	0.0108108
DE in CTCF0 (n=386 genes)	50000	0.00945946
DE in CTCF0 (n=386 genes)	52000	0.0027027
DE in CTCF0 (n=386 genes)	54000	0.00135135
DE in CTCF0 (n=386 genes)	56000	0.00810811
DE in CTCF0 (n=386 genes)	58000	0.00540541
DE in CTCF0 (n=386 genes)	60000	0.00675676
DE in CTCF0 (n=386 genes)	62000	0.00540541
DE in CTCF0 (n=386 genes)	64000	0.00135135
DE in CTCF0 (n=386 genes)	66000	0.00405405
DE in CTCF0 (n=386 genes)	68000	0.00675676
DE in CTCF0 (n=386 genes)	70000	0.0027027
DE in CTCF0 (n=386 genes)	72000	0.00675676
DE in CTCF0 (n=386 genes)	74000	0.0135135
DE in CTCF0 (n=386 genes)	76000	0.00540541
DE in CTCF0 (n=386 genes)	78000	0.00405405
DE in CTCF0 (n=386 genes)	80000	0.00675676
DE in CTCF0 (n=386 genes)	82000	0.0027027
DE in CTCF0 (n=386 genes)	84000	0.00675676
DE in CTCF0 (n=386 genes)	86000	0.00810811
DE in CTCF0 (n=386 genes)	88000	0.00675676
DE in CTCF0 (n=386 genes)	90000	0.00810811
DE in CTCF0 (n=386 genes)	92000	0.00945946
DE in CTCF0 (n=386 genes)	94000	0.00810811
DE in CTCF0 (n=386 genes)	96000	0.00540541
DE in CTCF0 (n=386 genes)	98000	0.00675676
DE in CTCF0 (n=386 genes)	100000	0.0027027
non-DE in CTCF0 (n=386 genes)	-100000	0.00540541
non-DE in CTCF0 (n=386 genes)	-98000	0.00810811
non-DE in CTCF0 (n=386 genes)	-96000	0.00810811
non-DE in CTCF0 (n=386 genes)	-94000	0.00540541
non-DE in CTCF0 (n=386 genes)	-92000	0.00135135
non-DE in CTCF0 (n=386 genes)	-90000	0.00810811
non-DE in CTCF0 (n=386 genes)	-88000	0.0121622
non-DE in CTCF0 (n=386 genes)	-86000	0.00405405
non-DE in CTCF0 (n=386 genes)	-84000	0.00945946
non-DE in CTCF0 (n=386 genes)	-82000	0.00405405
non-DE in CTCF0 (n=386 genes)	-80000	0.00135135
non-DE in CTCF0 (n=386 genes)	-78000	0.00405405
non-DE in CTCF0 (n=386 genes)	-76000	0.00405405
non-DE in CTCF0 (n=386 genes)	-74000	0.00675676
non-DE in CTCF0 (n=386 genes)	-72000	0.00540541
non-DE in CTCF0 (n=386 genes)	-70000	0.00405405
non-DE in CTCF0 (n=386 genes)	-68000	0.0027027
non-DE in CTCF0 (n=386 genes)	-66000	0.00540541
non-DE in CTCF0 (n=386 genes)	-64000	0.00675676
non-DE in CTCF0 (n=386 genes)	-62000	0.0027027
non-DE in CTCF0 (n=386 genes)	-60000	0.0108108
non-DE in CTCF0 (n=386 genes)	-58000	0.00540541
non-DE in CTCF0 (n=386 genes)	-56000	0.00540541
non-DE in CTCF0 (n=386 genes)	-54000	0.0027027
non-DE in CTCF0 (n=386 genes)	-52000	0.00540541
non-DE in CTCF0 (n=386 genes)	-50000	0.00405405
non-DE in CTCF0 (n=386 genes)	-48000	0.00945946
non-DE in CTCF0 (n=386 genes)	-46000	0.00135135
non-DE in CTCF0 (n=386 genes)	-44000	0.00405405
non-DE in CTCF0 (n=386 genes)	-42000	0.0027027
non-DE in CTCF0 (n=386 genes)	-40000	0.0108108
non-DE in CTCF0 (n=386 genes)	-38000	0.00405405
non-DE in CTCF0 (n=386 genes)	-36000	0.00405405
non-DE in CTCF0 (n=386 genes)	-34000	0.00135135
non-DE in CTCF0 (n=386 genes)	-32000	0.00810811
non-DE in CTCF0 (n=386 genes)	-30000	0.00135135
non-DE in CTCF0 (n=386 genes)	-28000	0.00810811
non-DE in CTCF0 (n=386 genes)	-26000	0.0027027
non-DE in CTCF0 (n=386 genes)	-24000	0.00675676
non-DE in CTCF0 (n=386 genes)	-22000	0.00810811
non-DE in CTCF0 (n=386 genes)	-20000	0.00945946
non-DE in CTCF0 (n=386 genes)	-18000	0.00945946
non-DE in CTCF0 (n=386 genes)	-16000	0.00540541
non-DE in CTCF0 (n=386 genes)	-14000	0.00540541
non-DE in CTCF0 (n=386 genes)	-12000	0.00810811
non-DE in CTCF0 (n=386 genes)	-10000	0.00540541
non-DE in CTCF0 (n=386 genes)	-8000	0.00675676
non-DE in CTCF0 (n=386 genes)	-6000	0.00405405
non-DE in CTCF0 (n=386 genes)	-4000	0.00135135
non-DE in CTCF0 (n=386 genes)	-2000	0.00810811
non-DE in CTCF0 (n=386 genes)	0	0.0121622
non-DE in CTCF0 (n=386 genes)	2000	0.0027027
non-DE in CTCF0 (n=386 genes)	4000	0.0027027
non-DE in CTCF0 (n=386 genes)	6000	0.0108108
non-DE in CTCF0 (n=386 genes)	8000	0.0121622
non-DE in CTCF0 (n=386 genes)	10000	0.0027027
non-DE in CTCF0 (n=386 genes)	12000	0.0027027
non-DE in CTCF0 (n=386 genes)	14000	0.00945946
non-DE in CTCF0 (n=386 genes)	16000	0.00540541
non-DE in CTCF0 (n=386 genes)	18000	0.00405405
non-DE in CTCF0 (n=386 genes)	20000	0.00540541
non-DE in CTCF0 (n=386 genes)	22000	0.00540541
non-DE in CTCF0 (n=386 genes)	24000	0.0027027
non-DE in CTCF0 (n=386 genes)	26000	0.00675676
non-DE in CTCF0 (n=386 genes)	28000	0.00675676
non-DE in CTCF0 (n=386 genes)	30000	0.00540541
non-DE in CTCF0 (n=386 genes)	32000	0.00540541
non-DE in CTCF0 (n=386 genes)	34000	0.00540541
non-DE in CTCF0 (n=386 genes)	36000	0.00405405
non-DE in CTCF0 (n=386 genes)	38000	0.00810811
non-DE in CTCF0 (n=386 genes)	40000	0.00540541
non-DE in CTCF0 (n=386 genes)	42000	0.00675676
non-DE in CTCF0 (n=386 genes)	44000	0.00810811
non-DE in CTCF0 (n=386 genes)	46000	0.00810811
non-DE in CTCF0 (n=386 genes)	48000	0.00540541
non-DE in CTCF0 (n=386 genes)	50000	0.00945946
non-DE in CTCF0 (n=386 genes)	52000	0.00405405
non-DE in CTCF0 (n=386 genes)	54000	0.00810811
non-DE in CTCF0 (n=386 genes)	56000	0.00810811
non-DE in CTCF0 (n=386 genes)	58000	0.00405405
non-DE in CTCF0 (n=386 genes)	60000	0.00810811
non-DE in CTCF0 (n=386 genes)	62000	0.0027027
non-DE in CTCF0 (n=386 genes)	64000	0.00540541
non-DE in CTCF0 (n=386 genes)	66000	0.0027027
non-DE in CTCF0 (n=386 genes)	68000	0.00675676
non-DE in CTCF0 (n=386 genes)	70000	0.00540541
non-DE in CTCF0 (n=386 genes)	72000	0.00405405
non-DE in CTCF0 (n=386 genes)	74000	0.00675676
non-DE in CTCF0 (n=386 genes)	76000	0.00405405
non-DE in CTCF0 (n=386 genes)	78000	0.00540541
non-DE in CTCF0 (n=386 genes)	80000	0.0027027
non-DE in CTCF0 (n=386 genes)	82000	0.00675676
non-DE in CTCF0 (n=386 genes)	84000	0.00945946
non-DE in CTCF0 (n=386 genes)	86000	0.00675676
non-DE in CTCF0 (n=386 genes)	88000	0.00945946
non-DE in CTCF0 (n=386 genes)	90000	0.00810811
non-DE in CTCF0 (n=386 genes)	92000	0.00540541
non-DE in CTCF0 (n=386 genes)	94000	0.00405405
non-DE in CTCF0 (n=386 genes)	96000	0.00540541
non-DE in CTCF0 (n=386 genes)	98000	0.0027027
non-DE in CTCF0 (n=386 genes)	100000	0.0108108

## Sheet: Figure 4c
ChIP_Seq_score	Ratio	Fragment
12580	1.69634	A
12580	1.80438	A
12580	1.91053	A
12580	2.36742	A
22816	2.59944	B
22816	2.70146	B
22816	2.98647	B
22816	2.92721	B
20377	4.30852	C
20377	4.38911	C
20377	4.52596	C
20377	4.61235	C
39422	5.11703	D
39422	5.38768	D
39422	4.87727	D
39422	4.9918	D
209874	4.33386	E
209874	4.274	E
209874	4.3904	E
209874	4.10437	E
142560	6.06312	F
142560	6.26678	F
142560	6.02178	F
142560	5.87514	F
76028	5.61173	G
76028	5.5996	G
76028	5.42956	G
76028	5.18225	G
42784	3.27235	H
42784	3.41202	H
42784	3.29863	H
62507	5.32375	I
62507	5.27297	I
62507	5.33178	I
3207	2.33978	J
3207	2.34735	J
3207	2.00527	J
3207	2.18358	J
7131	0.577771	K
7131	0.614313	K
7131	0.73319	K
7131	0.625126	K
12652	1.28303	L
12652	1.33318	L
12652	1.59419	L
20163	2.20936	M
20163	2.37036	M
111142	3.9792	N
111142	4.58067	N
111142	4.00728	N
111142	1.7257	N mut
111142	1.71303	N mut
111142	1.87591	N mut
111142	1.8744	N mut
1000	5.96146	Gypsy
1000	5.97007	Gypsy
1000	1.78326	Spacer
1000	1.78382	Spacer
1000	2.01506	Spacer
1000	1.8797	Spacer

## Sheet: Figure 5a
CTCF peak (WT)	Cp190 peak (WT)	Cp190 differential binding (WT>CTCF0)	N
FALSE	FALSE	TRUE	121
FALSE	TRUE	FALSE	5590
FALSE	TRUE	TRUE	282
TRUE	FALSE	FALSE	63
TRUE	FALSE	TRUE	100
TRUE	TRUE	FALSE	29
TRUE	TRUE	TRUE	573

[truncated: 11 more sheets: Figure 5e, Figure 5f, Figure 6a, Figure S2b, Figure S2d, Figure S3c, Figure S3d, Figure S5a, Figure S5d, Figure S5e, Figure S6a]
